# Supplementary material for: Comparative transcriptome analysis of the interaction between Actinidia chinensis var. chinensis and Pseudomonas syringae pv. actinidiae in absence and presence of acibenzolar-S-methyl
Source: BMC Genomics. 2018 Aug 6;19:585. doi: 10.1186/s12864-018-4967-4 (PMC6090863; doi:10.1186/s12864-018-4967-4)
Supplement: Supplementary file 1 — Table S1. List of primers used for qRT-PCR of selected differentially expressed genes (DEGs). (XLSX 13 kb) [file 12864_2018_4967_MOESM1_ESM.xlsx]

## Sheet: Foglio1
Additional file 1: Table S1. Genes employed in the validation experiment and primers information.
transcripts ID	Blastx_vs_nr_desc	forward	reverse	HC_vs_I3	HC_vs_I24	HC_vs_I48	I3_vs_ASM.I3	I24_vs_ASM.I24	I48_vs_ASM.I48	HC_vs_ASM
Ach_contig20597	WRKY 33 class transcription factor [Malus domestica]	GGCACATCGTGGTTGTGCTT	TACATACGCGGGTTGCCC	2.87072	0	0	0	0	0	0
Ach_contig18951	Ethylene responsive transcription factor ABR1	GGCAGTTCATCATCTTGTCC	TAATCTCTGCTGCCCACTTC	8.2062	0	0	0	0	0	0
Ach_contig14574	Myb domain protein 13, putative [Theobroma cacao]	CATGGAATGCTTGGGAATAG	CCGAATGAGTAGGGAAATCA	5.56413	0	0	0	0	2.86637	0
Ach_contig31198	PREDICTED: protein TIFY 10A [Vitis vinifera]	CCCGGTCTTGTGTTAGATTG	ATCCACCTACATTTGCCTCA	2.5835	0	0	0	0	1.20495	1.55229
Ach_contig17287	Protein NIM1 INTERACTING 2	GAGGGTGGGGGAAGATAA	CGTTACCTTTCTCGAAGT	0	0	0	2.90627	3.29395	2.27605	3.50109
Ach_contig20526	WRKY 70 transcription factor	GGCCCAGCTACGGAATCTAT	ACTCGTGCAGAAAGATCCCA	0	0	0	3.22867	1.85164	2.84447	2.3701
Ach_contig19122	thaumatin like protein [Actinidia chinensis]	GAAGTAACGTTGGTCTCC	CTGCATGTGCTCGGATTT	0	0	0	4.26713	5.87795	4.92855	6.27977
Ach_contig14340	Regulatory protein NPR1, putative [Ricinus communis]	CATGATGCTTGCAGACCA	CACAAGAGCTTTGCCAAC	0	0	0	0	1.1071	1.4371	0
Ach_contig14525	basic form of pathogenesis related protein 1 [Vitis vinifera]	GAGAAGCCCGACTATAAC	CGAACCAAGACCCACTAT	1.24638	2.24139	2.40154	4.37468	4.70274	3.89067	7.12851
Ach_contig7693	class I chitinase [Dimocarpus longan]	CAGCATTTAGGCAAAGGG	CAGAATGATAAGGTGGCG	0	0	-1.60139	1.66245	2.26725	2.01832	1.55701
Ach_contig26479	actinidin Act2d [Actinidia eriantha]	TCCGGTCCTTATCTTGTTGA	GAAGGTGAGCAATCGGTATG	-3.43812	-1.71164	-3.33066	4.12944	4.87114	5.83774	2.97448
Ach_contig16303	PREDICTED: phytosulfokines 3 like [Vitis vinifera]	TCCCACTCCTTCACAGCTCT	CTCCTCTGCTCCACGCTATC	-2.16626	0	-1.68242	2.47559	2.685	3.63201	2.40687
Ach_contig16994	unknown	GTTATTCGCCAGCGCTTGAG	TAAGAAGCCGAGCACCCTTG	-4.19825	0	0	6.15345	5.64707	7.1692	3.36892
Ach_contig32701	predicted protein [Populus trichocarpa]	GCAAATCCACCACCAGTAAC	GGTCGTGGACAATATGAAGC	0	0	0	7.01902	6.01967	5.50041	5.3497
Ach_contig21192	Serine threonine protein kinase, plant type, putative [Theobroma cacao]	CATACCACCATGGCAATGAA	GGAGACGTGTACAGCTATG	-1.98833	0	-1.23318	0	1.32831	1.67542	0
Ach_contig13965	PREDICTED: receptor-like protein kinase FERONIA [Vitis vinifera]; hypothetical protein VITISV_037438 [Vitis vinifera]	TTACTCGCCATGGTCATTCC	AGATGACGGAACCAAACCT	0	0	0	5.23472	3.79674	3.78467	2.73989
Ach_contig24153	PREDICTED: hypersensitive induced response protein 1 like isoform 1 [Cucumis sativus]	CATTTCAGCAGCAACCACAC	GCCAGTGTTAAGCATGAAAGC	0	0	0	5.36545	4.00689	2.4928	2.76229
Ach_contig29877	PREDICTED: RPM1 interacting protein 4 like [Vitis vinifera]	CGAAATGAGGGCAGAAAGAC	TTTCCGCATAGGGGTGTAAG	1.44648	0	0	-1.43486	-1.08962	0	0
Ach_contig19520	unnamed protein product [Vitis vinifera]	ATTGTGCTGCTGATGTGGAC	GCACTGCTAGCTGCATTTTG	-2.57749	-2.00456	0	1.28237	1.87533	1.31451	1.2192
Ach_contig3239	hypothetical protein PRUPE_ppa010806mg [Prunus persica]	TCGCTGGAGCTTATTTCTCG	TTGGATTGAAGAGGGACGTG	3.35739	0	0	0	0	0	0
ACTIN	Primers of REFERENCE GENE	CACCCTGTGCTGCTTACAGA	GAGAGAGAACGGCCTGAATG
