# Supplementary material for: Comparative transcriptome analysis of the interaction between Actinidia chinensis var. chinensis and Pseudomonas syringae pv. actinidiae in absence and presence of acibenzolar-S-methyl
Source: BMC Genomics. 2018 Aug 6;19:585. doi: 10.1186/s12864-018-4967-4 (PMC6090863; doi:10.1186/s12864-018-4967-4)
Supplement: Supplementary file 4 — Table S3. List of all differentially expressed genes (DEGs) of Actinidia chinensis var. chinensis modulated in response to Pseudomonas syringae pv. actinidiae inoculation both in acibenzolar-S-methyl treated and untreated plants. (XLSX 1256 kb) [file 12864_2018_4967_MOESM4_ESM.xlsx]

## Sheet: ALL
Additional file 4: Table S3. List of all DEGs
			Log2FoldChange
Transcripts_ID	Blastx_vs_nr_desc	Blastx_vs_SwissProt_hit	HC_vs_I3	HC_vs_I24	HC_vs_I48	I3_vs_ASM-I3	I24_vs_ASM-I24	I48_vs_ ASM-I48	HC_vs_ASM	A. chinensis HongYang ortholog	KEGG_orthologs		Blastx_vs_nr_hit	Blastx_vs_refseq_hit	Blastx_vs_refseq_desc	Blastx_vs_SwissProt_desc	Description
Ach_contig34091	acetyl CoA C acetyltransferase [Camellia chekiangoleosa]	gi|73919863|sp|Q8S4Y1.1|THIC1_ARATH	0	0	0	0	1.09779	0	0	Achn253271	K00626		gi|469469462|gb|AGH32909.1|	gi|356554441|ref|XP_003545555.1|	PREDICTED: acetyl CoA acetyltransferase, cytosolic 1 like [Glycine max]	Acetyl CoA acetyltransferase, cytosolic 1	(at5g48230 : 641.0) acetoacetyl CoA thiolase 2 (ACAT2); FUNCTIONS IN: transferase activity, transferring acyl groups other than amino acyl groups, acetyl CoA C acetyltransferase activity, catalytic activity; INVOLVED IN: embryo development ending in seed dormancy; LOCATED IN: peroxisome, plasma membrane; EXPRESSED IN: 24 plant structures; EXPRESSED DURING: 13 growth stages; CONTAINS InterPro DOMA…
Ach_contig28632	PREDICTED: methylcrotonoyl CoA carboxylase subunit alpha, mitochondrial like [Vitis vinifera]	gi|20455046|sp|Q42523.2|MCCA_ARATH	1.01805	0	0	-1.34512	-1.16372	0	0	Achn035511	K01968		gi|359479709|ref|XP_003632341.1|	gi|359479709|ref|XP_003632341.1|	PREDICTED: methylcrotonoyl CoA carboxylase subunit alpha, mitochondrial like [Vitis vinifera]	Methylcrotonoyl CoA carboxylase subunit alpha, mitochondrial	(q42777|mcca_soybn : 1031.0) Methylcrotonoyl CoA carboxylase subunit alpha, mitochondrial precursor (EC 6.4.1.4) (3 methylcrotonyl CoA carboxylase 1) (MCCase subunit alpha) (3 methylcrotonyl CoA:carbon dioxide ligase subunit alpha) Glycine max (Soybean) & (at1g03090 : 1019.0) MCCA is the biotinylated subunit of the dimer MCCase, which is involved in leucine degradation. Both subunits are nuclear …
Ach_contig32014	PREDICTED: L aspartate oxidase 1 like [Vitis vinifera]	gi|75165034|sp|Q94AY1.1|NADB_ARATH	1.3461	0	-1.16436	0	0	0	0	Achn389531	K00278		gi|225452458|ref|XP_002274361.1|	gi|225452458|ref|XP_002274361.1|	PREDICTED: L aspartate oxidase 1 like [Vitis vinifera]	L aspartate oxidase, chloroplastic	(at5g14760 : 959.0) At5g14760 encodes for L aspartate oxidase involved in the early steps of NAD biosynthesis. In contrary to the EC 1.4.3.16 (l aspartate oxidase deaminating) the enzyme catalyzes the reaction L aspartate + O2 = iminoaspartate (alpha iminosuccinate) + H2O2; L aspartate oxidase (AO); FUNCTIONS IN: electron carrier activity, oxidoreductase activity, L aspartate oxidase activity; IN…
Ach_contig11731	proline dehydrogenase [Actinidia deliciosa]	gi|75126937|sp|Q6NKX1.1|PROD2_ARATH	1.47179	0	0	0	0	0	0	Achn193311	K00318		gi|118430824|gb|ABK91948.1|	gi|470136786|ref|XP_004304164.1|	PREDICTED: proline dehydrogenase 2, mitochondrial like [Fragaria vesca subsp. vesca]	Proline dehydrogenase 2, mitochondrial	(at5g38710 : 240.0) Methylenetetrahydrofolate reductase family protein; FUNCTIONS IN: proline dehydrogenase activity; INVOLVED IN: oxidation reduction, proline catabolic process, glutamate biosynthetic process; EXPRESSED IN: 21 plant structures; EXPRESSED DURING: 12 growth stages; CONTAINS InterPro DOMAIN/s: Proline dehydrogenase (InterPro:IPR002872), Proline oxidase (InterPro:IPR015659); BEST Ar…
Ach_contig32361	PREDICTED: uncharacterized protein LOC100250497 [Vitis vinifera]	gi|22256765|sp|Q98C27.1|GLND_RHILO	0	0	0	0	-1.02338	0	0	Achn179501			gi|225425204|ref|XP_002266641.1|	gi|225425204|ref|XP_002266641.1|	PREDICTED: uncharacterized protein LOC100250497 [Vitis vinifera]	[Protein PII]	(at1g69040 : 509.0) ACT domain containing protein involved in feedback regulation of amino acid metabolism; ACT domain repeat 4 (ACR4); FUNCTIONS IN: amino acid binding; INVOLVED IN: regulation of cellular amino acid metabolic process, response to cytokinin stimulus; LOCATED IN: cytosol; EXPRESSED IN: 22 plant structures; EXPRESSED DURING: 13 growth stages; CONTAINS InterPro DOMAIN/s: Amino acid …
Ach_contig27754	arogenate/prephenate dehydratase [Populus trichocarpa]	gi|75265511|sp|Q9SA96.1|AROD1_ARATH	1.21627	0	0	0	0	0	0	Achn150421	K05359		gi|224113661|ref|XP_002316535.1|	gi|224113661|ref|XP_002316535.1|	arogenate/prephenate dehydratase [Populus trichocarpa]	Arogenate dehydratase/prephenate dehydratase 1, chloroplastic	(at1g11790 : 509.0) Encodes a plastid localized arogenate dehydratase involved in phenylalanine biosynthesis. Not less than six genes encoding ADT were identi&#64257;ed in the Arabidopsis genome: ADT1 [At1g11790]; ADT2 [At3g07630]; ADT3 [At2g27820]; ADT4 [At3g44720]; ADT5 [At5g22630]; and ADT6 [At1g08250].; arogenate dehydratase 1 (ADT1); FUNCTIONS IN: arogenate dehydratase activity, prephenate d…
Ach_contig28352	arogenate dehydratase 3 [Petunia x hybrida]	gi|75171870|sp|Q9FNJ8.1|AROD5_ARATH	2.21337	0	0	0	0	0	0	Achn200631			gi|267821869|gb|ACY79504.1|	gi|255573068|ref|XP_002527464.1|	prephenate dehydratase, putative [Ricinus communis]	Arogenate dehydratase 5, chloroplastic	(at1g08250 : 258.0) Encodes a plastid localized arogenate dehydratase involved in phenylalanine biosynthesis. Although this enzyme has sequence similarity to prephenate dehydratases, it is 98 times more active with arogenate than prephenate in enzymatic assays.; arogenate dehydratase 6 (ADT6); FUNCTIONS IN: arogenate dehydratase activity, prephenate dehydratase activity; INVOLVED IN: L phenylalan…
Ach_contig22587	RecName: Full=Tryptophan synthase beta chain 2, chloroplastic; Flags: Precursor >gi|2792520|gb|AAB97087.1| tryptophan synthase beta subunit [Camptotheca acuminata]	gi|3915165|sp|O50046.1|TRPB_CAMAC	1.20959	0	0	0	0	0	0	Achn079911	K01696		gi|3915165|sp|O50046.1|TRPB_CAMAC	gi|460397172|ref|XP_004244142.1|	PREDICTED: tryptophan synthase beta chain 2, chloroplastic like [Solanum lycopersicum]	Tryptophan synthase beta chain 2, chloroplastic; Flags: Precursor	(at4g27070 : 761.0) Tryptophan synthase beta. Expressed at low levels in all tissues.; tryptophan synthase beta subunit 2 (TSB2); CONTAINS InterPro DOMAIN/s: Tryptophan synthase, beta chain (InterPro:IPR006654), Pyridoxal phosphate dependent enzyme, beta subunit (InterPro:IPR001926), Tryptophan synthase, beta chain, conserved site (InterPro:IPR006653); BEST Arabidopsis thaliana protein match is: …
Ach_contig30253	hypothetical protein PRUPE_ppa006640mg [Prunus persica]	gi|75174818|sp|Q9LMR3.1|TYRA2_ARATH	1.38162	0	0	0	0	0	0	Achn323221	K15227		gi|462411633|gb|EMJ16682.1|	gi|460394284|ref|XP_004242734.1|	PREDICTED: arogenate dehydrogenase 2, chloroplastic like [Solanum lycopersicum]	Arogenate dehydrogenase 2, chloroplastic	(at1g15710 : 447.0) prephenate dehydrogenase family protein; FUNCTIONS IN: prephenate dehydrogenase (NADP+) activity; INVOLVED IN: tyrosine biosynthetic process; LOCATED IN: chloroplast; EXPRESSED IN: 24 plant structures; EXPRESSED DURING: 13 growth stages; CONTAINS InterPro DOMAIN/s: Prephenate dehydrogenase (InterPro:IPR003099), Arogenate/prephenate dehydrogenase (InterPro:IPR012070); BEST Arab…
Ach_contig19351	PREDICTED: putative dihydrodipicolinate reductase 3, chloroplastic like [Cucumis sativus]	gi|75262543|sp|Q9FJ82.1|DAPB3_ARATH	0	0	0	0	-2.97099	-2.35727	0	Achn081021	K16908		gi|449533660|ref|XP_004173790.1|	gi|449533660|ref|XP_004173790.1|	PREDICTED: putative dihydrodipicolinate reductase 3, chloroplastic like [Cucumis sativus]	Putative 4 hydroxy tetrahydrodipicolinate reductase 3, chloroplastic	(at5g52100 : 128.0) Is essential for chloroplast NAD(P)H dehydrogenase activity, which is involved in electron transfer between PSII and PSI. Likely functions in biogenesis or stabilization of the NAD(P)H dehydrogenase complex.; chlororespiration reduction 1 (crr1); FUNCTIONS IN: dihydrodipicolinate reductase activity; INVOLVED IN: photosynthesis, light reaction, lysine biosynthetic process via d…
Ach_contig19353	PREDICTED: putative dihydrodipicolinate reductase 3, chloroplastic like [Cucumis sativus]	gi|75262543|sp|Q9FJ82.1|DAPB3_ARATH	0	0	0	0	-3.83913	0	0	Achn081021	K16908		gi|449533660|ref|XP_004173790.1|	gi|449533660|ref|XP_004173790.1|	PREDICTED: putative dihydrodipicolinate reductase 3, chloroplastic like [Cucumis sativus]	Putative 4 hydroxy tetrahydrodipicolinate reductase 3, chloroplastic	(at5g52100 : 216.0) Is essential for chloroplast NAD(P)H dehydrogenase activity, which is involved in electron transfer between PSII and PSI. Likely functions in biogenesis or stabilization of the NAD(P)H dehydrogenase complex.; chlororespiration reduction 1 (crr1); FUNCTIONS IN: dihydrodipicolinate reductase activity; INVOLVED IN: photosynthesis, light reaction, lysine biosynthetic process via d…
Ach_contig19359	PREDICTED: putative dihydrodipicolinate reductase 3, chloroplastic like [Cucumis sativus]	gi|75262543|sp|Q9FJ82.1|DAPB3_ARATH	0	0	0	0	-2.03512	0	0	Achn081021	K16908		gi|449533660|ref|XP_004173790.1|	gi|449533660|ref|XP_004173790.1|	PREDICTED: putative dihydrodipicolinate reductase 3, chloroplastic like [Cucumis sativus]	Putative 4 hydroxy tetrahydrodipicolinate reductase 3, chloroplastic	(at5g52100 : 239.0) Is essential for chloroplast NAD(P)H dehydrogenase activity, which is involved in electron transfer between PSII and PSI. Likely functions in biogenesis or stabilization of the NAD(P)H dehydrogenase complex.; chlororespiration reduction 1 (crr1); FUNCTIONS IN: dihydrodipicolinate reductase activity; INVOLVED IN: photosynthesis, light reaction, lysine biosynthetic process via d…
Ach_contig6358	hypothetical protein VITISV_035654 [Vitis vinifera]	gi|75323116|sp|Q6AWU6.1|HOL3_ARATH	0	0	0	0	-2.45762	0	0	Achn243031			gi|147783616|emb|CAN68137.1|	gi|460398458|ref|XP_004244776.1|	PREDICTED: thiocyanate methyltransferase 1 like [Solanum lycopersicum]	Probable thiol methyltransferase 2	(at2g43940 : 116.0) HARMLESS TO OZONE LAYER 3 (HOL3); FUNCTIONS IN: methyltransferase activity, thiopurine S methyltransferase activity; INVOLVED IN: metabolic process; LOCATED IN: chloroplast, chloroplast envelope; EXPRESSED IN: male gametophyte, guard cell, pollen tube; EXPRESSED DURING: M germinated pollen stage, seedling growth; CONTAINS InterPro DOMAIN/s: Thiopurine S methyltransferase (Inte…
Ach_contig6357	PREDICTED: probable thiol methyltransferase 2 [Vitis vinifera]	gi|75323116|sp|Q6AWU6.1|HOL3_ARATH	-1.02633	0	0	0	0	0	0	Achn243031			gi|359478233|ref|XP_002275789.2|	gi|359478233|ref|XP_002275789.2|	PREDICTED: probable thiol methyltransferase 2 [Vitis vinifera]	Probable thiol methyltransferase 2	(at2g43940 : 289.0) HARMLESS TO OZONE LAYER 3 (HOL3); FUNCTIONS IN: methyltransferase activity, thiopurine S methyltransferase activity; INVOLVED IN: metabolic process; LOCATED IN: chloroplast, chloroplast envelope; EXPRESSED IN: male gametophyte, guard cell, pollen tube; EXPRESSED DURING: M germinated pollen stage, seedling growth; CONTAINS InterPro DOMAIN/s: Thiopurine S methyltransferase (Inte…
Ach_contig4988	aspartate kinase, putative [Ricinus communis]	gi|34395933|sp|P00561.2|AK1H_ECOLI	-1.13066	0	0	0	0	0	0	Achn108161			gi|255561228|ref|XP_002521625.1|	gi|255561228|ref|XP_002521625.1|	aspartate kinase, putative [Ricinus communis]	Bifunctional aspartokinase/homoserine dehydrogenase 1	(at5g21060 : 456.0) Glyceraldehyde 3 phosphate dehydrogenase like family protein; FUNCTIONS IN: homoserine dehydrogenase activity; INVOLVED IN: cellular amino acid biosynthetic process, aspartate family amino acid biosynthetic process, cellular amino acid metabolic process; LOCATED IN: cellular_component unknown; EXPRESSED IN: 22 plant structures; EXPRESSED DURING: 13 growth stages; CONTAINS Inte…
Ach_contig8125	PREDICTED: threonine dehydratase biosynthetic, chloroplastic like [Vitis vinifera]	gi|17369978|sp|Q9ZSS6.1|THD1_ARATH	1.18887	0	0	0	0	0	0	Achn044781	K01754		gi|359482292|ref|XP_002264311.2|	gi|359482292|ref|XP_002264311.2|	PREDICTED: threonine dehydratase biosynthetic, chloroplastic like [Vitis vinifera]	Threonine dehydratase biosynthetic, chloroplastic	(at3g10050 : 790.0) first enzyme in the biosynthetic pathway of isoleucine; L O methylthreonine resistant 1 (OMR1); FUNCTIONS IN: L threonine ammonia lyase activity; INVOLVED IN: isoleucine biosynthetic process, threonine metabolic process; LOCATED IN: chloroplast; EXPRESSED IN: 22 plant structures; EXPRESSED DURING: 13 growth stages; CONTAINS InterPro DOMAIN/s: Threonine dehydratase I (InterPro:…
Ach_contig31466	putative 3 isopropylmalate dehydrogenase large subunit [Capsicum annuum]	gi|21759264|sp|Q9FMT1.1|LEU33_ARATH	0	0	0	0	0	-1.66034	0	Achn116011	K00052		gi|193290700|gb|ACF17658.1|	gi|460386440|ref|XP_004238906.1|	PREDICTED: 3 isopropylmalate dehydrogenase, chloroplastic like [Solanum lycopersicum]	3 isopropylmalate dehydrogenase 3, chloroplastic	(at5g14200 : 117.0) The AtIMD1 is one out of 3 genes encoding the enzyme 3 isopropylmalate dehydrogenase involved in leucine biosynthesis in Arabidopsis. Its subcellular location has been targeted to plastids. Encodes methylthioalkylmalate dehydrogenase. Involved in glucosinolate biosynthesis, in methionine chain elongation.; isopropylmalate dehydrogenase 1; FUNCTIONS IN: 3 isopropylmalate dehydr…
Ach_contig7490	Glutamate decarboxylase 4 isoform 1 [Theobroma cacao]	gi|21264439|sp|Q42521.2|DCE1_ARATH	0	0	-5	0	0	7.5	0	Achn110321	K01580		gi|508709332|gb|EOY01229.1|	gi|225424524|ref|XP_002285267.1|	PREDICTED: glutamate decarboxylase 1 [Vitis vinifera]	Glutamate decarboxylase 1	(at5g17330 : 271.0) Encodes one of two isoforms of glutamate decarboxylase.; glutamate decarboxylase (GAD); FUNCTIONS IN: calmodulin binding, glutamate decarboxylase activity; INVOLVED IN: response to cadmium ion; EXPRESSED IN: 13 plant structures; EXPRESSED DURING: 6 growth stages; CONTAINS InterPro DOMAIN/s: Pyridoxal phosphate dependent transferase, major domain (InterPro:IPR015424), Pyridoxal…
Ach_contig25228	hypothetical protein CARUB_v10024966mg [Capsella rubella]	gi|306531015|sp|C5WPC2.1|ARGJ_SORBI	0	0	1.90414	0	0	0	0	Achn109521	K00620		gi|482564547|gb|EOA28737.1|	gi|242036127|ref|XP_002465458.1|	hypothetical protein SORBIDRAFT_01g039230 [Sorghum bicolor]	Arginine biosynthesis bifunctional protein ArgJ, chloroplastic; Includes: RecName: Full=Glutamate N acetyltransferase	(at2g37500 : 417.0) arginine biosynthesis protein ArgJ family; FUNCTIONS IN: glutamate N acetyltransferase activity; INVOLVED IN: arginine biosynthetic process; LOCATED IN: chloroplast; EXPRESSED IN: 22 plant structures; EXPRESSED DURING: 13 growth stages; CONTAINS InterPro DOMAIN/s: Arginine biosynthesis protein ArgJ (InterPro:IPR002813), Peptidase S58 DmpA/arginine biosynthesis protein ArgJ (In…
Ach_contig29962	PREDICTED: d 3 phosphoglycerate dehydrogenase, chloroplastic like [Cucumis sativus]	gi|3122858|sp|O04130.2|SERA_ARATH	1.18764	0	0	0	0	0	0	Achn006391	K00058		gi|449445906|ref|XP_004140713.1|	gi|449445906|ref|XP_004140713.1|	PREDICTED: d 3 phosphoglycerate dehydrogenase, chloroplastic like [Cucumis sativus]	D 3 phosphoglycerate dehydrogenase, chloroplastic	(at4g34200 : 836.0) embryo sac development arrest 9 (EDA9); FUNCTIONS IN: ATP binding; INVOLVED IN: megagametogenesis; LOCATED IN: mitochondrion, chloroplast, membrane; EXPRESSED IN: 26 plant structures; EXPRESSED DURING: 14 growth stages; CONTAINS InterPro DOMAIN/s: D 3 phosphoglycerate dehydrogenase (InterPro:IPR006236), D isomer specific 2 hydroxyacid dehydrogenase, catalytic domain (InterPro:…
Ach_contig14109	PREDICTED: phosphoserine aminotransferase, chloroplastic like [Vitis vinifera]	gi|3914996|sp|Q96255.1|SERC_ARATH	1.59549	0	0	0	0	0	0	Achn145231	K00831		gi|359497849|ref|XP_003635669.1|	gi|359497849|ref|XP_003635669.1|	PREDICTED: phosphoserine aminotransferase, chloroplastic like [Vitis vinifera]	Phosphoserine aminotransferase, chloroplastic	(at4g35630 : 598.0) Encodes a phosphoserine aminotransferase which is involved in serine biosynthesis in the chloroplast which operates via the phosphorylated pathway.; phosphoserine aminotransferase (PSAT); FUNCTIONS IN: O phospho L serine:2 oxoglutarate aminotransferase activity; INVOLVED IN: L serine biosynthetic process; LOCATED IN: chloroplast stroma, chloroplast; EXPRESSED IN: 23 plant stru…
Ach_contig28595	PREDICTED: serine hydroxymethyltransferase, mitochondrial like [Vitis vinifera]	gi|1707998|sp|P50433.1|GLYM_SOLTU	-1.08102	0	0	0	0	0	0	Achn222121	K00600		gi|359495798|ref|XP_002262872.2|	gi|359495798|ref|XP_002262872.2|	PREDICTED: serine hydroxymethyltransferase, mitochondrial like [Vitis vinifera]	Serine hydroxymethyltransferase, mitochondrial	(p50433|glym_soltu : 904.0) Serine hydroxymethyltransferase, mitochondrial precursor (EC 2.1.2.1) (Serine methylase) (Glycine hydroxymethyltransferase) (SHMT) Solanum tuberosum (Potato) & (at4g37930 : 872.0) Encodes a protein with mitochondrial serine hydroxymethyltransferase activity, which functions in the photorespiratory pathway, catalyzes the conversion of serine and tetrahydrofolate to glyc…
Ach_contig22803	PREDICTED: methylenetetrahydrofolate reductase 2 like [Fragaria vesca subsp. vesca]	gi|75294984|sp|Q75HE6.1|MTHR_ORYSJ	0	0	-1.15392	0	0	0	0	Achn270481	K00297		gi|470101473|ref|XP_004287197.1|	gi|470101473|ref|XP_004287197.1|	PREDICTED: methylenetetrahydrofolate reductase 2 like [Fragaria vesca subsp. vesca]	Probable methylenetetrahydrofolate reductase	(q75he6|mthr_orysa : 1017.0) Probable methylenetetrahydrofolate reductase (EC 1.5.1.20) Oryza sativa (Rice) & (at3g59970 : 992.0) methylenetetrahydrofolate reductase MTHFR1 mRNA, complete; methylenetetrahydrofolate reductase 1 (MTHFR1); FUNCTIONS IN: methylenetetrahydrofolate reductase (NADPH) activity; INVOLVED IN: oxidation reduction, methionine metabolic process; EXPRESSED IN: fruit, guard cel…
Ach_contig13364	unnamed protein product [Vitis vinifera]	gi|363579869|sp|F4J2K2.1|FPGS2_ARATH	1.15781	0	0	0	0	0	0	Achn327281	K01930		gi|297739883|emb|CBI30065.3|	gi|225441349|ref|XP_002274685.1|	PREDICTED: folylpolyglutamate synthase, mitochondrial [Vitis vinifera]	Folylpolyglutamate synthase	(at3g10160 : 725.0) Encodes a protein with tetrahydrofolylpolyglutamate synthase activity that is located in the mitochondrial matrix.; DHFS FPGS homolog C (DFC); CONTAINS InterPro DOMAIN/s: Mur ligase, central (InterPro:IPR013221), Folylpolyglutamate synthetase, conserved site (InterPro:IPR018109), Mur ligase, C terminal (InterPro:IPR004101), Folylpolyglutamate synthetase (InterPro:IPR001645); B…
Ach_contig9910	endo beta mannanase [Actinidia arguta]	gi|125951434|sp|Q0JKM9.2|MAN1_ORYSJ	0	0	0	-2.42803	0	0	-1.99614	Achn015141			gi|225007940|gb|ACN78662.1|	gi|225430698|ref|XP_002264115.1|	PREDICTED: mannan endo 1,4 beta mannosidase 7 [Vitis vinifera]	Mannan endo 1,4 beta mannosidase 1	(at5g66460 : 280.0) Glycosyl hydrolase superfamily protein; FUNCTIONS IN: cation binding, hydrolase activity, hydrolyzing O glycosyl compounds, catalytic activity; INVOLVED IN: carbohydrate metabolic process; LOCATED IN: endomembrane system; EXPRESSED IN: 17 plant structures; EXPRESSED DURING: 4 anthesis, C globular stage, 4 leaf senescence stage, petal differentiation and expansion stage, E expa…
Ach_contig9911	endo beta mannanase [Actinidia arguta]	gi|75262587|sp|Q9FJZ3.1|MAN7_ARATH	0	0	0	-2.20103	0	-2.37064	-1.6966	Achn197721			gi|225007940|gb|ACN78662.1|	gi|225430698|ref|XP_002264115.1|	PREDICTED: mannan endo 1,4 beta mannosidase 7 [Vitis vinifera]	Mannan endo 1,4 beta mannosidase 7	(at5g66460 : 62.0) Glycosyl hydrolase superfamily protein; FUNCTIONS IN: cation binding, hydrolase activity, hydrolyzing O glycosyl compounds, catalytic activity; INVOLVED IN: carbohydrate metabolic process; LOCATED IN: endomembrane system; EXPRESSED IN: 17 plant structures; EXPRESSED DURING: 4 anthesis, C globular stage, 4 leaf senescence stage, petal differentiation and expansion stage, E expan…
Ach_contig12531	hypothetical protein PRUPE_ppa004996mg [Prunus persica]	gi|223635599|sp|A7PZL3.1|PGLR_VITVI	0	0	0	-1.25227	-2.29454	-1.49681	-1.39007	Achn052231			gi|462405705|gb|EMJ11169.1|	gi|225426168|ref|XP_002278930.1|	PREDICTED: probable polygalacturonase [Vitis vinifera]	Probable polygalacturonase	(at4g23500 : 660.0) Pectin lyase like superfamily protein; FUNCTIONS IN: polygalacturonase activity; INVOLVED IN: carbohydrate metabolic process; LOCATED IN: cell wall; CONTAINS InterPro DOMAIN/s: Pectin lyase fold/virulence factor (InterPro:IPR011050), Glycoside hydrolase, family 28 (InterPro:IPR000743), Pectin lyase fold (InterPro:IPR012334), Parallel beta helix repeat (InterPro:IPR006626); BES…
Ach_contig24589	hypothetical protein PRUPE_ppa006446mg [Prunus persica]	gi|182628300|sp|Q6P988.2|NOTUM_HUMAN	0	0	0	0	0	0	-1.90683	Achn130871			gi|462416861|gb|EMJ21598.1|	gi|225464479|ref|XP_002271673.1|	PREDICTED: uncharacterized protein LOC100247339 [Vitis vinifera]	Protein notum homolog; Flags: Precursor	(at5g23870 : 565.0) Pectinacetylesterase family protein; FUNCTIONS IN: carboxylesterase activity; INVOLVED IN: biological_process unknown; LOCATED IN: plant type cell wall; EXPRESSED IN: 22 plant structures; EXPRESSED DURING: 13 growth stages; CONTAINS InterPro DOMAIN/s: Pectinacetylesterase (InterPro:IPR004963); BEST Arabidopsis thaliana protein match is: Pectinacetylesterase family protein (TAI…
Ach_contig26948	PREDICTED: protein notum homolog [Glycine max]	gi|182628301|sp|Q8R116.2|NOTUM_MOUSE	0	0	0	0	0	0	-2.52829	Achn189821			gi|356505725|ref|XP_003521640.1|	gi|356505725|ref|XP_003521640.1|	PREDICTED: protein notum homolog [Glycine max]	Protein notum homolog; Flags: Precursor	(at5g26670 : 241.0) Pectinacetylesterase family protein; CONTAINS InterPro DOMAIN/s: Pectinacetylesterase (InterPro:IPR004963); BEST Arabidopsis thaliana protein match is: Pectinacetylesterase family protein (TAIR:AT3G05910.1); Has 35333 Blast hits to 34131 proteins in 2444 species: Archae 798; Bacteria 22429; Metazoa 974; Fungi 991; Plants 531; Viruses 0; Other Eukaryotes 9610 (source: NCBI BLin…
Ach_contig15372	PREDICTED: cyclin D1 1 [Vitis vinifera]	gi|59802916|sp|P42751.3|CCD11_ARATH	0	0	-1.05588	0	0	0	0	Achn053481	K18810		gi|225424764|ref|XP_002268394.1|	gi|225424764|ref|XP_002268394.1|	PREDICTED: cyclin D1 1 [Vitis vinifera]	Cyclin D1 1	(at1g70210 : 392.0) Encodes a D type cyclin that physically interacts with CDC2A. Its expression is upregulated early during germination.; CYCLIN D1;1 (CYCD1;1); FUNCTIONS IN: cyclin dependent protein kinase regulator activity; INVOLVED IN: G1 phase of mitotic cell cycle, regulation of cell cycle; LOCATED IN: nucleus; EXPRESSED IN: 23 plant structures; EXPRESSED DURING: 13 growth stages; CONTAINS…
Ach_contig23419	PREDICTED: cyclin dependent kinase inhibitor 1 like [Vitis vinifera]	gi|152032531|sp|Q94CL9.2|KRP7_ARATH	0	0	0	0	-1.54591	-1.1091	0	Achn266081			gi|359480685|ref|XP_002282199.2|	gi|359480685|ref|XP_002282199.2|	PREDICTED: cyclin dependent kinase inhibitor 1 like [Vitis vinifera]	Cyclin dependent kinase inhibitor 7	(at1g49620 : 67.4) Kip related protein (KRP) gene, encodes CDK (cyclin dependent kinase) inhibitor (CKI), negative regulator of cell division. A member of seven KRP genes found in Arabidopsis thaliana. Differential expression patterns for distinct KRPs were revealed by in situ hybridization. Binds to D type cyclins and may inhibit cell cycle.; ICK5; FUNCTIONS IN: cyclin binding, cyclin dependent …
Ach_contig25572	Cyclin dependent kinases regulatory subunit 1 [Theobroma cacao]	gi|75127295|sp|Q6PS57.1|CKS1_ORYSJ	-1.98275	0	0	0	0	0	0	Achn052641	K02219		gi|508786412|gb|EOY33668.1|	gi|351725771|ref|NP_001237104.1|	cyclin dependent kinases regulatory subunit [Glycine max]	Cyclin dependent kinases regulatory subunit 1 >gi|158512867|sp|A2XCH8.1|CKS1_ORYSI RecName: Full=Cyclin dependent kinases regulatory subunit 1	(at2g27960 : 149.0) catalytic subunit of cyclin dependent kinase 1. physically interact with cyclin dependent kinases (CDKs) and play an essential, but yet not entirely resolved, role in the regulation of the cell cycle; cyclin dependent kinase subunit 1 (CKS1); CONTAINS InterPro DOMAIN/s: Cyclin dependent kinase, regulatory subunit (InterPro:IPR000789); BEST Arabidopsis thaliana protein match is…
Ach_contig33523	PREDICTED: cyclin T1 4 [Vitis vinifera]	gi|122248588|sp|Q2QQS5.1|CCT14_ORYSJ	1.83326	0	0	0	0	0	0	Achn049181	K15188		gi|225458191|ref|XP_002281108.1|	gi|460395203|ref|XP_004243175.1|	PREDICTED: cyclin T1 3 like [Solanum lycopersicum]	Cyclin T1 4	(at5g45190 : 321.0) Encodes a cyclin T partner CYCT1;5. Plays important roles in infection with Cauliflower mosaic virus (CaMV).; Cyclin family protein; FUNCTIONS IN: cyclin dependent protein kinase activity; INVOLVED IN: in 6 processes; EXPRESSED IN: 24 plant structures; EXPRESSED DURING: 15 growth stages; CONTAINS InterPro DOMAIN/s: Cyclin like (InterPro:IPR011028), Cyclin related (InterPro:IPR…
Ach_contig16241	cyclin family protein [Populus trichocarpa]	gi|75311211|sp|Q9LJ45.1|CCU11_ARATH	0	0	0	0	-1.22012	0	0	Achn043101			gi|224095750|ref|XP_002310464.1|	gi|224095750|ref|XP_002310464.1|	predicted protein [Populus trichocarpa]	Cyclin U1 1	(at3g21870 : 228.0) cyclin p2;1 (CYCP2;1); CONTAINS InterPro DOMAIN/s: Negative regulatory factor PREG (InterPro:IPR012389), Cyclin like (InterPro:IPR011028), Cyclin related 2 (InterPro:IPR013922), Cyclin (InterPro:IPR006670); BEST Arabidopsis thaliana protein match is: cyclin p4;1 (TAIR:AT2G44740.1); Has 1311 Blast hits to 1303 proteins in 220 species: Archae 0; Bacteria 18; Metazoa 222; Fungi 5…
Ach_contig16242	cyclin family protein [Populus trichocarpa]	gi|75311211|sp|Q9LJ45.1|CCU11_ARATH	-1.54092	0	0	0	0	0	-1.15871	Achn043101			gi|224095750|ref|XP_002310464.1|	gi|224095750|ref|XP_002310464.1|	predicted protein [Populus trichocarpa]	Cyclin U1 1	(at3g21870 : 225.0) cyclin p2;1 (CYCP2;1); CONTAINS InterPro DOMAIN/s: Negative regulatory factor PREG (InterPro:IPR012389), Cyclin like (InterPro:IPR011028), Cyclin related 2 (InterPro:IPR013922), Cyclin (InterPro:IPR006670); BEST Arabidopsis thaliana protein match is: cyclin p4;1 (TAIR:AT2G44740.1); Has 1311 Blast hits to 1303 proteins in 220 species: Archae 0; Bacteria 18; Metazoa 222; Fungi 5…
Ach_contig10902	unnamed protein product [Vitis vinifera]	gi|148887366|sp|P82869.3|CYP37_ARATH	0	0	0	0	-2.23212	0	0	Achn325851			gi|302143058|emb|CBI20353.3|	gi|255578656|ref|XP_002530189.1|	peptidyl prolyl cis trans isomerase, putative [Ricinus communis]	Peptidyl prolyl cis trans isomerase CYP37, chloroplastic	(at3g15520 : 592.0) Cyclophilin like peptidyl prolyl cis trans isomerase family protein; FUNCTIONS IN: peptidyl prolyl cis trans isomerase activity; INVOLVED IN: protein folding; LOCATED IN: thylakoid, thylakoid lumen, chloroplast thylakoid membrane, chloroplast thylakoid lumen, chloroplast; EXPRESSED IN: 22 plant structures; EXPRESSED DURING: 14 growth stages; CONTAINS InterPro DOMAIN/s: Cycloph…
Ach_contig34531	PREDICTED: peptidyl prolyl cis trans isomerase B like [Vitis vinifera]	gi|374110750|sp|B3A0R0.1|PPI_LOTGI	-1.11544	0	0	0	-1.17243	-1.16021	0	Achn316371	K03768		gi|225466968|ref|XP_002267887.1|	gi|225466968|ref|XP_002267887.1|	PREDICTED: peptidyl prolyl cis trans isomerase B like [Vitis vinifera]	Putative peptidyl prolyl cis trans isomerase	(at5g35100 : 305.0) Cyclophilin like peptidyl prolyl cis trans isomerase family protein; FUNCTIONS IN: peptidyl prolyl cis trans isomerase activity; INVOLVED IN: protein folding, peptidyl cysteine S nitrosylation; LOCATED IN: chloroplast; EXPRESSED IN: 22 plant structures; EXPRESSED DURING: 13 growth stages; CONTAINS InterPro DOMAIN/s: Cyclophilin like (InterPro:IPR015891), Peptidyl prolyl cis tr…
Ach_contig23149	predicted protein [Populus trichocarpa]	gi|374110750|sp|B3A0R0.1|PPI_LOTGI	-1.31914	0	0	0	-1.64394	0	-1.17122	Achn021981	K03768		gi|224121348|ref|XP_002318560.1|	gi|224121348|ref|XP_002318560.1|	predicted protein [Populus trichocarpa]	Putative peptidyl prolyl cis trans isomerase	(at1g74070 : 277.0) Cyclophilin like peptidyl prolyl cis trans isomerase family protein; FUNCTIONS IN: peptidyl prolyl cis trans isomerase activity; INVOLVED IN: protein folding; LOCATED IN: chloroplast thylakoid lumen, chloroplast; EXPRESSED IN: 20 plant structures; EXPRESSED DURING: 13 growth stages; CONTAINS InterPro DOMAIN/s: Cyclophilin like (InterPro:IPR015891), Peptidyl prolyl cis trans is…
Ach_contig34047	unnamed protein product [Vitis vinifera]	gi|75268070|sp|Q9ZVI9.1|PECT1_ARATH	0	0	0	0	0	-1.30157	0	Achn023391	K00967		gi|296090469|emb|CBI40665.3|	gi|225462533|ref|XP_002265606.1|	PREDICTED: ethanolamine phosphate cytidylyltransferase [Vitis vinifera]	Ethanolamine phosphate cytidylyltransferase	(at2g38670 : 306.0) Encodes a mitochondrial ethanolamine phosphate cytidylyltransferase, involved in phosphatidylethanolamine (PE) biosynthesis.; phosphorylethanolamine cytidylyltransferase 1 (PECT1); CONTAINS InterPro DOMAIN/s: Rossmann like alpha/beta/alpha sandwich fold (InterPro:IPR014729), Cytidyltransferase related (InterPro:IPR004821), Cytidylyltransferase (InterPro:IPR004820); BEST Arabid…
Ach_contig16124	RNA recognition motif containing family protein [Populus trichocarpa]	gi|75322250|sp|Q64M78.1|OML4_ORYSJ	0	0	0	0	0	-1.79869	0	Achn271261			gi|566207113|ref|XP_002321750.2|	gi|224122202|ref|XP_002318776.1|	predicted protein [Populus trichocarpa]	Protein MEI2 like 4	(at5g61960 : 187.0) A member of mei2 like gene family, predominantly plant based family of genes encoding RNA binding proteins with characteristic presence of a highly conserved RNA binding motif first described in the mei2 gene of the fission yeast S. pombe. In silico analyses reveal nine mei2 like genes in A. thaliana. They were grouped into four distinct clades, based on overall sequence simil…
Ach_contig38105	PREDICTED: probable E3 ubiquitin protein ligase HERC2 isoform 1 [Vitis vinifera]	gi|75171768|sp|Q9FN03.1|UVR8_ARATH	-1.27698	0	0	0	0	0	0	Achn350971			gi|225424560|ref|XP_002285332.1|	gi|225424560|ref|XP_002285332.1|	PREDICTED: probable E3 ubiquitin protein ligase HERC2 isoform 1 [Vitis vinifera]	Ultraviolet B receptor UVR8	(at3g26100 : 769.0) Regulator of chromosome condensation (RCC1) family protein; CONTAINS InterPro DOMAIN/s: Regulator of chromosome condensation/beta lactamase inhibitor protein II (InterPro:IPR009091), Regulator of chromosome condensation, RCC1 (InterPro:IPR000408); BEST Arabidopsis thaliana protein match is: Regulator of chromosome condensation (RCC1) family protein (TAIR:AT3G15430.2); Has 3533…
Ach_contig23550	unnamed protein product [Vitis vinifera]	gi|7404451|sp|P37706.2|RRFC_DAUCA	0	0	1.27641	0	0	-1.14684	0	Achn042121	K02838		gi|296085196|emb|CBI28691.3|	gi|225437014|ref|XP_002272648.1|	PREDICTED: ribosome recycling factor, chloroplastic like [Vitis vinifera]	Ribosome recycling factor, chloroplastic	(p82231|rrfc_spiol : 241.0) Ribosome recycling factor, chloroplast precursor (Ribosome releasing factor, chloroplast) (RRF) (CpFrr) (RRFHCP) Spinacia oleracea (Spinach) & (at3g63190 : 221.0) The gene encodes a chloroplast ribosome recycling factor homologue. Analysis of mutants revealed its role in the chloroplast development and eary stages of embryo development.; "ribosome recycling factor, chl…
Ach_contig29729	hypothetical protein ZEAMMB73_921631 [Zea mays]	gi|59797940|sp|Q7G188.2|FIMB1_ARATH	1.45293	0	0	0	0	0	0	Achn335101			gi|413937524|gb|AFW72075.1|	gi|514714141|ref|XP_004952934.1|	PREDICTED: fimbrin like protein 2 like [Setaria italica]	Fimbrin 1	(at4g26700 : 85.1) fimbrin like protein; fimbrin 1 (FIM1); FUNCTIONS IN: actin binding; INVOLVED IN: biological_process unknown; LOCATED IN: cellular_component unknown; EXPRESSED IN: 23 plant structures; EXPRESSED DURING: 13 growth stages; CONTAINS InterPro DOMAIN/s: Actinin type, actin binding, conserved site (InterPro:IPR001589), Calponin homology (InterPro:IPR016146), Calponin like actin bindi…
Ach_contig23050	PREDICTED: probable plastid lipid associated protein 6, chloroplastic like [Cucumis sativus]	gi|75274449|sp|Q9LW57.1|PAP6_ARATH	-1.29126	0	0	0	0	0	0	Achn246701			gi|449432530|ref|XP_004134052.1|	gi|449432530|ref|XP_004134052.1|	PREDICTED: probable plastid lipid associated protein 6, chloroplastic like [Cucumis sativus]	Probable plastid lipid associated protein 6, chloroplastic	(at3g23400 : 315.0) fibrillin 4 (FIB4); FUNCTIONS IN: structural molecule activity; LOCATED IN: in 8 components; EXPRESSED IN: 24 plant structures; EXPRESSED DURING: 14 growth stages; CONTAINS InterPro DOMAIN/s: Plastid lipid associated protein/fibrillin (InterPro:IPR006843); BEST Arabidopsis thaliana protein match is: Plastid lipid associated protein PAP / fibrillin family protein (TAIR:AT3G2607…
Ach_contig35612	hypothetical protein PRUPE_ppa002246mg [Prunus persica]	gi|34395733|sp|Q9SSG3.2|HIPL1_ARATH	2.67476	0	0	0	0	0	0	Achn366181			gi|462406059|gb|EMJ11523.1|	gi|225456616|ref|XP_002266458.1|	PREDICTED: HIPL1 protein like [Vitis vinifera]	HIPL1 protein; Flags: Precursor	(at1g74790 : 500.0) catalytics; FUNCTIONS IN: catalytic activity; INVOLVED IN: biological_process unknown; LOCATED IN: anchored to plasma membrane, plasma membrane, anchored to membrane; EXPRESSED IN: 23 plant structures; EXPRESSED DURING: 13 growth stages; CONTAINS InterPro DOMAIN/s: Soluble quinoprotein glucose/sorbosone dehydrogenase (InterPro:IPR011041), Six bladed beta propeller, TolB like (…
Ach_contig35613	hypothetical protein PRUPE_ppa002246mg [Prunus persica]	gi|34395733|sp|Q9SSG3.2|HIPL1_ARATH	1.20482	0	0	0	0	0	0	Achn366181			gi|462406059|gb|EMJ11523.1|	gi|225456616|ref|XP_002266458.1|	PREDICTED: HIPL1 protein like [Vitis vinifera]	HIPL1 protein; Flags: Precursor	(at1g74790 : 945.0) catalytics; FUNCTIONS IN: catalytic activity; INVOLVED IN: biological_process unknown; LOCATED IN: anchored to plasma membrane, plasma membrane, anchored to membrane; EXPRESSED IN: 23 plant structures; EXPRESSED DURING: 13 growth stages; CONTAINS InterPro DOMAIN/s: Soluble quinoprotein glucose/sorbosone dehydrogenase (InterPro:IPR011041), Six bladed beta propeller, TolB like (…
Ach_contig10213	PREDICTED: osmotic avoidance abnormal protein 3 like [Solanum lycopersicum]	gi|75303646|sp|Q8S950.1|NACK1_TOBAC	2.54403	0	0	0	0	0	0	Achn166771	K11498		gi|460380004|ref|XP_004235748.1|	gi|460380004|ref|XP_004235748.1|	PREDICTED: osmotic avoidance abnormal protein 3 like [Solanum lycopersicum]	Kinesin like protein NACK1	(at1g18370 : 318.0) Encodes a kinesin HINKEL. Required for cytokinesis in pollen. Mutant has cytokinesis defects; seedling lethal.; HINKEL (HIK); FUNCTIONS IN: microtubule motor activity, ATP binding; INVOLVED IN: response to cyclopentenone, cellularization of the embryo sac, gametophyte development, pollen development, cytokinesis; LOCATED IN: chloroplast; EXPRESSED IN: 22 plant structures; EXPR…
Ach_contig34612	PREDICTED: chromosome associated kinesin KIF4A like [Vitis vinifera]	gi|62512161|sp|O95239.3|KIF4A_HUMAN	0	0	0	0	-1.35787	0	0	Achn298691	K10395		gi|359492582|ref|XP_002282968.2|	gi|359492582|ref|XP_002282968.2|	PREDICTED: chromosome associated kinesin KIF4A like [Vitis vinifera]	Chromosome associated kinesin KIF4A	(at5g47820 : 1527.0) encodes a kinesin like protein with an N terminal microtubule binding motor domain. Protein is localized to the periphery of the cytoplasm and mutants in the gene exhibit altered orientation of cellulose microfibrils and reduced mechanical strength of fibers.; FRAGILE FIBER 1 (FRA1); CONTAINS InterPro DOMAIN/s: Kinesin, motor region, conserved site (InterPro:IPR019821), Kines…
Ach_contig19168	unnamed protein product [Vitis vinifera]	gi|75216208|sp|Q9ZQC5.1|ICR2_ARATH	2.36654	0	0	0	0	0	0	Achn286531			gi|297741559|emb|CBI32691.3|	gi|225439892|ref|XP_002279291.1|	PREDICTED: interactor of constitutive active ROPs 2, chloroplastic like [Vitis vinifera]	Interactor of constitutive active ROPs 2, chloroplastic; Flags: Precursor	(at2g37080 : 72.4) ROP interactive partner 3 (RIP3); LOCATED IN: chloroplast; EXPRESSED IN: 21 plant structures; EXPRESSED DURING: 12 growth stages; BEST Arabidopsis thaliana protein match is: ROP interactive partner 4 (TAIR:AT3G53350.1); Has 147635 Blast hits to 77239 proteins in 3391 species: Archae 1987; Bacteria 30902; Metazoa 62424; Fungi 12574; Plants 8109; Viruses 683; Other Eukaryotes 309…
Ach_contig1018	PREDICTED: peroxisomal membrane protein 11 4 [Vitis vinifera]	gi|75144608|sp|Q7XU74.2|PX114_ORYSJ	0	0	0	0	-1.21124	0	0	Achn319101			gi|225466121|ref|XP_002267934.1|	gi|225466121|ref|XP_002267934.1|	PREDICTED: peroxisomal membrane protein 11 4 [Vitis vinifera]	Peroxisomal membrane protein 11 4	(at3g47430 : 316.0) member of the peroxin11 (PEX11) gene family, located on the peroxisome membrane, controls peroxisome proliferation.; peroxin 11B (PEX11B); CONTAINS InterPro DOMAIN/s: Peroxisomal biogenesis factor 11 (InterPro:IPR008733); BEST Arabidopsis thaliana protein match is: peroxin 11A (TAIR:AT1G47750.1); Has 320 Blast hits to 320 proteins in 112 species: Archae 0; Bacteria 0; Metazoa …
Ach_contig27306	PREDICTED: probable plastid lipid associated protein 3, chloroplastic like [Vitis vinifera]	gi|62900702|sp|Q94KU5.1|PAP3_BRACM	-1.17075	0	0	0	0	0	0	Achn096431			gi|225427112|ref|XP_002276479.1|	gi|225427112|ref|XP_002276479.1|	PREDICTED: probable plastid lipid associated protein 3, chloroplastic like [Vitis vinifera]	Plastid lipid associated protein 3, chloroplastic; Flags: Precursor	(q7xbw5|pap3_orysa : 325.0) Probable plastid lipid associated protein 3, chloroplast precursor Oryza sativa (Rice) & (at2g35490 : 318.0) Plastid lipid associated protein PAP / fibrillin family protein; FUNCTIONS IN: structural molecule activity; INVOLVED IN: biological_process unknown; LOCATED IN: thylakoid, chloroplast thylakoid membrane, chloroplast, plastoglobule; EXPRESSED IN: 24 plant struct…
Ach_contig21729	RecName: Full=Plastid lipid associated protein, chloroplastic; AltName: Full=CitPAP; Flags: Precursor >gi|3928760|dbj|BAA34702.1| homolog to plastid lipid associated protein [Citrus unshiu]	gi|62900641|sp|Q9ZWQ8.1|PAP_CITUN	-1.41103	0	0	0	0	0	0	Achn150541			gi|62900641|sp|Q9ZWQ8.1|PAP_CITUN	gi|255566853|ref|XP_002524410.1|	Plastid lipid associated protein, chloroplast precursor, putative [Ricinus communis]	Plastid lipid associated protein, chloroplastic	(q96398|chrc_cucsa : 402.0) Chromoplast specific carotenoid associated protein, chloroplast precursor Cucumis sativus (Cucumber) & (at4g22240 : 358.0) Plastid lipid associated protein PAP / fibrillin family protein; FUNCTIONS IN: structural molecule activity; INVOLVED IN: biological_process unknown; LOCATED IN: thylakoid, thylakoid lumen, chloroplast thylakoid membrane, chloroplast, plastoglobule…
Ach_contig16583	hypothetical protein POPTR_0014s05740g [Populus trichocarpa]	gi|75100154|sp|O81304.1|PAP11_ARATH	-1.21915	0	0	0	0	0	0	Achn234981			gi|566202785|ref|XP_006375261.1|	gi|460406193|ref|XP_004248552.1|	PREDICTED: probable plastid lipid associated protein 11, chloroplastic like [Solanum lycopersicum]	Probable plastid lipid associated protein 11, chloroplastic	(at4g00030 : 274.0) Plastid lipid associated protein PAP / fibrillin family protein; FUNCTIONS IN: structural molecule activity; INVOLVED IN: biological_process unknown; LOCATED IN: chloroplast; EXPRESSED IN: 17 plant structures; EXPRESSED DURING: 9 growth stages; CONTAINS InterPro DOMAIN/s: Plastid lipid associated protein/fibrillin (InterPro:IPR006843); Has 184 Blast hits to 184 proteins in 36 …
Ach_contig10422	PREDICTED: probable plastid lipid associated protein 4, chloroplastic [Vitis vinifera]	gi|75274188|sp|Q9LU85.1|PAP4_ARATH	-1.54467	0	0	0	0	0	0	Achn224661			gi|225448063|ref|XP_002273405.1|	gi|225448063|ref|XP_002273405.1|	PREDICTED: probable plastid lipid associated protein 4, chloroplastic [Vitis vinifera]	Probable plastid lipid associated protein 4, chloroplastic	(at3g26070 : 229.0) Plastid lipid associated protein PAP / fibrillin family protein; FUNCTIONS IN: structural molecule activity; INVOLVED IN: biological_process unknown; LOCATED IN: chloroplast thylakoid membrane, chloroplast, plastoglobule; CONTAINS InterPro DOMAIN/s: Plastid lipid associated protein/fibrillin (InterPro:IPR006843); BEST Arabidopsis thaliana protein match is: plastid lipid associ…
Ach_contig31631	PREDICTED: TBCC domain containing protein 1 like [Vitis vinifera]		0	0	-1.71701	0	0	0	0	Achn023711			gi|225441391|ref|XP_002278205.1|	gi|225441391|ref|XP_002278205.1|	PREDICTED: TBCC domain containing protein 1 like [Vitis vinifera]		(at2g42230 : 231.0) C CAP/cofactor C like domain containing protein; FUNCTIONS IN: binding; INVOLVED IN: biological_process unknown; LOCATED IN: cellular_component unknown; CONTAINS InterPro DOMAIN/s: CARP motif (InterPro:IPR006599), C CAP/cofactor C like domain (InterPro:IPR017901), Tubulin binding cofactor C (InterPro:IPR012945); BEST Arabidopsis thaliana protein match is: Tubulin binding cofac…
Ach_contig11864	PREDICTED: probable F actin capping protein subunit beta [Vitis vinifera]	gi|34222650|sp|Q9M9G7.1|CAPZB_ARATH	1.20804	0	0	0	0	0	0	Achn161321	K10365		gi|225463119|ref|XP_002265135.1|	gi|225463119|ref|XP_002265135.1|	PREDICTED: probable F actin capping protein subunit beta [Vitis vinifera]	Probable F actin capping protein subunit beta	(at1g71790 : 437.0) Subunits of heterodimeric actin filament capping protein Capz superfamily; FUNCTIONS IN: actin binding; INVOLVED IN: actin cytoskeleton organization; LOCATED IN: F actin capping protein complex, cytoplasm; EXPRESSED IN: 22 plant structures; EXPRESSED DURING: 15 growth stages; CONTAINS InterPro DOMAIN/s: F actin capping protein, beta subunit conserved site (InterPro:IPR019771),…
Ach_contig18352	Myosin heavy chain related isoform 1 [Theobroma cacao]	gi|1171093|sp|P19706.2|MYSB_ACACA	1.26794	0	0	0	0	0	0	Achn187871			gi|508776181|gb|EOY23437.1|	gi|225462707|ref|XP_002267282.1|	PREDICTED: myosin IB heavy chain [Vitis vinifera]	Myosin heavy chain IB	(at5g53310 : 256.0) myosin heavy chain related; FUNCTIONS IN: motor activity; INVOLVED IN: biological_process unknown; LOCATED IN: plasma membrane; EXPRESSED IN: 25 plant structures; EXPRESSED DURING: 15 growth stages; CONTAINS InterPro DOMAIN/s: Myosin tail 2 (InterPro:IPR010926); Has 30201 Blast hits to 17322 proteins in 780 species: Archae 12; Bacteria 1396; Metazoa 17338; Fungi 3422; Plants 5…
Ach_contig13677	Myosin heavy chain related isoform 2 [Theobroma cacao]	gi|38258908|sp|P34109.2|MYOD_DICDI	1.76804	0	0	0	0	0	0	Achn250461			gi|508776182|gb|EOY23438.1|	gi|470144769|ref|XP_004308020.1|	PREDICTED: myosin ID heavy chain like [Fragaria vesca subsp. vesca]	Myosin ID heavy chain	(at5g53310 : 152.0) myosin heavy chain related; FUNCTIONS IN: motor activity; INVOLVED IN: biological_process unknown; LOCATED IN: plasma membrane; EXPRESSED IN: 25 plant structures; EXPRESSED DURING: 15 growth stages; CONTAINS InterPro DOMAIN/s: Myosin tail 2 (InterPro:IPR010926); Has 30201 Blast hits to 17322 proteins in 780 species: Archae 12; Bacteria 1396; Metazoa 17338; Fungi 3422; Plants 5…
Ach_contig26571	Myosin 2 isoform 2 [Theobroma cacao]	gi|519882198|sp|F4K0A6.1|MYO2_ARATH	-1.1018	0	0	0	0	0	0	Achn163821	K10357		gi|508720890|gb|EOY12787.1|	gi|225461317|ref|XP_002281748.1|	PREDICTED: myosin J heavy chain like [Vitis vinifera]	Myosin 2	(at5g54280 : 879.0) Type VII myosin gene; myosin 2 (ATM2); FUNCTIONS IN: motor activity; INVOLVED IN: actin filament based movement; LOCATED IN: plasma membrane, myosin complex; EXPRESSED IN: 24 plant structures; EXPRESSED DURING: 15 growth stages; CONTAINS InterPro DOMAIN/s: Myosin head, motor domain (InterPro:IPR001609), IQ calmodulin binding region (InterPro:IPR000048); BEST Arabidopsis thalia…
Ach_contig36935	Myosin 2 isoform 2 [Theobroma cacao]	gi|75174422|sp|Q9LKB9.1|MYO6_ARATH	1.00903	0	0	0	0	0	0	Achn388841	K10357		gi|508702354|gb|EOX94250.1|	gi|224070005|ref|XP_002303100.1|	predicted protein [Populus trichocarpa]	Myosin 6	(at5g43900 : 1273.0) Encodes a member of the type XI myosin protein family that binds F actin and co localizes with actin filaments and peroxisomes. Homozygous mutants are reported to have pleiotropic effects in growth and fertility and may also be lethal. This protein is also involved in root hair growth and organelle trafficking. This protein interacts with RabC2a and RabD1 in a GTP dependent m…
Ach_contig37591	coated vesicle membrane protein, putative [Ricinus communis]	gi|75273406|sp|Q9LIL4.1|P24B3_ARATH	0	0	0	0	0	1.00595	0	Achn296071			gi|255552039|ref|XP_002517064.1|	gi|255552039|ref|XP_002517064.1|	coated vesicle membrane protein, putative [Ricinus communis]	Transmembrane emp24 domain containing protein p24beta3	(at3g22845 : 296.0) emp24/gp25L/p24 family/GOLD family protein; INVOLVED IN: transport; LOCATED IN: vacuole; EXPRESSED IN: 24 plant structures; EXPRESSED DURING: 15 growth stages; CONTAINS InterPro DOMAIN/s: GOLD (InterPro:IPR009038), emp24/gp25L/p24 (InterPro:IPR000348); BEST Arabidopsis thaliana protein match is: emp24/gp25L/p24 family/GOLD family protein (TAIR:AT3G07680.1); Has 1821 Blast hits…
Ach_contig22916	hypothetical protein PRUPE_ppa010384mg [Prunus persica]	gi|75154761|sp|Q8LAD0.1|PDX2_ARATH	0	0	0	0	0	-2.0126	0	Achn082061	K08681		gi|462401410|gb|EMJ06967.1|	gi|225435289|ref|XP_002285095.1|	PREDICTED: pyridoxal biosynthesis protein PDX2 like [Vitis vinifera]	Pyridoxal biosynthesis protein PDX2	(at5g60540 : 369.0) Encodes a protein predicted to function in tandem with PDX1 to form glutamine amidotransferase complex with involved in vitamin B6 biosynthesis. PDX2 is predicted to function as glutaminase within the complex.; pyridoxine biosynthesis 2 (PDX2); CONTAINS InterPro DOMAIN/s: PdxT/SNO family, conserved site (InterPro:IPR021196), SNO glutamine amidotransferase (InterPro:IPR002161);…
Ach_contig25035	PREDICTED: nicotinate phosphoribosyltransferase like [Cucumis sativus]	gi|74859396|sp|Q55G10.1|PNCB_DICDI	0	0	0	0	-1.22484	-1.27998	-1.26061	Achn013151	K00763		gi|449463957|ref|XP_004149696.1|	gi|449463957|ref|XP_004149696.1|	PREDICTED: nicotinate phosphoribosyltransferase like [Cucumis sativus]	Nicotinate phosphoribosyltransferase	(at4g36940 : 334.0) nicotinate phosphoribosyltransferase 1 (NAPRT1); FUNCTIONS IN: nicotinate phosphoribosyltransferase activity; INVOLVED IN: pyridine nucleotide biosynthetic process, nicotinate nucleotide salvage; LOCATED IN: cellular_component unknown; EXPRESSED IN: 22 plant structures; EXPRESSED DURING: 13 growth stages; CONTAINS InterPro DOMAIN/s: Nicotinate phosphoribosyltransferase related…
Ach_contig31072	PREDICTED: 1,4 Dihydroxy 2 naphthoyl CoA synthase, peroxisomal like [Solanum lycopersicum]	gi|327488386|sp|Q8GYN9.2|MENB_ARATH	-1.04326	0	0	0	0	0	0	Achn032341	K01661		gi|460385924|ref|XP_004238650.1|	gi|460385924|ref|XP_004238650.1|	PREDICTED: 1,4 Dihydroxy 2 naphthoyl CoA synthase, peroxisomal like [Solanum lycopersicum]	1,4 Dihydroxy 2 naphthoyl CoA synthase, peroxisomal	(at1g60550 : 513.0) enoyl CoA hydratase/isomerase D (ECHID); FUNCTIONS IN: 1,4 dihydroxy 2 naphthoyl CoA synthase activity, catalytic activity; INVOLVED IN: vitamin K biosynthetic process, metabolic process, menaquinone biosynthetic process; LOCATED IN: peroxisome; EXPRESSED IN: 21 plant structures; EXPRESSED DURING: 13 growth stages; CONTAINS InterPro DOMAIN/s: Enoyl CoA hydratase/isomerase, con…
Ach_contig16105	acyl activating enzyme 14 family protein [Populus trichocarpa]	gi|75304445|sp|Q8VYJ1.1|MENE_ARATH	-1.04623	0	0	-1.15836	0	0	0	Achn032941	K14760		gi|566195883|ref|XP_006377959.1|	gi|224122352|ref|XP_002330602.1|	predicted protein [Populus trichocarpa]	2 succinylbenzoate CoA ligase, chloroplastic/peroxisomal	(at1g30520 : 381.0) Encodes a chloroplast O succinylbenzoyl CoA ligase. Involved in phylloquinone biosynthesis. Knock mutant is seedling lethal.; acyl activating enzyme 14 (AAE14); CONTAINS InterPro DOMAIN/s: AMP binding, conserved site (InterPro:IPR020845), AMP dependent synthetase/ligase (InterPro:IPR000873); BEST Arabidopsis thaliana protein match is: AMP dependent synthetase and ligase family…
Ach_contig16104	PREDICTED: 2 succinylbenzoate CoA ligase, chloroplastic/peroxisomal isoform 2 [Vitis vinifera]	gi|75304445|sp|Q8VYJ1.1|MENE_ARATH	-1.49422	0	0	0	0	0	-1.41322	Achn032931	K14760		gi|359483953|ref|XP_003633043.1|	gi|359483953|ref|XP_003633043.1|	PREDICTED: 2 succinylbenzoate CoA ligase, chloroplastic/peroxisomal isoform 2 [Vitis vinifera]	2 succinylbenzoate CoA ligase, chloroplastic/peroxisomal	(at1g30520 : 308.0) Encodes a chloroplast O succinylbenzoyl CoA ligase. Involved in phylloquinone biosynthesis. Knock mutant is seedling lethal.; acyl activating enzyme 14 (AAE14); CONTAINS InterPro DOMAIN/s: AMP binding, conserved site (InterPro:IPR020845), AMP dependent synthetase/ligase (InterPro:IPR000873); BEST Arabidopsis thaliana protein match is: AMP dependent synthetase and ligase family…
Ach_contig17836	PREDICTED: cytosolic Fe S cluster assembly factor NUBP1 homolog [Cucumis sativus]	gi|75151955|sp|Q8H1Q2.1|NBP35_ARATH	1.1677	0	0	0	0	0	0	Achn286821			gi|449453858|ref|XP_004144673.1|	gi|449453858|ref|XP_004144673.1|	PREDICTED: cytosolic Fe S cluster assembly factor NUBP1 homolog [Cucumis sativus]	Cytosolic Fe S cluster assembly factor NBP35	(at5g50960 : 582.0) Highly similar to Saccharomyces cerevisiae NBP35, locus YGL091C. Cytosolic protein that homodimerizes and can assemble both 4Fe 4S type and 2Fe 2S type clusters on its amino terminal and carboxy therminal respectively. Null mutants are embryo lethal.; nucleotide binding protein 35 (NBP35); CONTAINS InterPro DOMAIN/s: Mrp, conserved site (InterPro:IPR000808), ATPase like, ParA/…
Ach_contig36693	hypothetical protein PRUPE_ppa001921mg [Prunus persica]	gi|75262453|sp|Q9FGS4.1|NADA_ARATH	1.10111	0	0	0	0	0	0	Achn116591	K03517		gi|462406827|gb|EMJ12291.1|	gi|224135969|ref|XP_002322206.1|	predicted protein [Populus trichocarpa]	Quinolinate synthase, chloroplastic	(at5g50210 : 923.0) Encodes an Fe S binding protein with quinolinate synthase (QS) activity and cysteine desulfurase activator activity. The QS activity was demonstrated by functional complementation of corresponding E. coli mutants and complementation of embryo lethal phenotypes of the QS homozygous null allele in Arabidopsis. The SufE domain of the protein also stimulates the cysteine desulfura…
Ach_contig21414	hypothetical protein PRUPE_ppa001094mg [Prunus persica]	gi|334302844|sp|Q8L5Y9.2|PANK2_ARATH	0	0	0	0	0	-1.14905	0	Achn137501			gi|462406115|gb|EMJ11579.1|	gi|225457017|ref|XP_002279079.1|	PREDICTED: pantothenate kinase 2 like [Vitis vinifera]	Pantothenate kinase 2	(at4g32180 : 913.0) Encodes a protein with pantothenate kinase activity.; pantothenate kinase 2 (PANK2); FUNCTIONS IN: protein binding, pantothenate kinase activity; INVOLVED IN: coenzyme A biosynthetic process; EXPRESSED IN: 23 plant structures; EXPRESSED DURING: 14 growth stages; CONTAINS InterPro DOMAIN/s: Fumble (InterPro:IPR011602), Domain of unknown function DUF89 (InterPro:IPR002791), Pant…
Ach_contig21416	hypothetical protein PRUPE_ppa001094mg [Prunus persica]	gi|334302844|sp|Q8L5Y9.2|PANK2_ARATH	0	0	-1.32503	0	0	1.3001	0	Achn137501	K09680		gi|462406115|gb|EMJ11579.1|	gi|255540653|ref|XP_002511391.1|	Pantothenate kinase, putative [Ricinus communis]	Pantothenate kinase 2	(at4g32180 : 1446.0) Encodes a protein with pantothenate kinase activity.; pantothenate kinase 2 (PANK2); FUNCTIONS IN: protein binding, pantothenate kinase activity; INVOLVED IN: coenzyme A biosynthetic process; EXPRESSED IN: 23 plant structures; EXPRESSED DURING: 14 growth stages; CONTAINS InterPro DOMAIN/s: Fumble (InterPro:IPR011602), Domain of unknown function DUF89 (InterPro:IPR002791), Pan…
Ach_contig13215	PREDICTED: pseudouridine 5' monophosphatase like [Solanum lycopersicum]	gi|269849688|sp|Q08623.3|HDHD1_HUMAN	1.40536	0	0	0	0	0	0	Achn312141	K00861		gi|460395683|ref|XP_004243411.1|	gi|460395683|ref|XP_004243411.1|	PREDICTED: pseudouridine 5' monophosphatase like [Solanum lycopersicum]	Pseudouridine 5' monophosphatase	(at4g21470 : 251.0) Bifunctional enzyme that catalyzes hydrolysis of FMN to riboflavin, and phosphorylation of riboflavin to FMN.; riboflavin kinase/FMN hydrolase (FMN/FHY); FUNCTIONS IN: riboflavin kinase activity, FMN adenylyltransferase activity; INVOLVED IN: riboflavin biosynthetic process, metabolic process; LOCATED IN: endomembrane system; EXPRESSED IN: 22 plant structures; EXPRESSED DURING…
Ach_contig30379	PREDICTED: riboflavin biosynthesis protein ribBA, chloroplastic like [Vitis vinifera]	gi|27735197|sp|P47924.2|RIBA1_ARATH	1.40911	0	0	0	0	0	0	Achn204401	K14652		gi|225465770|ref|XP_002267374.1|	gi|225465770|ref|XP_002267374.1|	PREDICTED: riboflavin biosynthesis protein ribBA, chloroplastic like [Vitis vinifera]	Bifunctional riboflavin biosynthesis protein RIBA 1, chloroplastic	(at5g64300 : 717.0) encodes GTP cyclohydrolase II that can functionally complement E. coli mutant deficient in this gene. It also has 3,4 dihydroxy 2 butanone 4 phosphate synthase activity which makes it a bifunctional enzyme involved in the formation of the pyrimidine and of the carbohydrate from GTP and ribulose 5 phosphate, respectively; GTP cyclohydrolase II (GCH); FUNCTIONS IN: 3,4 dihydroxy…
Ach_contig26790	Riboflavin biosynthesis protein ribBA [Morus notabilis]	gi|75262754|sp|Q9FN89.1|RIBA3_ARATH	0	0	0	0	-1.52218	0	0	Achn172471	K14652		gi|587948835|gb|EXC35068.1|	gi|225435086|ref|XP_002281446.1|	PREDICTED: riboflavin biosynthesis protein ribBA, chloroplastic [Vitis vinifera]	Monofunctional riboflavin biosynthesis protein RIBA 3, chloroplastic; Includes: RecName: Full=Inactive 3,4 dihydroxy 2 butanone 4 phosphate synthase	(at5g59750 : 726.0) DHBP synthase RibB like alpha/beta domain;GTP cyclohydrolase II; FUNCTIONS IN: 3,4 dihydroxy 2 butanone 4 phosphate synthase activity, GTP cyclohydrolase II activity; INVOLVED IN: riboflavin biosynthetic process; EXPRESSED IN: 23 plant structures; EXPRESSED DURING: 13 growth stages; CONTAINS InterPro DOMAIN/s: GTP cyclohydrolase II (InterPro:IPR000926), DHBP synthase RibB (Int…
Ach_contig27857	Class I glutamine amidotransferase like superfamily protein isoform 1 [Theobroma cacao]	gi|75192181|sp|Q9MAH3.1|DJ1B_ARATH	-1.03931	0	0	0	0	0	0	Achn221541	K03152		gi|508721327|gb|EOY13224.1|	gi|224114830|ref|XP_002316868.1|	predicted protein [Populus trichocarpa]	Protein DJ 1 homolog B	(at1g53280 : 553.0) Class I glutamine amidotransferase like superfamily protein; INVOLVED IN: biological_process unknown; LOCATED IN: chloroplast; EXPRESSED IN: 23 plant structures; EXPRESSED DURING: 13 growth stages; CONTAINS InterPro DOMAIN/s: DJ 1 (InterPro:IPR006287), ThiJ/PfpI (InterPro:IPR002818); BEST Arabidopsis thaliana protein match is: Class I glutamine amidotransferase like superfamil…
Ach_contig27856	Class I glutamine amidotransferase like superfamily protein isoform 1 [Theobroma cacao]	gi|75192181|sp|Q9MAH3.1|DJ1B_ARATH	-1.13846	0	0	0	0	0	0	Achn221541	K03152		gi|508721327|gb|EOY13224.1|	gi|470115818|ref|XP_004294088.1|	PREDICTED: uncharacterized protein LOC101315413 [Fragaria vesca subsp. vesca]	Protein DJ 1 homolog B	(at1g53280 : 557.0) Class I glutamine amidotransferase like superfamily protein; INVOLVED IN: biological_process unknown; LOCATED IN: chloroplast; EXPRESSED IN: 23 plant structures; EXPRESSED DURING: 13 growth stages; CONTAINS InterPro DOMAIN/s: DJ 1 (InterPro:IPR006287), ThiJ/PfpI (InterPro:IPR002818); BEST Arabidopsis thaliana protein match is: Class I glutamine amidotransferase like superfamil…
Ach_contig17119	thiazole biosynthetic protein [Camellia sinensis]	gi|6094476|sp|O23787.1|THI4_CITSI	0	0	0	0	0	-1.13182	0	Achn080221	K03146		gi|345648531|gb|AEO13833.1|	gi|460397188|ref|XP_004244150.1|	PREDICTED: thiamine thiazole synthase 1, chloroplastic like [Solanum lycopersicum]	Thiamine thiazole synthase, chloroplastic	(o23787|thi4_citsi : 67.4) Thiazole biosynthetic enzyme, chloroplast precursor Citrus sinensis (sweet orange) & (at5g54770 : 52.4) Encodes a thiamine biosynthetic gene that has a dual function in thiamine biosynthesis and mitochondrial DNA damage tolerance. It appears to be involved in producing the thiazole portion of thiamine (vitamin B1). A crystal structure of the protein reveals that it form…
Ach_contig23642	nutrient reservoir, putative [Ricinus communis]	gi|121475|sp|P07730.1|GLUA2_ORYSJ	-1.3221	0	0	0	0	0	0	Achn108421			gi|255580564|ref|XP_002531106.1|	gi|255580564|ref|XP_002531106.1|	nutrient reservoir, putative [Ricinus communis]	Glutelin type A 2	(at1g07750 : 550.0) RmlC like cupins superfamily protein; FUNCTIONS IN: copper ion binding, zinc ion binding, nutrient reservoir activity; INVOLVED IN: biological_process unknown; LOCATED IN: cellular_component unknown; EXPRESSED IN: 26 plant structures; EXPRESSED DURING: 14 growth stages; CONTAINS InterPro DOMAIN/s: Cupin, RmlC type (InterPro:IPR011051), Cupin 1 (InterPro:IPR006045), RmlC like j…
Ach_contig13345	hypothetical protein OsI_18675 [Oryza sativa Indica Group]		1.1999	0	0	0	0	0	0				gi|125551046|gb|EAY96755.1|	gi|224143475|ref|XP_002324968.1|	predicted protein [Populus trichocarpa]		(at4g13395 : 57.4) ROTUNDIFOLIA like 12 (RTFL12); CONTAINS InterPro DOMAIN/s: DVL (InterPro:IPR012552); BEST Arabidopsis thaliana protein match is: ROTUNDIFOLIA like 10 (TAIR:AT3G14362.1); Has 139 Blast hits to 139 proteins in 12 species: Archae 0; Bacteria 0; Metazoa 0; Fungi 0; Plants 139; Viruses 0; Other Eukaryotes 0 (source: NCBI BLink). & (reliability: 114.8) & (original description: no ori…
Ach_contig12261	predicted protein [Populus trichocarpa]		0	0	0	0	-2.85082	0	-2.9322				gi|224128684|ref|XP_002320393.1|	gi|224128684|ref|XP_002320393.1|	predicted protein [Populus trichocarpa]		(at3g63088 : 58.5) ROTUNDIFOLIA like 14 (RTFL14); CONTAINS InterPro DOMAIN/s: DVL (InterPro:IPR012552); Has 7 Blast hits to 7 proteins in 4 species: Archae 0; Bacteria 0; Metazoa 0; Fungi 0; Plants 7; Viruses 0; Other Eukaryotes 0 (source: NCBI BLink). & (reliability: 117.0) & (original description: no original description)
Ach_contig20067	unknown [Glycine max]	gi|6014904|sp|Q38732.1|DAG_ANTMA	-1.34507	0	0	0	0	0	0	Achn080121			gi|255629093|gb|ACU14891.1|	gi|460373922|ref|XP_004232761.1|	PREDICTED: DAG protein, chloroplastic like [Solanum lycopersicum]	DAG protein, chloroplastic; Flags: Precursor	(q38732|dag_antma : 309.0) DAG protein, chloroplast precursor Antirrhinum majus (Garden snapdragon) & (at1g11430 : 295.0) plastid developmental protein DAG, putative; LOCATED IN: chloroplast stroma, chloroplast, chloroplast envelope; EXPRESSED IN: 22 plant structures; EXPRESSED DURING: 14 growth stages; BEST Arabidopsis thaliana protein match is: plastid developmental protein DAG, putative (TAIR:…
Ach_contig35628	Elongator complex protein 4 isoform 2 [Theobroma cacao]	gi|75169267|sp|Q9C778.1|ELP4_ARATH	1.17155	0	0	0	0	0	0	Achn221041	K11375		gi|508725904|gb|EOY17801.1|	gi|359495846|ref|XP_002267851.2|	PREDICTED: elongator complex protein 4 like [Vitis vinifera]	Elongator complex protein 4	(at3g11220 : 429.0) A subunit of Elongator, a histone acetyl transferase complex, consisting of six subunits (ELP1├▒ELP6), that copurifies with the elongating RNAPII in yeast and humans. Three Arabidopsis thaliana genes, encoding homologs of the yeast Elongator subunits ELP1, ELP3 (histone acetyl transferase), and ELP4 are responsible for the narrow leaf phenotype in elongata mutants and for redu…
Ach_contig13227	conserved hypothetical protein [Ricinus communis]		-1.1282	0	0	0	0	0	0	Achn301871			gi|255567021|ref|XP_002524493.1|	gi|255567021|ref|XP_002524493.1|	conserved hypothetical protein [Ricinus communis]		(at2g41475 : 192.0) Embryo specific protein 3, (ATS3); FUNCTIONS IN: molecular_function unknown; INVOLVED IN: biological_process unknown; LOCATED IN: endomembrane system; CONTAINS InterPro DOMAIN/s: Lipase/lipooxygenase, PLAT/LH2 (InterPro:IPR008976), Embryo specific 3 (InterPro:IPR010417); BEST Arabidopsis thaliana protein match is: Embryo specific protein 3, (ATS3) (TAIR:AT5G62200.1); Has 30201…
Ach_contig13228	conserved hypothetical protein [Ricinus communis]		-1.58465	0	0	0	0	0	0	Achn301871			gi|255567021|ref|XP_002524493.1|	gi|255567021|ref|XP_002524493.1|	conserved hypothetical protein [Ricinus communis]		(at2g41475 : 201.0) Embryo specific protein 3, (ATS3); FUNCTIONS IN: molecular_function unknown; INVOLVED IN: biological_process unknown; LOCATED IN: endomembrane system; CONTAINS InterPro DOMAIN/s: Lipase/lipooxygenase, PLAT/LH2 (InterPro:IPR008976), Embryo specific 3 (InterPro:IPR010417); BEST Arabidopsis thaliana protein match is: Embryo specific protein 3, (ATS3) (TAIR:AT5G62200.1); Has 30201…
Ach_contig20751	conserved hypothetical protein [Ricinus communis]		-1.04884	0	0	0	0	0	0	Achn112921			gi|255553155|ref|XP_002517620.1|	gi|255553155|ref|XP_002517620.1|	conserved hypothetical protein [Ricinus communis]		(at5g62200 : 184.0) Embryo specific protein 3, (ATS3); FUNCTIONS IN: molecular_function unknown; INVOLVED IN: biological_process unknown; LOCATED IN: plasma membrane, anchored to membrane; EXPRESSED IN: 24 plant structures; EXPRESSED DURING: 13 growth stages; CONTAINS InterPro DOMAIN/s: Lipase/lipooxygenase, PLAT/LH2 (InterPro:IPR008976), Embryo specific 3 (InterPro:IPR010417); BEST Arabidopsis t…
Ach_contig37439	conserved hypothetical protein [Ricinus communis]		-1.10769	-1.35153	0	0	0	0	0	Achn388021			gi|255545646|ref|XP_002513883.1|	gi|255545646|ref|XP_002513883.1|	conserved hypothetical protein [Ricinus communis]		(at1g78020 : 117.0) Protein of unknown function (DUF581); EXPRESSED IN: 23 plant structures; EXPRESSED DURING: 13 growth stages; CONTAINS InterPro DOMAIN/s: Protein of unknown function DUF581 (InterPro:IPR007650); BEST Arabidopsis thaliana protein match is: Protein of unknown function (DUF581) (TAIR:AT1G22160.1); Has 525 Blast hits to 525 proteins in 19 species: Archae 0; Bacteria 0; Metazoa 0; F…
Ach_contig11390	PREDICTED: uncharacterized protein LOC100261891 [Vitis vinifera]		-2.65648	0	0	0	0	0	0	Achn267091			gi|225431760|ref|XP_002270507.1|	gi|225431760|ref|XP_002270507.1|	PREDICTED: uncharacterized protein LOC100261891 [Vitis vinifera]		(at5g49120 : 96.3) Protein of unknown function (DUF581); FUNCTIONS IN: molecular_function unknown; INVOLVED IN: biological_process unknown; LOCATED IN: chloroplast; EXPRESSED IN: 18 plant structures; EXPRESSED DURING: 7 growth stages; CONTAINS InterPro DOMAIN/s: Protein of unknown function DUF581 (InterPro:IPR007650); BEST Arabidopsis thaliana protein match is: Protein of unknown function (DUF581…
Ach_contig15740	copper ion binding protein, putative [Ricinus communis]	gi|75193615|sp|Q9S728.1|PDF1_ARATH	0	0	0	-1.48673	-3.74218	0	-2.21935	Achn367111			gi|255558718|ref|XP_002520383.1|	gi|255558718|ref|XP_002520383.1|	copper ion binding protein, putative [Ricinus communis]	Protodermal factor 1; Flags: Precursor	(at2g42840 : 127.0) Encodes a putative extracellular proline rich protein is exclusively expressed in the L1 layer of vegetative, inflorescence and floral meristems and the protoderm of organ primordia.; protodermal factor 1 (PDF1); Has 74620 Blast hits to 36810 proteins in 1713 species: Archae 153; Bacteria 12776; Metazoa 27126; Fungi 11565; Plants 10582; Viruses 2385; Other Eukaryotes 10033 (so…
Ach_contig37806	unnamed protein product [Vitis vinifera]	gi|18266923|sp|P54122.2|RNJ_CORGL	-1.42497	0	0	0	0	0	0	Achn174411			gi|297734394|emb|CBI15641.3|	gi|225456284|ref|XP_002279798.1|	PREDICTED: ribonuclease J like [Vitis vinifera]	Ribonuclease J	(at5g63420 : 1246.0) embryo defective 2746 (emb2746); FUNCTIONS IN: hydrolase activity, DNA binding, catalytic activity; INVOLVED IN: metabolic process, embryo development ending in seed dormancy; LOCATED IN: chloroplast; EXPRESSED IN: 22 plant structures; EXPRESSED DURING: 13 growth stages; CONTAINS InterPro DOMAIN/s: SANT, DNA binding (InterPro:IPR001005), RNA metabolising metallo beta lactamas…
Ach_contig26339	hypothetical protein PRUPE_ppa004771mg [Prunus persica]	gi|27151710|sp|Q9LYT3.1|TT12_ARATH	2.87517	0	0	0	0	0	0	Achn250591			gi|462400753|gb|EMJ06310.1|	gi|502092763|ref|XP_004489769.1|	PREDICTED: protein TRANSPARENT TESTA 12 like [Cicer arietinum]	Protein TRANSPARENT TESTA 12	(at5g65380 : 384.0) MATE efflux family protein; FUNCTIONS IN: antiporter activity, drug transmembrane transporter activity, transporter activity; INVOLVED IN: drug transmembrane transport, ripening, transmembrane transport; LOCATED IN: membrane; EXPRESSED IN: 22 plant structures; EXPRESSED DURING: 13 growth stages; CONTAINS InterPro DOMAIN/s: Multi antimicrobial extrusion protein MatE (InterPro:I…
Ach_contig26341	hypothetical protein PRUPE_ppa004771mg [Prunus persica]	gi|27151710|sp|Q9LYT3.1|TT12_ARATH	1.61279	0	0	0	0	0	0	Achn250591	K03327		gi|462400753|gb|EMJ06310.1|	gi|502092763|ref|XP_004489769.1|	PREDICTED: protein TRANSPARENT TESTA 12 like [Cicer arietinum]	Protein TRANSPARENT TESTA 12	(at5g65380 : 642.0) MATE efflux family protein; FUNCTIONS IN: antiporter activity, drug transmembrane transporter activity, transporter activity; INVOLVED IN: drug transmembrane transport, ripening, transmembrane transport; LOCATED IN: membrane; EXPRESSED IN: 22 plant structures; EXPRESSED DURING: 13 growth stages; CONTAINS InterPro DOMAIN/s: Multi antimicrobial extrusion protein MatE (InterPro:I…
Ach_contig26226	hypothetical protein VITISV_034331 [Vitis vinifera]		0	0	0	1.99891	0	2.09713	0	Achn136991			gi|147766466|emb|CAN78314.1|	gi|359480884|ref|XP_003632538.1|	PREDICTED: uncharacterized protein LOC100853376 [Vitis vinifera]		(at1g76980 : 75.5) FUNCTIONS IN: molecular_function unknown; INVOLVED IN: biological_process unknown; LOCATED IN: cellular_component unknown; BEST Arabidopsis thaliana protein match is: embryo defective 2170 (TAIR:AT1G21390.1); Has 61 Blast hits to 61 proteins in 18 species: Archae 0; Bacteria 8; Metazoa 8; Fungi 2; Plants 40; Viruses 3; Other Eukaryotes 0 (source: NCBI BLink). & (reliability: 14…
Ach_contig1573	PREDICTED: uncharacterized protein LOC100853376 [Vitis vinifera]		0	0	0	1.30111	1.39699	1.56061	1.73272	Achn047761			gi|359480884|ref|XP_003632538.1|	gi|359480884|ref|XP_003632538.1|	PREDICTED: uncharacterized protein LOC100853376 [Vitis vinifera]		(at1g21390 : 79.7) embryo defective 2170 (emb2170); BEST Arabidopsis thaliana protein match is: unknown protein (TAIR:AT1G76980.2); Has 51 Blast hits to 51 proteins in 18 species: Archae 0; Bacteria 0; Metazoa 1; Fungi 0; Plants 42; Viruses 0; Other Eukaryotes 8 (source: NCBI BLink). & (reliability: 159.4) & (original description: no original description)
Ach_contig16997	PREDICTED: uncharacterized protein LOC100803805 [Glycine max]		-2.45318	0	0	0	0	0	0	Achn342271			gi|356506653|ref|XP_003522091.1|	gi|356506653|ref|XP_003522091.1|	PREDICTED: uncharacterized protein LOC100803805 [Glycine max]		(at2g30400 : 80.1) ovate family protein 2 (OFP2); INVOLVED IN: N terminal protein myristoylation; EXPRESSED IN: 13 plant structures; EXPRESSED DURING: 6 growth stages; CONTAINS InterPro DOMAIN/s: Protein of unknown function DUF623 (InterPro:IPR006458); BEST Arabidopsis thaliana protein match is: ovate family protein 4 (TAIR:AT1G06920.1); Has 501 Blast hits to 493 proteins in 50 species: Archae 0;…
Ach_contig37962	PREDICTED: protein GIGANTEA like [Vitis vinifera]	gi|17433083|sp|Q9SQI2.2|GIGAN_ARATH	-1.08248	0	0	0	0	0	0	Achn388241	K12124		gi|225470820|ref|XP_002264755.1|	gi|225470820|ref|XP_002264755.1|	PREDICTED: protein GIGANTEA like [Vitis vinifera]	Protein GIGANTEA	(at1g22770 : 1624.0) Together with CONSTANTS (CO) and FLOWERING LOCUS T (FT), GIGANTEA promotes flowering under long days in a circadian clock controlled flowering pathway. GI acts earlier than CO and FT in the pathway by increasing CO and FT mRNA abundance. Located in the nucleus. Regulates several developmental processes, including photoperiod mediated flowering, phytochrome B signaling, circad…
Ach_contig25947	putative progesterone 5 beta reductase [Nicotiana tabacum]	gi|75223330|sp|Q6PQJ9.1|5BPOR_DIGLA	0	0	0	0	0	-1.10435	0	Achn332261			gi|295834059|gb|ADG41743.1|	gi|525313657|ref|NP_001266103.1|	putative steroid 5beta reductase [Solanum lycopersicum]	3 oxo Delta(4,5) steroid 5 beta reductase	(at4g24220 : 444.0) encodes a novel protein containing mammalian death domain involved in programmed cell death. Gene is expressed in vascular system and mutants carrying dominant mutation in the gene have defective vascular patterning. Gene expression is induced specifically by wounding.; VEIN PATTERNING 1 (VEP1); FUNCTIONS IN: binding, catalytic activity; INVOLVED IN: xylem and phloem pattern f…
Ach_contig890	PREDICTED: uncharacterized protein LOC100253160 [Vitis vinifera]		-3.46705	0	0	0	0	0	0	Achn330361			gi|225441995|ref|XP_002266506.1|	gi|225441995|ref|XP_002266506.1|	PREDICTED: uncharacterized protein LOC100253160 [Vitis vinifera]		(at1g53903 : 94.7) Protein of unknown function (DUF581); CONTAINS InterPro DOMAIN/s: Protein of unknown function DUF581 (InterPro:IPR007650); BEST Arabidopsis thaliana protein match is: Protein of unknown function (DUF581) (TAIR:AT1G53885.1); Has 30201 Blast hits to 17322 proteins in 780 species: Archae 12; Bacteria 1396; Metazoa 17338; Fungi 3422; Plants 5037; Viruses 0; Other Eukaryotes 2996 (s…
Ach_contig12301	senescence associated protein [Nicotiana tabacum]	gi|75101871|sp|Q38853.1|STR15_ARATH	0	0	0	0	-1.25396	0	0	Achn045061			gi|71081904|gb|AAZ23261.1|	gi|460373452|ref|XP_004232533.1|	PREDICTED: rhodanese like domain containing protein 15, chloroplastic like isoform 1 [Solanum lycopersicum]	Rhodanese like domain containing protein 15, chloroplastic	(at4g35770 : 177.0) Senescence associated gene that is strongly induced by phosphate starvation. Transcripts are differentially regulated at the level of mRNA stability at different times of day. mRNAs are targets of the mRNA degradation pathway mediated by the downstream (DST) instability determinant.; SENESCENCE 1 (SEN1); FUNCTIONS IN: molecular_function unknown; INVOLVED IN: in 6 processes; LO…
Ach_contig31921	Syntaxin, putative [Theobroma cacao]	gi|75267775|sp|Q9ZPV8.1|COAD_ARATH	1.0067	1.21565	0	0	0	0	0	Achn197151	K02201		gi|508773430|gb|EOY20686.1|	gi|15224138|ref|NP_179417.1|	phosphopantetheine adenylyltransferase [Arabidopsis thaliana]	Phosphopantetheine adenylyltransferase	(at2g18250 : 263.0) At2g18250 encodes pantetheine phosphate adenylyltransferase catalyzing the formation of dephospho CoA from pantetheine 4 phosphate. The enzyme is involved in coenzyme A biosynthesis.; 4 phosphopantetheine adenylyltransferase (COAD); CONTAINS InterPro DOMAIN/s: Rossmann like alpha/beta/alpha sandwich fold (InterPro:IPR014729), Cytidyltransferase related (InterPro:IPR004821), Cy…
Ach_contig28423	PREDICTED: uncharacterized protein LOC100245904 [Vitis vinifera]		-1.63522	0	0	0	0	0	0	Achn329441			gi|225432706|ref|XP_002282784.1|	gi|225432706|ref|XP_002282784.1|	PREDICTED: uncharacterized protein LOC100245904 [Vitis vinifera]		(at3g22550 : 223.0) Protein of unknown function (DUF581); CONTAINS InterPro DOMAIN/s: Protein of unknown function DUF581 (InterPro:IPR007650); BEST Arabidopsis thaliana protein match is: Protein of unknown function (DUF581) (TAIR:AT3G63210.1); Has 558 Blast hits to 549 proteins in 19 species: Archae 0; Bacteria 0; Metazoa 0; Fungi 0; Plants 558; Viruses 0; Other Eukaryotes 0 (source: NCBI BLink).…
Ach_contig27146	PREDICTED: uncharacterized protein LOC100855273 [Vitis vinifera]		-1.41158	0	0	0	0	0	0	Achn329441			gi|359479629|ref|XP_003632307.1|	gi|359479629|ref|XP_003632307.1|	PREDICTED: uncharacterized protein LOC100855273 [Vitis vinifera]		(at3g22550 : 182.0) Protein of unknown function (DUF581); CONTAINS InterPro DOMAIN/s: Protein of unknown function DUF581 (InterPro:IPR007650); BEST Arabidopsis thaliana protein match is: Protein of unknown function (DUF581) (TAIR:AT3G63210.1); Has 558 Blast hits to 549 proteins in 19 species: Archae 0; Bacteria 0; Metazoa 0; Fungi 0; Plants 558; Viruses 0; Other Eukaryotes 0 (source: NCBI BLink).…
Ach_contig27144	PREDICTED: uncharacterized protein LOC100855273 [Vitis vinifera]		-1.51901	0	0	0	0	0	0	Achn329441			gi|359479629|ref|XP_003632307.1|	gi|359479629|ref|XP_003632307.1|	PREDICTED: uncharacterized protein LOC100855273 [Vitis vinifera]		(at3g22550 : 182.0) Protein of unknown function (DUF581); CONTAINS InterPro DOMAIN/s: Protein of unknown function DUF581 (InterPro:IPR007650); BEST Arabidopsis thaliana protein match is: Protein of unknown function (DUF581) (TAIR:AT3G63210.1); Has 558 Blast hits to 549 proteins in 19 species: Archae 0; Bacteria 0; Metazoa 0; Fungi 0; Plants 558; Viruses 0; Other Eukaryotes 0 (source: NCBI BLink).…
Ach_contig17073	PREDICTED: uncharacterized protein LOC101257280 [Solanum lycopersicum]		-1.14573	0	0	0	0	0	0	Achn330121			gi|460394597|ref|XP_004242888.1|	gi|460394597|ref|XP_004242888.1|	PREDICTED: uncharacterized protein LOC101257280 [Solanum lycopersicum]		(at5g20700 : 89.4) Protein of unknown function (DUF581); CONTAINS InterPro DOMAIN/s: Protein of unknown function DUF581 (InterPro:IPR007650); BEST Arabidopsis thaliana protein match is: Protein of unknown function (DUF581) (TAIR:AT1G74940.1); Has 476 Blast hits to 476 proteins in 20 species: Archae 0; Bacteria 0; Metazoa 0; Fungi 0; Plants 476; Viruses 0; Other Eukaryotes 0 (source: NCBI BLink). …
Ach_contig18010	senescence related protein [Camellia sinensis]		1.05856	0	0	0	0	0	0	Achn347841			gi|198400319|gb|ACH87168.1|	gi|356538747|ref|XP_003537862.1|	PREDICTED: 40S ribosomal protein S25 2 like [Glycine max]		(at2g17840 : 466.0) Identified as drought inducible gene by differential hybridization. Upregulated by high light, drought, cold and salt stress determined by microarray analysis.; EARLY RESPONSIVE TO DEHYDRATION 7 (ERD7); FUNCTIONS IN: molecular_function unknown; INVOLVED IN: response to water deprivation, response to high light intensity, response to salt stress, response to cold; LOCATED IN: p…
Ach_contig26289	unnamed protein product [Vitis vinifera]	gi|74997505|sp|Q55FQ0.1|RU17_DICDI	3.39718	0	0	0	0	0	0	Achn379951			gi|297735173|emb|CBI17535.3|	gi|302798549|ref|XP_002981034.1|	hypothetical protein SELMODRAFT_154282 [Selaginella moellendorffii]	U1 small nuclear ribonucleoprotein 70 kDa	(at3g50670 : 56.2) Encodes U1 snRNP 70K; U1 small nuclear ribonucleoprotein 70K (U1 70K); FUNCTIONS IN: RNA binding, nucleotide binding; INVOLVED IN: nuclear mRNA splicing, via spliceosome; LOCATED IN: nucleus; EXPRESSED IN: 23 plant structures; EXPRESSED DURING: 13 growth stages; CONTAINS InterPro DOMAIN/s: U1 small nuclear ribonucleoprotein of 70kDa MW N terminal (InterPro:IPR022023), Nucleotid…
Ach_contig26288	unnamed protein product [Vitis vinifera]	gi|13633916|sp|Q42404.1|RU17_ARATH	1.30008	0	0	0	0	0	0	Achn379951	K11093		gi|297735173|emb|CBI17535.3|	gi|225430786|ref|XP_002270129.1|	PREDICTED: U1 small nuclear ribonucleoprotein 70 kDa like [Vitis vinifera]	U1 small nuclear ribonucleoprotein 70 kDa	(at3g50670 : 111.0) Encodes U1 snRNP 70K; U1 small nuclear ribonucleoprotein 70K (U1 70K); FUNCTIONS IN: RNA binding, nucleotide binding; INVOLVED IN: nuclear mRNA splicing, via spliceosome; LOCATED IN: nucleus; EXPRESSED IN: 23 plant structures; EXPRESSED DURING: 13 growth stages; CONTAINS InterPro DOMAIN/s: U1 small nuclear ribonucleoprotein of 70kDa MW N terminal (InterPro:IPR022023), Nucleoti…
Ach_contig21369	PREDICTED: cryptochrome DASH, chloroplastic/mitochondrial like [Vitis vinifera]	gi|110825715|sp|Q38JU2.2|CRYD_SOLLC	-1.29079	0	0	0	0	0	0	Achn124541	K01669		gi|225429814|ref|XP_002280771.1|	gi|225429814|ref|XP_002280771.1|	PREDICTED: cryptochrome DASH, chloroplastic/mitochondrial like [Vitis vinifera]	Cryptochrome DASH, chloroplastic/mitochondrial	(q651u1|cryd_orysa : 705.0) Cryptochrome DASH, chloroplast/mitochondrial precursor Oryza sativa (Rice) & (at5g24850 : 702.0) Binds flavin adenine dinucleotide and DNA. It does not have photolyase activity, and it is likely to act as photoreceptor. Closely related to Synechocystis cryptochrome.; cryptochrome 3 (CRY3); FUNCTIONS IN: FMN binding, DNA binding, DNA photolyase activity; INVOLVED IN: DN…
Ach_contig26159	PREDICTED: uncharacterized protein LOC101246304 [Solanum lycopersicum]	gi|44887939|sp|Q7VG78.1|GUAA_HELHP	0	0	0	0	-3.72381	0	0	Achn222861	K01246		gi|460373604|ref|XP_004232605.1|	gi|460373604|ref|XP_004232605.1|	PREDICTED: uncharacterized protein LOC101246304 [Solanum lycopersicum]	Probable GMP synthase [glutamine hydrolyzing]	(at5g44680 : 389.0) DNA glycosylase superfamily protein; FUNCTIONS IN: DNA 3 methyladenine glycosylase I activity, catalytic activity; INVOLVED IN: DNA repair, base excision repair; EXPRESSED IN: 21 plant structures; EXPRESSED DURING: 13 growth stages; CONTAINS InterPro DOMAIN/s: DNA glycosylase (InterPro:IPR011257), Methyladenine glycosylase (InterPro:IPR005019); BEST Arabidopsis thaliana protei…
Ach_contig17337	hypothetical protein [Bruguiera gymnorhiza]		1.35303	0	0	0	0	1.25833	1.22782	Achn188151			gi|171451994|dbj|BAG15861.1|	gi|470144825|ref|XP_004308048.1|	PREDICTED: uncharacterized protein LOC101306469 [Fragaria vesca subsp. vesca]		(at5g52740 : 75.9) Copper transport protein family; FUNCTIONS IN: metal ion binding; INVOLVED IN: metal ion transport; LOCATED IN: cellular_component unknown; EXPRESSED IN: 11 plant structures; EXPRESSED DURING: 8 growth stages; CONTAINS InterPro DOMAIN/s: Heavy metal transport/detoxification protein (InterPro:IPR006121); BEST Arabidopsis thaliana protein match is: Copper transport protein family…
Ach_contig11756	hypothetical protein PRUPE_ppa026540mg [Prunus persica]		0	0	1.07214	0	1.2383	1.33613	1.27768	Achn052271			gi|462404621|gb|EMJ10085.1|	gi|502139183|ref|XP_004503674.1|	PREDICTED: uncharacterized protein LOC101514701 [Cicer arietinum]		(at1g01490 : 69.7) Heavy metal transport/detoxification superfamily protein ; FUNCTIONS IN: metal ion binding; INVOLVED IN: metal ion transport; LOCATED IN: cellular_component unknown; EXPRESSED IN: 22 plant structures; EXPRESSED DURING: 14 growth stages; CONTAINS InterPro DOMAIN/s: Heavy metal transport/detoxification protein (InterPro:IPR006121); BEST Arabidopsis thaliana protein match is: Heav…
Ach_contig9349	unnamed protein product [Vitis vinifera]	gi|75151407|sp|Q8GYD2.1|MND1_ARATH	0	0	1.84232	0	0	0	0	Achn310861			gi|297738721|emb|CBI27966.3|	gi|359484516|ref|XP_002283092.2|	PREDICTED: meiotic nuclear division protein 1 homolog [Vitis vinifera]	Meiotic nuclear division protein 1 homolog	(at4g29170 : 114.0) A homolog of yeast, mouse and human mnd1delta protein. Null mutants exhibit normal vegetative and flower development; however, during prophase I, chromosomes become fragmented resulting in random distribution of the fragments between polyads. Both male and female meiosis are defective and strong accumulation of AtRAD51 was observed in the inflorescence nuclei of mutant plants.…
Ach_contig3518	unnamed protein product [Vitis vinifera]	gi|75283548|sp|Q56Y52.1|POT1A_ARATH	0	0	0	0	1.54876	0	0				gi|297734334|emb|CBI15581.3|	gi|225456171|ref|XP_002278684.1|	PREDICTED: uncharacterized protein LOC100262869 [Vitis vinifera]	Protection of telomeres protein 1a	(at2g05210 : 210.0) Encodes AtPOT1a, an accessory factor for telomerase required for positive telomere length regulation. Note on nomenclature: different names have been given to Arabidopsis POT like genes (Kuchar and Fajkus, 2004; Shakirov et al, 2005; Tani and Murata, 2005). According to a unifying nomenclature (Surovtseva et al, 2007), At2g05210 (previously named AtPOT1) is designated AtPOT1a,…
Ach_contig25312	PREDICTED: DEAD box ATP dependent RNA helicase 22 [Vitis vinifera]	gi|143361695|sp|Q6H601.2|RH22_ORYSJ	-1.11565	0	0	0	0	0	0	Achn053981			gi|225424754|ref|XP_002266408.1|	gi|225424754|ref|XP_002266408.1|	PREDICTED: DEAD box ATP dependent RNA helicase 22 [Vitis vinifera]	DEAD box ATP dependent RNA helicase 22	(at1g59990 : 522.0) DEA(D/H) box RNA helicase family protein; FUNCTIONS IN: helicase activity, ATP dependent helicase activity, nucleic acid binding, ATP binding; INVOLVED IN: biological_process unknown; LOCATED IN: chloroplast; EXPRESSED IN: 21 plant structures; EXPRESSED DURING: 13 growth stages; CONTAINS InterPro DOMAIN/s: RNA helicase, DEAD box type, Q motif (InterPro:IPR014014), DNA/RNA heli…
Ach_contig30460	PREDICTED: DEAD box ATP dependent RNA helicase 50 like [Vitis vinifera]	gi|108861898|sp|Q8GUG7.2|RH50_ARATH	-1.00002	0	0	0	0	0	0	Achn267311	K13179		gi|225432238|ref|XP_002275635.1|	gi|225432238|ref|XP_002275635.1|	PREDICTED: DEAD box ATP dependent RNA helicase 50 like [Vitis vinifera]	DEAD box ATP dependent RNA helicase 50	(at3g06980 : 595.0) DEA(D/H) box RNA helicase family protein; FUNCTIONS IN: helicase activity, ATP binding, nucleic acid binding, ATP dependent helicase activity; INVOLVED IN: biological_process unknown; LOCATED IN: chloroplast; EXPRESSED IN: 23 plant structures; EXPRESSED DURING: 13 growth stages; CONTAINS InterPro DOMAIN/s: RNA helicase, DEAD box type, Q motif (InterPro:IPR014014), DNA/RNA heli…
Ach_contig23026	hypothetical protein PRUPE_ppa010184mg [Prunus persica]		1.01304	0	0	0	0	0	0	Achn100921			gi|462411985|gb|EMJ17034.1|	gi|460380411|ref|XP_004235950.1|	PREDICTED: uncharacterized protein LOC101249446 [Solanum lycopersicum]		(at5g32440 : 254.0) Ubiquitin system component Cue protein; LOCATED IN: chloroplast; EXPRESSED IN: 24 plant structures; EXPRESSED DURING: 15 growth stages; CONTAINS InterPro DOMAIN/s: Ubiquitin system component Cue (InterPro:IPR003892); BEST Arabidopsis thaliana protein match is: unknown protein (TAIR:AT1G80040.1). & (reliability: 508.0) & (original description: no original description)
Ach_contig27469	PREDICTED: uncharacterized protein LOC100250952 isoform 1 [Vitis vinifera]		-1.2126	-1.49209	0	0	0	0	0	Achn164631			gi|225445591|ref|XP_002285400.1|	gi|225445591|ref|XP_002285400.1|	PREDICTED: uncharacterized protein LOC100250952 isoform 1 [Vitis vinifera]		(at5g32440 : 157.0) Ubiquitin system component Cue protein; LOCATED IN: chloroplast; EXPRESSED IN: 24 plant structures; EXPRESSED DURING: 15 growth stages; CONTAINS InterPro DOMAIN/s: Ubiquitin system component Cue (InterPro:IPR003892); BEST Arabidopsis thaliana protein match is: unknown protein (TAIR:AT1G80040.1). & (reliability: 314.0) & (original description: no original description)
Ach_contig19120	PREDICTED: uncharacterized protein LOC100264031 [Vitis vinifera]		-1.72875	0	0	0	0	0	0	Achn184891			gi|225441641|ref|XP_002282210.1|	gi|225441641|ref|XP_002282210.1|	PREDICTED: uncharacterized protein LOC100264031 [Vitis vinifera]		(at2g23840 : 346.0) HNH endonuclease; FUNCTIONS IN: endonuclease activity, nucleic acid binding; INVOLVED IN: biological_process unknown; LOCATED IN: cellular_component unknown; EXPRESSED IN: 21 plant structures; EXPRESSED DURING: 13 growth stages; CONTAINS InterPro DOMAIN/s: HNH nuclease (InterPro:IPR003615), HNH endonuclease (InterPro:IPR002711); Has 4176 Blast hits to 4176 proteins in 656 spec…
Ach_contig30957	Nucleolar protein gar2 related isoform 1 [Theobroma cacao]		1.34343	0	-1.19192	0	-1.50821	0	-1.15566	Achn129171			gi|508717499|gb|EOY09396.1|	gi|255571608|ref|XP_002526750.1|	conserved hypothetical protein [Ricinus communis]		(at2g42320 : 243.0) nucleolar protein gar2 related; BEST Arabidopsis thaliana protein match is: unknown protein (TAIR:AT3G57780.1); Has 35333 Blast hits to 34131 proteins in 2444 species: Archae 798; Bacteria 22429; Metazoa 974; Fungi 991; Plants 531; Viruses 0; Other Eukaryotes 9610 (source: NCBI BLink). & (reliability: 486.0) & (original description: no original description)
Ach_contig30956	Nucleolar protein gar2 related isoform 3 [Theobroma cacao]		0	0	0	0	-1.38277	0	-1.17106	Achn129171			gi|508717501|gb|EOY09398.1|	gi|359481826|ref|XP_002282962.2|	PREDICTED: uncharacterized protein LOC100253823 [Vitis vinifera]		(at2g42320 : 440.0) nucleolar protein gar2 related; BEST Arabidopsis thaliana protein match is: unknown protein (TAIR:AT3G57780.1); Has 35333 Blast hits to 34131 proteins in 2444 species: Archae 798; Bacteria 22429; Metazoa 974; Fungi 991; Plants 531; Viruses 0; Other Eukaryotes 9610 (source: NCBI BLink). & (reliability: 880.0) & (original description: no original description)
Ach_contig37946	PREDICTED: putative chromatin remodeling complex ATPase chain isoform 2 [Vitis vinifera]	gi|357529491|sp|Q8RWY3.3|ISW2_ARATH	2.89879	0	0	0	0	0	0	Achn082551	K11654		gi|359477431|ref|XP_003631977.1|	gi|359477431|ref|XP_003631977.1|	PREDICTED: putative chromatin remodeling complex ATPase chain isoform 2 [Vitis vinifera]	Putative chromatin remodeling complex ATPase chain	(at5g18620 : 909.0) chromatin remodeling factor17 (CHR17); FUNCTIONS IN: in 7 functions; INVOLVED IN: ATP dependent chromatin remodeling, chromatin remodeling; LOCATED IN: nucleus, chromatin remodeling complex; EXPRESSED IN: 25 plant structures; EXPRESSED DURING: 15 growth stages; CONTAINS InterPro DOMAIN/s: ATPase, nucleosome remodelling ISWI, HAND domain (InterPro:IPR015194), SANT, eukarya (Int…
Ach_contig33903	hypothetical protein PRUPE_ppa003579mg [Prunus persica]	gi|308153580|sp|Q8N9H8.3|MUT7_HUMAN	0	0	1.04878	0	0	0	0	Achn260331			gi|462400647|gb|EMJ06204.1|	gi|255542852|ref|XP_002512489.1|	3 5 exonuclease, putative [Ricinus communis]	Probable exonuclease mut 7 homolog	(at1g56310 : 664.0) Polynucleotidyl transferase, ribonuclease H like superfamily protein; FUNCTIONS IN: 3 5 exonuclease activity, nucleic acid binding; INVOLVED IN: nucleobase, nucleoside, nucleotide and nucleic acid metabolic process; LOCATED IN: intracellular; EXPRESSED IN: 12 plant structures; EXPRESSED DURING: 6 growth stages; CONTAINS InterPro DOMAIN/s: Polynucleotidyl transferase, ribonucle…
Ach_contig25962	PREDICTED: probable ATP dependent RNA helicase DHX36 like [Vitis vinifera]	gi|94710252|sp|Q6P158.2|DHX57_HUMAN	-1.20642	0	0	0	0	0	0	Achn334141	K14442		gi|359491476|ref|XP_002277625.2|	gi|359491476|ref|XP_002277625.2|	PREDICTED: probable ATP dependent RNA helicase DHX36 like [Vitis vinifera]	Putative ATP dependent RNA helicase DHX57	(at1g48650 : 477.0) DEA(D/H) box RNA helicase family protein; FUNCTIONS IN: in 6 functions; LOCATED IN: intracellular; EXPRESSED IN: 23 plant structures; EXPRESSED DURING: 13 growth stages; CONTAINS InterPro DOMAIN/s: Helicase associated domain (InterPro:IPR007502), DNA/RNA helicase, DEAD/DEAH box type, N terminal (InterPro:IPR011545), Double stranded RNA binding (InterPro:IPR001159), Domain of u…
Ach_contig30806	DNA binding protein, putative [Ricinus communis]	gi|20532086|sp|Q9S7C9.1|ESCA_ARATH	-1.4581	0	0	0	0	0	0	Achn302651			gi|255541558|ref|XP_002511843.1|	gi|255541558|ref|XP_002511843.1|	DNA binding protein, putative [Ricinus communis]	Putative DNA binding protein ESCAROLA	(at2g45850 : 212.0) AT hook motif DNA binding family protein; FUNCTIONS IN: DNA binding; INVOLVED IN: biological_process unknown; LOCATED IN: nucleus; EXPRESSED IN: 21 plant structures; EXPRESSED DURING: 13 growth stages; CONTAINS InterPro DOMAIN/s: Protein of unknown function DUF296 (InterPro:IPR005175), AT hook, DNA binding motif (InterPro:IPR017956); BEST Arabidopsis thaliana protein match is:…
Ach_contig32902	predicted protein [Populus trichocarpa]	gi|75334879|sp|Q9LEB3.1|RBP47_NICPL	1.4645	0	0	0	0	0	0	Achn025531			gi|224137382|ref|XP_002327112.1|	gi|224137382|ref|XP_002327112.1|	predicted protein [Populus trichocarpa]	Polyadenylate binding protein RBP47	(at1g47500 : 416.0) RNA binding protein 47C (RBP47C); CONTAINS InterPro DOMAIN/s: RNA recognition motif, RNP 1 (InterPro:IPR000504), Nucleotide binding, alpha beta plait (InterPro:IPR012677); BEST Arabidopsis thaliana protein match is: RNA binding protein 47C (TAIR:AT1G47490.1); Has 31938 Blast hits to 20447 proteins in 871 species: Archae 18; Bacteria 2118; Metazoa 16550; Fungi 3781; Plants 6384…
Ach_contig26343	PREDICTED: putative Holliday junction resolvase [Vitis vinifera]	gi|338817937|sp|Q52673.2|RUVX_RHOCB	-1.4821	0	0	0	0	0	0	Achn285851	K07447		gi|225426409|ref|XP_002269986.1|	gi|225426409|ref|XP_002269986.1|	PREDICTED: putative Holliday junction resolvase [Vitis vinifera]	Putative Holliday junction resolvase	(at3g52905 : 201.0) Polynucleotidyl transferase, ribonuclease H like superfamily protein; FUNCTIONS IN: hydrolase activity, acting on ester bonds, nucleic acid binding; INVOLVED IN: DNA repair, response to DNA damage stimulus, nucleobase, nucleoside, nucleotide and nucleic acid metabolic process, DNA recombination; LOCATED IN: cytoplasm; CONTAINS InterPro DOMAIN/s: Resolvase, RNase H like fold (I…
Ach_contig15155	endosomal protein [Cucumis melo subsp. melo]	gi|172045829|sp|Q92544.2|TM9S4_HUMAN	1.69616	0	0	2.69402	0	1.77206	2.03428	Achn168331	K17086		gi|307136280|gb|ADN34107.1|	gi|225442268|ref|XP_002279431.1|	PREDICTED: transmembrane 9 superfamily member 4 isoform 1 [Vitis vinifera]	Transmembrane 9 superfamily member 4; Flags: Precursor	(at3g13772 : 583.0) Encodes an Arabidopsis Transmembrane nine (TMN) protein. Transmembrane nine (TM9) proteins are localized in the secretory pathway of eukaryotic cells and are involved in cell adhesion and phagocytosis. Overexpression of this protein in yeast alters copper and zinc homeostasis.; transmembrane nine 7 (TMN7); INVOLVED IN: cellular copper ion homeostasis, cellular zinc ion homeost…
Ach_contig15156	unknown [Picea sitchensis]	gi|62287547|sp|Q66HG5.1|TM9S2_RAT	0	0	0	2.72439	0	1.45814	1.6558	Achn168331	K17086		gi|294463114|gb|ADE77094.1|	gi|115468604|ref|NP_001057901.1|	Os06g0568000 [Oryza sativa Japonica Group]	Transmembrane 9 superfamily member 2; Flags: Precursor	(at3g13772 : 369.0) Encodes an Arabidopsis Transmembrane nine (TMN) protein. Transmembrane nine (TM9) proteins are localized in the secretory pathway of eukaryotic cells and are involved in cell adhesion and phagocytosis. Overexpression of this protein in yeast alters copper and zinc homeostasis.; transmembrane nine 7 (TMN7); INVOLVED IN: cellular copper ion homeostasis, cellular zinc ion homeost…
Ach_contig10767	PREDICTED: Werner Syndrome like exonuclease like [Vitis vinifera]	gi|75327902|sp|Q84LH3.1|WEX_ARATH	0	0	0	0	1.17175	1.43214	1.33329	Achn337381			gi|225450557|ref|XP_002277523.1|	gi|225450557|ref|XP_002277523.1|	PREDICTED: Werner Syndrome like exonuclease like [Vitis vinifera]	Werner Syndrome like exonuclease	(at3g12410 : 102.0) Polynucleotidyl transferase, ribonuclease H like superfamily protein; FUNCTIONS IN: 3 5 exonuclease activity, nucleic acid binding; INVOLVED IN: nucleobase, nucleoside, nucleotide and nucleic acid metabolic process; LOCATED IN: intracellular; CONTAINS InterPro DOMAIN/s: Polynucleotidyl transferase, ribonuclease H fold (InterPro:IPR012337), 3&apos; 5&apos; exonuclease (InterPro…
Ach_contig22481	lactate dehydrogenase [Camellia sinensis]	gi|126034|sp|P22989.1|LDHB_HORVU	3.14713	0	0	0	0	0	0	Achn329641	K00016		gi|306450603|gb|ADM88555.1|	gi|525314391|ref|NP_001266265.1|	L lactate dehydrogenase A like [Solanum lycopersicum]	L lactate dehydrogenase B	(at4g17260 : 560.0) Lactate/malate dehydrogenase family protein; FUNCTIONS IN: in 6 functions; INVOLVED IN: response to salt stress, response to abscisic acid stimulus; LOCATED IN: plasma membrane; EXPRESSED IN: 24 plant structures; EXPRESSED DURING: 13 growth stages; CONTAINS InterPro DOMAIN/s: L lactate dehydrogenase (InterPro:IPR011304), Lactate/malate dehydrogenase, C terminal (InterPro:IPR02…
Ach_contig10229	PREDICTED: isocitrate lyase like [Vitis vinifera]	gi|113029|sp|P17069.1|ACEA_GOSHI	0	0	0	0	0	0	-7	Achn028861	K01637		gi|225447308|ref|XP_002280024.1|	gi|225447308|ref|XP_002280024.1|	PREDICTED: isocitrate lyase like [Vitis vinifera]	Isocitrate lyase	(p17069|acea_goshi : 496.0) Isocitrate lyase (EC 4.1.3.1) (Isocitrase) (Isocitratase) (ICL) Gossypium hirsutum (Upland cotton) & (at3g21720 : 449.0) Encodes a glyoxylate cycle enzyme isocitrate lyase (ICL).; isocitrate lyase (ICL); FUNCTIONS IN: isocitrate lyase activity, catalytic activity; INVOLVED IN: carboxylic acid metabolic process, metabolic process; LOCATED IN: cellular_component unknown;…
Ach_contig36705	Pyruvate orthophosphate dikinase isoform 1 [Theobroma cacao]	gi|3024426|sp|Q42910.1|PPDK_MESCR	-1.06344	0	0	0	0	-1.27846	0	Achn082801	K01006		gi|508714417|gb|EOY06314.1|	gi|359477316|ref|XP_002278812.2|	PREDICTED: pyruvate, phosphate dikinase, chloroplastic like [Vitis vinifera]	Pyruvate, phosphate dikinase, chloroplastic	(q42910|ppdk_mescr : 1562.0) Pyruvate, phosphate dikinase, chloroplast precursor (EC 2.7.9.1) (Pyruvate, orthophosphate dikinase) Mesembryanthemum crystallinum (Common ice plant) & (at4g15530 : 1498.0) Encodes a dual targeted protein believed to act as a pyruvate, orthophosphate dikinase. These enzymes are normally associated with C4 photosynthesis which does not occur in Arabidopsis. However, PP…
Ach_contig25115	phosphoenolpyruvate carboxylase [Nicotiana sylvestris]	gi|115610|sp|P27154.1|CAPP_TOBAC	0	0	-1.12423	0	0	0	0	Achn327521	K01595		gi|20152209|dbj|BAB89366.1|	gi|225461660|ref|XP_002285441.1|	PREDICTED: phosphoenolpyruvate carboxylase, housekeeping isozyme isoform 1 [Vitis vinifera]	Phosphoenolpyruvate carboxylase	(p27154|capp_tobac : 387.0) Phosphoenolpyruvate carboxylase (EC 4.1.1.31) (PEPCase) (PEPC) Nicotiana tabacum (Common tobacco) & (at1g53310 : 385.0) Encodes one of four Arabidopsis phosphoenolpyruvate carboxylase proteins.; phosphoenolpyruvate carboxylase 1 (PPC1); FUNCTIONS IN: protein binding, phosphoenolpyruvate carboxylase activity; INVOLVED IN: response to salt stress, tricarboxylic acid cycl…
Ach_contig24359	Phosphoenolpyruvate carboxylase 4 isoform 1 [Theobroma cacao]	gi|73917652|sp|Q8GVE8.1|CAPP4_ARATH	-1.31665	0	0	0	0	0	0	Achn206631	K01595		gi|508710286|gb|EOY02183.1|	gi|225423837|ref|XP_002280842.1|	PREDICTED: phosphoenolpyruvate carboxylase 4 like [Vitis vinifera]	Phosphoenolpyruvate carboxylase 4	(at1g68750 : 1486.0) Encodes one of four Arabidopsis phosphoenolpyruvate (PEP) carboxylase proteins. But, it is more similar to bacterial PEP carboxylase than plant PEP carboxylase. Efforts to express this enzyme and to demonstrate its enzymatic activity in E.coli failed.; phosphoenolpyruvate carboxylase 4 (PPC4); CONTAINS InterPro DOMAIN/s: Pyruvate/Phosphoenolpyruvate kinase, catalytic core (In…
Ach_contig34783	PREDICTED: uncharacterized protein LOC100246758 [Vitis vinifera]	gi|75183756|sp|Q9M3B6.1|PKP4_ARATH	-1.32926	0	0	0	0	0	0	Achn046041	K00873		gi|225462751|ref|XP_002270689.1|	gi|225462751|ref|XP_002270689.1|	PREDICTED: uncharacterized protein LOC100246758 [Vitis vinifera]	Plastidial pyruvate kinase 4, chloroplastic	(at3g49160 : 728.0) Expression of the gene is downregulated in the presence of paraquat, an inducer of photoxidative stress.; pyruvate kinase family protein; FUNCTIONS IN: pyruvate kinase activity, magnesium ion binding, potassium ion binding, catalytic activity; INVOLVED IN: glycolysis; LOCATED IN: cellular_component unknown; EXPRESSED IN: 24 plant structures; EXPRESSED DURING: 15 growth stages;…
Ach_contig35413	hypothetical protein PRUPE_ppa003739m1g, partial [Prunus persica]	gi|2497543|sp|Q42954.1|KPYC_TOBAC	1.18895	0	0	0	0	0	0	Achn246901			gi|462416786|gb|EMJ21523.1|	gi|449451092|ref|XP_004143296.1|	PREDICTED: pyruvate kinase, cytosolic isozyme like [Cucumis sativus]	Pyruvate kinase, cytosolic isozyme	(at3g52990 : 240.0) Pyruvate kinase family protein; FUNCTIONS IN: pyruvate kinase activity, magnesium ion binding, potassium ion binding, catalytic activity; INVOLVED IN: glycolysis; LOCATED IN: membrane; EXPRESSED IN: guard cell, cultured cell, leaf; CONTAINS InterPro DOMAIN/s: Pyruvate/Phosphoenolpyruvate kinase, catalytic core (InterPro:IPR015813), Pyruvate kinase, alpha/beta (InterPro:IPR0157…
Ach_contig35414	Pyruvate kinase family protein [Theobroma cacao]	gi|2497538|sp|Q42806.1|KPYC_SOYBN	1.18036	0	0	0	0	0	0	Achn246901	K00873		gi|508716184|gb|EOY08081.1|	gi|225441044|ref|XP_002283911.1|	PREDICTED: pyruvate kinase, cytosolic isozyme like [Vitis vinifera]	Pyruvate kinase, cytosolic isozyme	(at3g52990 : 912.0) Pyruvate kinase family protein; FUNCTIONS IN: pyruvate kinase activity, magnesium ion binding, potassium ion binding, catalytic activity; INVOLVED IN: glycolysis; LOCATED IN: membrane; EXPRESSED IN: guard cell, cultured cell, leaf; CONTAINS InterPro DOMAIN/s: Pyruvate/Phosphoenolpyruvate kinase, catalytic core (InterPro:IPR015813), Pyruvate kinase, alpha/beta (InterPro:IPR0157…
Ach_contig30578	PREDICTED: 6 phosphofructokinase 5, chloroplastic like [Cucumis sativus]	gi|75161510|sp|Q8VYN6.1|K6PF5_ARATH	1.81804	0	0	0	0	0	0	Achn171691	K00850		gi|449438819|ref|XP_004137185.1|	gi|449438819|ref|XP_004137185.1|	PREDICTED: 6 phosphofructokinase 5, chloroplastic like [Cucumis sativus]	6 phosphofructokinase 5, chloroplastic	(at2g22480 : 821.0) phosphofructokinase 5 (PFK5); CONTAINS InterPro DOMAIN/s: Pyrophosphate dependent phosphofructokinase TP0108 (InterPro:IPR012004), Phosphofructokinase (InterPro:IPR000023); BEST Arabidopsis thaliana protein match is: phosphofructokinase 4 (TAIR:AT5G61580.1); Has 7923 Blast hits to 7389 proteins in 2127 species: Archae 28; Bacteria 5127; Metazoa 660; Fungi 395; Plants 392; Viru…
Ach_contig24694	PREDICTED: phosphomannomutase/phosphoglucomutase [Vitis vinifera]	gi|33300964|sp|Q88BD4.1|ALGC_PSESM	-1.24605	0	0	0	-1.06387	0	0	Achn039771			gi|225424281|ref|XP_002280911.1|	gi|225424281|ref|XP_002280911.1|	PREDICTED: phosphomannomutase/phosphoglucomutase [Vitis vinifera]	Phosphomannomutase/phosphoglucomutase	(at1g70820 : 808.0) phosphoglucomutase, putative / glucose phosphomutase, putative; FUNCTIONS IN: intramolecular transferase activity, phosphotransferases; INVOLVED IN: carbohydrate metabolic process; LOCATED IN: chloroplast; EXPRESSED IN: 20 plant structures; EXPRESSED DURING: 13 growth stages; CONTAINS InterPro DOMAIN/s: Alpha D phosphohexomutase, alpha/beta/alpha domain III (InterPro:IPR005846…
Ach_contig21716	PREDICTED: 2,3 bisphosphoglycerate dependent phosphoglycerate mutase like [Fragaria vesca subsp. vesca]	gi|50400322|sp|Q6MEW4.1|GPMA_PARUW	0	0	0	1.24405	1.70346	1.5905	0	Achn161501	K01834		gi|470127310|ref|XP_004299615.1|	gi|470127310|ref|XP_004299615.1|	PREDICTED: 2,3 bisphosphoglycerate dependent phosphoglycerate mutase like [Fragaria vesca subsp. vesca]	2,3 bisphosphoglycerate dependent phosphoglycerate mutase	(at1g22170 : 484.0) Phosphoglycerate mutase family protein; FUNCTIONS IN: intramolecular transferase activity, phosphotransferases, catalytic activity; INVOLVED IN: glycolysis, metabolic process; LOCATED IN: chloroplast; EXPRESSED IN: 19 plant structures; EXPRESSED DURING: 8 growth stages; CONTAINS InterPro DOMAIN/s: Histidine phosphatase superfamily, clade 1 (InterPro:IPR013078), Phosphoglycerat…
Ach_contig14659	PREDICTED: phosphoserine phosphatase 1 like [Solanum lycopersicum]	gi|81341015|sp|O07617.1|PHOE_BACSU	-1.07911	0	0	0	0	0	0	Achn226721	K15637		gi|460374149|ref|XP_004232874.1|	gi|460374149|ref|XP_004232874.1|	PREDICTED: phosphoserine phosphatase 1 like [Solanum lycopersicum]	Uncharacterized phosphatase PhoE	(at5g22620 : 99.8) phosphoglycerate/bisphosphoglycerate mutase family protein; FUNCTIONS IN: catalytic activity; INVOLVED IN: metabolic process; LOCATED IN: chloroplast; EXPRESSED IN: 22 plant structures; EXPRESSED DURING: 13 growth stages; CONTAINS InterPro DOMAIN/s: Histidine phosphatase superfamily, clade 1 (InterPro:IPR013078), Phosphoglycerate/bisphosphoglycerate mutase, active site (InterPr…
Ach_contig21483	unnamed protein product [Vitis vinifera]	gi|74698028|sp|Q99288.1|DET1_YEAST	-1.31903	-1.30045	-1.34464	0	0	0	0	Achn189491			gi|297742223|emb|CBI34372.3|	gi|225426182|ref|XP_002273245.1|	PREDICTED: putative phosphoglycerate mutase DET1 [Vitis vinifera]	Broad range acid phosphatase DET1	(at3g05170 : 286.0) Phosphoglycerate mutase family protein; FUNCTIONS IN: catalytic activity; INVOLVED IN: metabolic process; LOCATED IN: cellular_component unknown; EXPRESSED IN: 17 plant structures; EXPRESSED DURING: 6 growth stages; CONTAINS InterPro DOMAIN/s: Histidine phosphatase superfamily, clade 1 (InterPro:IPR013078), Phosphoglycerate/bisphosphoglycerate mutase, active site (InterPro:IPR…
Ach_contig31397	PREDICTED: dihydrolipoyl dehydrogenase [Vitis vinifera]	gi|544605380|sp|F4JLP5.2|PLPD2_ARATH	0	0	0	0	0	-1.64939	0	Achn260381			gi|225431914|ref|XP_002276853.1|	gi|225431914|ref|XP_002276853.1|	PREDICTED: dihydrolipoyl dehydrogenase [Vitis vinifera]	Dihydrolipoyl dehydrogenase 2, chloroplastic	(at4g16155 : 436.0) dihydrolipoyl dehydrogenases; FUNCTIONS IN: dihydrolipoyl dehydrogenase activity; INVOLVED IN: oxidation reduction, cell redox homeostasis; LOCATED IN: chloroplast, chloroplast envelope; EXPRESSED IN: 23 plant structures; EXPRESSED DURING: 14 growth stages; CONTAINS InterPro DOMAIN/s: FAD dependent pyridine nucleotide disulphide oxidoreductase (InterPro:IPR013027), Pyridine nu…
Ach_contig31394	PREDICTED: dihydrolipoyl dehydrogenase [Vitis vinifera]	gi|544604537|sp|A8MS68.1|PLPD1_ARATH	0	0	0	0	-1.70602	-1.61755	0	Achn102931	K00382		gi|225431914|ref|XP_002276853.1|	gi|225431914|ref|XP_002276853.1|	PREDICTED: dihydrolipoyl dehydrogenase [Vitis vinifera]	Dihydrolipoyl dehydrogenase 1, chloroplastic	(at3g16950 : 838.0) encodes a plastid lipoamide dehydrogenase, subunit of the pyruvate dehydrogenase complex which provides acetyl CoA for de novo fatty acid biosynthesis. The gene is highly expressed in developing seeds.; lipoamide dehydrogenase 1 (LPD1); CONTAINS InterPro DOMAIN/s: FAD dependent pyridine nucleotide disulphide oxidoreductase (InterPro:IPR013027), Pyridine nucleotide disulphide o…
Ach_contig16181	hypothetical protein VITISV_027707 [Vitis vinifera]	gi|38258836|sp|Q9C7F7.1|UGPI5_ARATH	1.76249	0	0	0	-2.72559	0	-3.2444	Achn196821			gi|147773144|emb|CAN67019.1|	gi|449435099|ref|XP_004135333.1|	PREDICTED: uncharacterized GPI anchored protein At1g27950 like [Cucumis sativus]	Uncharacterized GPI anchored protein At1g27950; Flags: Precursor	(at1g27950 : 136.0) Encodes LTPG1, a lipid transfer protein with a predicted GPI (glycosylphosphatidylinositol) anchor domain. Localized in the plasma membrane. Disruption of the LTPG1 gene causes alterations of cuticular lipid composition, but no significant changes on total wax and cutin monomer loads are seen.; glycosylphosphatidylinositol anchored lipid protein transfer 1 (LTPG1); FUNCTIONS I…
Ach_contig16182	hypothetical protein VITISV_027707 [Vitis vinifera]	gi|38258836|sp|Q9C7F7.1|UGPI5_ARATH	0	0	-1.5692	-1.28938	-3.04323	-2.57822	-3.39942	Achn196821			gi|147773144|emb|CAN67019.1|	gi|225425408|ref|XP_002277578.1|	PREDICTED: uncharacterized GPI anchored protein At1g27950 [Vitis vinifera]	Uncharacterized GPI anchored protein At1g27950; Flags: Precursor	(at1g27950 : 139.0) Encodes LTPG1, a lipid transfer protein with a predicted GPI (glycosylphosphatidylinositol) anchor domain. Localized in the plasma membrane. Disruption of the LTPG1 gene causes alterations of cuticular lipid composition, but no significant changes on total wax and cutin monomer loads are seen.; glycosylphosphatidylinositol anchored lipid protein transfer 1 (LTPG1); FUNCTIONS I…
Ach_contig2250	PREDICTED: uncharacterized GPI anchored protein At1g27950 [Vitis vinifera]	gi|38258836|sp|Q9C7F7.1|UGPI5_ARATH	-1.75561	0	0	0	-2.0853	0	-1.9625	Achn261521			gi|225425408|ref|XP_002277578.1|	gi|225425408|ref|XP_002277578.1|	PREDICTED: uncharacterized GPI anchored protein At1g27950 [Vitis vinifera]	Uncharacterized GPI anchored protein At1g27950; Flags: Precursor	(at1g27950 : 135.0) Encodes LTPG1, a lipid transfer protein with a predicted GPI (glycosylphosphatidylinositol) anchor domain. Localized in the plasma membrane. Disruption of the LTPG1 gene causes alterations of cuticular lipid composition, but no significant changes on total wax and cutin monomer loads are seen.; glycosylphosphatidylinositol anchored lipid protein transfer 1 (LTPG1); FUNCTIONS I…
Ach_contig28736	unnamed protein product [Vitis vinifera]	gi|332278143|sp|Q8GTR4.2|PULA1_ARATH	0	0	1.11225	0	0	0	0	Achn118611			gi|296085954|emb|CBI31395.3|	gi|359486863|ref|XP_002271820.2|	PREDICTED: pullulanase 1, chloroplastic like [Vitis vinifera]	Pullulanase 1, chloroplastic	(at5g04360 : 1337.0) Encodes an enzyme thought to be involved in the hydrolysis of the &#945; 1,6 linkages during starch degradation in seed endosperm. However, a knockout mutant of Arabidopsis lacking limit dextrinase has normal rates of starch degradation in the leaf at night, indicating that more than one isoamylases might be involved in this process.; limit dextrinase (LDA); FUNCTIONS IN: lim…
Ach_contig29253	PREDICTED: alpha amylase like [Solanum lycopersicum]	gi|113781|sp|P17859.1|AMYA_VIGMU	1.45204	0	0	1.33479	2.26299	1.79902	2.28264	Achn227481	K01176		gi|460378943|ref|XP_004235226.1|	gi|460378943|ref|XP_004235226.1|	PREDICTED: alpha amylase like [Solanum lycopersicum]	Alpha amylase	(p27933|amy3d_orysa : 610.0) Alpha amylase isozyme 3D precursor (EC 3.2.1.1) (1,4 alpha D glucan glucanohydrolase) Oryza sativa (Rice) & (at4g25000 : 589.0) Predicted to be secreted protein based on signalP prediction. Involved in starch mobilization. Mutants are defective in alpha amylase activity. (Note: AMY1 has been found in the literature to be referred to as AMY3, which is not to be confuse…
Ach_contig21366	PREDICTED: inactive beta amylase 9 [Vitis vinifera]	gi|75331155|sp|Q8VYW2.1|BAM9_ARATH	0	0	0	0	-1.12738	0	0	Achn387071			gi|225432390|ref|XP_002276777.1|	gi|225432390|ref|XP_002276777.1|	PREDICTED: inactive beta amylase 9 [Vitis vinifera]	Inactive beta amylase 9	(at5g18670 : 596.0) putative beta amylase BMY3 (BMY3); beta amylase 3 (BMY3); FUNCTIONS IN: cation binding, beta amylase activity, catalytic activity; INVOLVED IN: cellulose biosynthetic process, carbohydrate metabolic process, polysaccharide catabolic process; EXPRESSED IN: 23 plant structures; EXPRESSED DURING: 13 growth stages; CONTAINS InterPro DOMAIN/s: Glycoside hydrolase, family 14 (InterP…
Ach_contig27460	PREDICTED: alpha 1,4 glucan phosphorylase L 2 isozyme, chloroplastic/amyloplastic like [Vitis vinifera]	gi|1730557|sp|P53535.1|PHSL2_SOLTU	-1.13633	0	0	0	0	0	0	Achn256651	K00688		gi|359472806|ref|XP_002274575.2|	gi|359472806|ref|XP_002274575.2|	PREDICTED: alpha 1,4 glucan phosphorylase L 2 isozyme, chloroplastic/amyloplastic like [Vitis vinifera]	Alpha 1,4 glucan phosphorylase L 2 isozyme, chloroplastic/amyloplastic	(p53535|phsl2_soltu : 1458.0) Alpha 1,4 glucan phosphorylase L 2 isozyme, chloroplast precursor (EC 2.4.1.1) (Starch phosphorylase L 2) Solanum tuberosum (Potato) & (at3g29320 : 1365.0) Encodes a plastidic alpha glucan phosphorylase. In vitro, the enzyme has a preference for maltooligosaccharides, such as maltoheptaose.; Glycosyl transferase, family 35; FUNCTIONS IN: phosphorylase activity, trans…
Ach_contig16680	PREDICTED: alpha glucan phosphorylase, H isozyme [Vitis vinifera]	gi|417488|sp|P32811.1|PHSH_SOLTU	-1.25883	0	0	0	0	0	0	Achn238811	K00688		gi|225434692|ref|XP_002280732.1|	gi|225434692|ref|XP_002280732.1|	PREDICTED: alpha glucan phosphorylase, H isozyme [Vitis vinifera]	Alpha glucan phosphorylase, H isozyme	(p32811|phsh_soltu : 1450.0) Alpha glucan phosphorylase, H isozyme (EC 2.4.1.1) (Starch phosphorylase H) Solanum tuberosum (Potato) & (at3g46970 : 1407.0) Encodes a cytosolic alpha glucan phosphorylase. In vitro, the enzyme has a preference for branched polysaccharides, such as glycogen.; alpha glucan phosphorylase 2 (PHS2); FUNCTIONS IN: phosphorylase activity, transferase activity, transferring…
Ach_contig20034	RecName: Full=Alpha 1,4 glucan phosphorylase L 1 isozyme, chloroplastic/amyloplastic; AltName: Full=Starch phosphorylase L 1; Flags: Precursor >gi|217999|dbj|BAA00407.1| alpha glucan phosphorylase precursor [Solanum tuberosum]	gi|130173|sp|P04045.2|PHSL1_SOLTU	-1.14959	0	0	0	0	0	0	Achn238811	K00688		gi|130173|sp|P04045.2|PHSL1_SOLTU	gi|460378174|ref|XP_004234848.1|	PREDICTED: alpha 1,4 glucan phosphorylase L 1 isozyme, chloroplastic/amyloplastic like [Solanum lycopersicum]	Alpha 1,4 glucan phosphorylase L 1 isozyme, chloroplastic/amyloplastic	(p53536|phsl_vicfa : 904.0) Alpha 1,4 glucan phosphorylase L isozyme, chloroplast precursor (EC 2.4.1.1) (Starch phosphorylase L) Vicia faba (Broad bean) & (at3g29320 : 721.0) Encodes a plastidic alpha glucan phosphorylase. In vitro, the enzyme has a preference for maltooligosaccharides, such as maltoheptaose.; Glycosyl transferase, family 35; FUNCTIONS IN: phosphorylase activity, transferase act…
Ach_contig9951	hypothetical protein PRUPE_ppa007069mg [Prunus persica]	gi|75311394|sp|Q9LNE3.1|SCRK2_ARATH	-1.64326	0	0	0	0	0	0	Achn268181	K00847		gi|462411675|gb|EMJ16724.1|	gi|225453158|ref|XP_002274388.1|	PREDICTED: probable fructokinase 2 [Vitis vinifera]	Probable fructokinase 2	(at1g66430 : 486.0) pfkB like carbohydrate kinase family protein; FUNCTIONS IN: kinase activity, ribokinase activity; INVOLVED IN: D ribose metabolic process, acetate fermentation, sucrose biosynthetic process, sucrose catabolic process, using beta fructofuranosidase; LOCATED IN: chloroplast, chloroplast stroma; EXPRESSED IN: 22 plant structures; EXPRESSED DURING: 14 growth stages; CONTAINS Inter…
Ach_contig30210	PREDICTED: hexokinase 3 like [Glycine max]	gi|75311440|sp|Q9LPS1.1|HXK3_ARATH	1.83999	0	0	0	0	0	0	Achn242161	K00844		gi|356497339|ref|XP_003517518.1|	gi|356497339|ref|XP_003517518.1|	PREDICTED: hexokinase 3 like [Glycine max]	Hexokinase 3	(at1g50460 : 606.0) hexokinase like 1 (HKL1); FUNCTIONS IN: hexokinase activity, ATP binding; INVOLVED IN: response to salt stress, response to cold, response to osmotic stress; LOCATED IN: mitochondrion, plastid; EXPRESSED IN: 26 plant structures; EXPRESSED DURING: 13 growth stages; CONTAINS InterPro DOMAIN/s: Hexokinase, N terminal (InterPro:IPR022672), Hexokinase, C terminal (InterPro:IPR02267…
Ach_contig18563	PREDICTED: uncharacterized protein LOC101204549 [Cucumis sativus]	gi|75253975|sp|Q67XD9.1|CINV2_ARATH	-1.21068	0	0	0	0	0	0	Achn067101			gi|449454175|ref|XP_004144831.1|	gi|449454175|ref|XP_004144831.1|	PREDICTED: uncharacterized protein LOC101204549 [Cucumis sativus]	Alkaline/neutral invertase CINV2	(at4g34860 : 542.0) Plant neutral invertase family protein; FUNCTIONS IN: catalytic activity, beta fructofuranosidase activity; LOCATED IN: cytosol; EXPRESSED IN: 20 plant structures; EXPRESSED DURING: 11 growth stages; CONTAINS InterPro DOMAIN/s: Plant neutral invertase (InterPro:IPR006937), Six hairpin glycosidase like (InterPro:IPR008928); BEST Arabidopsis thaliana protein match is: cytosolic …
Ach_contig17321	hypothetical protein PRUPE_ppa004135mg [Prunus persica]	gi|1707922|sp|P55233.1|GLGL1_BETVU	-1.37178	0	-1.02519	0	0	0	0	Achn197251	K00975		gi|462419457|gb|EMJ23720.1|	gi|224062107|ref|XP_002300758.1|	predicted protein [Populus trichocarpa]	Glucose 1 phosphate adenylyltransferase large subunit, chloroplastic/amyloplastic	(p55233|glgl1_betvu : 785.0) Glucose 1 phosphate adenylyltransferase large subunit, chloroplast precursor (EC 2.7.7.27) (ADP glucose synthase) (ADP glucose pyrophosphorylase) (AGPase S) (Alpha D glucose 1 phosphate adenyl transferase) Beta vulgaris (Sugar beet) & (at1g27680 : 761.0) ADP glucose pyrophosphorylase catalyzes the first, rate limiting step in starch biosynthesis. The large subunit pla…
Ach_contig25476	PREDICTED: glucose 1 phosphate adenylyltransferase large subunit 1 [Vitis vinifera]	gi|232166|sp|Q00081.1|GLGL1_SOLTU	-1.64844	0	-1.94173	0	0	0	0	Achn372361	K00975		gi|225428422|ref|XP_002283855.1|	gi|357467463|ref|XP_003604016.1|	Auxin induced protein 6B [Medicago truncatula]	Glucose 1 phosphate adenylyltransferase large subunit 1	(q00081|glgl1_soltu : 785.0) Glucose 1 phosphate adenylyltransferase large subunit 1 (EC 2.7.7.27) (ADP glucose synthase) (ADP glucose pyrophosphorylase) (AGPase S) (Alpha D glucose 1 phosphate adenyl transferase) (Fragment) Solanum tuberosum (Potato) & (at4g39210 : 749.0) Encodes the large subunit of ADP Glucose Pyrophosphorylase which catalyzes the first, rate limiting step in starch biosynthes…
Ach_contig29002	ADP glucose pyrophosphorylase small subunit [Nicotiana tabacum]	gi|1707944|sp|P52417.1|GLGS2_VICFA	0	0	0	0	-1.23638	0	0	Achn061751	K00975		gi|89089752|gb|ABD60582.1|	gi|224131934|ref|XP_002321214.1|	predicted protein [Populus trichocarpa]	Glucose 1 phosphate adenylyltransferase small subunit 2, chloroplastic	(p52417|glgs2_vicfa : 802.0) Glucose 1 phosphate adenylyltransferase small subunit 2, chloroplast precursor (EC 2.7.7.27) (ADP glucose synthase) (ADP glucose pyrophosphorylase) (AGPase B) (Alpha D glucose 1 phosphate adenyl transferase) Vicia faba (Broad bean) & (at5g48300 : 790.0) Encodes the small subunit of ADP glucose pyrophosphorylase. The small subunit is the catalytic isoform responsible f…
Ach_contig26644	GDP mannose pyrophosphorylase, partial [Gossypium hirsutum]		2.77188	0	0	0	0	0	0	Achn116891	K00966		gi|148841127|gb|ABR14736.1|	gi|356516712|ref|XP_003527037.1|	PREDICTED: mannose 1 phosphate guanyltransferase alpha like isoform 2 [Glycine max]		(at1g74910 : 70.1) ADP glucose pyrophosphorylase family protein; FUNCTIONS IN: transferase activity, nucleotidyltransferase activity; INVOLVED IN: response to cadmium ion, biosynthetic process; LOCATED IN: peroxisome; EXPRESSED IN: 24 plant structures; EXPRESSED DURING: 13 growth stages; CONTAINS InterPro DOMAIN/s: Trimeric LpxA like (InterPro:IPR011004), Nucleotidyl transferase (InterPro:IPR0058…
Ach_contig26123	PREDICTED: isoamylase 2, chloroplastic [Vitis vinifera]	gi|251764780|sp|Q8L735.2|ISOA2_ARATH	-1.23117	0	0	0	0	0	0	Achn335621			gi|225436952|ref|XP_002271798.1|	gi|225436952|ref|XP_002271798.1|	PREDICTED: isoamylase 2, chloroplastic [Vitis vinifera]	Isoamylase 2, chloroplastic	(at1g03310 : 898.0) Encodes a protein with strong similarity to isoamylase (EC:3.2.1.68) however lacks critical residues known to be important for activity. Appears to co localize with ISA1 in the chloroplast isoamylase complex. Mutations in this gene cause the loss of detectable isoamylase activity and the disruption of normal starch structure. It has been postulated that AtISA2 interacts with A…
Ach_contig24737	PREDICTED: 1,4 alpha glucan branching enzyme like [Vitis vinifera]	gi|1169912|sp|P30924.2|GLGB_SOLTU	0	0	-1.37813	0	1.07019	1.16708	0	Achn095451	K00700		gi|359492950|ref|XP_002284841.2|	gi|359492950|ref|XP_002284841.2|	PREDICTED: 1,4 alpha glucan branching enzyme like [Vitis vinifera]	1,4 alpha glucan branching enzyme	(p30924|glgb_soltu : 1241.0) 1,4 alpha glucan branching enzyme (EC 2.4.1.18) (Starch branching enzyme) (Q enzyme) Solanum tuberosum (Potato) & (at2g36390 : 820.0) Encodes a starch branching enzyme (EC.2.4.1.18) similar to SBE2 from maize and rice. Expressed throughout plant tissues.; starch branching enzyme 2.1 (SBE2.1); FUNCTIONS IN: 1,4 alpha glucan branching enzyme activity; INVOLVED IN: amylo…
Ach_contig34223	granule bound starch synthase [Nelumbo nucifera]	gi|6136121|sp|O82627.1|SSG1_ANTMA	0	-2.0216	-1.66483	-1.24549	0	0	0	Achn045781	K13679		gi|223029784|gb|ACM78591.1|	gi|460399837|ref|XP_004245443.1|	PREDICTED: granule bound starch synthase 1, chloroplastic/amyloplastic like [Solanum lycopersicum]	Granule bound starch synthase 1, chloroplastic/amyloplastic	(o82627|ssg1_antma : 904.0) Granule bound starch synthase 1, chloroplast precursor (EC 2.4.1.21) (Granule bound starch synthase I) (GBSS I) Antirrhinum majus (Garden snapdragon) & (at1g32900 : 822.0) UDP Glycosyltransferase superfamily protein; FUNCTIONS IN: protein binding, transferase activity, transferring glycosyl groups; INVOLVED IN: biosynthetic process, glucan biosynthetic process; LOCATED…
Ach_contig37844	sucrose phosphate synthase [Actinidia chinensis]	gi|3915023|sp|O22060.1|SPS1_CITUN	-1.31024	0	0	0	0	0	0	Achn383801	K00696		gi|19223854|gb|AAL86360.1|	gi|225446235|ref|XP_002265473.1|	PREDICTED: probable sucrose phosphate synthase 1 isoform 1 [Vitis vinifera]	Probable sucrose phosphate synthase 1	(q43845|sps_soltu : 1672.0) Sucrose phosphate synthase (EC 2.4.1.14) (UDP glucose fructose phosphate glucosyltransferase) Solanum tuberosum (Potato) & (at5g20280 : 1554.0) Encodes a protein with putative sucrose phosphate synthase activity. When the gene was expressed in transgenic tobacco plants, a clear trend for increased SPS activity was noted.; sucrose phosphate synthase 1F (SPS1F); FUNCTION…
Ach_contig19105	predicted protein [Populus trichocarpa]	gi|6094242|sp|O23264.1|SEBP1_ARATH	1.19038	2.06516	1.36753	0	0	0	0	Achn190971	K17285		gi|224055825|ref|XP_002298672.1|	gi|224055825|ref|XP_002298672.1|	predicted protein [Populus trichocarpa]	Selenium binding protein 1	(at4g14030 : 839.0) selenium binding protein 1 (SBP1); FUNCTIONS IN: selenium binding; INVOLVED IN: response to cadmium ion, response to hydrogen peroxide, cellular response to selenium ion, sulfate assimilation; LOCATED IN: cellular_component unknown; EXPRESSED IN: guard cell; CONTAINS InterPro DOMAIN/s: Cytochrome cd1 nitrite reductase like, C terminal haem d1 (InterPro:IPR011048), Selenium bin…
Ach_contig29959	PREDICTED: ferric reduction oxidase 7, chloroplastic like [Vitis vinifera]	gi|75158747|sp|Q8RWS6.1|FRO6_ARATH	0	-1.44854	-1.35129	-1.1295	0	0	0	Achn211621			gi|359486141|ref|XP_002266723.2|	gi|359486141|ref|XP_002266723.2|	PREDICTED: ferric reduction oxidase 7, chloroplastic like [Vitis vinifera]	Ferric reduction oxidase 6	(at5g49730 : 445.0) Encodes a plasma membrane located ferric chelate reductase. Its mRNA is expressed in green aerial tissues (shoot, flower and cotyledon) in a light and cell differentiation specific manner.; ferric reduction oxidase 6 (FRO6); CONTAINS InterPro DOMAIN/s: Ferredoxin reductase type FAD binding domain (InterPro:IPR017927), Ferric reductase, NAD binding (InterPro:IPR013121), Cytochr…
Ach_contig17380	ferric chelate reductase, putative [Ricinus communis]	gi|75101005|sp|P92949.2|FRO2_ARATH	0	0	0	0	0	1.39405	0	Achn278451			gi|255541666|ref|XP_002511897.1|	gi|255541666|ref|XP_002511897.1|	ferric chelate reductase, putative [Ricinus communis]	Ferric reduction oxidase 2	(at1g01580 : 706.0) Encodes the low iron inducible ferric chelate reductase responsible for reduction of iron at the root surface. It is likely to be the major Fe(III) chelate reductase in Arabidopsis iron metabolism. Coordinately regulated with IRT1, the major transporter responsible for high affinity iron uptake from the soil, at both transcriptional and posttranscriptional levels. Steady state…
Ach_contig10244	metallothionein type 2 [Ilex paraguariensis]	gi|1171035|sp|P43390.1|MT2_ACTDE	0	0	0	-1.74237	-2.5614	0	0				gi|401555298|gb|AFP93964.1|	gi|502103704|ref|XP_004492345.1|	PREDICTED: metallothionein like protein 2 like isoform X1 [Cicer arietinum]	Metallothionein like protein type 2	(p43390|mt2_actch : 74.7) Metallothionein like protein type 2 PKIWI504 Actinidia chinensis (Kiwi) (Yangtao) & (at3g09390 : 53.9) metallothionein, binds to and detoxifies excess copper and other metals, limiting oxidative damage; metallothionein 2A (MT2A); CONTAINS InterPro DOMAIN/s: Plant metallothionein, family 15 (InterPro:IPR000347); BEST Arabidopsis thaliana protein match is: metallothionein …
Ach_contig23118	Ferretin 1 isoform 1 [Theobroma cacao]	gi|29839253|sp|Q94FY2.1|FRI_MALXI	-2.56181	0	0	0	0	0	0	Achn287931	K00522		gi|508715198|gb|EOY07095.1|	gi|255571441|ref|XP_002526668.1|	ferritin, plant, putative [Ricinus communis]	Ferritin, chloroplastic	(o65100|fri3_vigun : 299.0) Ferritin 3, chloroplast precursor (EC 1.16.3.1) Vigna unguiculata (Cowpea) & (at5g01600 : 290.0) Encodes a ferretin protein that is targeted to the chloroplast. Member of a Ferritin gene family. Gene expression is induced in response to iron overload and by nitric oxide. Expression of the gene is downregulated in the presence of paraquat, an inducer of photoxidative st…
Ach_contig21135	ferritin [Solanum tuberosum]	gi|29839345|sp|Q8H1T3.1|FRI2_TOBAC	-1.99228	-1.25216	-1.1798	0	0	0	0	Achn037151	K00522		gi|156118336|gb|ABU49726.1|	gi|351723695|ref|NP_001237032.1|	ferritin 3, chloroplastic [Glycine max]	Ferritin 2, chloroplastic	(q948p6|fri3_soybn : 341.0) Ferritin 3, chloroplast precursor (EC 1.16.3.1) (SFerH 3) Glycine max (Soybean) & (at3g56090 : 306.0) Encodes FERRITIN 3, AtFER3. Ferritins are a class of 24 mer multi meric proteins found in all kingdoms of life. Function as the main iron store in mammals. Evidence suggests that Arabidopsis ferritins are essential to protect cells against oxidative damage, but they do…
Ach_contig13256	RecName: Full=Ferritin 2, chloroplastic; AltName: Full=NtFer2; Flags: Precursor >gi|22859014|gb|AAN06322.1| ferritin 2 [Nicotiana tabacum]	gi|29839345|sp|Q8H1T3.1|FRI2_TOBAC	-1.30175	0	0	0	0	0	0	Achn037151	K00522		gi|29839345|sp|Q8H1T3.1|FRI2_TOBAC	gi|460388594|ref|XP_004239952.1|	PREDICTED: ferritin 2, chloroplastic like isoform 2 [Solanum lycopersicum]	Ferritin 2, chloroplastic	(q8h1t3|fri2_tobac : 293.0) Ferritin 2, chloroplast precursor (EC 1.16.3.1) (NtFer2) Nicotiana tabacum (Common tobacco) & (at3g11050 : 258.0) ferritin 2 (FER2); FUNCTIONS IN: oxidoreductase activity, ferric iron binding, binding, transition metal ion binding; INVOLVED IN: response to oxidative stress, cellular iron ion homeostasis, response to abscisic acid stimulus, iron ion transport; LOCATED I…
Ach_contig14653	metal ion binding protein, putative [Ricinus communis]	gi|75249950|sp|Q94BT9.1|ATOX1_ARATH	0	0	0	0	-1.80668	-1.41652	0	Achn174531			gi|255540171|ref|XP_002511150.1|	gi|255540171|ref|XP_002511150.1|	metal ion binding protein, putative [Ricinus communis]	Copper transport protein ATX1	(at5g63530 : 106.0) Farnesylated protein that binds metals.; farnesylated protein 3 (FP3); FUNCTIONS IN: transition metal ion binding, metal ion binding; INVOLVED IN: cellular transition metal ion homeostasis; LOCATED IN: plasma membrane; EXPRESSED IN: 22 plant structures; EXPRESSED DURING: 13 growth stages; CONTAINS InterPro DOMAIN/s: Heavy metal transport/detoxification protein (InterPro:IPR006…
Ach_contig14652	PREDICTED: uncharacterized protein LOC101224374, partial [Cucumis sativus]	gi|75213637|sp|Q9SZN7.1|HIP26_ARATH	-1.24084	0	0	0	-1.0395	-1.00044	0	Achn114211			gi|449529214|ref|XP_004171596.1|	gi|449529214|ref|XP_004171596.1|	PREDICTED: uncharacterized protein LOC101224374, partial [Cucumis sativus]	Heavy metal associated isoprenylated plant protein 26	(at5g50740 : 206.0) Heavy metal transport/detoxification superfamily protein ; FUNCTIONS IN: metal ion binding; INVOLVED IN: metal ion transport; LOCATED IN: cellular_component unknown; EXPRESSED IN: 20 plant structures; EXPRESSED DURING: 13 growth stages; CONTAINS InterPro DOMAIN/s: Heavy metal transport/detoxification protein (InterPro:IPR006121); BEST Arabidopsis thaliana protein match is: far…
Ach_contig8174	PREDICTED: uncharacterized protein LOC100254317 isoform 1 [Vitis vinifera]	gi|75213637|sp|Q9SZN7.1|HIP26_ARATH	-1.44329	0	0	0	0	0	0	Achn338831			gi|225424182|ref|XP_002284123.1|	gi|225424182|ref|XP_002284123.1|	PREDICTED: uncharacterized protein LOC100254317 isoform 1 [Vitis vinifera]	Heavy metal associated isoprenylated plant protein 26	(at5g17450 : 183.0) Heavy metal transport/detoxification superfamily protein ; FUNCTIONS IN: metal ion binding; INVOLVED IN: metal ion transport; EXPRESSED IN: 14 plant structures; EXPRESSED DURING: 7 growth stages; CONTAINS InterPro DOMAIN/s: Heavy metal transport/detoxification protein (InterPro:IPR006121); BEST Arabidopsis thaliana protein match is: Heavy metal transport/detoxification superfa…
Ach_contig20573	hypothetical protein VITISV_020491 [Vitis vinifera]	gi|27151627|sp|Q9XGI7.1|NAS_SOLLC	-1.25141	0	0	0	0	0	0	Achn337451	K05953		gi|147778256|emb|CAN65138.1|	gi|225450591|ref|XP_002282175.1|	PREDICTED: nicotianamine synthase [Vitis vinifera]	Nicotianamine synthase	(at1g09240 : 389.0) Encodes a nicotianamine synthase.; nicotianamine synthase 3 (NAS3); CONTAINS InterPro DOMAIN/s: Nicotianamine synthase (InterPro:IPR004298); BEST Arabidopsis thaliana protein match is: nicotianamine synthase 4 (TAIR:AT1G56430.1); Has 198 Blast hits to 195 proteins in 46 species: Archae 20; Bacteria 10; Metazoa 0; Fungi 20; Plants 147; Viruses 0; Other Eukaryotes 1 (source: NCB…
Ach_contig3889	predicted protein [Populus trichocarpa]	gi|75213637|sp|Q9SZN7.1|HIP26_ARATH	0	0	0	0	-3.23035	0	-1.95834	Achn105581			gi|224139462|ref|XP_002323124.1|	gi|224139462|ref|XP_002323124.1|	predicted protein [Populus trichocarpa]	Heavy metal associated isoprenylated plant protein 26	(at5g63530 : 180.0) Farnesylated protein that binds metals.; farnesylated protein 3 (FP3); FUNCTIONS IN: transition metal ion binding, metal ion binding; INVOLVED IN: cellular transition metal ion homeostasis; LOCATED IN: plasma membrane; EXPRESSED IN: 22 plant structures; EXPRESSED DURING: 13 growth stages; CONTAINS InterPro DOMAIN/s: Heavy metal transport/detoxification protein (InterPro:IPR006…
Ach_contig6343	PREDICTED: serine acetyltransferase 3, mitochondrial like [Vitis vinifera]	gi|85701275|sp|Q42588.2|SAT1_ARATH	1.41112	0	0	0	0	0	0	Achn105361	K00640		gi|359495618|ref|XP_002270544.2|	gi|359495618|ref|XP_002270544.2|	PREDICTED: serine acetyltransferase 3, mitochondrial like [Vitis vinifera]	Serine acetyltransferase 1, chloroplastic	(at1g55920 : 255.0) Encodes a chloroplast/cytosol localized serine O acetyltransferase involved in sulfur assimilation and cysteine biosynthesis. Expressed in the vascular system.; serine acetyltransferase 2;1 (SERAT2;1); FUNCTIONS IN: serine O acetyltransferase activity; INVOLVED IN: cellular response to sulfate starvation, response to cold; LOCATED IN: cytosol, chloroplast, nucleus; EXPRESSED I…
Ach_contig12008	carboxy lyase, putative [Ricinus communis]	gi|75272473|sp|Q8L8B8.1|LOG3_ARATH	1.93833	0	0	0	0	0	0	Achn094501	K06966		gi|255538900|ref|XP_002510515.1|	gi|255538900|ref|XP_002510515.1|	carboxy lyase, putative [Ricinus communis]	Cytokinin riboside 5' monophosphate phosphoribohydrolase LOG3	(at2g37210 : 297.0) Encodes a protein of unknown function. It has been crystallized and shown to be structurally almost identical to the protein encoded by At5g11950.; lysine decarboxylase family protein; FUNCTIONS IN: molecular_function unknown; INVOLVED IN: biological_process unknown; LOCATED IN: cytosol, nucleus; EXPRESSED IN: 9 plant structures; EXPRESSED DURING: 4 anthesis, E expanded cotyle…
Ach_contig6257	PREDICTED: alpha galactosidase like isoform 2 [Glycine max]	gi|113497|sp|P14749.1|AGAL_CYATE	-1.34602	0	0	0	0	0	0	Achn249581	K07407		gi|356516255|ref|XP_003526811.1|	gi|356516255|ref|XP_003526811.1|	PREDICTED: alpha galactosidase like isoform 2 [Glycine max]	Alpha galactosidase	(at3g56310 : 160.0) Melibiase family protein; FUNCTIONS IN: alpha galactosidase activity, hydrolase activity, hydrolyzing O glycosyl compounds, catalytic activity; INVOLVED IN: carbohydrate metabolic process, metabolic process; LOCATED IN: vacuole; EXPRESSED IN: 24 plant structures; EXPRESSED DURING: 15 growth stages; CONTAINS InterPro DOMAIN/s: Aldolase type TIM barrel (InterPro:IPR013785), Glyc…
Ach_contig3305	unknown [Picea sitchensis]	gi|75154124|sp|Q8L799.1|MIOX1_ARATH	0	0	0	0	-4.22098	0	0	Achn130711	K00469		gi|116786574|gb|ABK24160.1|	gi|224099667|ref|XP_002311571.1|	predicted protein [Populus trichocarpa]	Inositol oxygenase 1	(at1g14520 : 103.0) Encodes MIOX1. Belongs to myo inositol oxygenase gene family.; myo inositol oxygenase 1 (MIOX1); FUNCTIONS IN: inositol oxygenase activity, oxidoreductase activity; INVOLVED IN: syncytium formation; LOCATED IN: cytoplasm; EXPRESSED IN: 6 plant structures; CONTAINS InterPro DOMAIN/s: Protein of unknown function DUF706 (InterPro:IPR007828); BEST Arabidopsis thaliana protein matc…
Ach_contig33372	PREDICTED: type I inositol 1,4,5 trisphosphate 5 phosphatase 2 like [Vitis vinifera]	gi|67461078|sp|Q9FUR2.2|IP5P2_ARATH	2.95872	0	0	0	0	0	0	Achn308601			gi|359474593|ref|XP_002279188.2|	gi|359474593|ref|XP_002279188.2|	PREDICTED: type I inositol 1,4,5 trisphosphate 5 phosphatase 2 like [Vitis vinifera]	Type I inositol 1,4,5 trisphosphate 5 phosphatase 2	(at4g18010 : 609.0) Encodes an inositol polyphosphate 5 phosphatase that appears to have Type I activity. It can dephosphorylate IP3(inositol(1,4,5)P3) and IP4 (inositol(1,3,4,5)P4), but it does not appear to be active against phosphatidylinositol 4,5 bisphosphate. Overexpression of this gene renders plants insensitive to ABA in germination and growth assays.; INOSITOL(1,4,5)P3 5 PHOSPHATASE II (…
Ach_contig31268	PREDICTED: type I inositol 1,4,5 trisphosphate 5 phosphatase 2 like [Vitis vinifera]	gi|67461078|sp|Q9FUR2.2|IP5P2_ARATH	2.87252	0	0	0	0	0	0	Achn308601			gi|359474593|ref|XP_002279188.2|	gi|359474593|ref|XP_002279188.2|	PREDICTED: type I inositol 1,4,5 trisphosphate 5 phosphatase 2 like [Vitis vinifera]	Type I inositol 1,4,5 trisphosphate 5 phosphatase 2	(at4g18010 : 347.0) Encodes an inositol polyphosphate 5 phosphatase that appears to have Type I activity. It can dephosphorylate IP3(inositol(1,4,5)P3) and IP4 (inositol(1,3,4,5)P4), but it does not appear to be active against phosphatidylinositol 4,5 bisphosphate. Overexpression of this gene renders plants insensitive to ABA in germination and growth assays.; INOSITOL(1,4,5)P3 5 PHOSPHATASE II (…
Ach_contig33371	PREDICTED: type I inositol 1,4,5 trisphosphate 5 phosphatase 2 like [Vitis vinifera]	gi|67461078|sp|Q9FUR2.2|IP5P2_ARATH	2.41954	0	0	0	0	0	0	Achn308601			gi|359474593|ref|XP_002279188.2|	gi|359474593|ref|XP_002279188.2|	PREDICTED: type I inositol 1,4,5 trisphosphate 5 phosphatase 2 like [Vitis vinifera]	Type I inositol 1,4,5 trisphosphate 5 phosphatase 2	(at4g18010 : 650.0) Encodes an inositol polyphosphate 5 phosphatase that appears to have Type I activity. It can dephosphorylate IP3(inositol(1,4,5)P3) and IP4 (inositol(1,3,4,5)P4), but it does not appear to be active against phosphatidylinositol 4,5 bisphosphate. Overexpression of this gene renders plants insensitive to ABA in germination and growth assays.; INOSITOL(1,4,5)P3 5 PHOSPHATASE II (…
Ach_contig31267	PREDICTED: type I inositol 1,4,5 trisphosphate 5 phosphatase 2 like [Vitis vinifera]	gi|67461078|sp|Q9FUR2.2|IP5P2_ARATH	2.41536	0	0	0	0	0	0	Achn308601			gi|359474593|ref|XP_002279188.2|	gi|359474593|ref|XP_002279188.2|	PREDICTED: type I inositol 1,4,5 trisphosphate 5 phosphatase 2 like [Vitis vinifera]	Type I inositol 1,4,5 trisphosphate 5 phosphatase 2	(at4g18010 : 347.0) Encodes an inositol polyphosphate 5 phosphatase that appears to have Type I activity. It can dephosphorylate IP3(inositol(1,4,5)P3) and IP4 (inositol(1,3,4,5)P4), but it does not appear to be active against phosphatidylinositol 4,5 bisphosphate. Overexpression of this gene renders plants insensitive to ABA in germination and growth assays.; INOSITOL(1,4,5)P3 5 PHOSPHATASE II (…
Ach_contig33376	PREDICTED: type I inositol 1,4,5 trisphosphate 5 phosphatase 2 like [Vitis vinifera]	gi|67461078|sp|Q9FUR2.2|IP5P2_ARATH	2.18202	0	0	0	0	0	0	Achn141691			gi|359474593|ref|XP_002279188.2|	gi|359474593|ref|XP_002279188.2|	PREDICTED: type I inositol 1,4,5 trisphosphate 5 phosphatase 2 like [Vitis vinifera]	Type I inositol 1,4,5 trisphosphate 5 phosphatase 2	(at4g18010 : 305.0) Encodes an inositol polyphosphate 5 phosphatase that appears to have Type I activity. It can dephosphorylate IP3(inositol(1,4,5)P3) and IP4 (inositol(1,3,4,5)P4), but it does not appear to be active against phosphatidylinositol 4,5 bisphosphate. Overexpression of this gene renders plants insensitive to ABA in germination and growth assays.; INOSITOL(1,4,5)P3 5 PHOSPHATASE II (…
Ach_contig12131	Sugar isomerase family protein isoform 1 [Theobroma cacao]	gi|7388382|sp|O26351.1|Y249_METTH	-1.6915	0	0	0	0	0	0				gi|508775894|gb|EOY23150.1|	gi|502119345|ref|XP_004496587.1|	PREDICTED: uncharacterized protein APE_1940.1 like [Cicer arietinum]	Uncharacterized protein MTH_249	(at5g52190 : 211.0) Sugar isomerase (SIS) family protein; FUNCTIONS IN: sugar binding; INVOLVED IN: carbohydrate metabolic process; EXPRESSED IN: 17 plant structures; EXPRESSED DURING: 10 growth stages; CONTAINS InterPro DOMAIN/s: Sugar isomerase (SIS) (InterPro:IPR001347); Has 950 Blast hits to 950 proteins in 353 species: Archae 153; Bacteria 734; Metazoa 0; Fungi 2; Plants 24; Viruses 0; Other…
Ach_contig14924	PREDICTED: protein tas [Vitis vinifera]	gi|71152947|sp|P0A9T4.1|TAS_ECOLI	-1.30733	0	0	0	0	0	0	Achn246471			gi|359477740|ref|XP_002281335.2|	gi|359477740|ref|XP_002281335.2|	PREDICTED: protein tas [Vitis vinifera]	Protein tas >gi|71152948|sp|P0A9T5.1|TAS_SHIFL RecName: Full=Protein tas	(at1g04420 : 598.0) NAD(P) linked oxidoreductase superfamily protein; FUNCTIONS IN: oxidoreductase activity, aldo keto reductase activity; INVOLVED IN: oxidation reduction; LOCATED IN: chloroplast, chloroplast stroma, chloroplast envelope; EXPRESSED IN: 23 plant structures; EXPRESSED DURING: 13 growth stages; CONTAINS InterPro DOMAIN/s: Aldo/keto reductase (InterPro:IPR001395); BEST Arabidopsis t…
Ach_contig20362	aldose 1 epimerase, putative [Ricinus communis]	gi|2501555|sp|Q40784.1|AAPC_CENCI	0	0	0	0	0	-1.03592	-1.0206	Achn188841	K01792		gi|255537695|ref|XP_002509914.1|	gi|255537695|ref|XP_002509914.1|	aldose 1 epimerase, putative [Ricinus communis]	Putative glucose 6 phosphate 1 epimerase	(at3g61610 : 466.0) Galactose mutarotase like superfamily protein; FUNCTIONS IN: carbohydrate binding, isomerase activity, aldose 1 epimerase activity, catalytic activity; INVOLVED IN: galactose metabolic process, N terminal protein myristoylation, carbohydrate metabolic process; LOCATED IN: cellular_component unknown; EXPRESSED IN: 17 plant structures; EXPRESSED DURING: 11 growth stages; CONTAIN…
Ach_contig29807	hypothetical protein PRUPE_ppa007664mg [Prunus persica]	gi|75243290|sp|Q84TF0.1|AKRCA_ARATH	1.59218	0	0	0	0	0	0	Achn375871			gi|462419047|gb|EMJ23310.1|	gi|224099669|ref|XP_002311572.1|	predicted protein [Populus trichocarpa]	Aldo keto reductase family 4 member C10	(at2g37790 : 250.0) NAD(P) linked oxidoreductase superfamily protein; FUNCTIONS IN: oxidoreductase activity; INVOLVED IN: oxidation reduction; LOCATED IN: cytosol, nucleus; EXPRESSED IN: 22 plant structures; EXPRESSED DURING: 14 growth stages; CONTAINS InterPro DOMAIN/s: Aldo/keto reductase (InterPro:IPR001395), Aldo/keto reductase subgroup (InterPro:IPR020471), Aldo/keto reductase, conserved sit…
Ach_contig17913	Glycosyl hydrolases family 32 protein isoform 1 [Theobroma cacao]	gi|75102977|sp|Q43866.1|INV1_ARATH	0	0	-1.2232	0	0	1.44056	0	Achn330951	K01193		gi|508779856|gb|EOY27112.1|	gi|526118167|ref|NP_001268208.1|	cell wall apoplastic invertase [Vitis vinifera]	Beta fructofuranosidase, insoluble isoenzyme CWINV1	(at3g13790 : 759.0) Encodes a protein with invertase activity.; ATBFRUCT1; CONTAINS InterPro DOMAIN/s: Glycoside hydrolase, family 32 (InterPro:IPR001362), Glycosyl hydrolases family 32, N terminal (InterPro:IPR013148), Glycosyl hydrolase family 32, C terminal (InterPro:IPR013189), Concanavalin A like lectin/glucanase (InterPro:IPR008985); BEST Arabidopsis thaliana protein match is: beta fructofu…
Ach_contig8357	PREDICTED: galactinol synthase 1 like [Fragaria vesca subsp. vesca]	gi|75277339|sp|O22693.1|GOLS4_ARATH	-2.83429	-2.29793	-1.98144	0	0	0	0	Achn122731	K18819		gi|470122902|ref|XP_004297477.1|	gi|470122902|ref|XP_004297477.1|	PREDICTED: galactinol synthase 1 like [Fragaria vesca subsp. vesca]	Galactinol synthase 4	(at1g60470 : 77.8) galactinol synthase 4 (GolS4); CONTAINS InterPro DOMAIN/s: Glycosyl transferase, family 8 (InterPro:IPR002495); BEST Arabidopsis thaliana protein match is: galactinol synthase 7 (TAIR:AT1G60450.1); Has 1247 Blast hits to 1246 proteins in 290 species: Archae 0; Bacteria 113; Metazoa 260; Fungi 270; Plants 469; Viruses 69; Other Eukaryotes 66 (source: NCBI BLink). & (reliability:…
Ach_contig25150	PREDICTED: probable galactinol sucrose galactosyltransferase 2 like [Vitis vinifera]	gi|269969644|sp|Q94A08.2|RFS2_ARATH	0	0	0	0	-1.81915	0	0	Achn064211			gi|359497361|ref|XP_002269491.2|	gi|359497361|ref|XP_002269491.2|	PREDICTED: probable galactinol sucrose galactosyltransferase 2 like [Vitis vinifera]	Probable galactinol sucrose galactosyltransferase 2	(at3g57520 : 753.0) seed imbibition 2 (SIP2); CONTAINS InterPro DOMAIN/s: Glycoside hydrolase, catalytic core (InterPro:IPR017853), Raffinose synthase (InterPro:IPR008811); BEST Arabidopsis thaliana protein match is: seed imbibition 1 (TAIR:AT1G55740.1); Has 35333 Blast hits to 34131 proteins in 2444 species: Archae 798; Bacteria 22429; Metazoa 974; Fungi 991; Plants 531; Viruses 0; Other Eukaryo…
Ach_contig5143	Ferredoxin [Medicago truncatula]	gi|3334451|sp|P00248.2|FER_MASLA	-1.13976	0	0	0	-1.05485	-1.11175	0	Achn299821	K02639		gi|357480873|ref|XP_003610722.1|	gi|357480873|ref|XP_003610722.1|	Ferredoxin [Medicago truncatula]	Ferredoxin	(at4g14890 : 180.0) 2Fe 2S ferredoxin like superfamily protein; FUNCTIONS IN: electron carrier activity, iron sulfur cluster binding, 2 iron, 2 sulfur cluster binding; INVOLVED IN: electron transport chain; LOCATED IN: chloroplast; EXPRESSED IN: 23 plant structures; EXPRESSED DURING: 13 growth stages; CONTAINS InterPro DOMAIN/s: Ferredoxin (InterPro:IPR001041), Ferredoxin [2Fe 2S], plant (InterPr…
Ach_contig34456	PREDICTED: protochlorophyllide dependent translocon component 52, chloroplastic like [Vitis vinifera]	gi|75248733|sp|Q8W496.1|PTC52_ARATH	-1.09749	0	0	0	0	0	0	Achn279481			gi|359478456|ref|XP_002283592.2|	gi|359478456|ref|XP_002283592.2|	PREDICTED: protochlorophyllide dependent translocon component 52, chloroplastic like [Vitis vinifera]	Protochlorophyllide dependent translocon component 52, chloroplastic	(at4g25650 : 706.0) Similar to ACD1. Leaves of antisense ACD1 like plants turn yellow in darkness like wild type whereas antisense ACD1 plants remain dark after five days of dark treatment.; ACD1 like (ACD1 LIKE); FUNCTIONS IN: electron carrier activity, oxidoreductase activity, 2 iron, 2 sulfur cluster binding, chlorophyllide a oxygenase [overall] activity; INVOLVED IN: oxidation reduction; LOCA…
Ach_contig13513	oxidoreductase, putative [Ricinus communis]		0	0	0	0	0	-1.68568	0	Achn371841			gi|255574251|ref|XP_002528040.1|	gi|255574251|ref|XP_002528040.1|	oxidoreductase, putative [Ricinus communis]		(at1g71500 : 110.0) Rieske (2Fe 2S) domain containing protein; FUNCTIONS IN: oxidoreductase activity, 2 iron, 2 sulfur cluster binding; INVOLVED IN: oxidation reduction; LOCATED IN: chloroplast thylakoid membrane, chloroplast, chloroplast envelope; EXPRESSED IN: 23 plant structures; EXPRESSED DURING: 14 growth stages; CONTAINS InterPro DOMAIN/s: Rieske [2Fe 2S] iron sulphur domain (InterPro:IPR01…
Ach_contig13510	PREDICTED: uncharacterized protein LOC100791021 [Glycine max]		0	0	0	0	-1.07071	0	0	Achn371841			gi|356497393|ref|XP_003517545.1|	gi|356497393|ref|XP_003517545.1|	PREDICTED: uncharacterized protein LOC100791021 [Glycine max]		(at1g71500 : 320.0) Rieske (2Fe 2S) domain containing protein; FUNCTIONS IN: oxidoreductase activity, 2 iron, 2 sulfur cluster binding; INVOLVED IN: oxidation reduction; LOCATED IN: chloroplast thylakoid membrane, chloroplast, chloroplast envelope; EXPRESSED IN: 23 plant structures; EXPRESSED DURING: 14 growth stages; CONTAINS InterPro DOMAIN/s: Rieske [2Fe 2S] iron sulphur domain (InterPro:IPR01…
Ach_contig17965	hypothetical protein PRUPE_ppa021353mg, partial [Prunus persica]	gi|130718|sp|P27061.1|PPA1_SOLLC	0	0	0	0	-3.63255	-1.5681	0	Achn365581			gi|462423605|gb|EMJ27868.1|	gi|224110630|ref|XP_002315584.1|	predicted protein [Populus trichocarpa]	Acid phosphatase 1	(at1g04040 : 268.0) HAD superfamily, subfamily IIIB acid phosphatase ; FUNCTIONS IN: acid phosphatase activity; INVOLVED IN: biological_process unknown; LOCATED IN: cell wall, plasma membrane, vacuole, plant type cell wall; EXPRESSED IN: 19 plant structures; EXPRESSED DURING: 9 growth stages; CONTAINS InterPro DOMAIN/s: Acid phosphatase (Class B) (InterPro:IPR005519), Vegetative storage protein/a…
Ach_contig37796	PREDICTED: inositol hexakisphosphate and diphosphoinositol pentakisphosphate kinase 1 like [Vitis vinifera]	gi|74758334|sp|Q6PFW1.1|VIP1_HUMAN	0	0	1.03311	0	0	-1.31154	0	Achn234741	K13024		gi|359488777|ref|XP_002282227.2|	gi|359488777|ref|XP_002282227.2|	PREDICTED: inositol hexakisphosphate and diphosphoinositol pentakisphosphate kinase 1 like [Vitis vinifera]	Inositol hexakisphosphate and diphosphoinositol pentakisphosphate kinase 1	(at5g15070 : 1731.0) Phosphoglycerate mutase like family protein; FUNCTIONS IN: oxidoreductase activity, transition metal ion binding, acid phosphatase activity; INVOLVED IN: oxidation reduction; LOCATED IN: cellular_component unknown; EXPRESSED IN: petal, embryo, leaf whorl, flower, seed; EXPRESSED DURING: 4 anthesis, F mature embryo stage, petal differentiation and expansion stage, E expanded c…
Ach_contig27455	hypothetical protein PRUPE_ppa008752mg [Prunus persica]	gi|41017361|sp|Q8LFD1.1|LPP3_ARATH	-1.10255	0	0	0	0	0	0	Achn369541			gi|462411842|gb|EMJ16891.1|	gi|224111602|ref|XP_002315917.1|	predicted protein [Populus trichocarpa]	Putative lipid phosphate phosphatase 3, chloroplastic	(at3g02600 : 281.0) Encodes phosphatidic acid phosphatase. Expressed during germination.; lipid phosphate phosphatase 3 (LPP3); FUNCTIONS IN: phosphatidate phosphatase activity; INVOLVED IN: phospholipid metabolic process; LOCATED IN: plasma membrane, integral to plasma membrane; EXPRESSED IN: 24 plant structures; EXPRESSED DURING: 14 growth stages; CONTAINS InterPro DOMAIN/s: Phosphatidic acid p…
Ach_contig32267	PREDICTED: phosphatidylinositol:ceramide inositolphosphotransferase 2 like [Solanum lycopersicum]	gi|75274625|sp|Q9SH93.1|IPCS2_ARATH	1.05912	0	0	0	0	0	0	Achn040341			gi|460401732|ref|XP_004246371.1|	gi|460401732|ref|XP_004246371.1|	PREDICTED: phosphatidylinositol:ceramide inositolphosphotransferase 2 like [Solanum lycopersicum]	Phosphatidylinositol:ceramide inositolphosphotransferase 2	(at2g37940 : 479.0) I; Arabidopsis Inositol phosphorylceramide synthase 2 (AtIPCS2); BEST Arabidopsis thaliana protein match is: Arabidopsis Inositol phosphorylceramide synthase 1 (TAIR:AT3G54020.1); Has 438 Blast hits to 435 proteins in 100 species: Archae 0; Bacteria 0; Metazoa 250; Fungi 0; Plants 103; Viruses 0; Other Eukaryotes 85 (source: NCBI BLink). & (reliability: 954.0) & (original desc…
Ach_contig20179	predicted protein [Populus trichocarpa]	gi|75244598|sp|Q8H129.1|PPA3_ARATH	-1.67188	0	0	0	0	0	0	Achn313721	K14379		gi|224101935|ref|XP_002312482.1|	gi|224101935|ref|XP_002312482.1|	predicted protein [Populus trichocarpa]	Purple acid phosphatase 3; Flags: Precursor	(at1g14700 : 441.0) purple acid phosphatase 3 (PAP3); CONTAINS InterPro DOMAIN/s: Metallophosphoesterase (InterPro:IPR004843); BEST Arabidopsis thaliana protein match is: purple acid phosphatase 8 (TAIR:AT2G01890.1); Has 1092 Blast hits to 1082 proteins in 272 species: Archae 0; Bacteria 250; Metazoa 335; Fungi 8; Plants 191; Viruses 0; Other Eukaryotes 308 (source: NCBI BLink). & (reliability: 8…
Ach_contig20245	Purple acid phosphatase 3 isoform 1 [Theobroma cacao]	gi|75247770|sp|Q8S341.1|PPA7_ARATH	0	0	0	0	0	1.40129	0	Achn313721	K14379		gi|508709397|gb|EOY01294.1|	gi|225424458|ref|XP_002285160.1|	PREDICTED: purple acid phosphatase 3 isoform 1 [Vitis vinifera]	Purple acid phosphatase 7; Flags: Precursor	(at1g14700 : 245.0) purple acid phosphatase 3 (PAP3); CONTAINS InterPro DOMAIN/s: Metallophosphoesterase (InterPro:IPR004843); BEST Arabidopsis thaliana protein match is: purple acid phosphatase 8 (TAIR:AT2G01890.1); Has 1092 Blast hits to 1082 proteins in 272 species: Archae 0; Bacteria 250; Metazoa 335; Fungi 8; Plants 191; Viruses 0; Other Eukaryotes 308 (source: NCBI BLink). & (reliability: 4…
Ach_contig17452	unnamed protein product [Vitis vinifera]	gi|75264050|sp|Q9LMX4.1|PPA1_ARATH	3.29194	0	3.93477	0	0	0	3.45382	Achn390941			gi|297738089|emb|CBI27290.3|	gi|359472541|ref|XP_002274118.2|	PREDICTED: probable inactive purple acid phosphatase 1 like [Vitis vinifera]	Probable inactive purple acid phosphatase 1; Flags: Precursor	(at1g13750 : 956.0) Purple acid phosphatases superfamily protein; FUNCTIONS IN: hydrolase activity, protein serine/threonine phosphatase activity, metal ion binding, acid phosphatase activity; INVOLVED IN: biological_process unknown; LOCATED IN: endomembrane system; EXPRESSED IN: 21 plant structures; EXPRESSED DURING: 13 growth stages; CONTAINS InterPro DOMAIN/s: Purple acid phosphatase, N termin…
Ach_contig12160	predicted protein [Populus trichocarpa]	gi|75265719|sp|Q9SDZ9.1|PPAF2_IPOBA	-2.21142	0	0	0	0	0	0	Achn005871			gi|224085758|ref|XP_002307690.1|	gi|224085758|ref|XP_002307690.1|	predicted protein [Populus trichocarpa]	Purple acid phosphatase 2	(q09131|ppaf_soybn : 527.0) Purple acid phosphatase precursor (EC 3.1.3.2) (Manganese(II) purple acid phosphatase) Glycine max (Soybean) & (at2g27190 : 523.0) secreted purple acid phosphatase precursor; purple acid phosphatase 12 (PAP12); FUNCTIONS IN: protein serine/threonine phosphatase activity, acid phosphatase activity; INVOLVED IN: cellular response to phosphate starvation; LOCATED IN: plan…
Ach_contig25330	PREDICTED: purple acid phosphatase 2 isoform 1 [Vitis vinifera]	gi|75265719|sp|Q9SDZ9.1|PPAF2_IPOBA	1.1959	0	0	0	1.07579	0	0	Achn005871			gi|225427698|ref|XP_002263937.1|	gi|225427698|ref|XP_002263937.1|	PREDICTED: purple acid phosphatase 2 isoform 1 [Vitis vinifera]	Purple acid phosphatase 2	(q09131|ppaf_soybn : 813.0) Purple acid phosphatase precursor (EC 3.1.3.2) (Manganese(II) purple acid phosphatase) Glycine max (Soybean) & (at2g16430 : 798.0) purple acid phosphatase 10 (PAP10); FUNCTIONS IN: protein serine/threonine phosphatase activity, acid phosphatase activity; INVOLVED IN: biological_process unknown; LOCATED IN: cell wall, plant type cell wall; EXPRESSED IN: 25 plant structu…
Ach_contig25331	PREDICTED: purple acid phosphatase 2 isoform 1 [Vitis vinifera]	gi|75265719|sp|Q9SDZ9.1|PPAF2_IPOBA	0	0	0	0	1.11152	1.51506	0	Achn294791			gi|225427698|ref|XP_002263937.1|	gi|225427698|ref|XP_002263937.1|	PREDICTED: purple acid phosphatase 2 isoform 1 [Vitis vinifera]	Purple acid phosphatase 2	(q09131|ppaf_soybn : 812.0) Purple acid phosphatase precursor (EC 3.1.3.2) (Manganese(II) purple acid phosphatase) Glycine max (Soybean) & (at2g16430 : 776.0) purple acid phosphatase 10 (PAP10); FUNCTIONS IN: protein serine/threonine phosphatase activity, acid phosphatase activity; INVOLVED IN: biological_process unknown; LOCATED IN: cell wall, plant type cell wall; EXPRESSED IN: 25 plant structu…
Ach_contig19954	hypothetical protein PRUPE_ppa005956mg [Prunus persica]	gi|75264334|sp|Q9LXI7.1|PPA20_ARATH	1.47871	0	0	0	0	0	0	Achn079871			gi|462399921|gb|EMJ05589.1|	gi|460402775|ref|XP_004246886.1|	PREDICTED: probable purple acid phosphatase 20 like [Solanum lycopersicum]	Probable purple acid phosphatase 20; Flags: Precursor	(at3g52780 : 573.0) PAP20; FUNCTIONS IN: protein serine/threonine phosphatase activity, acid phosphatase activity; INVOLVED IN: biological_process unknown; LOCATED IN: endomembrane system; EXPRESSED IN: 10 plant structures; EXPRESSED DURING: 4 anthesis, petal differentiation and expansion stage; CONTAINS InterPro DOMAIN/s: Metallophosphoesterase (InterPro:IPR004843), Purple acid phosphatase like,…
Ach_contig12161	PAP1 [Gossypium hirsutum]	gi|83288387|sp|Q09131.2|PPAF_SOYBN	-2.02125	0	0	0	0	0	0	Achn230251			gi|357601486|gb|AET86953.1|	gi|224085758|ref|XP_002307690.1|	predicted protein [Populus trichocarpa]	Purple acid phosphatase	(q09131|ppaf_soybn : 228.0) Purple acid phosphatase precursor (EC 3.1.3.2) (Manganese(II) purple acid phosphatase) Glycine max (Soybean) & (at2g27190 : 223.0) secreted purple acid phosphatase precursor; purple acid phosphatase 12 (PAP12); FUNCTIONS IN: protein serine/threonine phosphatase activity, acid phosphatase activity; INVOLVED IN: cellular response to phosphate starvation; LOCATED IN: plan…
Ach_contig6852	PREDICTED: CAS1 domain containing protein 1 like [Solanum lycopersicum]	gi|74717082|sp|Q96PB1.1|CASD1_HUMAN	1.33917	0	0	0	0	0	0	Achn386641			gi|460366294|ref|XP_004229023.1|	gi|460366294|ref|XP_004229023.1|	PREDICTED: CAS1 domain containing protein 1 like [Solanum lycopersicum]	CAS1 domain containing protein 1; Flags: Precursor	(at3g06550 : 844.0) O acetyltransferase family protein; FUNCTIONS IN: molecular_function unknown; INVOLVED IN: biological_process unknown; LOCATED IN: endomembrane system; EXPRESSED IN: cultured cell; CONTAINS InterPro DOMAIN/s: Cas1p like (InterPro:IPR012419); BEST Arabidopsis thaliana protein match is: O acetyltransferase family protein (TAIR:AT2G34410.2); Has 30201 Blast hits to 17322 proteins…
Ach_contig10047	cinnamoyl CoA reductase like protein [Populus trichocarpa]	gi|75276293|sp|Q500U8.1|TKPR1_ARATH	-1.54815	0	0	0	0	0	0	Achn234141			gi|224106125|ref|XP_002314052.1|	gi|224106125|ref|XP_002314052.1|	cinnamoyl CoA reductase like protein [Populus trichocarpa]	Tetraketide alpha pyrone reductase 1	(at5g19440 : 384.0) similar to Eucalyptus gunnii alcohol dehydrogenase of unknown physiological function (GI:1143445), apple tree, PIR:T16995; NOT a cinnamyl alcohol dehydrogenase; NAD(P) binding Rossmann fold superfamily protein; FUNCTIONS IN: alcohol dehydrogenase (NAD) activity; INVOLVED IN: response to salt stress; LOCATED IN: plasma membrane; EXPRESSED IN: 25 plant structures; EXPRESSED DURI…
Ach_contig16872	O Glycosyl hydrolases family 17 protein isoform 1 [Theobroma cacao]	gi|1169451|sp|Q06915.1|EA6_ARATH	1.3279	0	0	0	0	0	0	Achn267851			gi|590713467|ref|XP_007049651.1|	gi|359478001|ref|XP_003632052.1|	PREDICTED: probable glucan endo 1,3 beta glucosidase A6 like [Vitis vinifera]	Probable glucan endo 1,3 beta glucosidase A6	(at3g07320 : 628.0) O Glycosyl hydrolases family 17 protein; FUNCTIONS IN: cation binding, hydrolase activity, hydrolyzing O glycosyl compounds, catalytic activity; INVOLVED IN: carbohydrate metabolic process; LOCATED IN: plant type cell wall; EXPRESSED IN: 24 plant structures; EXPRESSED DURING: 15 growth stages; CONTAINS InterPro DOMAIN/s: X8 (InterPro:IPR012946), Glycoside hydrolase, catalytic …
Ach_contig30311	hypothetical protein PRUPE_ppa002280mg [Prunus persica]	gi|585550|sp|P37116.1|NCPR_PHAAU	1.35117	0	0	0	0	0	0	Achn222641			gi|462423915|gb|EMJ28178.1|	gi|460384606|ref|XP_004238001.1|	PREDICTED: NADPH cytochrome P450 reductase like [Solanum lycopersicum]	NADPH cytochrome P450 reductase	(p37116|ncpr_phaau : 691.0) NADPH cytochrome P450 reductase (EC 1.6.2.4) (CPR) (P450R) Phaseolus aureus (Mung bean) (Vigna radiata) & (at4g24520 : 653.0) Encodes a cyp450 reductase likely to be involved in phenylpropanoid metabolism.; P450 reductase 1 (ATR1); CONTAINS InterPro DOMAIN/s: Oxidoreductase FAD/NAD(P) binding (InterPro:IPR001433), Ferredoxin reductase type FAD binding domain (InterPro:…
Ach_contig30310	NADPH cytochrome P 450 reductase [Ophiorrhiza pumila]	gi|585550|sp|P37116.1|NCPR_PHAAU	2.05581	0	1.50941	0	0	0	0	Achn184941	K00327		gi|26106071|dbj|BAC41516.1|	gi|502133111|ref|XP_004501654.1|	PREDICTED: NADPH cytochrome P450 reductase like isoform X2 [Cicer arietinum]	NADPH cytochrome P450 reductase	(p37116|ncpr_phaau : 268.0) NADPH cytochrome P450 reductase (EC 1.6.2.4) (CPR) (P450R) Phaseolus aureus (Mung bean) (Vigna radiata) & (at4g24520 : 262.0) Encodes a cyp450 reductase likely to be involved in phenylpropanoid metabolism.; P450 reductase 1 (ATR1); CONTAINS InterPro DOMAIN/s: Oxidoreductase FAD/NAD(P) binding (InterPro:IPR001433), Ferredoxin reductase type FAD binding domain (InterPro:…
Ach_contig34824	NADPH cytochrome P450 reductase [Petroselinum crispum]	gi|730125|sp|Q05001.1|NCPR_CATRO	1.4859	0	0	0	0	0	0	Achn184941			gi|2809385|gb|AAB97736.1|	gi|449517333|ref|XP_004165700.1|	PREDICTED: NADPH cytochrome P450 reductase like, partial [Cucumis sativus]	NADPH cytochrome P450 reductase	(q05001|ncpr_catro : 393.0) NADPH cytochrome P450 reductase (EC 1.6.2.4) (CPR) (P450R) Catharanthus roseus (Rosy periwinkle) (Madagascar periwinkle) & (at4g30210 : 381.0) Encodes NADPH cytochrome P450 reductase that catalyzes the first oxidative step of the phenylpropanoid general pathway.; P450 reductase 2 (ATR2); FUNCTIONS IN: NADPH hemoprotein reductase activity; INVOLVED IN: phenylpropanoid m…
Ach_contig34825	PREDICTED: NADPH cytochrome P450 reductase like [Vitis vinifera]	gi|730125|sp|Q05001.1|NCPR_CATRO	2.013	0	0	0	0	0	0	Achn184941			gi|359485011|ref|XP_002270732.2|	gi|359485011|ref|XP_002270732.2|	PREDICTED: NADPH cytochrome P450 reductase like [Vitis vinifera]	NADPH cytochrome P450 reductase	(q05001|ncpr_catro : 578.0) NADPH cytochrome P450 reductase (EC 1.6.2.4) (CPR) (P450R) Catharanthus roseus (Rosy periwinkle) (Madagascar periwinkle) & (at4g30210 : 552.0) Encodes NADPH cytochrome P450 reductase that catalyzes the first oxidative step of the phenylpropanoid general pathway.; P450 reductase 2 (ATR2); FUNCTIONS IN: NADPH hemoprotein reductase activity; INVOLVED IN: phenylpropanoid m…
Ach_contig34823	PREDICTED: NADPH cytochrome P450 reductase like [Vitis vinifera]	gi|730125|sp|Q05001.1|NCPR_CATRO	1.87076	0	0	0	0	0	0	Achn184941	K00327		gi|359485011|ref|XP_002270732.2|	gi|359485011|ref|XP_002270732.2|	PREDICTED: NADPH cytochrome P450 reductase like [Vitis vinifera]	NADPH cytochrome P450 reductase	(q05001|ncpr_catro : 989.0) NADPH cytochrome P450 reductase (EC 1.6.2.4) (CPR) (P450R) Catharanthus roseus (Rosy periwinkle) (Madagascar periwinkle) & (at4g30210 : 949.0) Encodes NADPH cytochrome P450 reductase that catalyzes the first oxidative step of the phenylpropanoid general pathway.; P450 reductase 2 (ATR2); FUNCTIONS IN: NADPH hemoprotein reductase activity; INVOLVED IN: phenylpropanoid m…
Ach_contig35544	PREDICTED: dynamin 2B [Vitis vinifera]	gi|68566309|sp|Q9SE83.2|DRP2A_ARATH	2.32819	0	0	0	0	0	0	Achn074711	K01528		gi|225460010|ref|XP_002271285.1|	gi|225460010|ref|XP_002271285.1|	PREDICTED: dynamin 2B [Vitis vinifera]	Dynamin 2A	(at1g10290 : 305.0) involved in trafficking from the trans Golgi Network to the central vacuole.; dynamin like protein 6 (ADL6); FUNCTIONS IN: GTPase activity; INVOLVED IN: Golgi to vacuole transport; LOCATED IN: Golgi apparatus, plasma membrane, membrane; EXPRESSED IN: 25 plant structures; EXPRESSED DURING: 14 growth stages; CONTAINS InterPro DOMAIN/s: Dynamin GTPase effector (InterPro:IPR003130…
Ach_contig20024	N acetyl glutamate synthase [Solanum lycopersicum]	gi|75239191|sp|Q84JF4.1|NAGS1_ARATH	1.9301	0	0	0	0	0	0	Achn174331	K14682		gi|350535106|ref|NP_001234432.1|	gi|350535106|ref|NP_001234432.1|	N acetyl glutamate synthase [Solanum lycopersicum]	Probable amino acid acetyltransferase NAGS1, chloroplastic	(at2g22910 : 493.0) N acetyl l glutamate synthase 1 (NAGS1); FUNCTIONS IN: acetyl CoA:L glutamate N acetyltransferase activity, N acetyltransferase activity; INVOLVED IN: cellular amino acid biosynthetic process, arginine biosynthetic process, metabolic process; LOCATED IN: cytoplasm; EXPRESSED IN: 23 plant structures; EXPRESSED DURING: 13 growth stages; CONTAINS InterPro DOMAIN/s: GCN5 related N…
Ach_contig9681	PREDICTED: uncharacterized protein LOC100244789 [Vitis vinifera]		-1.32873	0	0	0	-1.77193	0	0	Achn204821			gi|359493310|ref|XP_002280208.2|	gi|359493310|ref|XP_002280208.2|	PREDICTED: uncharacterized protein LOC100244789 [Vitis vinifera]		(at1g72030 : 228.0) Acyl CoA N acyltransferases (NAT) superfamily protein; FUNCTIONS IN: N acetyltransferase activity; INVOLVED IN: metabolic process; EXPRESSED IN: 22 plant structures; EXPRESSED DURING: 13 growth stages; CONTAINS InterPro DOMAIN/s: GCN5 related N acetyltransferase, C terminal (InterPro:IPR022610), GCN5 related N acetyltransferase (InterPro:IPR000182), Acyl CoA N acyltransferase …
Ach_contig13599	predicted protein [Populus trichocarpa]	gi|141186|sp|P05332.1|YP20_BACLI	2.79269	0	0	0	0	0	0	Achn119401			gi|224111148|ref|XP_002315763.1|	gi|224111148|ref|XP_002315763.1|	predicted protein [Populus trichocarpa]	Uncharacterized N acetyltransferase p20	(at2g32030 : 214.0) Acyl CoA N acyltransferases (NAT) superfamily protein; FUNCTIONS IN: N acetyltransferase activity; INVOLVED IN: metabolic process; LOCATED IN: cellular_component unknown; EXPRESSED IN: 12 plant structures; EXPRESSED DURING: 8 growth stages; CONTAINS InterPro DOMAIN/s: GCN5 related N acetyltransferase, C terminal (InterPro:IPR022610), GCN5 related N acetyltransferase (InterPro:…
Ach_contig19362	PREDICTED: uncharacterized N acetyltransferase p20 [Vitis vinifera]	gi|81341902|sp|O31633.1|YJCK_BACSU	2.03822	0	0	-1.11843	0	1.21189	0	Achn329371			gi|359477536|ref|XP_003631992.1|	gi|225432712|ref|XP_002282836.1|	PREDICTED: uncharacterized N acetyltransferase p20 [Vitis vinifera]	Putative ribosomal protein alanine acetyltransferase	(at2g32030 : 209.0) Acyl CoA N acyltransferases (NAT) superfamily protein; FUNCTIONS IN: N acetyltransferase activity; INVOLVED IN: metabolic process; LOCATED IN: cellular_component unknown; EXPRESSED IN: 12 plant structures; EXPRESSED DURING: 8 growth stages; CONTAINS InterPro DOMAIN/s: GCN5 related N acetyltransferase, C terminal (InterPro:IPR022610), GCN5 related N acetyltransferase (InterPro:…
Ach_contig10938	B S glucosidase 44 isoform 1 [Theobroma cacao]	gi|75311614|sp|Q9LV33.1|BGL44_ARATH	-1.49804	0	0	-1.30133	-1.07605	0	0	Achn213731	K05350		gi|508773924|gb|EOY21180.1|	gi|356520639|ref|XP_003528968.1|	PREDICTED: beta glucosidase 44 like [Glycine max]	Beta glucosidase 44	(at3g18080 : 818.0) B S glucosidase 44 (BGLU44); FUNCTIONS IN: in 6 functions; INVOLVED IN: carbohydrate metabolic process; LOCATED IN: cytosolic ribosome, cell wall, plant type cell wall; EXPRESSED IN: 22 plant structures; EXPRESSED DURING: 13 growth stages; CONTAINS InterPro DOMAIN/s: Glycoside hydrolase, family 1 (InterPro:IPR001360), Glycoside hydrolase, catalytic core (InterPro:IPR017853), G…
Ach_contig34212	beta primeverosidase [Camellia sinensis]	gi|75296357|sp|Q7XKV4.2|BGL12_ORYSJ	0	0	0	0	-3.63489	0	-2.97042	Achn213731	K01188		gi|32400332|dbj|BAC78656.1|	gi|225450384|ref|XP_002277198.1|	PREDICTED: beta glucosidase 12 like isoform 1 [Vitis vinifera]	Beta glucosidase 12	(at2g44480 : 589.0) beta glucosidase 17 (BGLU17); FUNCTIONS IN: cation binding, hydrolase activity, hydrolyzing O glycosyl compounds, catalytic activity; INVOLVED IN: carbohydrate metabolic process; EXPRESSED IN: stem, hypocotyl, sepal, male gametophyte, root; EXPRESSED DURING: 4 anthesis; CONTAINS InterPro DOMAIN/s: Glycoside hydrolase, family 1 (InterPro:IPR001360), Glycoside hydrolase, catalyt…
Ach_contig15528	PREDICTED: beta glucosidase like SFR2, chloroplastic like [Vitis vinifera]	gi|75301082|sp|Q8L6H7.1|SFR2_ORYSJ	-1.14657	0	0	0	0	0	0	Achn235831			gi|225432051|ref|XP_002280268.1|	gi|225432051|ref|XP_002280268.1|	PREDICTED: beta glucosidase like SFR2, chloroplastic like [Vitis vinifera]	Beta glucosidase like SFR2, chloroplastic	(at3g06510 : 834.0) Encodes a protein with beta glucosidase activity, mutants show increased sensitivity to freezing; SENSITIVE TO FREEZING 2 (SFR2); FUNCTIONS IN: beta glucosidase activity, hydrolase activity, hydrolyzing O glycosyl compounds; INVOLVED IN: response to freezing; LOCATED IN: chloroplast outer membrane, chloroplast, chloroplast envelope; EXPRESSED IN: 24 plant structures; EXPRESSED…
Ach_contig25932	Glycosyl hydrolase family 47 protein [Theobroma cacao]	gi|75213218|sp|Q9SXC9.1|MNS5_ARATH	0	0	0	0	0	0	-1.23287	Achn384461	K10084		gi|508773357|gb|EOY20613.1|	gi|225457134|ref|XP_002280345.1|	PREDICTED: probable alpha mannosidase I MNS5 [Vitis vinifera]	Probable alpha mannosidase I MNS5	(at1g27520 : 877.0) Glycosyl hydrolase family 47 protein; FUNCTIONS IN: mannosyl oligosaccharide 1,2 alpha mannosidase activity, alpha mannosidase activity, calcium ion binding; INVOLVED IN: protein amino acid N linked glycosylation; LOCATED IN: endomembrane system, membrane; EXPRESSED IN: 22 plant structures; EXPRESSED DURING: 13 growth stages; CONTAINS InterPro DOMAIN/s: Glycoside hydrolase, fa…
Ach_contig13749	hypothetical protein PRUPE_ppa021513mg [Prunus persica]	gi|41017372|sp|Q8VHC8.1|MA2B1_CAVPO	-1.38065	0	0	0	0	0	0	Achn207521	K01191		gi|462398951|gb|EMJ04619.1|	gi|356502776|ref|XP_003520192.1|	PREDICTED: lysosomal alpha mannosidase like isoform 1 [Glycine max]	Lysosomal alpha mannosidase	(at5g66150 : 477.0) Glycosyl hydrolase family 38 protein; FUNCTIONS IN: in 6 functions; INVOLVED IN: mannose metabolic process, carbohydrate metabolic process; LOCATED IN: endomembrane system; EXPRESSED IN: petal, leaf whorl, sperm cell, flower; EXPRESSED DURING: 4 anthesis, petal differentiation and expansion stage; CONTAINS InterPro DOMAIN/s: Glycoside hydrolase type carbohydrate binding (Inter…
Ach_contig12751	Glycosyl hydrolase 9B13 [Theobroma cacao]	gi|75220064|sp|O81416.1|GUN17_ARATH	0	0	0	0	-2.37308	0	0	Achn024651			gi|508703244|gb|EOX95140.1|	gi|255564234|ref|XP_002523114.1|	endo 1,4 beta glucanase, putative [Ricinus communis]	Endoglucanase 17	(at4g02290 : 269.0) glycosyl hydrolase 9B13 (GH9B13); FUNCTIONS IN: hydrolase activity, hydrolyzing O glycosyl compounds, catalytic activity; INVOLVED IN: carbohydrate metabolic process; LOCATED IN: endomembrane system; EXPRESSED IN: 20 plant structures; EXPRESSED DURING: 9 growth stages; CONTAINS InterPro DOMAIN/s: Six hairpin glycosidase (InterPro:IPR012341), Glycoside hydrolase, family 9, acti…
Ach_contig12752	glycosyl hydrolase family 9 [Populus trichocarpa]	gi|114149314|sp|Q42059.2|GUN6_ARATH	-1.38633	0	0	-2.40136	-2.44849	0	0	Achn189001			gi|224072192|ref|XP_002303645.1|	gi|224072192|ref|XP_002303645.1|	glycosyl hydrolase family 9 [Populus trichocarpa]	Endoglucanase 6	(at1g64390 : 367.0) glycosyl hydrolase 9C2 (GH9C2); FUNCTIONS IN: carbohydrate binding, hydrolase activity, hydrolyzing O glycosyl compounds, catalytic activity; INVOLVED IN: carbohydrate metabolic process; LOCATED IN: endomembrane system, extracellular region; EXPRESSED IN: 23 plant structures; EXPRESSED DURING: 13 growth stages; CONTAINS InterPro DOMAIN/s: Six hairpin glycosidase (InterPro:IPR0…
Ach_contig18104	hypothetical protein VITISV_008800 [Vitis vinifera]	gi|74731452|sp|Q96DG6.1|CMBL_HUMAN	-1.49584	0	0	0	0	0	0	Achn086061	K01061		gi|147775395|emb|CAN78196.1|	gi|359493330|ref|XP_002264796.2|	PREDICTED: carboxymethylenebutenolidase homolog [Vitis vinifera]	Carboxymethylenebutenolidase homolog	(at1g35420 : 313.0) alpha/beta Hydrolases superfamily protein; FUNCTIONS IN: hydrolase activity; INVOLVED IN: biological_process unknown; EXPRESSED IN: 22 plant structures; EXPRESSED DURING: 13 growth stages; CONTAINS InterPro DOMAIN/s: Dienelactone hydrolase (InterPro:IPR002925); BEST Arabidopsis thaliana protein match is: alpha/beta Hydrolases superfamily protein (TAIR:AT3G23600.1). & (reliabil…
Ach_contig36314	PREDICTED: uncharacterized CDP alcohol phosphatidyltransferase class I family protein 3 [Vitis vinifera]	gi|75220268|sp|O82567.1|AAPT1_ARATH	1.45148	0	0	0	0	0	0	Achn294361	K00993		gi|225425027|ref|XP_002269264.1|	gi|225425027|ref|XP_002269264.1|	PREDICTED: uncharacterized CDP alcohol phosphatidyltransferase class I family protein 3 [Vitis vinifera]	Choline/ethanolaminephosphotransferase 1	(at1g13560 : 664.0) Encodes aminoalcoholphosphotransferase AAPT1.; aminoalcoholphosphotransferase 1 (AAPT1); FUNCTIONS IN: phosphatidyltransferase activity, phosphotransferase activity, for other substituted phosphate groups; INVOLVED IN: phospholipid biosynthetic process; LOCATED IN: endomembrane system, membrane; EXPRESSED IN: 24 plant structures; EXPRESSED DURING: 15 growth stages; CONTAINS In…
Ach_contig17283	unnamed protein product [Vitis vinifera]	gi|8928122|sp|Q9ZT66.1|E134_MAIZE	-1.24856	0	0	0	0	0	0	Achn129581	K01061		gi|297736970|emb|CBI26171.3|	gi|460404042|ref|XP_004247494.1|	PREDICTED: endo 1,3;1,4 beta D glucanase like [Solanum lycopersicum]	Endo 1,3;1,4 beta D glucanase; Flags: Precursor	(at3g23600 : 352.0) alpha/beta Hydrolases superfamily protein; FUNCTIONS IN: hydrolase activity; INVOLVED IN: response to salt stress; LOCATED IN: apoplast, nucleus, plasma membrane, cytoplasm; EXPRESSED IN: 24 plant structures; EXPRESSED DURING: 14 growth stages; CONTAINS InterPro DOMAIN/s: Dienelactone hydrolase (InterPro:IPR002925); BEST Arabidopsis thaliana protein match is: alpha/beta Hydrol…
Ach_contig27773	PREDICTED: epoxide hydrolase 2 like [Glycine max]	gi|67476665|sp|P34913.2|HYES_HUMAN	-1.15139	0	0	0	0	0	0	Achn295211			gi|356572746|ref|XP_003554527.1|	gi|356572746|ref|XP_003554527.1|	PREDICTED: epoxide hydrolase 2 like [Glycine max]	Bifunctional epoxide hydrolase 2; Includes: RecName: Full=Cytosolic epoxide hydrolase 2	(at4g02340 : 439.0) alpha/beta Hydrolases superfamily protein; FUNCTIONS IN: epoxide hydrolase activity, catalytic activity; LOCATED IN: peroxisome; EXPRESSED IN: 22 plant structures; EXPRESSED DURING: 13 growth stages; CONTAINS InterPro DOMAIN/s: Epoxide hydrolase like (InterPro:IPR000639), Alpha/beta hydrolase fold 1 (InterPro:IPR000073); BEST Arabidopsis thaliana protein match is: alpha/beta H…
Ach_contig30372	PREDICTED: bifunctional epoxide hydrolase 2 like [Fragaria vesca subsp. vesca]	gi|1708375|sp|P34914.2|HYES_MOUSE	0	0	0	0	1.06589	0	0	Achn345311			gi|470114747|ref|XP_004293571.1|	gi|470114747|ref|XP_004293571.1|	PREDICTED: bifunctional epoxide hydrolase 2 like [Fragaria vesca subsp. vesca]	Bifunctional epoxide hydrolase 2; Includes: RecName: Full=Cytosolic epoxide hydrolase 2	(at4g02340 : 201.0) alpha/beta Hydrolases superfamily protein; FUNCTIONS IN: epoxide hydrolase activity, catalytic activity; LOCATED IN: peroxisome; EXPRESSED IN: 22 plant structures; EXPRESSED DURING: 13 growth stages; CONTAINS InterPro DOMAIN/s: Epoxide hydrolase like (InterPro:IPR000639), Alpha/beta hydrolase fold 1 (InterPro:IPR000073); BEST Arabidopsis thaliana protein match is: alpha/beta H…
Ach_contig12994	epoxide hydrolase [Solanum tuberosum]	gi|67476665|sp|P34913.2|HYES_HUMAN	-1.4921	0	0	0	0	0	-1.03972	Achn236011			gi|407942|gb|AAA81891.1|	gi|470121625|ref|XP_004296863.1|	PREDICTED: bifunctional epoxide hydrolase 2 like [Fragaria vesca subsp. vesca]	Bifunctional epoxide hydrolase 2; Includes: RecName: Full=Cytosolic epoxide hydrolase 2	(at4g02340 : 424.0) alpha/beta Hydrolases superfamily protein; FUNCTIONS IN: epoxide hydrolase activity, catalytic activity; LOCATED IN: peroxisome; EXPRESSED IN: 22 plant structures; EXPRESSED DURING: 13 growth stages; CONTAINS InterPro DOMAIN/s: Epoxide hydrolase like (InterPro:IPR000639), Alpha/beta hydrolase fold 1 (InterPro:IPR000073); BEST Arabidopsis thaliana protein match is: alpha/beta H…
Ach_contig21271	PREDICTED: formamidase isoform 1 [Vitis vinifera]	gi|3913682|sp|Q50228.1|FMDA_METME	-1.20626	0	0	1.10529	0	0	0	Achn364091	K01455		gi|225438970|ref|XP_002284306.1|	gi|225438970|ref|XP_002284306.1|	PREDICTED: formamidase isoform 1 [Vitis vinifera]	Formamidase	(at4g37550 : 782.0) Acetamidase/Formamidase family protein; FUNCTIONS IN: formamidase activity, hydrolase activity, acting on carbon nitrogen (but not peptide) bonds, in linear amides; INVOLVED IN: metabolic process; EXPRESSED IN: 23 plant structures; EXPRESSED DURING: 13 growth stages; CONTAINS InterPro DOMAIN/s: Acetamidase/Formamidase (InterPro:IPR004304); BEST Arabidopsis thaliana protein mat…
Ach_contig6225	PREDICTED: protein PHLOEM PROTEIN 2 LIKE A1 [Vitis vinifera]	gi|75100453|sp|O81865.1|P2A01_ARATH	1.12762	0	0	1.54595	0	2.76453	2.05555	Achn379101			gi|225436239|ref|XP_002271399.1|	gi|225436239|ref|XP_002271399.1|	PREDICTED: protein PHLOEM PROTEIN 2 LIKE A1 [Vitis vinifera]	Protein PHLOEM PROTEIN 2 LIKE A1	(at4g19840 : 143.0) encodes a phloem lectin, similar to phloem lectin in cucumber and celery. Gene is expressed in the phloem, predominantly in the companion cells.; phloem protein 2 A1 (PP2 A1); BEST Arabidopsis thaliana protein match is: phloem protein 2 A4 (TAIR:AT1G33920.1); Has 488 Blast hits to 483 proteins in 39 species: Archae 0; Bacteria 0; Metazoa 0; Fungi 0; Plants 488; Viruses 0; Othe…
Ach_contig26127	PREDICTED: G type lectin S receptor like serine/threonine protein kinase CES101 like [Solanum lycopersicum]	gi|322510097|sp|O64793.3|Y1675_ARATH	0	0	0	2.05017	2.25931	2.65003	0	Achn163341			gi|460381341|ref|XP_004236409.1|	gi|460381341|ref|XP_004236409.1|	PREDICTED: G type lectin S receptor like serine/threonine protein kinase CES101 like [Solanum lycopersicum]	G type lectin S receptor like serine/threonine protein kinase At1g67520; Flags: Precursor	(at5g18470 : 149.0) Curculin like (mannose binding) lectin family protein; FUNCTIONS IN: sugar binding; INVOLVED IN: response to karrikin; LOCATED IN: plant type cell wall; EXPRESSED IN: 22 plant structures; EXPRESSED DURING: 12 growth stages; CONTAINS InterPro DOMAIN/s: Curculin like (mannose binding) lectin (InterPro:IPR001480); BEST Arabidopsis thaliana protein match is: lectin protein kinase …
Ach_contig26126	PREDICTED: G type lectin S receptor like serine/threonine protein kinase At1g67520 like [Vitis vinifera]	gi|322510097|sp|O64793.3|Y1675_ARATH	0	0	0	3.01251	4.53232	4.31737	0	Achn065651			gi|225457483|ref|XP_002267352.1|	gi|225457483|ref|XP_002267352.1|	PREDICTED: G type lectin S receptor like serine/threonine protein kinase At1g67520 like [Vitis vinifera]	G type lectin S receptor like serine/threonine protein kinase At1g67520; Flags: Precursor	(at5g18470 : 151.0) Curculin like (mannose binding) lectin family protein; FUNCTIONS IN: sugar binding; INVOLVED IN: response to karrikin; LOCATED IN: plant type cell wall; EXPRESSED IN: 22 plant structures; EXPRESSED DURING: 12 growth stages; CONTAINS InterPro DOMAIN/s: Curculin like (mannose binding) lectin (InterPro:IPR001480); BEST Arabidopsis thaliana protein match is: lectin protein kinase …
Ach_contig24116	unnamed protein product [Vitis vinifera]	gi|34921531|sp|Q39688.1|EP1G_DAUCA	0	0	0	0	1.68795	0	0	Achn070211			gi|302143473|emb|CBI22034.3|	gi|359485463|ref|XP_003633280.1|	PREDICTED: G type lectin S receptor like serine/threonine protein kinase SD2 5 like [Vitis vinifera]	Epidermis specific secreted glycoprotein EP1	(at1g78860 : 145.0) curculin like (mannose binding) lectin family protein, low similarity to Ser/Thr protein kinase (Zea mays) GI:2598067; contains Pfam profile PF01453: Lectin (probable mannose binding) but not the protein kinase domain of the Z. mays protein; D mannose binding lectin protein with Apple like carbohydrate binding domain; FUNCTIONS IN: sugar binding; LOCATED IN: cell wall, plant t…
Ach_contig6088	hypothetical protein VITISV_036716 [Vitis vinifera]	gi|34921531|sp|Q39688.1|EP1G_DAUCA	0	0	0	0	0	2.43831	0	Achn069091			gi|147788157|emb|CAN67059.1|	gi|225446689|ref|XP_002277451.1|	PREDICTED: G type lectin S receptor like serine/threonine protein kinase SD2 5 [Vitis vinifera]	Epidermis specific secreted glycoprotein EP1	(at1g78860 : 82.0) curculin like (mannose binding) lectin family protein, low similarity to Ser/Thr protein kinase (Zea mays) GI:2598067; contains Pfam profile PF01453: Lectin (probable mannose binding) but not the protein kinase domain of the Z. mays protein; D mannose binding lectin protein with Apple like carbohydrate binding domain; FUNCTIONS IN: sugar binding; LOCATED IN: cell wall, plant ty…
Ach_contig7515	PREDICTED: putative receptor protein kinase ZmPK1 like [Cicer arietinum]	gi|1346396|sp|P17801.2|KPRO_MAIZE	0	0	0	0	0	2.15163	0	Achn298771			gi|502132831|ref|XP_004501549.1|	gi|502132831|ref|XP_004501549.1|	PREDICTED: putative receptor protein kinase ZmPK1 like [Cicer arietinum]	Putative receptor protein kinase ZmPK1; Flags: Precursor	(p17801|kpro_maize : 207.0) Putative receptor protein kinase ZmPK1 precursor (EC 2.7.11.1) Zea mays (Maize) & (at2g19130 : 161.0) S locus lectin protein kinase family protein; FUNCTIONS IN: protein serine/threonine kinase activity, sugar binding, protein kinase activity, ATP binding; INVOLVED IN: protein amino acid phosphorylation, recognition of pollen; LOCATED IN: endomembrane system; EXPRESSED…
Ach_contig26401	PREDICTED: glutamyl tRNA(Gln) amidotransferase subunit A like [Fragaria vesca subsp. vesca]	gi|229464474|sp|B2V855.1|GATA_SULSY	0	0	0	0	1.135	1.31615	0	Achn213161			gi|470147847|ref|XP_004309489.1|	gi|470147847|ref|XP_004309489.1|	PREDICTED: glutamyl tRNA(Gln) amidotransferase subunit A like [Fragaria vesca subsp. vesca]	Glutamyl tRNA(Gln) amidotransferase subunit A	(at5g07360 : 839.0) Amidase family protein; FUNCTIONS IN: amidase activity, carbon nitrogen ligase activity, with glutamine as amido N donor; EXPRESSED IN: 22 plant structures; EXPRESSED DURING: 13 growth stages; CONTAINS InterPro DOMAIN/s: Amidase (InterPro:IPR000120); BEST Arabidopsis thaliana protein match is: Amidase family protein (TAIR:AT3G25660.1); Has 19044 Blast hits to 19036 proteins in…
Ach_contig22133	hypothetical protein VITISV_003752 [Vitis vinifera]	gi|118585329|sp|Q9SVG4.2|RETOL_ARATH	1.66845	0	0	0	0	1.41452	0	Achn263521			gi|147846526|emb|CAN81650.1|	gi|225444139|ref|XP_002268606.1|	PREDICTED: reticuline oxidase like protein like [Vitis vinifera]	Reticuline oxidase like protein; Flags: Precursor	(at4g20840 : 604.0) FAD binding Berberine family protein; FUNCTIONS IN: electron carrier activity, oxidoreductase activity, FAD binding, catalytic activity; LOCATED IN: apoplast, plasma membrane; EXPRESSED IN: 21 plant structures; EXPRESSED DURING: 10 growth stages; CONTAINS InterPro DOMAIN/s: FAD binding, type 2 (InterPro:IPR016166), Berberine/berberine like (InterPro:IPR012951), FAD linked oxid…
Ach_contig32722	PREDICTED: reticuline oxidase like protein like [Vitis vinifera]	gi|118585329|sp|Q9SVG4.2|RETOL_ARATH	-2.38323	-1.19307	0	0	0	0	0	Achn162651			gi|359475686|ref|XP_003631731.1|	gi|359475686|ref|XP_003631731.1|	PREDICTED: reticuline oxidase like protein like [Vitis vinifera]	Reticuline oxidase like protein; Flags: Precursor	(at4g20840 : 413.0) FAD binding Berberine family protein; FUNCTIONS IN: electron carrier activity, oxidoreductase activity, FAD binding, catalytic activity; LOCATED IN: apoplast, plasma membrane; EXPRESSED IN: 21 plant structures; EXPRESSED DURING: 10 growth stages; CONTAINS InterPro DOMAIN/s: FAD binding, type 2 (InterPro:IPR016166), Berberine/berberine like (InterPro:IPR012951), FAD linked oxid…
Ach_contig5152	Reticuline oxidase precursor, putative [Ricinus communis]	gi|75150432|sp|Q8GTB6.1|THCAS_CANSA	-1.28861	0	-1.27024	0	0	1.16962	0	Achn263531			gi|255564327|ref|XP_002523160.1|	gi|255564327|ref|XP_002523160.1|	Reticuline oxidase precursor, putative [Ricinus communis]	Tetrahydrocannabinolic acid synthase	(at5g44400 : 447.0) FAD binding Berberine family protein; FUNCTIONS IN: electron carrier activity, oxidoreductase activity, FAD binding, catalytic activity; LOCATED IN: cell wall; EXPRESSED IN: 18 plant structures; EXPRESSED DURING: 10 growth stages; CONTAINS InterPro DOMAIN/s: FAD linked oxidase, FAD binding, subdomain 2 (InterPro:IPR016168), FAD binding, type 2 (InterPro:IPR016166), Berberine/b…
Ach_contig24000	unnamed protein product [Vitis vinifera]	gi|55584187|sp|Q9ZUC1.2|QORL_ARATH	-1.26397	0	0	0	0	0	0	Achn215771			gi|296089090|emb|CBI38793.3|	gi|255541360|ref|XP_002511744.1|	alcohol dehydrogenase, putative [Ricinus communis]	Quinone oxidoreductase like protein At1g23740, chloroplastic; Flags: Precursor	(at1g23740 : 221.0) Oxidoreductase, zinc binding dehydrogenase family protein; FUNCTIONS IN: oxidoreductase activity, zinc ion binding; INVOLVED IN: response to cold; LOCATED IN: in 6 components; EXPRESSED IN: 22 plant structures; EXPRESSED DURING: 14 growth stages; CONTAINS InterPro DOMAIN/s: GroES like (InterPro:IPR011032), Alcohol dehydrogenase GroES like (InterPro:IPR013154), Quinone oxidored…
Ach_contig30984	hypothetical protein PRUPE_ppa006298mg [Prunus persica]	gi|1351678|sp|Q10058.1|YAM3_SCHPO	-1.14406	0	0	0	0	0	0	Achn363761			gi|462400900|gb|EMJ06457.1|	gi|224080937|ref|XP_002306237.1|	predicted protein [Populus trichocarpa]	Putative oxidoreductase C1F5.03c	(at5g67290 : 483.0) FAD dependent oxidoreductase family protein; FUNCTIONS IN: oxidoreductase activity; INVOLVED IN: biological_process unknown; LOCATED IN: cellular_component unknown; EXPRESSED IN: 22 plant structures; EXPRESSED DURING: 13 growth stages; CONTAINS InterPro DOMAIN/s: FAD dependent oxidoreductase (InterPro:IPR006076); Has 1807 Blast hits to 1807 proteins in 277 species: Archae 0; B…
Ach_contig34386	multicopper oxidase, putative [Ricinus communis]	gi|128592|sp|P29162.1|ASOL_TOBAC	3.02307	0	0	0	-2.0809	0	0	Achn028281			gi|255562663|ref|XP_002522337.1|	gi|255562663|ref|XP_002522337.1|	multicopper oxidase, putative [Ricinus communis]	L ascorbate oxidase homolog	(at5g66920 : 825.0) SKU5 similar 17 (sks17); FUNCTIONS IN: oxidoreductase activity, copper ion binding; INVOLVED IN: response to karrikin; LOCATED IN: cell wall, plant type cell wall; EXPRESSED IN: 21 plant structures; EXPRESSED DURING: 13 growth stages; CONTAINS InterPro DOMAIN/s: Multicopper oxidase, type 3 (InterPro:IPR011707), Cupredoxin (InterPro:IPR008972), Multicopper oxidase, type 2 (Inte…
Ach_contig33809	PREDICTED: monocopper oxidase like protein SKS1 like [Solanum lycopersicum]	gi|38258655|sp|Q9SU40.1|SKU5_ARATH	3.20484	0	0	0	0	0	0	Achn353971			gi|460378341|ref|XP_004234931.1|	gi|460378341|ref|XP_004234931.1|	PREDICTED: monocopper oxidase like protein SKS1 like [Solanum lycopersicum]	Monocopper oxidase like protein SKU5	(at4g12420 : 693.0) Encodes a protein of unknown function involved in directed root tip growth. It is a member of 19 member gene family and is distantly related structurally to the multiple copper oxidases ascorbate oxidase and laccase, though it lacks the copper binding domains. The protein is glycosylated and GPI anchored. It is localized to the plasma membrane and the cell wall. The gene is ex…
Ach_contig12543	PREDICTED: NADP dependent alkenal double bond reductase P1 [Vitis vinifera]	gi|2498731|sp|Q39172.1|P1_ARATH	-2.02843	0	0	0	-1.00652	0	0	Achn301881	K07119		gi|225445486|ref|XP_002285167.1|	gi|225445486|ref|XP_002285167.1|	PREDICTED: NADP dependent alkenal double bond reductase P1 [Vitis vinifera]	NADP dependent alkenal double bond reductase P1	(at5g16970 : 355.0) encodes a 2 alkenal reductase (EC 1.3.1.74), plays a key role in the detoxification of reactive carbonyls; alkenal reductase (AER); FUNCTIONS IN: 2 alkenal reductase activity; INVOLVED IN: response to oxidative stress, response to cadmium ion, response to cyclopentenone; LOCATED IN: cytosol, nucleus; EXPRESSED IN: 17 plant structures; EXPRESSED DURING: 11 growth stages; CONTAI…
Ach_contig19539	PREDICTED: NADP dependent alkenal double bond reductase P2 [Vitis vinifera]	gi|75206691|sp|Q9SLN8.1|DBR_TOBAC	-1.11614	0	0	0	0	0	0	Achn252281	K07119		gi|225434189|ref|XP_002279359.1|	gi|225434189|ref|XP_002279359.1|	PREDICTED: NADP dependent alkenal double bond reductase P2 [Vitis vinifera]	2 alkenal reductase (NADP(+) dependent)	(at3g03080 : 490.0) Zinc binding dehydrogenase family protein; FUNCTIONS IN: oxidoreductase activity, binding, zinc ion binding, catalytic activity; INVOLVED IN: oxidation reduction, metabolic process; LOCATED IN: cellular_component unknown; EXPRESSED IN: 8 plant structures; EXPRESSED DURING: L mature pollen stage, M germinated pollen stage, 4 anthesis, petal differentiation and expansion stage; …
Ach_contig37051	PREDICTED: NADP dependent alkenal double bond reductase P2 [Vitis vinifera]	gi|75206691|sp|Q9SLN8.1|DBR_TOBAC	-1.13548	0	-1.00716	0	0	0	0	Achn252291	K08070		gi|225434189|ref|XP_002279359.1|	gi|225434189|ref|XP_002279359.1|	PREDICTED: NADP dependent alkenal double bond reductase P2 [Vitis vinifera]	2 alkenal reductase (NADP(+) dependent)	(at3g03080 : 270.0) Zinc binding dehydrogenase family protein; FUNCTIONS IN: oxidoreductase activity, binding, zinc ion binding, catalytic activity; INVOLVED IN: oxidation reduction, metabolic process; LOCATED IN: cellular_component unknown; EXPRESSED IN: 8 plant structures; EXPRESSED DURING: L mature pollen stage, M germinated pollen stage, 4 anthesis, petal differentiation and expansion stage; …
Ach_contig18597	Polyamine oxidase 5 [Theobroma cacao]	gi|75266349|sp|Q9SU79.1|PAO5_ARATH	0	0	0	0	-2.60875	0	0	Achn168341	K12259		gi|508783204|gb|EOY30460.1|	gi|225444916|ref|XP_002279603.1|	PREDICTED: probable polyamine oxidase 5 like [Vitis vinifera]	Probable polyamine oxidase 5	(at4g29720 : 278.0) polyamine oxidase 5 (PAO5); FUNCTIONS IN: primary amine oxidase activity; LOCATED IN: endomembrane system; EXPRESSED IN: 22 plant structures; EXPRESSED DURING: 13 growth stages; CONTAINS InterPro DOMAIN/s: Amine oxidase (InterPro:IPR002937); BEST Arabidopsis thaliana protein match is: LSD1 like 3 (TAIR:AT4G16310.1); Has 3107 Blast hits to 2713 proteins in 458 species: Archae 2…
Ach_contig18595	PREDICTED: probable polyamine oxidase 5 like [Vitis vinifera]	gi|75266349|sp|Q9SU79.1|PAO5_ARATH	0	0	0	0	-1.98285	0	0	Achn156131	K12259		gi|225444916|ref|XP_002279603.1|	gi|225444916|ref|XP_002279603.1|	PREDICTED: probable polyamine oxidase 5 like [Vitis vinifera]	Probable polyamine oxidase 5	(at4g29720 : 187.0) polyamine oxidase 5 (PAO5); FUNCTIONS IN: primary amine oxidase activity; LOCATED IN: endomembrane system; EXPRESSED IN: 22 plant structures; EXPRESSED DURING: 13 growth stages; CONTAINS InterPro DOMAIN/s: Amine oxidase (InterPro:IPR002937); BEST Arabidopsis thaliana protein match is: LSD1 like 3 (TAIR:AT4G16310.1); Has 3107 Blast hits to 2713 proteins in 458 species: Archae 2…
Ach_contig21446	unnamed protein product [Vitis vinifera]	gi|55584187|sp|Q9ZUC1.2|QORL_ARATH	-2.26736	-1.24854	0	0	0	0	0	Achn122791	K18980		gi|297739033|emb|CBI28522.3|	gi|359473178|ref|XP_003631255.1|	PREDICTED: quinone oxidoreductase like protein At1g23740, chloroplastic like [Vitis vinifera]	Quinone oxidoreductase like protein At1g23740, chloroplastic; Flags: Precursor	(at1g23740 : 404.0) Oxidoreductase, zinc binding dehydrogenase family protein; FUNCTIONS IN: oxidoreductase activity, zinc ion binding; INVOLVED IN: response to cold; LOCATED IN: in 6 components; EXPRESSED IN: 22 plant structures; EXPRESSED DURING: 14 growth stages; CONTAINS InterPro DOMAIN/s: GroES like (InterPro:IPR011032), Alcohol dehydrogenase GroES like (InterPro:IPR013154), Quinone oxidored…
Ach_contig9191	basic blue protein [Camellia sinensis]	gi|44887715|sp|Q8LG89.2|BABL_ARATH	0	0	-1.41212	0	0	0	0	Achn231431			gi|330318650|gb|AEC10985.1|	gi|224054286|ref|XP_002298184.1|	predicted protein [Populus trichocarpa]	Basic blue protein	(at2g02850 : 145.0) Encodes plantacyanin one of blue copper proteins. Involved in anther development and pollination. Expressed in the transmitting tract of the pistil.; plantacyanin (ARPN); FUNCTIONS IN: electron carrier activity, copper ion binding; INVOLVED IN: pollination, anther development; LOCATED IN: middle lamella containing extracellular matrix, apoplast; EXPRESSED IN: 21 plant structur…
Ach_contig11845	PREDICTED: lamin like protein like [Cicer arietinum]	gi|75220730|sp|Q39131.1|LAML_ARATH	1.86911	0	0	0	0	0	0	Achn256751			gi|502091076|ref|XP_004489434.1|	gi|502091076|ref|XP_004489434.1|	PREDICTED: lamin like protein like [Cicer arietinum]	Lamin like protein; Flags: Precursor	(at5g15350 : 160.0) early nodulin like protein 17 (ENODL17); FUNCTIONS IN: electron carrier activity, copper ion binding; LOCATED IN: anchored to plasma membrane, plasma membrane, vacuole, anchored to membrane; EXPRESSED IN: 24 plant structures; EXPRESSED DURING: 13 growth stages; CONTAINS InterPro DOMAIN/s: Plastocyanin like (InterPro:IPR003245), Cupredoxin (InterPro:IPR008972); BEST Arabidopsis…
Ach_contig8023	Uncharacterized protein isoform 1 [Theobroma cacao]	gi|21264375|sp|Q07488.2|BCB1_ARATH	1.99831	0	-1.1391	0	0	0	0	Achn195871			gi|508783854|gb|EOY31110.1|	gi|225445551|ref|XP_002285305.1|	PREDICTED: umecyanin [Vitis vinifera]	Blue copper protein	(at5g20230 : 88.2) Al stress induced gene; blue copper binding protein (BCB); FUNCTIONS IN: electron carrier activity, copper ion binding; INVOLVED IN: response to oxidative stress, response to salt stress, aluminum ion transport, response to wounding, response to absence of light; LOCATED IN: anchored to plasma membrane, plasma membrane, vacuole, anchored to membrane; EXPRESSED IN: 24 plant stru…
Ach_contig23678	unknown [Lotus japonicus]		1.24768	0	-1.59155	0	0	0	0	Achn179171			gi|388494060|gb|AFK35096.1|	gi|357493827|ref|XP_003617202.1|	Early nodulin like protein [Medicago truncatula]		(at1g08500 : 229.0) early nodulin like protein 18 (ENODL18); FUNCTIONS IN: electron carrier activity, copper ion binding; LOCATED IN: anchored to membrane; EXPRESSED IN: 14 plant structures; EXPRESSED DURING: LP.06 six leaves visible, 4 anthesis, petal differentiation and expansion stage, LP.08 eight leaves visible, E expanded cotyledon stage; CONTAINS InterPro DOMAIN/s: Plastocyanin like (InterP…
Ach_contig5875	PREDICTED: uncharacterized protein LOC100264479 [Vitis vinifera]		-3.60077	0	0	0	0	0	0	Achn110331			gi|225424522|ref|XP_002281828.1|	gi|225424522|ref|XP_002281828.1|	PREDICTED: uncharacterized protein LOC100264479 [Vitis vinifera]		(at2g37870 : 127.0) Bifunctional inhibitor/lipid transfer protein/seed storage 2S albumin superfamily protein; FUNCTIONS IN: lipid binding; INVOLVED IN: lipid transport; LOCATED IN: endomembrane system; EXPRESSED IN: 11 plant structures; EXPRESSED DURING: LP.06 six leaves visible, LP.04 four leaves visible, 4 anthesis, C globular stage, petal differentiation and expansion stage; CONTAINS InterPro…
Ach_contig13562	PREDICTED: repetitive proline rich cell wall protein 1 [Vitis vinifera]	gi|1709767|sp|Q00451.1|PRF1_SOLLC	0	0	0	0	-3.61986	-3.04434	0	Achn383831			gi|225445607|ref|XP_002285432.1|	gi|225445607|ref|XP_002285432.1|	PREDICTED: repetitive proline rich cell wall protein 1 [Vitis vinifera]	36.4 kDa proline rich protein	(at2g10940 : 150.0) Bifunctional inhibitor/lipid transfer protein/seed storage 2S albumin superfamily protein; FUNCTIONS IN: lipid binding; INVOLVED IN: lipid transport; LOCATED IN: chloroplast thylakoid membrane, apoplast, chloroplast, membrane; EXPRESSED IN: 21 plant structures; EXPRESSED DURING: 13 growth stages; CONTAINS InterPro DOMAIN/s: Bifunctional inhibitor/plant lipid transfer protein/s…
Ach_contig1915	lipid binding protein, putative [Ricinus communis]	gi|75162405|sp|Q8W453.1|DIR1_ARATH	0	0	0	-2.36724	-4.21879	-3.68315	-2.41409	Achn268091			gi|255572642|ref|XP_002527254.1|	gi|255572642|ref|XP_002527254.1|	lipid binding protein, putative [Ricinus communis]	Putative lipid transfer protein DIR1	(at5g48485 : 94.7) encodes a putative apoplastic lipid transfer protein that is involved in systemic acquired resistance. Mutants in this gene exhibit wild type local resistance to avirulent and virulent Pseudomonas syringae, but pathogenesis related gene expression is abolished in uninoculated distant leaves and fail to develop SAR to virulent Pseudomonas or Peronospora parasitica.; DEFECTIVE IN…
Ach_contig14905	PREDICTED: uncharacterized protein LOC100241760 [Vitis vinifera]	gi|75098428|sp|O48529.1|STR9_ARATH	0	0	0	0	-1.37928	0	0	Achn126841			gi|225441393|ref|XP_002278312.1|	gi|225441393|ref|XP_002278312.1|	PREDICTED: uncharacterized protein LOC100241760 [Vitis vinifera]	Rhodanese like domain containing protein 9, chloroplastic	(at2g42220 : 310.0) Rhodanese/Cell cycle control phosphatase superfamily protein; FUNCTIONS IN: molecular_function unknown; INVOLVED IN: biological_process unknown; LOCATED IN: chloroplast thylakoid membrane, chloroplast; EXPRESSED IN: 22 plant structures; EXPRESSED DURING: 13 growth stages; CONTAINS InterPro DOMAIN/s: Rhodanese like (InterPro:IPR001763); BEST Arabidopsis thaliana protein match i…
Ach_contig16639	PREDICTED: uncharacterized protein LOC100245212 [Vitis vinifera]	gi|75164919|sp|Q94A65.1|STR14_ARATH	-1.15004	0	0	0	-1.33585	0	0	Achn036591			gi|225455288|ref|XP_002274646.1|	gi|225455288|ref|XP_002274646.1|	PREDICTED: uncharacterized protein LOC100245212 [Vitis vinifera]	Rhodanese like domain containing protein 14, chloroplastic	(at4g27700 : 258.0) Rhodanese/Cell cycle control phosphatase superfamily protein; FUNCTIONS IN: molecular_function unknown; INVOLVED IN: aging; LOCATED IN: chloroplast thylakoid membrane, chloroplast; EXPRESSED IN: 21 plant structures; EXPRESSED DURING: 13 growth stages; CONTAINS InterPro DOMAIN/s: Rhodanese like (InterPro:IPR001763); BEST Arabidopsis thaliana protein match is: Rhodanese/Cell cyc…
Ach_contig11219	PREDICTED: uncharacterized protein LOC100252319 [Vitis vinifera]	gi|75207327|sp|Q9SR92.1|STR10_ARATH	-1.96038	0	0	0	-2.47688	0	0	Achn036591			gi|225439433|ref|XP_002265850.1|	gi|225439433|ref|XP_002265850.1|	PREDICTED: uncharacterized protein LOC100252319 [Vitis vinifera]	Rhodanese like domain containing protein 10	(at3g08920 : 244.0) Rhodanese/Cell cycle control phosphatase superfamily protein; FUNCTIONS IN: molecular_function unknown; INVOLVED IN: biological_process unknown; LOCATED IN: chloroplast; EXPRESSED IN: 21 plant structures; EXPRESSED DURING: 13 growth stages; CONTAINS InterPro DOMAIN/s: Rhodanese like (InterPro:IPR001763); BEST Arabidopsis thaliana protein match is: Rhodanese/Cell cycle control …
Ach_contig15293	predicted protein [Populus trichocarpa]	gi|487523270|sp|P0DKC6.1|HSD1B_ARATH	0	0	0	0	-1.42446	-1.20544	0	Achn016921			gi|224134026|ref|XP_002321718.1|	gi|224134026|ref|XP_002321718.1|	predicted protein [Populus trichocarpa]	11 beta hydroxysteroid dehydrogenase 1B	(at5g50690 : 247.0) Encodes a putative hydroxysteroid dehydrogenase (HSD). Genes that encode HSD include: At5g50600 and At5g50700 (HSD1), At3g47350(HSD2), At3g47360(HSD3), At5g50590 and At5g50690(HSD4), At5g50770(HSD6) (Plant Cell Physiology 50:1463). Two copies of HSD1 and HSD4 exist due to a gene duplication event. In Plant Physiology 145:87, At5g50690 is HSD7, At4g10020 is HSD5.; hydroxysteroi…
Ach_contig22978	hypothetical protein PRUPE_ppa007847mg [Prunus persica]	gi|162416129|sp|A6QP05.1|DHR12_BOVIN	-1.33674	0	0	0	0	0	0	Achn367891	K11168		gi|462396005|gb|EMJ01804.1|	gi|225470842|ref|XP_002265826.1|	PREDICTED: dehydrogenase/reductase SDR family member 12 [Vitis vinifera]	Dehydrogenase/reductase SDR family member 12	(at4g09750 : 514.0) NAD(P) binding Rossmann fold superfamily protein; FUNCTIONS IN: oxidoreductase activity, binding, catalytic activity; INVOLVED IN: oxidation reduction, metabolic process; LOCATED IN: cellular_component unknown; CONTAINS InterPro DOMAIN/s: NAD(P) binding domain (InterPro:IPR016040), Glucose/ribitol dehydrogenase (InterPro:IPR002347), Short chain dehydrogenase/reductase SDR (Int…
Ach_contig8101	PREDICTED: (+) neomenthol dehydrogenase like [Vitis vinifera]	gi|75311801|sp|Q9M2E2.1|SDR1_ARATH	-1.02706	0	0	0	0	0	0	Achn302491	K15095		gi|359489616|ref|XP_002267348.2|	gi|359489616|ref|XP_002267348.2|	PREDICTED: (+) neomenthol dehydrogenase like [Vitis vinifera]	(+) neomenthol dehydrogenase	(at3g61220 : 344.0) NAD(P) binding Rossmann fold superfamily protein; CONTAINS InterPro DOMAIN/s: NAD(P) binding domain (InterPro:IPR016040), Glucose/ribitol dehydrogenase (InterPro:IPR002347), Short chain dehydrogenase/reductase SDR (InterPro:IPR002198); BEST Arabidopsis thaliana protein match is: NAD(P) binding Rossmann fold superfamily protein (TAIR:AT2G24190.2). & (q08632|sdr1_picab : 56.2) S…
Ach_contig10126	hypothetical protein PRUPE_ppa017566mg [Prunus persica]	gi|75311801|sp|Q9M2E2.1|SDR1_ARATH	-1.83098	0	0	0	0	0	0	Achn295601			gi|462409927|gb|EMJ15261.1|	gi|224064013|ref|XP_002301348.1|	predicted protein [Populus trichocarpa]	(+) neomenthol dehydrogenase	(at2g24190 : 56.6) NAD(P) binding Rossmann fold superfamily protein; FUNCTIONS IN: oxidoreductase activity, binding, catalytic activity; INVOLVED IN: oxidation reduction, metabolic process; LOCATED IN: cellular_component unknown; EXPRESSED IN: 22 plant structures; EXPRESSED DURING: 13 growth stages; CONTAINS InterPro DOMAIN/s: NAD(P) binding domain (InterPro:IPR016040), Glucose/ribitol dehydrogen…
Ach_contig26740	PREDICTED: short chain dehydrogenase TIC 32, chloroplastic [Vitis vinifera]	gi|75291901|sp|Q6RVV4.1|TIC32_PEA	-1.58256	0	0	0	0	0	0	Achn109501			gi|225439725|ref|XP_002273550.1|	gi|225439725|ref|XP_002273550.1|	PREDICTED: short chain dehydrogenase TIC 32, chloroplastic [Vitis vinifera]	Short chain dehydrogenase TIC 32, chloroplastic	(at5g02540 : 422.0) NAD(P) binding Rossmann fold superfamily protein; FUNCTIONS IN: oxidoreductase activity, binding, catalytic activity; INVOLVED IN: oxidation reduction, metabolic process; EXPRESSED IN: 22 plant structures; EXPRESSED DURING: 13 growth stages; CONTAINS InterPro DOMAIN/s: NAD(P) binding domain (InterPro:IPR016040), Glucose/ribitol dehydrogenase (InterPro:IPR002347), Short chain d…
Ach_contig15433	NAD(P) binding Rossmann fold superfamily protein [Theobroma cacao]	gi|122136040|sp|Q2KIJ5.1|KDSR_BOVIN	0	0	0	0	0	-1.90147	0	Achn227131			gi|508699455|gb|EOX91351.1|	gi|255562615|ref|XP_002522313.1|	short chain dehydrogenase, putative [Ricinus communis]	3 ketodihydrosphingosine reductase	(at3g50560 : 322.0) NAD(P) binding Rossmann fold superfamily protein; FUNCTIONS IN: oxidoreductase activity, binding, catalytic activity; INVOLVED IN: oxidation reduction, metabolic process; LOCATED IN: cellular_component unknown; EXPRESSED IN: 19 plant structures; EXPRESSED DURING: 11 growth stages; CONTAINS InterPro DOMAIN/s: NAD(P) binding domain (InterPro:IPR016040), Glucose/ribitol dehydroge…
Ach_contig3098	short chain alcohol dehydrogenase, putative [Ricinus communis]	gi|75313292|sp|Q9SCU0.1|SDR2A_ARATH	2.16734	0	0	0	0	2.14356	0	Achn252651			gi|255586274|ref|XP_002533789.1|	gi|255586274|ref|XP_002533789.1|	short chain alcohol dehydrogenase, putative [Ricinus communis]	Short chain dehydrogenase reductase 2a	(at3g51680 : 414.0) NAD(P) binding Rossmann fold superfamily protein; FUNCTIONS IN: oxidoreductase activity, binding, catalytic activity; INVOLVED IN: oxidation reduction, metabolic process; LOCATED IN: cellular_component unknown; EXPRESSED IN: cotyledon, root; CONTAINS InterPro DOMAIN/s: NAD(P) binding domain (InterPro:IPR016040), Glucose/ribitol dehydrogenase (InterPro:IPR002347), Short chain d…
Ach_contig30610	PREDICTED: xylosyltransferase 1 like [Vitis vinifera]	gi|71164802|sp|Q5QQ56.1|XYLT1_CANFA	0	0	0	0	0	1.19783	0	Achn259961	K00771		gi|225445480|ref|XP_002285159.1|	gi|225445480|ref|XP_002285159.1|	PREDICTED: xylosyltransferase 1 like [Vitis vinifera]	Xylosyltransferase 1	(at5g15050 : 532.0) Core 2/I branching beta 1,6 N acetylglucosaminyltransferase family protein; FUNCTIONS IN: transferase activity, transferring glycosyl groups, acetylglucosaminyltransferase activity; INVOLVED IN: carbohydrate biosynthetic process; LOCATED IN: membrane; EXPRESSED IN: 23 plant structures; EXPRESSED DURING: 13 growth stages; CONTAINS InterPro DOMAIN/s: Glycosyl transferase, family…
Ach_contig35056	PREDICTED: xylosyltransferase oxt [Vitis vinifera]	gi|71164811|sp|Q9EPI0.1|XYLT2_RAT	1.188	0	0	0	0	0	0	Achn051271			gi|359493840|ref|XP_002285024.2|	gi|359493840|ref|XP_002285024.2|	PREDICTED: xylosyltransferase oxt [Vitis vinifera]	Xylosyltransferase 2	(at3g15350 : 616.0) Core 2/I branching beta 1,6 N acetylglucosaminyltransferase family protein; FUNCTIONS IN: transferase activity, transferring glycosyl groups, acetylglucosaminyltransferase activity; INVOLVED IN: carbohydrate biosynthetic process; LOCATED IN: endomembrane system, integral to membrane, membrane; EXPRESSED IN: 23 plant structures; EXPRESSED DURING: 13 growth stages; CONTAINS Inte…
Ach_contig24190	Xyloglucan galactosyltransferase KATAMARI1, putative [Ricinus communis]	gi|75151723|sp|Q8H038.1|KATAM_ORYSJ	0	0	0	0	-1.03969	0	0	Achn118101			gi|255539657|ref|XP_002510893.1|	gi|255539657|ref|XP_002510893.1|	Xyloglucan galactosyltransferase KATAMARI1, putative [Ricinus communis]	Xyloglucan galactosyltransferase KATAMARI1 homolog	(at5g62220 : 504.0) glycosyltransferase 18 (GT18); FUNCTIONS IN: catalytic activity; LOCATED IN: chloroplast, membrane; EXPRESSED IN: 23 plant structures; EXPRESSED DURING: 13 growth stages; CONTAINS InterPro DOMAIN/s: Exostosin like (InterPro:IPR004263); BEST Arabidopsis thaliana protein match is: Exostosin family protein (TAIR:AT2G20370.1); Has 691 Blast hits to 690 proteins in 30 species: Arch…
Ach_contig33789	Galacturonosyltransferase 10 [Theobroma cacao]	gi|75206551|sp|Q9SKT6.2|GAUTA_ARATH	1.28203	0	0	0	0	0	0	Achn173041	K13648		gi|508707429|gb|EOX99325.1|	gi|225447266|ref|XP_002279062.1|	PREDICTED: probable galacturonosyltransferase 10 [Vitis vinifera]	Probable galacturonosyltransferase 10	(at2g20810 : 843.0) Encodes a protein with putative galacturonosyltransferase activity.; galacturonosyltransferase 10 (GAUT10); FUNCTIONS IN: transferase activity, transferring hexosyl groups, polygalacturonate 4 alpha galacturonosyltransferase activity, transferase activity, transferring glycosyl groups; INVOLVED IN: carbohydrate biosynthetic process; LOCATED IN: mitochondrion; EXPRESSED IN: 22 …
Ach_contig17951	Galacturonosyltransferase 6, putative [Theobroma cacao]	gi|75191689|sp|Q9M9Y5.1|GAUT6_ARATH	-1.40449	0	0	0	0	0	0	Achn191901	K13648		gi|508702673|gb|EOX94569.1|	gi|225437237|ref|XP_002282102.1|	PREDICTED: probable galacturonosyltransferase 6 [Vitis vinifera]	Probable galacturonosyltransferase 6	(at1g06780 : 655.0) Encodes a protein with putative galacturonosyltransferase activity.; galacturonosyltransferase 6 (GAUT6); FUNCTIONS IN: polygalacturonate 4 alpha galacturonosyltransferase activity, transferase activity, transferring glycosyl groups; INVOLVED IN: carbohydrate biosynthetic process; LOCATED IN: endomembrane system; EXPRESSED IN: 24 plant structures; EXPRESSED DURING: 15 growth s…
Ach_contig36064	hypothetical protein PRUPE_ppa001021mg [Prunus persica]		0	0	-1.06501	0	0	0	0	Achn107561			gi|462402078|gb|EMJ07635.1|	gi|470110916|ref|XP_004291705.1|	PREDICTED: uncharacterized protein LOC101294726 [Fragaria vesca subsp. vesca]		(at5g60700 : 1100.0) glycosyltransferase family protein 2; BEST Arabidopsis thaliana protein match is: unknown protein (TAIR:AT5G12260.1); Has 216 Blast hits to 215 proteins in 74 species: Archae 0; Bacteria 15; Metazoa 2; Fungi 65; Plants 77; Viruses 0; Other Eukaryotes 57 (source: NCBI BLink). & (reliability: 2200.0) & (original description: no original description)
Ach_contig30635	unnamed protein product [Vitis vinifera]	gi|81637561|sp|O34413.1|YTCC_BACSU	-1.02584	0	0	0	0	0	0	Achn113491			gi|297743306|emb|CBI36173.3|	gi|255574530|ref|XP_002528176.1|	glycosyltransferase, putative [Ricinus communis]	Putative glycosyltransferase YtcC	(at3g15940 : 710.0) UDP Glycosyltransferase superfamily protein; FUNCTIONS IN: transferase activity, transferring glycosyl groups; INVOLVED IN: biosynthetic process; LOCATED IN: chloroplast; EXPRESSED IN: 21 plant structures; EXPRESSED DURING: 13 growth stages; CONTAINS InterPro DOMAIN/s: Glycosyl transferase, group 1 (InterPro:IPR001296); BEST Arabidopsis thaliana protein match is: UDP Glycosylt…
Ach_contig31442	PREDICTED: putative glycosyltransferase 2 [Vitis vinifera]	gi|46576207|sp|O22775.1|GT2_ARATH	1.22171	0	0	0	0	0	0	Achn386241	K08238		gi|225432316|ref|XP_002273887.1|	gi|449432844|ref|XP_004134208.1|	PREDICTED: putative glycosyltransferase 2 like [Cucumis sativus]	Putative glycosyltransferase 2	(at4g02500 : 777.0) Encodes a protein with xylosyltransferase activity, which is specific for UDP xylose as donor substrate and for oligosaccharides with a degree of polymerization >4. Although the enzyme utilizes either cellopentaose or cellohexaose, its activity is four fold higher with cellohexaose as an acceptor compared to cellopentaose. The enzyme is able to add several xylosyl residues to …
Ach_contig28110	hypothetical protein VITISV_015452 [Vitis vinifera]	gi|46576210|sp|O81007.1|GT7_ARATH	0	0	-1.03172	0	0	0	0	Achn364181			gi|147858960|emb|CAN80825.1|	gi|460372235|ref|XP_004231937.1|	PREDICTED: putative glycosyltransferase 7 like [Solanum lycopersicum]	Putative glycosyltransferase 7	(at2g22900 : 548.0) Galactosyl transferase GMA12/MNN10 family protein; FUNCTIONS IN: transferase activity, transferring hexosyl groups, transferase activity, transferring glycosyl groups, transferase activity; INVOLVED IN: biological_process unknown; LOCATED IN: Golgi apparatus; EXPRESSED IN: 24 plant structures; EXPRESSED DURING: 15 growth stages; CONTAINS InterPro DOMAIN/s: Galactosyl transfera…
Ach_contig26303	PREDICTED: probable galacturonosyltransferase like 3 like [Glycine max]	gi|122223578|sp|Q0V7R1.1|GATL3_ARATH	1.95405	0	0	0	-3.54191	0	0	Achn106631			gi|356499719|ref|XP_003518684.1|	gi|356499719|ref|XP_003518684.1|	PREDICTED: probable galacturonosyltransferase like 3 like [Glycine max]	Probable galacturonosyltransferase like 3	(at1g13250 : 515.0) Encodes a protein with putative galacturonosyltransferase activity.; galacturonosyltransferase like 3 (GATL3); FUNCTIONS IN: transferase activity, transferring hexosyl groups, polygalacturonate 4 alpha galacturonosyltransferase activity, transferase activity, transferring glycosyl groups; INVOLVED IN: carbohydrate biosynthetic process; LOCATED IN: endomembrane system; EXPRESSE…
Ach_contig23486	PREDICTED: probable galacturonosyltransferase like 7 like [Vitis vinifera]	gi|75161472|sp|Q8VYF4.1|GATL7_ARATH	0	0	0	0	-1.3462	0	0	Achn284111			gi|225437483|ref|XP_002274175.1|	gi|225437483|ref|XP_002274175.1|	PREDICTED: probable galacturonosyltransferase like 7 like [Vitis vinifera]	Probable galacturonosyltransferase like 7	(at3g62660 : 439.0) Encodes a protein with putative galacturonosyltransferase activity.; galacturonosyltransferase like 7 (GATL7); FUNCTIONS IN: transferase activity, transferring hexosyl groups, polygalacturonate 4 alpha galacturonosyltransferase activity, transferase activity, transferring glycosyl groups; INVOLVED IN: carbohydrate biosynthetic process; LOCATED IN: endomembrane system; EXPRESSE…
Ach_contig16901	transferase, transferring glycosyl groups, putative [Ricinus communis]	gi|75273232|sp|Q9LHD2.1|GATLA_ARATH	3.21482	0	0	0	0	1.23407	0	Achn323651			gi|255552756|ref|XP_002517421.1|	gi|255552756|ref|XP_002517421.1|	transferase, transferring glycosyl groups, putative [Ricinus communis]	Probable galacturonosyltransferase like 10	(at3g28340 : 491.0) Encodes a protein with putative galacturonosyltransferase activity.; galacturonosyltransferase like 10 (GATL10); FUNCTIONS IN: transferase activity, transferring hexosyl groups, polygalacturonate 4 alpha galacturonosyltransferase activity; INVOLVED IN: carbohydrate biosynthetic process; LOCATED IN: endomembrane system; EXPRESSED IN: 20 plant structures; EXPRESSED DURING: 11 gr…
Ach_contig38409	Glycosyltransferase QUASIMODO1, putative [Ricinus communis]	gi|75151049|sp|Q8GWT1.1|GAUTE_ARATH	1.04618	0	0	0	0	0	0	Achn161981	K13648		gi|255570238|ref|XP_002526079.1|	gi|255570238|ref|XP_002526079.1|	Glycosyltransferase QUASIMODO1, putative [Ricinus communis]	Probable galacturonosyltransferase 14	(at5g15470 : 589.0) Encodes a protein with putative galacturonosyltransferase activity.; galacturonosyltransferase 14 (GAUT14); CONTAINS InterPro DOMAIN/s: Glycosyl transferase, family 8 (InterPro:IPR002495); BEST Arabidopsis thaliana protein match is: galacturonosyltransferase 13 (TAIR:AT3G01040.2); Has 1751 Blast hits to 1745 proteins in 385 species: Archae 0; Bacteria 750; Metazoa 147; Fungi 0…
Ach_contig5679	hypothetical protein PRUPE_ppa006755mg [Prunus persica]	gi|75127158|sp|Q6NQB7.1|B3GT7_ARATH	0	0	0	0	0	1.09907	0	Achn048891			gi|462419897|gb|EMJ24160.1|	gi|470129002|ref|XP_004300420.1|	PREDICTED: beta 1,3 galactosyltransferase 7 like [Fragaria vesca subsp. vesca]	Beta 1,3 galactosyltransferase 7	(at1g77810 : 606.0) Galactosyltransferase family protein; FUNCTIONS IN: transferase activity, transferring glycosyl groups, beta 1,3 galactosyltransferase activity; INVOLVED IN: protein amino acid glycosylation; LOCATED IN: Golgi apparatus; EXPRESSED IN: 20 plant structures; EXPRESSED DURING: 13 growth stages; CONTAINS InterPro DOMAIN/s: Glycosyl transferase, family 31 (InterPro:IPR002659); BEST …
Ach_contig34807	hypothetical protein PRUPE_ppa005479mg [Prunus persica]	gi|46576342|sp|Q9LF80.1|GT3_ARATH	1.42381	0	0	0	0	0	0	Achn208241	K08238		gi|462404859|gb|EMJ10323.1|	gi|449440814|ref|XP_004138179.1|	PREDICTED: putative glycosyltransferase 3 like [Cucumis sativus]	Putative glycosyltransferase 3	(at5g07720 : 691.0) Galactosyl transferase GMA12/MNN10 family protein; FUNCTIONS IN: transferase activity, transferring glycosyl groups, transferase activity; INVOLVED IN: biological_process unknown; LOCATED IN: integral to membrane; EXPRESSED IN: 18 plant structures; EXPRESSED DURING: 9 growth stages; CONTAINS InterPro DOMAIN/s: Galactosyl transferase (InterPro:IPR008630); BEST Arabidopsis thali…
Ach_contig11505	alternative oxidase 1b [Solanum lycopersicum]	gi|3915639|sp|Q39219.2|AOX1A_ARATH	2.21206	0	0	0	0	2.05153	0	Achn228711	K17893		gi|350539127|ref|NP_001234120.1|	gi|350539127|ref|NP_001234120.1|	alternative oxidase 1b [Solanum lycopersicum]	Ubiquinol oxidase 1a, mitochondrial	(at1g32350 : 444.0) alternative oxidase 1D (AOX1D); FUNCTIONS IN: alternative oxidase activity; INVOLVED IN: oxidation reduction, response to cyclopentenone; LOCATED IN: mitochondrial envelope, mitochondrion; EXPRESSED IN: stem, sepal, leaf, stamen; EXPRESSED DURING: LP.04 four leaves visible, 4 anthesis, petal differentiation and expansion stage; CONTAINS InterPro DOMAIN/s: Alternative oxidase (…
Ach_contig20381	O acyltransferase family protein [Theobroma cacao]	gi|75163815|sp|Q93ZR6.1|WSD1_ARATH	0	0	0	0	-1.88091	0	-1.52632	Achn371171			gi|508707552|gb|EOX99448.1|	gi|460412801|ref|XP_004251786.1|	PREDICTED: O acyltransferase WSD1 like [Solanum lycopersicum]	O acyltransferase WSD1	(at3g49190 : 157.0) O acyltransferase (WSD1 like) family protein; CONTAINS InterPro DOMAIN/s: O acyltransferase, WSD1, C terminal (InterPro:IPR009721), O acyltransferase, WSD1, N terminal (InterPro:IPR004255); BEST Arabidopsis thaliana protein match is: O acyltransferase (WSD1 like) family protein (TAIR:AT3G49210.1); Has 1419 Blast hits to 1410 proteins in 214 species: Archae 2; Bacteria 1155; Me…
Ach_contig23928	PREDICTED: O acyltransferase WSD1 [Vitis vinifera]	gi|75163815|sp|Q93ZR6.1|WSD1_ARATH	0	0	-1.02553	0	1.2197	0	0	Achn184001			gi|225454542|ref|XP_002278404.1|	gi|225454542|ref|XP_002278404.1|	PREDICTED: O acyltransferase WSD1 [Vitis vinifera]	O acyltransferase WSD1	(at3g49190 : 432.0) O acyltransferase (WSD1 like) family protein; CONTAINS InterPro DOMAIN/s: O acyltransferase, WSD1, C terminal (InterPro:IPR009721), O acyltransferase, WSD1, N terminal (InterPro:IPR004255); BEST Arabidopsis thaliana protein match is: O acyltransferase (WSD1 like) family protein (TAIR:AT3G49210.1); Has 1419 Blast hits to 1410 proteins in 214 species: Archae 2; Bacteria 1155; Me…
Ach_contig20379	PREDICTED: O acyltransferase WSD1 [Vitis vinifera]	gi|75163815|sp|Q93ZR6.1|WSD1_ARATH	0	0	0	0	0	0	-2.09911	Achn371171			gi|225446392|ref|XP_002274522.1|	gi|225446392|ref|XP_002274522.1|	PREDICTED: O acyltransferase WSD1 [Vitis vinifera]	O acyltransferase WSD1	(at5g53390 : 125.0) O acyltransferase (WSD1 like) family protein; CONTAINS InterPro DOMAIN/s: O acyltransferase, WSD1, C terminal (InterPro:IPR009721), O acyltransferase, WSD1, N terminal (InterPro:IPR004255); BEST Arabidopsis thaliana protein match is: O acyltransferase (WSD1 like) family protein (TAIR:AT2G38995.2); Has 1220 Blast hits to 1207 proteins in 180 species: Archae 4; Bacteria 957; Met…
Ach_contig13127	PREDICTED: NADPH:quinone oxidoreductase [Vitis vinifera]	gi|75273736|sp|Q9LK88.1|NQR_ARATH	-1.64502	0	0	0	0	0	0	Achn264751			gi|225465847|ref|XP_002264859.1|	gi|225465847|ref|XP_002264859.1|	PREDICTED: NADPH:quinone oxidoreductase [Vitis vinifera]	NADPH:quinone oxidoreductase	(at3g27890 : 298.0) Encodes NAD(P)H:quinone reductase which is an FMN binding protein that catalyzes the reduction of quinone substrates to hydroquinones.The enzyme activity was confirmed by in vitro assay.; NADPH:quinone oxidoreductase (NQR); FUNCTIONS IN: FMN reductase activity; INVOLVED IN: response to salt stress, defense response to bacterium; LOCATED IN: chloroplast stroma, chloroplast, pla…
Ach_contig28959	PREDICTED: probable mitochondrial 2 oxoglutarate/malate carrier protein [Vitis vinifera]	gi|75313524|sp|Q9SJY5.1|PUMP5_ARATH	1.76816	0	0	0	0	1.21857	0	Achn224331	K15104		gi|225469774|ref|XP_002274117.1|	gi|225469774|ref|XP_002274117.1|	PREDICTED: probable mitochondrial 2 oxoglutarate/malate carrier protein [Vitis vinifera]	Mitochondrial uncoupling protein 5	(at2g22500 : 409.0) Encodes one of the mitochondrial dicarboxylate carriers (DIC): DIC1 (AT2G22500), DIC2 (AT4G24570), DIC3 (AT5G09470).; uncoupling protein 5 (UCP5); FUNCTIONS IN: binding, dicarboxylic acid transmembrane transporter activity; INVOLVED IN: transport, mitochondrial transport; LOCATED IN: mitochondrion, mitochondrial inner membrane, membrane; EXPRESSED IN: 23 plant structures; EXPR…
Ach_contig7383	glutamate ammonia ligase precursor [Arabidopsis thaliana]	gi|11386828|sp|Q43127.1|GLNA2_ARATH	-1.45588	0	0	0	-1.6092	0	0	Achn119201	K01915		gi|62319277|dbj|BAD94507.1|	gi|15238559|ref|NP_198413.1|	glutamine synthetase [Arabidopsis thaliana]	Glutamine synthetase, chloroplastic/mitochondrial	(at5g35630 : 67.0) chloroplastic glutamine synthetase; glutamine synthetase 2 (GS2); FUNCTIONS IN: glutamate ammonia ligase activity; INVOLVED IN: in 8 processes; LOCATED IN: in 6 components; EXPRESSED IN: 23 plant structures; EXPRESSED DURING: 14 growth stages; CONTAINS InterPro DOMAIN/s: Glutamine synthetase, catalytic domain (InterPro:IPR008146), Glutamine synthetase, beta Grasp (InterPro:IPR0…
Ach_contig19888	putative glutamine synthase 2 [Capsicum annuum]	gi|121353|sp|P15102.1|GLNA4_PHAVU	-1.1867	0	0	0	0	0	0	Achn237171	K01915		gi|193290696|gb|ACF17656.1|	gi|225432496|ref|XP_002279497.1|	PREDICTED: glutamine synthetase leaf isozyme, chloroplastic [Vitis vinifera]	Glutamine synthetase leaf isozyme, chloroplastic	(p15102|glna4_phavu : 705.0) Glutamine synthetase leaf isozyme, chloroplast precursor (EC 6.3.1.2) (Isozyme delta) (Glutamate ammonia ligase) Phaseolus vulgaris (Kidney bean) (French bean) & (at5g35630 : 666.0) chloroplastic glutamine synthetase; glutamine synthetase 2 (GS2); FUNCTIONS IN: glutamate ammonia ligase activity; INVOLVED IN: in 8 processes; LOCATED IN: in 6 components; EXPRESSED IN: 2…
Ach_contig16459	Ferredoxin nitrite reductase, chloroplast precursor, putative [Ricinus communis]	gi|585564|sp|P38500.1|NIR_BETVE	-1.07058	0	0	0	0	0	0	Achn232241	K00366		gi|255555453|ref|XP_002518763.1|	gi|255555453|ref|XP_002518763.1|	Ferredoxin nitrite reductase, chloroplast precursor, putative [Ricinus communis]	Ferredoxin nitrite reductase, chloroplastic; Flags: Precursor	(p38500|nir_betve : 971.0) Ferredoxin nitrite reductase, chloroplast precursor (EC 1.7.7.1) Betula verrucosa (White birch) (Betula pendula) & (at2g15620 : 953.0) Involved in the second step of nitrate assimilation. Its expression is induced by nitrate.; nitrite reductase 1 (NIR1); FUNCTIONS IN: ferredoxin nitrate reductase activity, nitrite reductase (NO forming) activity; INVOLVED IN: response t…
Ach_contig22826	Phenazine biosynthesis PhzC/PhzF protein [Theobroma cacao]	gi|18203183|sp|Q9KG32.1|Y283_BACHD	1.65539	0	0	0	0	0	0				gi|508702917|gb|EOX94813.1|	gi|224109124|ref|XP_002315091.1|	predicted protein [Populus trichocarpa]	Uncharacterized isomerase BH0283	(at1g03210 : 100.0) Phenazine biosynthesis PhzC/PhzF protein; FUNCTIONS IN: catalytic activity; INVOLVED IN: biosynthetic process; LOCATED IN: endomembrane system; EXPRESSED IN: 24 plant structures; EXPRESSED DURING: 15 growth stages; CONTAINS InterPro DOMAIN/s: Phenazine biosynthesis PhzC/PhzF protein (InterPro:IPR003719); BEST Arabidopsis thaliana protein match is: Phenazine biosynthesis PhzC/P…
Ach_contig1549	PREDICTED: uncharacterized protein LOC100267275 [Vitis vinifera]		0	0	0	0	-1.1113	0	0				gi|225445770|ref|XP_002274551.1|	gi|225445770|ref|XP_002274551.1|	PREDICTED: uncharacterized protein LOC100267275 [Vitis vinifera]		(at4g30845 : 103.0) unknown protein; FUNCTIONS IN: molecular_function unknown; INVOLVED IN: biological_process unknown; LOCATED IN: chloroplast; Has 16 Blast hits to 16 proteins in 8 species: Archae 0; Bacteria 0; Metazoa 0; Fungi 0; Plants 16; Viruses 0; Other Eukaryotes 0 (source: NCBI BLink). & (gnl|cdd|33678 : 50.0) no description available & (reliability: 206.0) & (original description: no o…
Ach_contig17372	RecName: Full=1,2 dihydroxy 3 keto 5 methylthiopentene dioxygenase 1; AltName: Full=Acireductone dioxygenase (Fe(2+) requiring) 1; Short=ARD 1; Short=Fe ARD 1 >gi|297737107|emb|CBI26308.3| unnamed protein product [Vitis vinifera]	gi|363805407|sp|D7T737.1|MTND1_VITVI	-3.04291	0	-1.73362	0	0	0	0	Achn029921	K08967		gi|363805407|sp|D7T737.1|MTND1_VITVI	gi|359477561|ref|XP_003631995.1|	PREDICTED: 1,2 dihydroxy 3 keto 5 methylthiopentene dioxygenase 3 [Vitis vinifera]	1,2 dihydroxy 3 keto 5 methylthiopentene dioxygenase 1	(at5g43850 : 314.0) ARD4; FUNCTIONS IN: acireductone dioxygenase [iron(II) requiring] activity, metal ion binding; INVOLVED IN: L methionine salvage from methylthioadenosine, oxidation reduction; LOCATED IN: cellular_component unknown; EXPRESSED IN: 22 plant structures; EXPRESSED DURING: 13 growth stages; CONTAINS InterPro DOMAIN/s: Acireductone dioxygenase, ARD (InterPro:IPR004313), Cupin, RmlC …
Ach_contig20770	unnamed protein product [Vitis vinifera]		1.34683	0	0	0	0	0	0	Achn143761			gi|297738198|emb|CBI27399.3|	gi|255547061|ref|XP_002514588.1|	conserved hypothetical protein [Ricinus communis]		(at2g03810 : 101.0) 18S pre ribosomal assembly protein gar2 related; FUNCTIONS IN: molecular_function unknown; LOCATED IN: plasma membrane; EXPRESSED IN: cotyledon; BEST Arabidopsis thaliana protein match is: unknown protein (TAIR:AT1G13650.1); Has 30201 Blast hits to 17322 proteins in 780 species: Archae 12; Bacteria 1396; Metazoa 17338; Fungi 3422; Plants 5037; Viruses 0; Other Eukaryotes 2996 …
Ach_contig27291	PREDICTED: uncharacterized protein LOC100262718 [Vitis vinifera]	gi|3183445|sp|Q46888.1|YGBJ_ECOLI	1.09442	0	0	0	0	0	0	Achn145851			gi|359491523|ref|XP_002278967.2|	gi|359491523|ref|XP_002278967.2|	PREDICTED: uncharacterized protein LOC100262718 [Vitis vinifera]	Uncharacterized oxidoreductase YgbJ	(at1g18270 : 1875.0) ketose bisphosphate aldolase class II family protein; FUNCTIONS IN: in 8 functions; INVOLVED IN: oxidation reduction, pentose phosphate shunt, valine metabolic process, glycolysis, metabolic process; EXPRESSED IN: 23 plant structures; EXPRESSED DURING: 13 growth stages; CONTAINS InterPro DOMAIN/s: Aldolase type TIM barrel (InterPro:IPR013785), 6 phosphogluconate dehydrogenase…
Ach_contig24428	unnamed protein product [Vitis vinifera]	gi|728986|sp|Q07469.1|BSPA_POPDE	2.19218	0	0	0	0	1.50077	0	Achn312561			gi|297738794|emb|CBI28039.3|	gi|225445182|ref|XP_002280745.1|	PREDICTED: bark storage protein A like [Vitis vinifera]	Bark storage protein A; Flags: Precursor	(at4g28940 : 446.0) Phosphorylase superfamily protein; FUNCTIONS IN: catalytic activity; INVOLVED IN: nucleoside metabolic process; LOCATED IN: endomembrane system; EXPRESSED IN: hypocotyl, root, flower; EXPRESSED DURING: 4 anthesis; CONTAINS InterPro DOMAIN/s: Nucleoside phosphorylase (InterPro:IPR000845), Nucleoside phosphorylase, family 1 (InterPro:IPR018017); BEST Arabidopsis thaliana protein…
Ach_contig13502	CXE carboxylesterase [Actinidia deliciosa]	gi|75333783|sp|Q9FG13.1|CXE15_ARATH	1.51451	0	0	0	0	0	0	Achn292461			gi|82697963|gb|ABB89016.1|	gi|224104943|ref|XP_002313627.1|	predicted protein [Populus trichocarpa]	Probable carboxylesterase 15	(at5g06570 : 327.0) alpha/beta Hydrolases superfamily protein; FUNCTIONS IN: hydrolase activity; INVOLVED IN: metabolic process; LOCATED IN: cellular_component unknown; EXPRESSED IN: 6 plant structures; EXPRESSED DURING: petal differentiation and expansion stage; CONTAINS InterPro DOMAIN/s: Alpha/beta hydrolase fold 3 (InterPro:IPR013094); BEST Arabidopsis thaliana protein match is: carboxyestera…
Ach_contig17844	CXE carboxylesterase, partial [Actinidia arguta]	gi|122236529|sp|Q0ZPV7.1|CXE1_ACTER	0	0	-1.41924	0	0	1.24288	0	Achn379781			gi|82697959|gb|ABB89014.1|	gi|470144999|ref|XP_004308132.1|	PREDICTED: carboxylesterase 1 like [Fragaria vesca subsp. vesca]	Carboxylesterase 1	(at5g62180 : 308.0) carboxyesterase 20 (CXE20); INVOLVED IN: metabolic process; LOCATED IN: cellular_component unknown; EXPRESSED IN: root, flower; EXPRESSED DURING: petal differentiation and expansion stage; CONTAINS InterPro DOMAIN/s: Alpha/beta hydrolase fold 3 (InterPro:IPR013094); BEST Arabidopsis thaliana protein match is: alpha/beta Hydrolases superfamily protein (TAIR:AT2G45600.1); Has 93…
Ach_contig32300	amino acid binding protein, putative [Ricinus communis]	gi|187608845|sp|P83643.2|UP12_ORYSI	-1.0463	0	0	0	0	0	0	Achn104751			gi|255564051|ref|XP_002523024.1|	gi|255564051|ref|XP_002523024.1|	amino acid binding protein, putative [Ricinus communis]	Unknown protein DS12 from 2D PAGE of leaf, chloroplastic; Flags: Precursor >gi|187663980|sp|Q0J709.2|UP12_ORYSJ RecName: Full=Unknown protein DS12 from 2D PAGE of leaf, chloroplastic; Flags: Precursor	(at1g16880 : 379.0) uridylyltransferase related; INVOLVED IN: response to cold; LOCATED IN: chloroplast thylakoid membrane, stromule, chloroplast; EXPRESSED IN: 22 plant structures; EXPRESSED DURING: 13 growth stages; BEST Arabidopsis thaliana protein match is: ACT domain containing protein (TAIR:AT5G04740.1); Has 35333 Blast hits to 34131 proteins in 2444 species: Archae 798; Bacteria 22429; Met…
Ach_contig32301	amino acid binding protein, putative [Ricinus communis]	gi|187608845|sp|P83643.2|UP12_ORYSI	-1.16832	0	0	0	0	0	0	Achn104751			gi|255564051|ref|XP_002523024.1|	gi|255564051|ref|XP_002523024.1|	amino acid binding protein, putative [Ricinus communis]	Unknown protein DS12 from 2D PAGE of leaf, chloroplastic; Flags: Precursor >gi|187663980|sp|Q0J709.2|UP12_ORYSJ RecName: Full=Unknown protein DS12 from 2D PAGE of leaf, chloroplastic; Flags: Precursor	(at1g16880 : 346.0) uridylyltransferase related; INVOLVED IN: response to cold; LOCATED IN: chloroplast thylakoid membrane, stromule, chloroplast; EXPRESSED IN: 22 plant structures; EXPRESSED DURING: 13 growth stages; BEST Arabidopsis thaliana protein match is: ACT domain containing protein (TAIR:AT5G04740.1); Has 35333 Blast hits to 34131 proteins in 2444 species: Archae 798; Bacteria 22429; Met…
Ach_contig9123	PREDICTED: uncharacterized protein LOC101244706 [Solanum lycopersicum]	gi|75264903|sp|Q9MA55.1|ACBP4_ARATH	0	0	0	0	-1.73544	0	0	Achn220031			gi|460366685|ref|XP_004229210.1|	gi|460366685|ref|XP_004229210.1|	PREDICTED: uncharacterized protein LOC101244706 [Solanum lycopersicum]	Acyl CoA binding domain containing protein 4	(at5g18590 : 389.0) Galactose oxidase/kelch repeat superfamily protein; CONTAINS InterPro DOMAIN/s: Galactose oxidase/kelch, beta propeller (InterPro:IPR011043), Kelch repeat type 1 (InterPro:IPR006652), Kelch repeat type 2 (InterPro:IPR011498), Kelch type beta propeller (InterPro:IPR015915); BEST Arabidopsis thaliana protein match is: acyl CoA binding protein 4 (TAIR:AT3G05420.1); Has 9365 Blast…
Ach_contig29328	HXXXD type acyl transferase family protein, putative [Theobroma cacao]	gi|75136987|sp|Q70PR7.2|VINSY_RAUSE	1.24636	0	0	0	0	0	0	Achn349381			gi|508708898|gb|EOY00795.1|	gi|225425912|ref|XP_002267341.1|	PREDICTED: vinorine synthase [Vitis vinifera]	Vinorine synthase	(at1g24430 : 349.0) HXXXD type acyl transferase family protein; FUNCTIONS IN: transferase activity, transferring acyl groups other than amino acyl groups, transferase activity; INVOLVED IN: N terminal protein myristoylation; LOCATED IN: cellular_component unknown; EXPRESSED IN: hypocotyl, root; CONTAINS InterPro DOMAIN/s: Transferase (InterPro:IPR003480); BEST Arabidopsis thaliana protein match i…
Ach_contig9153	HXXXD type acyl transferase family protein, putative [Theobroma cacao]	gi|75136987|sp|Q70PR7.2|VINSY_RAUSE	-2.15179	0	0	-3.18959	-2.26077	-1.74345	-1.69237	Achn095471			gi|508723342|gb|EOY15239.1|	gi|224061883|ref|XP_002300646.1|	predicted protein [Populus trichocarpa]	Vinorine synthase	(at3g26040 : 193.0) HXXXD type acyl transferase family protein; FUNCTIONS IN: transferase activity, transferring acyl groups other than amino acyl groups, transferase activity; INVOLVED IN: biological_process unknown; LOCATED IN: cellular_component unknown; EXPRESSED IN: root; CONTAINS InterPro DOMAIN/s: Transferase (InterPro:IPR003480); BEST Arabidopsis thaliana protein match is: HXXXD type acyl…
Ach_contig28065	predicted protein [Populus trichocarpa]	gi|75170749|sp|Q9FI40.1|BAHD1_ARATH	1.54401	0	0	0	0	2.06993	1.75724	Achn218671			gi|224100077|ref|XP_002311734.1|	gi|224100077|ref|XP_002311734.1|	predicted protein [Populus trichocarpa]	BAHD acyltransferase At5g47980	(at3g26040 : 310.0) HXXXD type acyl transferase family protein; FUNCTIONS IN: transferase activity, transferring acyl groups other than amino acyl groups, transferase activity; INVOLVED IN: biological_process unknown; LOCATED IN: cellular_component unknown; EXPRESSED IN: root; CONTAINS InterPro DOMAIN/s: Transferase (InterPro:IPR003480); BEST Arabidopsis thaliana protein match is: HXXXD type acyl…
Ach_contig28068	predicted protein [Populus trichocarpa]	gi|75136987|sp|Q70PR7.2|VINSY_RAUSE	1.29435	0	0	0	0	0	0	Achn218671			gi|224100077|ref|XP_002311734.1|	gi|224100077|ref|XP_002311734.1|	predicted protein [Populus trichocarpa]	Vinorine synthase	(at3g26040 : 307.0) HXXXD type acyl transferase family protein; FUNCTIONS IN: transferase activity, transferring acyl groups other than amino acyl groups, transferase activity; INVOLVED IN: biological_process unknown; LOCATED IN: cellular_component unknown; EXPRESSED IN: root; CONTAINS InterPro DOMAIN/s: Transferase (InterPro:IPR003480); BEST Arabidopsis thaliana protein match is: HXXXD type acyl…
Ach_contig9152	predicted protein [Populus trichocarpa]	gi|50401646|sp|Q94FT4.1|SALAT_PAPSO	0	0	0	0	-2.73659	0	0	Achn095471			gi|224061883|ref|XP_002300646.1|	gi|224061883|ref|XP_002300646.1|	predicted protein [Populus trichocarpa]	Salutaridinol 7 O acetyltransferase	(at3g26040 : 122.0) HXXXD type acyl transferase family protein; FUNCTIONS IN: transferase activity, transferring acyl groups other than amino acyl groups, transferase activity; INVOLVED IN: biological_process unknown; LOCATED IN: cellular_component unknown; EXPRESSED IN: root; CONTAINS InterPro DOMAIN/s: Transferase (InterPro:IPR003480); BEST Arabidopsis thaliana protein match is: HXXXD type acyl…
Ach_contig3520	Synechocystis YCF37 [Theobroma cacao]		0	-1.0099	0	0	0	0	0	Achn210531			gi|508699360|gb|EOX91256.1|	gi|225467027|ref|XP_002265860.1|	PREDICTED: uncharacterized protein LOC100262366 [Vitis vinifera]		(at2g23670 : 53.5) homolog of Synechocystis YCF37 (YCF37); FUNCTIONS IN: molecular_function unknown; INVOLVED IN: biological_process unknown; LOCATED IN: thylakoid, chloroplast thylakoid membrane, chloroplast thylakoid lumen, chloroplast; EXPRESSED IN: 20 plant structures; EXPRESSED DURING: 13 growth stages; Has 42 Blast hits to 42 proteins in 13 species: Archae 0; Bacteria 0; Metazoa 0; Fungi 0;…
Ach_contig1496	conserved hypothetical protein [Ricinus communis]		2.17486	0	0	0	0	0	0	Achn105211			gi|255573167|ref|XP_002527513.1|	gi|255573167|ref|XP_002527513.1|	conserved hypothetical protein [Ricinus communis]		(at3g19615 : 64.7) unknown protein; FUNCTIONS IN: molecular_function unknown; INVOLVED IN: biological_process unknown; LOCATED IN: cellular_component unknown; Has 10 Blast hits to 10 proteins in 5 species: Archae 0; Bacteria 0; Metazoa 0; Fungi 0; Plants 10; Viruses 0; Other Eukaryotes 0 (source: NCBI BLink). & (gnl|cdd|76379 : 53.2) no description available & (reliability: 129.4) & (original des…
Ach_contig21788	PREDICTED: UPF0603 protein At1g54780, chloroplastic like [Solanum lycopersicum]	gi|75119920|sp|Q6ATY4.1|U603_ORYSJ	-1.34989	0	0	0	0	0	0	Achn219851			gi|460368630|ref|XP_004230168.1|	gi|460368630|ref|XP_004230168.1|	PREDICTED: UPF0603 protein At1g54780, chloroplastic like [Solanum lycopersicum]	UPF0603 protein Os05g0401100, chloroplastic; Flags: Precursor >gi|193806584|sp|A2Y4G9.2|U603_ORYSI RecName: Full=UPF0603 protein OsI_019212, chloroplastic; Flags: Precursor	(at1g54780 : 358.0) Encodes a thylakoid lumen protein regulating photosystem II repair cycle.; TLP18.3; FUNCTIONS IN: molecular_function unknown; INVOLVED IN: photosystem II repair; LOCATED IN: thylakoid, thylakoid lumen, chloroplast thylakoid membrane, chloroplast thylakoid lumen, chloroplast; EXPRESSED IN: 21 plant structures; EXPRESSED DURING: 14 growth stages; CONTAINS InterPro DOMAIN/s: Prot…
Ach_contig16462	PREDICTED: gamma interferon inducible lysosomal thiol reductase isoform 1 [Vitis vinifera]	gi|123781650|sp|Q499T2.1|GILT_RAT	-1.08482	0	0	0	0	0	0	Achn303411	K08059		gi|225434490|ref|XP_002275261.1|	gi|225434490|ref|XP_002275261.1|	PREDICTED: gamma interferon inducible lysosomal thiol reductase isoform 1 [Vitis vinifera]	Gamma interferon inducible lysosomal thiol reductase	(at1g07080 : 270.0) thioredoxin superfamily protein; FUNCTIONS IN: catalytic activity; INVOLVED IN: biological_process unknown; LOCATED IN: vacuole; EXPRESSED IN: 23 plant structures; EXPRESSED DURING: 15 growth stages; CONTAINS InterPro DOMAIN/s: Gamma interferon inducible lysosomal thiol reductase GILT (InterPro:IPR004911), thioredoxin like fold (InterPro:IPR012336); BEST Arabidopsis thaliana p…
Ach_contig38614	PREDICTED: protein KIAA0664 homolog [Vitis vinifera]	gi|408407613|sp|F4J5S1.1|CLU_ARATH	0	0	0	0	-1.0414	0	0	Achn309521	K03255		gi|359482723|ref|XP_003632816.1|	gi|359482723|ref|XP_003632816.1|	PREDICTED: protein KIAA0664 homolog [Vitis vinifera]	Clustered mitochondria protein	(at1g15290 : 1554.0) Tetratricopeptide repeat (TPR) like superfamily protein; FUNCTIONS IN: binding; INVOLVED IN: biological_process unknown; LOCATED IN: cellular_component unknown; EXPRESSED IN: 24 plant structures; EXPRESSED DURING: 13 growth stages; CONTAINS InterPro DOMAIN/s: Tetratricopeptide like helical (InterPro:IPR011990), Tetratricopeptide repeat containing (InterPro:IPR013026), Tetratr…
Ach_contig38613	PREDICTED: protein KIAA0664 homolog [Vitis vinifera]	gi|408407613|sp|F4J5S1.1|CLU_ARATH	-1.28732	0	0	0	0	0	0	Achn309521	K03255		gi|359482723|ref|XP_003632816.1|	gi|359482723|ref|XP_003632816.1|	PREDICTED: protein KIAA0664 homolog [Vitis vinifera]	Clustered mitochondria protein	(at1g15290 : 1564.0) Tetratricopeptide repeat (TPR) like superfamily protein; FUNCTIONS IN: binding; INVOLVED IN: biological_process unknown; LOCATED IN: cellular_component unknown; EXPRESSED IN: 24 plant structures; EXPRESSED DURING: 13 growth stages; CONTAINS InterPro DOMAIN/s: Tetratricopeptide like helical (InterPro:IPR011990), Tetratricopeptide repeat containing (InterPro:IPR013026), Tetratr…
Ach_contig17595	PREDICTED: cystinosin homolog [Solanum lycopersicum]	gi|13124057|sp|P57758.1|CTNS_ARATH	0	0	0	0	0	1.08335	0	Achn307401	K12386		gi|460376446|ref|XP_004234009.1|	gi|460376446|ref|XP_004234009.1|	PREDICTED: cystinosin homolog [Solanum lycopersicum]	Cystinosin homolog	(at5g40670 : 392.0) PQ loop repeat family protein / transmembrane family protein; FUNCTIONS IN: molecular_function unknown; INVOLVED IN: biological_process unknown; LOCATED IN: plasma membrane, membrane; EXPRESSED IN: 24 plant structures; EXPRESSED DURING: 15 growth stages; CONTAINS InterPro DOMAIN/s: Cystinosin/ERS1p repeat (InterPro:IPR006603), Lysosomal cystine transporter (InterPro:IPR005282)…
Ach_contig21242	PREDICTED: cytosolic endo beta N acetylglucosaminidase like [Vitis vinifera]	gi|74715557|sp|Q8NFI3.1|ENASE_HUMAN	0	0	0	2.27487	2.49207	2.68697	2.58972	Achn018971	K01227		gi|359486476|ref|XP_002273683.2|	gi|359486476|ref|XP_002273683.2|	PREDICTED: cytosolic endo beta N acetylglucosaminidase like [Vitis vinifera]	Cytosolic endo beta N acetylglucosaminidase	(at5g05460 : 766.0) Glycosyl hydrolase family 85 ; FUNCTIONS IN: hydrolase activity, acting on glycosyl bonds, mannosyl glycoprotein endo beta N acetylglucosaminidase activity; INVOLVED IN: biological_process unknown; LOCATED IN: chloroplast, cytoplasm; EXPRESSED IN: 18 plant structures; EXPRESSED DURING: 12 growth stages; CONTAINS InterPro DOMAIN/s: Glycoside hydrolase, family 85 (InterPro:IPR00…
Ach_contig21241	unnamed protein product [Vitis vinifera]		0	0	0	3.49299	2.22369	2.59082	2.83789	Achn018971	K01227		gi|297736553|emb|CBI25424.3|	gi|359486476|ref|XP_002273683.2|	PREDICTED: cytosolic endo beta N acetylglucosaminidase like [Vitis vinifera]		(at5g05460 : 142.0) Glycosyl hydrolase family 85 ; FUNCTIONS IN: hydrolase activity, acting on glycosyl bonds, mannosyl glycoprotein endo beta N acetylglucosaminidase activity; INVOLVED IN: biological_process unknown; LOCATED IN: chloroplast, cytoplasm; EXPRESSED IN: 18 plant structures; EXPRESSED DURING: 12 growth stages; CONTAINS InterPro DOMAIN/s: Glycoside hydrolase, family 85 (InterPro:IPR00…
Ach_contig34197	PREDICTED: uncharacterized protein LOC100257088 [Vitis vinifera]		-1.30928	-1.08653	0	0	0	0	0	Achn046481			gi|225448311|ref|XP_002264923.1|	gi|225448311|ref|XP_002264923.1|	PREDICTED: uncharacterized protein LOC100257088 [Vitis vinifera]		(at5g64170 : 303.0) dentin sialophosphoprotein related; FUNCTIONS IN: molecular_function unknown; INVOLVED IN: biological_process unknown; LOCATED IN: cellular_component unknown; EXPRESSED IN: 17 plant structures; EXPRESSED DURING: 9 growth stages; BEST Arabidopsis thaliana protein match is: unknown protein (TAIR:AT3G54500.2); Has 181 Blast hits to 169 proteins in 40 species: Archae 2; Bacteria 1…
Ach_contig17356	hypothetical protein VITISV_041548 [Vitis vinifera]		1.19999	0	0	0	0	0	0	Achn009081			gi|147768317|emb|CAN78123.1|	gi|359497000|ref|XP_002280261.2|	PREDICTED: uncharacterized protein LOC100262292 [Vitis vinifera]		(at1g28280 : 139.0) VQ motif containing protein; FUNCTIONS IN: molecular_function unknown; INVOLVED IN: biological_process unknown; EXPRESSED IN: 22 plant structures; EXPRESSED DURING: 13 growth stages; CONTAINS InterPro DOMAIN/s: VQ (InterPro:IPR008889); BEST Arabidopsis thaliana protein match is: VQ motif containing protein (TAIR:AT2G33780.1); Has 30201 Blast hits to 17322 proteins in 780 speci…
Ach_contig21611	carboxylesterase np, putative [Ricinus communis]	gi|317412038|sp|B7KWT4.1|RUTD_METC4	3.04637	0	0	0	0	0	0	Achn184181			gi|255561848|ref|XP_002521933.1|	gi|357132842|ref|XP_003568037.1|	PREDICTED: uncharacterized protein LOC100838992 [Brachypodium distachyon]	Putative aminoacrylate hydrolase RutD	(at5g53050 : 349.0) alpha/beta Hydrolases superfamily protein; FUNCTIONS IN: hydrolase activity, catalytic activity; EXPRESSED IN: 24 plant structures; EXPRESSED DURING: 15 growth stages; CONTAINS InterPro DOMAIN/s: Epoxide hydrolase like (InterPro:IPR000639), Alpha/beta hydrolase fold 1 (InterPro:IPR000073); BEST Arabidopsis thaliana protein match is: alpha/beta Hydrolases superfamily protein (T…
Ach_contig21608	carboxylesterase np, putative [Ricinus communis]	gi|317412038|sp|B7KWT4.1|RUTD_METC4	2.60444	0	0	0	0	0	0	Achn184181			gi|255561848|ref|XP_002521933.1|	gi|255561848|ref|XP_002521933.1|	carboxylesterase np, putative [Ricinus communis]	Putative aminoacrylate hydrolase RutD	(at5g53050 : 358.0) alpha/beta Hydrolases superfamily protein; FUNCTIONS IN: hydrolase activity, catalytic activity; EXPRESSED IN: 24 plant structures; EXPRESSED DURING: 15 growth stages; CONTAINS InterPro DOMAIN/s: Epoxide hydrolase like (InterPro:IPR000639), Alpha/beta hydrolase fold 1 (InterPro:IPR000073); BEST Arabidopsis thaliana protein match is: alpha/beta Hydrolases superfamily protein (T…
Ach_contig21606	PREDICTED: putative aminoacrylate hydrolase RutD [Vitis vinifera]	gi|317412038|sp|B7KWT4.1|RUTD_METC4	2.989	0	0	0	0	0	0	Achn184181			gi|225455348|ref|XP_002276809.1|	gi|225455348|ref|XP_002276809.1|	PREDICTED: putative aminoacrylate hydrolase RutD [Vitis vinifera]	Putative aminoacrylate hydrolase RutD	(at5g53050 : 349.0) alpha/beta Hydrolases superfamily protein; FUNCTIONS IN: hydrolase activity, catalytic activity; EXPRESSED IN: 24 plant structures; EXPRESSED DURING: 15 growth stages; CONTAINS InterPro DOMAIN/s: Epoxide hydrolase like (InterPro:IPR000639), Alpha/beta hydrolase fold 1 (InterPro:IPR000073); BEST Arabidopsis thaliana protein match is: alpha/beta Hydrolases superfamily protein (T…
Ach_contig21619	PREDICTED: putative aminoacrylate hydrolase RutD [Vitis vinifera]	gi|317412038|sp|B7KWT4.1|RUTD_METC4	2.71256	0	0	0	0	0	0	Achn184181			gi|225455348|ref|XP_002276809.1|	gi|225455348|ref|XP_002276809.1|	PREDICTED: putative aminoacrylate hydrolase RutD [Vitis vinifera]	Putative aminoacrylate hydrolase RutD	(at5g53050 : 358.0) alpha/beta Hydrolases superfamily protein; FUNCTIONS IN: hydrolase activity, catalytic activity; EXPRESSED IN: 24 plant structures; EXPRESSED DURING: 15 growth stages; CONTAINS InterPro DOMAIN/s: Epoxide hydrolase like (InterPro:IPR000639), Alpha/beta hydrolase fold 1 (InterPro:IPR000073); BEST Arabidopsis thaliana protein match is: alpha/beta Hydrolases superfamily protein (T…
Ach_contig11459	PREDICTED: erlin 2 B like [Solanum lycopersicum]	gi|82183703|sp|Q6DKC0.1|ERL2B_XENLA	0	0	0	0	1.62915	0	0	Achn390891			gi|460386742|ref|XP_004239055.1|	gi|460386742|ref|XP_004239055.1|	PREDICTED: erlin 2 B like [Solanum lycopersicum]	Erlin 2 B	(at2g03510 : 495.0) SPFH/Band 7/PHB domain containing membrane associated protein family; FUNCTIONS IN: molecular_function unknown; INVOLVED IN: biological_process unknown; LOCATED IN: endoplasmic reticulum, nucleolus, plasma membrane; EXPRESSED IN: 25 plant structures; EXPRESSED DURING: 13 growth stages; CONTAINS InterPro DOMAIN/s: Band 7 protein (InterPro:IPR001107); Has 1337 Blast hits to 1335…
Ach_contig30989	PREDICTED: uncharacterized protein LOC100243335 [Vitis vinifera]	gi|75223199|sp|O80462.2|XLG1_ARATH	1.37156	0	0	0	1.13411	1.3623	1.12354	Achn052521			gi|225426014|ref|XP_002271107.1|	gi|225426014|ref|XP_002271107.1|	PREDICTED: uncharacterized protein LOC100243335 [Vitis vinifera]	Extra large guanine nucleotide binding protein 1	(at2g46380 : 325.0) Protein of unknown function (DUF3133); CONTAINS InterPro DOMAIN/s: Protein of unknown function DUF3133 (InterPro:IPR021480); BEST Arabidopsis thaliana protein match is: Protein of unknown function (DUF3133) (TAIR:AT3G61670.1); Has 300 Blast hits to 240 proteins in 20 species: Archae 0; Bacteria 2; Metazoa 3; Fungi 0; Plants 289; Viruses 0; Other Eukaryotes 6 (source: NCBI BLin…
Ach_contig33024	Uncharacterized protein isoform 1 [Theobroma cacao]	gi|75170629|sp|Q9FHK4.1|Y5519_ARATH	1.2139	0	0	0	0	0	0	Achn105611			gi|508703866|gb|EOX95762.1|	gi|255586545|ref|XP_002533909.1|	hypothetical protein RCOM_0237030 [Ricinus communis]	Uncharacterized protein At5g05190	(at3g61670 : 537.0) Protein of unknown function (DUF3133); FUNCTIONS IN: molecular_function unknown; INVOLVED IN: biological_process unknown; LOCATED IN: plasma membrane; EXPRESSED IN: 22 plant structures; EXPRESSED DURING: 13 growth stages; CONTAINS InterPro DOMAIN/s: Protein of unknown function DUF3133 (InterPro:IPR021480); BEST Arabidopsis thaliana protein match is: Protein of unknown function…
Ach_contig27425	unnamed protein product [Vitis vinifera]		0	0	0	0	-1.14803	-1.04853	0	Achn109891			gi|296084591|emb|CBI25612.3|	gi|225462992|ref|XP_002264438.1|	PREDICTED: uncharacterized protein LOC100248232 [Vitis vinifera]		(at2g22650 : 510.0) FAD dependent oxidoreductase family protein; FUNCTIONS IN: oxidoreductase activity; EXPRESSED IN: 20 plant structures; EXPRESSED DURING: 12 growth stages; CONTAINS InterPro DOMAIN/s: FAD dependent oxidoreductase (InterPro:IPR006076); Has 35333 Blast hits to 34131 proteins in 2444 species: Archae 798; Bacteria 22429; Metazoa 974; Fungi 991; Plants 531; Viruses 0; Other Eukaryot…
Ach_contig3509	uncharacterized protein LOC100808269 [Glycine max]	gi|5902707|sp|Q40412.1|ABA2_NICPL	-1.51634	0	0	0	0	0	0	Achn018361			gi|363807914|ref|NP_001242194.1|	gi|363807914|ref|NP_001242194.1|	uncharacterized protein LOC100808269 [Glycine max]	Zeaxanthin epoxidase, chloroplastic; Flags: Precursor	(at2g21530 : 168.0) SMAD/FHA domain containing protein ; INVOLVED IN: biological_process unknown; LOCATED IN: chloroplast thylakoid membrane, chloroplast stroma, chloroplast; EXPRESSED IN: guard cell; CONTAINS InterPro DOMAIN/s: SMAD/FHA domain (InterPro:IPR008984), Forkhead associated (FHA) domain (InterPro:IPR000253); Has 459 Blast hits to 455 proteins in 163 species: Archae 26; Bacteria 275; M…
Ach_contig14135	hypothetical protein VITISV_031800 [Vitis vinifera]	gi|75156737|sp|Q8LLE5.1|FPP_SOLLC	-1.2411	0	0	0	0	0	0	Achn352991			gi|147866605|emb|CAN83687.1|	gi|359480767|ref|XP_003632521.1|	PREDICTED: filament like plant protein 3 like isoform 2 [Vitis vinifera]	Filament like plant protein	(at3g05270 : 254.0) Plant protein of unknown function (DUF869); EXPRESSED IN: 22 plant structures; EXPRESSED DURING: 13 growth stages; CONTAINS InterPro DOMAIN/s: Protein of unknown function DUF869, plant (InterPro:IPR008587); BEST Arabidopsis thaliana protein match is: Plant protein of unknown function (DUF869) (TAIR:AT1G21810.1); Has 30201 Blast hits to 17322 proteins in 780 species: Archae 12;…
Ach_contig9557	PREDICTED: formimidoyltransferase cyclodeaminase like [Solanum lycopersicum]	gi|1706872|sp|P53603.1|FTCD_PIG	0	0	0	0	-2.02966	0	-2.05413	Achn072521			gi|460395512|ref|XP_004243327.1|	gi|460395512|ref|XP_004243327.1|	PREDICTED: formimidoyltransferase cyclodeaminase like [Solanum lycopersicum]	Formimidoyltransferase cyclodeaminase	(at2g20830 : 139.0) transferases;folic acid binding; FUNCTIONS IN: folic acid binding, transferase activity; INVOLVED IN: metabolic process; LOCATED IN: endomembrane system; EXPRESSED IN: 24 plant structures; EXPRESSED DURING: 15 growth stages; CONTAINS InterPro DOMAIN/s: Formiminotransferase, N terminal subdomain (InterPro:IPR012886), Formiminotransferas, N and C terminal subdomains (InterPro:IP…
Ach_contig26139	PREDICTED: uncharacterized protein LOC100264067 [Vitis vinifera]	gi|74626867|sp|O74503.1|UAF30_SCHPO	1.78135	0	0	0	0	0	0	Achn333571	K15223		gi|225460811|ref|XP_002275854.1|	gi|225460811|ref|XP_002275854.1|	PREDICTED: uncharacterized protein LOC100264067 [Vitis vinifera]	Upstream activation factor subunit spp27	(at4g22360 : 207.0) SWIB complex BAF60b domain containing protein; CONTAINS InterPro DOMAIN/s: SWIB/MDM2 domain (InterPro:IPR003121), SWIB domain (InterPro:IPR019835), DEK, C terminal (InterPro:IPR014876); BEST Arabidopsis thaliana protein match is: SWIB complex BAF60b domain containing protein (TAIR:AT3G19080.1); Has 30201 Blast hits to 17322 proteins in 780 species: Archae 12; Bacteria 1396; Me…
Ach_contig26393	PREDICTED: putative glucuronosyltransferase PGSIP8 like [Solanum lycopersicum]	gi|75161680|sp|Q8VZP6.1|GUX8_ARATH	0	0	0	0	-1.33623	0	-1.41238	Achn205821			gi|460400487|ref|XP_004245766.1|	gi|460400487|ref|XP_004245766.1|	PREDICTED: putative glucuronosyltransferase PGSIP8 like [Solanum lycopersicum]	Putative glucuronosyltransferase PGSIP8	(at2g35710 : 581.0) Nucleotide diphospho sugar transferases superfamily protein; FUNCTIONS IN: transferase activity, transferring hexosyl groups, transferase activity, transferring glycosyl groups; INVOLVED IN: carbohydrate biosynthetic process, biosynthetic process; LOCATED IN: endomembrane system; EXPRESSED IN: 11 plant structures; EXPRESSED DURING: 7 growth stages; BEST Arabidopsis thaliana pr…
Ach_contig22864	Lorelei like gpi anchored protein 1 [Theobroma cacao]	gi|259495194|sp|B3GS44.1|LRE_ARATH	1.59232	0	0	0	0	0	0	Achn042521			gi|508719948|gb|EOY11845.1|	gi|225446345|ref|XP_002272406.1|	PREDICTED: GPI anchored protein LORELEI [Vitis vinifera]	GPI anchored protein LORELEI; Flags: Precursor	(at5g56170 : 190.0) LORELEI LIKE GPI ANCHORED PROTEIN 1 (LLG1); BEST Arabidopsis thaliana protein match is: lorelei (TAIR:AT4G26466.1); Has 1807 Blast hits to 1807 proteins in 277 species: Archae 0; Bacteria 0; Metazoa 736; Fungi 347; Plants 385; Viruses 0; Other Eukaryotes 339 (source: NCBI BLink). & (reliability: 380.0) & (original description: no original description)
Ach_contig15813	unknown [Populus trichocarpa x Populus deltoides]	gi|3023453|sp|P95649.1|CBBY_RHOSH	-1.60224	0	0	0	0	0	0	Achn116501			gi|118488927|gb|ABK96272.1|	gi|224136009|ref|XP_002322216.1|	predicted protein [Populus trichocarpa]	Protein CbbY	(at3g48420 : 423.0) Haloacid dehalogenase like hydrolase (HAD) superfamily protein; FUNCTIONS IN: hydrolase activity, catalytic activity; INVOLVED IN: metabolic process; LOCATED IN: chloroplast, chloroplast stroma, chloroplast envelope; EXPRESSED IN: 22 plant structures; EXPRESSED DURING: 14 growth stages; CONTAINS InterPro DOMAIN/s: Haloacid dehalogenase like hydrolase (InterPro:IPR005834), HAD …
Ach_contig23484	hypothetical protein PRUPE_ppa010350mg [Prunus persica]		0	0	0	0	0	1.60265	0	Achn104151			gi|462405238|gb|EMJ10702.1|	gi|224138840|ref|XP_002326703.1|	predicted protein [Populus trichocarpa]		(at2g38740 : 169.0) Haloacid dehalogenase like hydrolase (HAD) superfamily protein; FUNCTIONS IN: hydrolase activity, catalytic activity; INVOLVED IN: metabolic process; LOCATED IN: plasma membrane; EXPRESSED IN: 25 plant structures; EXPRESSED DURING: 15 growth stages; CONTAINS InterPro DOMAIN/s: Haloacid dehalogenase like hydrolase (InterPro:IPR005834), Haloacid dehydrogenase/epoxide hydrolase (…
Ach_contig8109	predicted protein [Populus trichocarpa]	gi|68052856|sp|Q9X0Y1.1|P1254_THEMA	0	0	0	0	0	1.43639	0	Achn104151			gi|224138840|ref|XP_002326703.1|	gi|224138840|ref|XP_002326703.1|	predicted protein [Populus trichocarpa]	Phosphorylated carbohydrates phosphatase TM_1254	(at2g38740 : 361.0) Haloacid dehalogenase like hydrolase (HAD) superfamily protein; FUNCTIONS IN: hydrolase activity, catalytic activity; INVOLVED IN: metabolic process; LOCATED IN: plasma membrane; EXPRESSED IN: 25 plant structures; EXPRESSED DURING: 15 growth stages; CONTAINS InterPro DOMAIN/s: Haloacid dehalogenase like hydrolase (InterPro:IPR005834), Haloacid dehydrogenase/epoxide hydrolase (…
Ach_contig16245	PREDICTED: haloacid dehalogenase like hydrolase domain containing protein Sgpp like [Solanum tuberosum]	gi|68052856|sp|Q9X0Y1.1|P1254_THEMA	-1.30947	0	0	0	0	0	0	Achn009781			gi|565371222|ref|XP_006352208.1|	gi|460398381|ref|XP_004244740.1|	PREDICTED: protein CbbY like [Solanum lycopersicum]	Phosphorylated carbohydrates phosphatase TM_1254	(at2g38740 : 295.0) Haloacid dehalogenase like hydrolase (HAD) superfamily protein; FUNCTIONS IN: hydrolase activity, catalytic activity; INVOLVED IN: metabolic process; LOCATED IN: plasma membrane; EXPRESSED IN: 25 plant structures; EXPRESSED DURING: 15 growth stages; CONTAINS InterPro DOMAIN/s: Haloacid dehalogenase like hydrolase (InterPro:IPR005834), Haloacid dehydrogenase/epoxide hydrolase (…
Ach_contig15725	PREDICTED: protein NDR1 like [Solanum lycopersicum]	gi|75268180|sp|Q9C615.1|SYP24_ARATH	2.38222	0	0	0	0	0	0	Achn108141			gi|460365156|ref|XP_004228470.1|	gi|460365156|ref|XP_004228470.1|	PREDICTED: protein NDR1 like [Solanum lycopersicum]	Putative syntaxin 24	(at2g27080 : 230.0) Late embryogenesis abundant (LEA) hydroxyproline rich glycoprotein family; CONTAINS InterPro DOMAIN/s: Late embryogenesis abundant protein, group 2 (InterPro:IPR004864); BEST Arabidopsis thaliana protein match is: Late embryogenesis abundant (LEA) hydroxyproline rich glycoprotein family (TAIR:AT5G21130.1); Has 35333 Blast hits to 34131 proteins in 2444 species: Archae 798; Bac…
Ach_contig14249	unnamed protein product [Vitis vinifera]		0	0	-2.62334	0	0	0	0	Achn269621			gi|296085720|emb|CBI29520.3|	gi|225469844|ref|XP_002265824.1|	PREDICTED: uncharacterized protein LOC100253628 [Vitis vinifera]		(at5g07490 : 87.8) unknown protein; BEST Arabidopsis thaliana protein match is: unknown protein (TAIR:AT5G61630.1); Has 50 Blast hits to 50 proteins in 9 species: Archae 0; Bacteria 0; Metazoa 0; Fungi 0; Plants 50; Viruses 0; Other Eukaryotes 0 (source: NCBI BLink). & (reliability: 159.4) & (original description: no original description)
Ach_contig3495	PREDICTED: uncharacterized protein LOC100254720 [Vitis vinifera]		0	0	0	3.43197	2.4578	0	2.21392	Achn211691			gi|225463954|ref|XP_002268343.1|	gi|225463954|ref|XP_002268343.1|	PREDICTED: uncharacterized protein LOC100254720 [Vitis vinifera]		(at5g26690 : 85.1) Heavy metal transport/detoxification superfamily protein ; FUNCTIONS IN: metal ion binding; INVOLVED IN: metal ion transport; LOCATED IN: cellular_component unknown; CONTAINS InterPro DOMAIN/s: Heavy metal transport/detoxification protein (InterPro:IPR006121); BEST Arabidopsis thaliana protein match is: Heavy metal transport/detoxification superfamily protein (TAIR:AT3G05920.1)…
Ach_contig17920	unnamed protein product [Vitis vinifera]	gi|294863183|sp|Q556Z9.2|Y3361_DICDI	-1.40847	0	0	0	-1.00759	0	0	Achn365831			gi|297734031|emb|CBI15278.3|	gi|225456660|ref|XP_002267093.1|	PREDICTED: uncharacterized protein LOC100260399 isoform 1 [Vitis vinifera]	Transmembrane protein DDB_G0273707/DDB_G0273361	(at3g47980 : 255.0) Integral membrane HPP family protein; FUNCTIONS IN: molecular_function unknown; INVOLVED IN: biological_process unknown; LOCATED IN: integral to membrane, chloroplast; EXPRESSED IN: root; CONTAINS InterPro DOMAIN/s: HPP (InterPro:IPR007065); BEST Arabidopsis thaliana protein match is: Integral membrane HPP family protein (TAIR:AT5G62720.1); Has 1433 Blast hits to 1433 proteins…
Ach_contig1826	predicted protein [Populus trichocarpa]		3.46519	0	0	0	0	0	0	Achn232691			gi|224077842|ref|XP_002305432.1|	gi|224077842|ref|XP_002305432.1|	predicted protein [Populus trichocarpa]		(at4g36610 : 136.0) alpha/beta Hydrolases superfamily protein; FUNCTIONS IN: hydrolase activity; INVOLVED IN: biological_process unknown; LOCATED IN: endomembrane system; EXPRESSED IN: 18 plant structures; EXPRESSED DURING: 8 growth stages; CONTAINS InterPro DOMAIN/s: Alpha/beta hydrolase fold 1 (InterPro:IPR000073); BEST Arabidopsis thaliana protein match is: alpha/beta Hydrolases superfamily pr…
Ach_contig1005	Epoxide hydrolase [Medicago truncatula]	gi|123914320|sp|Q0IIS3.1|EPHX3_XENTR	1.78405	0	-2.37676	0	0	0	0	Achn187751			gi|357518259|ref|XP_003629418.1|	gi|357518259|ref|XP_003629418.1|	Epoxide hydrolase [Medicago truncatula]	Epoxide hydrolase 3	(at2g18360 : 404.0) alpha/beta Hydrolases superfamily protein; FUNCTIONS IN: hydrolase activity; LOCATED IN: endomembrane system; EXPRESSED IN: shoot apex, hypocotyl, root, leaf; CONTAINS InterPro DOMAIN/s: Alpha/beta hydrolase fold 1 (InterPro:IPR000073); BEST Arabidopsis thaliana protein match is: alpha/beta Hydrolases superfamily protein (TAIR:AT4G36610.1); Has 8797 Blast hits to 8792 proteins…
Ach_contig9589	PREDICTED: omega hydroxypalmitate O feruloyl transferase like [Solanum lycopersicum]		-1.22483	0	-1.99158	0	-2.52546	0	-1.81759	Achn335831			gi|460404820|ref|XP_004247878.1|	gi|460404820|ref|XP_004247878.1|	PREDICTED: omega hydroxypalmitate O feruloyl transferase like [Solanum lycopersicum]		(at3g23840 : 90.9) HXXXD type acyl transferase family protein; FUNCTIONS IN: transferase activity, transferring acyl groups other than amino acyl groups, transferase activity; INVOLVED IN: biological_process unknown; LOCATED IN: chloroplast thylakoid membrane; EXPRESSED IN: 25 plant structures; EXPRESSED DURING: 15 growth stages; CONTAINS InterPro DOMAIN/s: Transferase (InterPro:IPR003480); BEST …
Ach_contig9591	unnamed protein product [Vitis vinifera]		-1.37102	0	0	0	-2.40263	0	-1.75784	Achn335831			gi|298205227|emb|CBI17286.3|	gi|225433483|ref|XP_002264429.1|	PREDICTED: hydroxycinnamoyl Coenzyme A shikimate/quinate hydroxycinnamoyltransferase [Vitis vinifera]		(at4g13840 : 149.0) HXXXD type acyl transferase family protein; FUNCTIONS IN: transferase activity, transferring acyl groups other than amino acyl groups, transferase activity; INVOLVED IN: biological_process unknown; EXPRESSED IN: 13 plant structures; EXPRESSED DURING: 8 growth stages; CONTAINS InterPro DOMAIN/s: Transferase (InterPro:IPR003480); BEST Arabidopsis thaliana protein match is: HXXXD…
Ach_contig31368	PREDICTED: uncharacterized protein LOC100248947 [Vitis vinifera]		1.0633	0	0	0	0	0	0	Achn025141			gi|225427207|ref|XP_002278180.1|	gi|225427207|ref|XP_002278180.1|	PREDICTED: uncharacterized protein LOC100248947 [Vitis vinifera]		(at2g35230 : 137.0) Contains a plant specific VQ motif. Involved in endosperm growth and seed size determination. IKU1 is expressed in the early endosperm and its progenitor, the central cell.IKU1 interacts with MINI3 in the yeast two hybrid system.; VQ motif containing protein; BEST Arabidopsis thaliana protein match is: hydroxyproline rich glycoprotein family protein (TAIR:AT1G32610.2); Has 353…
Ach_contig15338	Hypoxia responsive family protein [Theobroma cacao]		1.71495	0	0	0	0	0	0	Achn183981			gi|508719621|gb|EOY11518.1|	gi|225431729|ref|XP_002268696.1|	PREDICTED: uncharacterized protein LOC100243044 [Vitis vinifera]		(at3g05550 : 120.0) Hypoxia responsive family protein; CONTAINS InterPro DOMAIN/s: Hypoxia induced protein, conserved region (InterPro:IPR007667); BEST Arabidopsis thaliana protein match is: Hypoxia responsive family protein (TAIR:AT5G27760.1); Has 144 Blast hits to 144 proteins in 38 species: Archae 0; Bacteria 0; Metazoa 0; Fungi 45; Plants 99; Viruses 0; Other Eukaryotes 0 (source: NCBI BLink)…
Ach_contig15133	PREDICTED: probable inactive poly [ADP ribose]	gi|75272070|sp|Q9ZUD9.1|SRO2_ARATH	2.03114	0	0	0	0	0	0	Achn122761			gi|359473190|ref|XP_003631261.1|	gi|359473190|ref|XP_003631261.1|	PREDICTED: probable inactive poly [ADP ribose]	Probable inactive poly [ADP ribose]	(at1g23550 : 239.0) Encodes a protein with similarity to RCD1 but without the WWE domain. The protein does have a PARP signature upstream of the C terminal protein interaction domain. The PARP signature may bind NAD+ and attach the ADP ribose moiety from NAD+ to the target molecule. Its presence suggests a role for the protein in ADP ribosylation.; similar to RCD one 2 (SRO2); FUNCTIONS IN: NAD+ …
Ach_contig12738	hypothetical protein PRUPE_ppa009153mg [Prunus persica]	gi|82179174|sp|Q5HZL9.1|HDHD3_XENLA	0	-1.42651	0	-1.14056	0	-1.21381	0	Achn192281			gi|462397860|gb|EMJ03528.1|	gi|225441246|ref|XP_002273524.1|	PREDICTED: haloacid dehalogenase like hydrolase domain containing protein 3 [Vitis vinifera]	Haloacid dehalogenase like hydrolase domain containing protein 3	(at2g41250 : 392.0) Haloacid dehalogenase like hydrolase (HAD) superfamily protein; FUNCTIONS IN: hydrolase activity, catalytic activity, phosphoglycolate phosphatase activity; INVOLVED IN: metabolic process; LOCATED IN: mitochondrion; EXPRESSED IN: 24 plant structures; EXPRESSED DURING: 15 growth stages; CONTAINS InterPro DOMAIN/s: Haloacid dehalogenase like hydrolase (InterPro:IPR005834), Haloa…
Ach_contig1097	uncharacterized protein LOC100806792 [Glycine max]	gi|20141847|sp|O22160.2|TL15A_ARATH	0	0	0	-1.09317	-1.42847	-1.22066	-1.26192	Achn010541			gi|359806262|ref|NP_001240959.1|	gi|359806262|ref|NP_001240959.1|	uncharacterized protein LOC100806792 [Glycine max]	Thylakoid lumenal 15 kDa protein 1, chloroplastic	(at2g44920 : 241.0) Tetratricopeptide repeat (TPR) like superfamily protein; FUNCTIONS IN: molecular_function unknown; LOCATED IN: thylakoid, thylakoid lumen, chloroplast thylakoid membrane, chloroplast thylakoid lumen, chloroplast; EXPRESSED IN: 24 plant structures; EXPRESSED DURING: 13 growth stages; CONTAINS InterPro DOMAIN/s: Pentapeptide repeat (InterPro:IPR001646); BEST Arabidopsis thaliana…
Ach_contig9531	PREDICTED: lanC like protein 2 [Vitis vinifera]	gi|47116926|sp|Q9JJK2.1|LANC2_MOUSE	-1.67199	-1.44059	0	0	0	0	0	Achn094161			gi|225468981|ref|XP_002262692.1|	gi|225468981|ref|XP_002262692.1|	PREDICTED: lanC like protein 2 [Vitis vinifera]	LanC like protein 2	(at5g65280 : 563.0) Encodes a protein with reported similarity to GCR2 a putative G protein coupled receptor thought to be an ABA receptor. Loss of function mutations in GCL1 show no ABA response defects based on assays of seed germination and seedling development.GCL1 also has similarity to LANCL1 and LANCL2, human homologs of bacterial lanthionine synthetase.; GCR2 like 1 (GCL1); FUNCTIONS IN: …
Ach_contig30921	PREDICTED: mannosyl oligosaccharide 1,2 alpha mannosidase MNS3 like [Vitis vinifera]	gi|75163519|sp|Q93Y37.1|MNS3_ARATH	1.55082	0	0	0	0	0	0	Achn022561	K01230		gi|225444543|ref|XP_002275664.1|	gi|225444543|ref|XP_002275664.1|	PREDICTED: mannosyl oligosaccharide 1,2 alpha mannosidase MNS3 like [Vitis vinifera]	Mannosyl oligosaccharide 1,2 alpha mannosidase MNS3	(at1g30000 : 911.0) alpha mannosidase 3 (MNS3); CONTAINS InterPro DOMAIN/s: Glycoside hydrolase, family 47 (InterPro:IPR001382); BEST Arabidopsis thaliana protein match is: alpha mannosidase 2 (TAIR:AT3G21160.1); Has 2086 Blast hits to 1880 proteins in 193 species: Archae 0; Bacteria 12; Metazoa 798; Fungi 875; Plants 191; Viruses 0; Other Eukaryotes 210 (source: NCBI BLink). & (reliability: 1822…
Ach_contig24879	PREDICTED: uncharacterized protein LOC100264617 [Vitis vinifera]		-1.08069	0	0	0	0	0	0	Achn197951			gi|359488731|ref|XP_002275276.2|	gi|359488731|ref|XP_002275276.2|	PREDICTED: uncharacterized protein LOC100264617 [Vitis vinifera]		(at5g14910 : 134.0) Heavy metal transport/detoxification superfamily protein ; FUNCTIONS IN: metal ion binding; INVOLVED IN: metal ion transport; LOCATED IN: thylakoid, chloroplast thylakoid membrane, chloroplast stroma, chloroplast; EXPRESSED IN: 22 plant structures; EXPRESSED DURING: 13 growth stages; CONTAINS InterPro DOMAIN/s: Heavy metal transport/detoxification protein (InterPro:IPR006121);…
Ach_contig15713	hypothetical protein PRUPE_ppa025654mg [Prunus persica]	gi|75330984|sp|Q8S9K8.1|MES10_ARATH	-2.17685	0	0	0	0	0	0	Achn233421			gi|462394780|gb|EMJ00579.1|	gi|225428683|ref|XP_002284944.1|	PREDICTED: polyneuridine aldehyde esterase [Vitis vinifera]	Methylesterase 10	(at3g50440 : 234.0) Encodes a protein shown to have methyl jasmonate esterase activity in vitro. This protein does not act on methyl IAA, MeSA, MeGA4, or MEGA9 in vitro.; methyl esterase 10 (MES10); CONTAINS InterPro DOMAIN/s: Alpha/beta hydrolase fold 1 (InterPro:IPR000073); BEST Arabidopsis thaliana protein match is: methyl esterase 1 (TAIR:AT2G23620.1); Has 1602 Blast hits to 1600 proteins in …
Ach_contig29033	PREDICTED: probable esterase At1g33990 like [Vitis vinifera]	gi|75334389|sp|Q9FW03.1|MES11_ARATH	2.32126	0	0	0	0	0	0	Achn293651			gi|359488571|ref|XP_002279659.2|	gi|359488571|ref|XP_002279659.2|	PREDICTED: probable esterase At1g33990 like [Vitis vinifera]	Putative methylesterase 11, chloroplastic	(at3g29770 : 473.0) Encodes a protein predicted to act as a carboxylesterase. It has similarity to the SABP2 methyl salicylate esterase from tobacco. This protein does not act on methyl IAA, methyl JA, MeSA, MeGA4, or MEGA9 in vitro.; methyl esterase 11 (MES11); FUNCTIONS IN: hydrolase activity; INVOLVED IN: N terminal protein myristoylation; LOCATED IN: chloroplast; EXPRESSED IN: 21 plant struct…
Ach_contig13587	Uncharacterized protein isoform 2 [Theobroma cacao]	gi|259016173|sp|Q9C9G6.2|U195A_ARATH	-1.06022	0	0	0	0	0	0	Achn092361			gi|508699208|gb|EOX91104.1|	gi|224133840|ref|XP_002327693.1|	predicted protein [Populus trichocarpa]	MIP18 family protein At1g68310	(at3g50845 : 239.0) Protein of unknown function (DUF59); FUNCTIONS IN: molecular_function unknown; INVOLVED IN: biological_process unknown; LOCATED IN: cellular_component unknown; CONTAINS InterPro DOMAIN/s: Protein of unknown function DUF59 (InterPro:IPR002744); BEST Arabidopsis thaliana protein match is: Protein of unknown function (DUF59) (TAIR:AT1G68310.2); Has 567 Blast hits to 565 proteins …
Ach_contig19485	PREDICTED: uncharacterized protein At2g39795, mitochondrial like [Solanum lycopersicum]	gi|21542303|sp|Q8W487.1|YB95_ARATH	1.04501	0	0	0	0	0	0	Achn329151	K15414		gi|460380369|ref|XP_004235929.1|	gi|460380369|ref|XP_004235929.1|	PREDICTED: uncharacterized protein At2g39795, mitochondrial like [Solanum lycopersicum]	Uncharacterized protein At2g39795, mitochondrial; Flags: Precursor	(at1g15870 : 196.0) Mitochondrial glycoprotein family protein; FUNCTIONS IN: molecular_function unknown; INVOLVED IN: biological_process unknown; LOCATED IN: mitochondrial matrix; EXPRESSED IN: 13 plant structures; EXPRESSED DURING: 7 growth stages; CONTAINS InterPro DOMAIN/s: Mitochondrial glycoprotein (InterPro:IPR003428); BEST Arabidopsis thaliana protein match is: Mitochondrial glycoprotein f…
Ach_contig6544	hypothetical protein VITISV_009388 [Vitis vinifera]	gi|47116974|sp|Q8R431.1|MGLL_RAT	0	0	0	0	-2.72097	0	0	Achn003141			gi|147837154|emb|CAN63634.1|	gi|225444053|ref|XP_002263371.1|	PREDICTED: monoglyceride lipase like [Vitis vinifera]	Monoglyceride lipase	(at5g14980 : 192.0) alpha/beta Hydrolases superfamily protein; BEST Arabidopsis thaliana protein match is: alpha/beta Hydrolases superfamily protein (TAIR:AT5G19290.1); Has 3141 Blast hits to 3138 proteins in 1076 species: Archae 24; Bacteria 2044; Metazoa 145; Fungi 150; Plants 435; Viruses 33; Other Eukaryotes 310 (source: NCBI BLink). & (reliability: 384.0) & (original description: no original…
Ach_contig958	hypothetical protein VITISV_036229 [Vitis vinifera]	gi|47117287|sp|Q99685.2|MGLL_HUMAN	0	0	0	0	0	-1.14066	0	Achn202621			gi|147855038|emb|CAN82378.1|	gi|225449056|ref|XP_002274887.1|	PREDICTED: monoglyceride lipase [Vitis vinifera]	Monoglyceride lipase	(at5g19290 : 459.0) alpha/beta Hydrolases superfamily protein; BEST Arabidopsis thaliana protein match is: alpha/beta Hydrolases superfamily protein (TAIR:AT5G14980.1); Has 1807 Blast hits to 1807 proteins in 277 species: Archae 0; Bacteria 0; Metazoa 736; Fungi 347; Plants 385; Viruses 0; Other Eukaryotes 339 (source: NCBI BLink). & (reliability: 918.0) & (original description: no original descr…
Ach_contig18154	PREDICTED: monoglyceride lipase isoform 1 [Vitis vinifera]	gi|47117287|sp|Q99685.2|MGLL_HUMAN	0	0	0	0	0	-1.39103	-1.46319	Achn129271			gi|225437380|ref|XP_002268904.1|	gi|225437380|ref|XP_002268904.1|	PREDICTED: monoglyceride lipase isoform 1 [Vitis vinifera]	Monoglyceride lipase	(at3g62860 : 506.0) alpha/beta Hydrolases superfamily protein; FUNCTIONS IN: catalytic activity; LOCATED IN: plasma membrane; EXPRESSED IN: 15 plant structures; EXPRESSED DURING: LP.06 six leaves visible, LP.04 four leaves visible, 4 anthesis, C globular stage, petal differentiation and expansion stage; BEST Arabidopsis thaliana protein match is: alpha/beta Hydrolases superfamily protein (TAIR:AT…
Ach_contig34020	conserved hypothetical protein [Ricinus communis]		1.15994	0	0	0	0	0	0	Achn154931			gi|255583593|ref|XP_002532552.1|	gi|255583593|ref|XP_002532552.1|	conserved hypothetical protein [Ricinus communis]		(at1g50660 : 206.0) unknown protein; INVOLVED IN: biological_process unknown; LOCATED IN: chloroplast; EXPRESSED IN: 22 plant structures; EXPRESSED DURING: 13 growth stages; BEST Arabidopsis thaliana protein match is: unknown protein (TAIR:AT3G20350.1); Has 21445 Blast hits to 15134 proteins in 1325 species: Archae 461; Bacteria 2309; Metazoa 11052; Fungi 1737; Plants 1035; Viruses 42; Other Euka…
Ach_contig27943	HXXXD type acyl transferase family protein [Theobroma cacao]	gi|75170176|sp|Q9FF86.1|DCR_ARATH	0	0	0	-1.68642	-2.73846	-2.47187	-3.10124	Achn011591			gi|508776015|gb|EOY23271.1|	gi|255545220|ref|XP_002513671.1|	Anthranilate N benzoyltransferase protein, putative [Ricinus communis]	BAHD acyltransferase DCR	(at5g23940 : 561.0) Encodes PERMEABLE LEAVES3 (PEL3), a putative acyl transferase. Mutation in this locus results in altered trichome phenotype (trcichomes become tangled during leaf expansion). Additional phenotype includes altered cuticle layer.; PERMEABLE LEAVES3 (PEL3); FUNCTIONS IN: transferase activity, transferring acyl groups other than amino acyl groups, transferase activity; INVOLVED IN…
Ach_contig2041	PREDICTED: uncharacterized protein LOC100253490 [Vitis vinifera]		0	0	0	0	-1.84409	0	0	Achn177641			gi|225470960|ref|XP_002266683.1|	gi|225470960|ref|XP_002266683.1|	PREDICTED: uncharacterized protein LOC100253490 [Vitis vinifera]		(at1g01225 : 279.0) NC domain containing protein related; CONTAINS InterPro DOMAIN/s: NC (InterPro:IPR007053); BEST Arabidopsis thaliana protein match is: NC domain containing protein related (TAIR:AT4G00905.1); Has 173 Blast hits to 172 proteins in 34 species: Archae 0; Bacteria 24; Metazoa 5; Fungi 0; Plants 139; Viruses 0; Other Eukaryotes 5 (source: NCBI BLink). & (reliability: 558.0) & (orig…
Ach_contig18464	predicted protein [Populus trichocarpa]		1.1027	0	0	0	0	0	0	Achn362601			gi|224079694|ref|XP_002305915.1|	gi|224079694|ref|XP_002305915.1|	predicted protein [Populus trichocarpa]		(at3g02700 : 346.0) NC domain containing protein related; CONTAINS InterPro DOMAIN/s: NC (InterPro:IPR007053); BEST Arabidopsis thaliana protein match is: NC domain containing protein related (TAIR:AT5G16360.1); Has 186 Blast hits to 185 proteins in 40 species: Archae 0; Bacteria 31; Metazoa 10; Fungi 0; Plants 139; Viruses 0; Other Eukaryotes 6 (source: NCBI BLink). & (reliability: 692.0) & (ori…
Ach_contig23780	predicted protein [Populus trichocarpa]		0	0	0	0	1.03362	0	0	Achn136011			gi|224130588|ref|XP_002320878.1|	gi|224130588|ref|XP_002320878.1|	predicted protein [Populus trichocarpa]		(at1g01225 : 347.0) NC domain containing protein related; CONTAINS InterPro DOMAIN/s: NC (InterPro:IPR007053); BEST Arabidopsis thaliana protein match is: NC domain containing protein related (TAIR:AT4G00905.1); Has 173 Blast hits to 172 proteins in 34 species: Archae 0; Bacteria 24; Metazoa 5; Fungi 0; Plants 139; Viruses 0; Other Eukaryotes 5 (source: NCBI BLink). & (reliability: 694.0) & (orig…
Ach_contig24942	Carbon nitrogen hydrolase family protein isoform 1 [Theobroma cacao]	gi|75169228|sp|Q9C723.1|NADE_ARATH	0	0	0	1.29396	0	0	0	Achn257071	K01950		gi|508777842|gb|EOY25098.1|	gi|470129152|ref|XP_004300490.1|	PREDICTED: glutamine dependent NAD(+) synthetase like [Fragaria vesca subsp. vesca]	Glutamine dependent NAD(+) synthetase	(at1g55090 : 1239.0) carbon nitrogen hydrolase family protein; FUNCTIONS IN: hydrolase activity, acting on carbon nitrogen (but not peptide) bonds, NAD+ synthase (glutamine hydrolyzing) activity, ATP binding; INVOLVED IN: nitrogen compound metabolic process, NAD biosynthetic process; LOCATED IN: cellular_component unknown; EXPRESSED IN: 22 plant structures; EXPRESSED DURING: 13 growth stages; CON…
Ach_contig24940	PREDICTED: glutamine dependent NAD(+) synthetase like [Fragaria vesca subsp. vesca]	gi|75169228|sp|Q9C723.1|NADE_ARATH	0	0	0	1.01927	0	0	0	Achn257071			gi|470129152|ref|XP_004300490.1|	gi|470129152|ref|XP_004300490.1|	PREDICTED: glutamine dependent NAD(+) synthetase like [Fragaria vesca subsp. vesca]	Glutamine dependent NAD(+) synthetase	(at1g55090 : 551.0) carbon nitrogen hydrolase family protein; FUNCTIONS IN: hydrolase activity, acting on carbon nitrogen (but not peptide) bonds, NAD+ synthase (glutamine hydrolyzing) activity, ATP binding; INVOLVED IN: nitrogen compound metabolic process, NAD biosynthetic process; LOCATED IN: cellular_component unknown; EXPRESSED IN: 22 plant structures; EXPRESSED DURING: 13 growth stages; CONT…
Ach_contig20298	predicted protein [Populus trichocarpa]	gi|238690383|sp|B5FXE5.1|AIFM2_TAEGU	0	0	0	0	0	0	2.35718	Achn276981			gi|224059230|ref|XP_002299779.1|	gi|224059230|ref|XP_002299779.1|	predicted protein [Populus trichocarpa]	Apoptosis inducing factor 2	(at3g44190 : 163.0) FAD/NAD(P) binding oxidoreductase family protein; FUNCTIONS IN: electron carrier activity, oxidoreductase activity, FAD binding; INVOLVED IN: oxidation reduction; EXPRESSED IN: 25 plant structures; EXPRESSED DURING: 15 growth stages; CONTAINS InterPro DOMAIN/s: Pyridine nucleotide disulphide oxidoreductase, class II (InterPro:IPR000103), FAD dependent pyridine nucleotide disul…
Ach_contig8607	conserved hypothetical protein [Ricinus communis]		0	0	0	0	0	2.26351	0	Achn022111			gi|255559959|ref|XP_002520998.1|	gi|255559959|ref|XP_002520998.1|	conserved hypothetical protein [Ricinus communis]		(at2g30630 : 502.0) P loop containing nucleoside triphosphate hydrolases superfamily protein; FUNCTIONS IN: ATP binding; INVOLVED IN: cell killing; LOCATED IN: cellular_component unknown; EXPRESSED IN: petal, leaf whorl, flower, pollen tube; EXPRESSED DURING: 4 anthesis, petal differentiation and expansion stage; CONTAINS InterPro DOMAIN/s: Zeta toxin (InterPro:IPR010488); BEST Arabidopsis thalia…
Ach_contig31805	Octicosapeptide/Phox/Bem1p family protein isoform 1 [Theobroma cacao]		0	0	0	0	-1.24744	0	0	Achn122621			gi|508708736|gb|EOY00633.1|	gi|449434979|ref|XP_004135273.1|	PREDICTED: uncharacterized protein LOC101222057 [Cucumis sativus]		(at3g26510 : 167.0) Octicosapeptide/Phox/Bem1p family protein; CONTAINS InterPro DOMAIN/s: Octicosapeptide/Phox/Bem1p (InterPro:IPR000270); BEST Arabidopsis thaliana protein match is: octicosapeptide/Phox/Bem1p (PB1) domain containing protein (TAIR:AT1G70640.1); Has 35333 Blast hits to 34131 proteins in 2444 species: Archae 798; Bacteria 22429; Metazoa 974; Fungi 991; Plants 531; Viruses 0; Other…
Ach_contig31809	PREDICTED: uncharacterized protein LOC100242640 isoform 2 [Vitis vinifera]		2.49114	0	0	0	0	0	0	Achn073861			gi|359496288|ref|XP_002271639.2|	gi|359496288|ref|XP_002271639.2|	PREDICTED: uncharacterized protein LOC100242640 isoform 2 [Vitis vinifera]		(at3g26510 : 150.0) Octicosapeptide/Phox/Bem1p family protein; CONTAINS InterPro DOMAIN/s: Octicosapeptide/Phox/Bem1p (InterPro:IPR000270); BEST Arabidopsis thaliana protein match is: octicosapeptide/Phox/Bem1p (PB1) domain containing protein (TAIR:AT1G70640.1); Has 35333 Blast hits to 34131 proteins in 2444 species: Archae 798; Bacteria 22429; Metazoa 974; Fungi 991; Plants 531; Viruses 0; Other…
Ach_contig27823	unnamed protein product [Vitis vinifera]	gi|74855390|sp|Q54TS4.1|YIPF1_DICDI	1.23682	0	0	0	0	0	0	Achn083361			gi|296088318|emb|CBI36763.3|	gi|255542616|ref|XP_002512371.1|	Protein YIPF1, putative [Ricinus communis]	Protein YIPF1 homolog	(at5g27490 : 445.0) Integral membrane Yip1 family protein; FUNCTIONS IN: molecular_function unknown; INVOLVED IN: biological_process unknown; LOCATED IN: membrane; EXPRESSED IN: 23 plant structures; EXPRESSED DURING: 14 growth stages; CONTAINS InterPro DOMAIN/s: Yip1 domain (InterPro:IPR006977); BEST Arabidopsis thaliana protein match is: Integral membrane Yip1 family protein (TAIR:AT3G05280.1); …
Ach_contig26762	Peroxisomal membrane 22 kDa family protein isoform 1 [Theobroma cacao]	gi|110287796|sp|Q2KIY1.3|PXMP2_BOVIN	-1.04501	0	0	0	0	0	0	Achn163431	K13348		gi|508720943|gb|EOY12840.1|	gi|460397292|ref|XP_004244201.1|	PREDICTED: uncharacterized protein LOC101247444 [Solanum lycopersicum]	Peroxisomal membrane protein 2	(at1g52870 : 464.0) Peroxisomal membrane 22 kDa (Mpv17/PMP22) family protein; FUNCTIONS IN: molecular_function unknown; INVOLVED IN: biological_process unknown; LOCATED IN: integral to membrane, chloroplast; EXPRESSED IN: 21 plant structures; EXPRESSED DURING: 13 growth stages; CONTAINS InterPro DOMAIN/s: Mpv17/PMP22 (InterPro:IPR007248); BEST Arabidopsis thaliana protein match is: Peroxisomal me…
Ach_contig26760	Peroxisomal membrane 22 kDa family protein isoform 1 [Theobroma cacao]	gi|110287796|sp|Q2KIY1.3|PXMP2_BOVIN	-1.49364	-1.32727	0	0	0	-1.32744	-1.13878	Achn163431	K13348		gi|508720943|gb|EOY12840.1|	gi|225461355|ref|XP_002284644.1|	PREDICTED: uncharacterized protein LOC100253839 [Vitis vinifera]	Peroxisomal membrane protein 2	(at1g52870 : 459.0) Peroxisomal membrane 22 kDa (Mpv17/PMP22) family protein; FUNCTIONS IN: molecular_function unknown; INVOLVED IN: biological_process unknown; LOCATED IN: integral to membrane, chloroplast; EXPRESSED IN: 21 plant structures; EXPRESSED DURING: 13 growth stages; CONTAINS InterPro DOMAIN/s: Mpv17/PMP22 (InterPro:IPR007248); BEST Arabidopsis thaliana protein match is: Peroxisomal me…
Ach_contig5611	PGPS/D10 [Medicago truncatula]		-1.75801	0	0	-1.28712	-1.77833	0	0	Achn390091			gi|357517301|ref|XP_003628939.1|	gi|357517301|ref|XP_003628939.1|	PGPS/D10 [Medicago truncatula]		(at1g67910 : 76.3) unknown protein; FUNCTIONS IN: molecular_function unknown; INVOLVED IN: biological_process unknown; LOCATED IN: chloroplast; EXPRESSED IN: 21 plant structures; EXPRESSED DURING: 12 growth stages; BEST Arabidopsis thaliana protein match is: unknown protein (TAIR:AT1G24577.1). & (reliability: 137.8) & (original description: no original description)
Ach_contig18537	Plant protein 1589 of Uncharacterized protein function [Theobroma cacao]		-2.15993	0	0	0	0	0	0	Achn203511			gi|508710559|gb|EOY02456.1|	gi|255560854|ref|XP_002521440.1|	conserved hypothetical protein [Ricinus communis]		(at1g10657 : 107.0) Plant protein 1589 of unknown function; FUNCTIONS IN: molecular_function unknown; INVOLVED IN: biological_process unknown; LOCATED IN: cellular_component unknown; CONTAINS InterPro DOMAIN/s: Conserved hypothetical protein CHP01589, plant (InterPro:IPR006476); BEST Arabidopsis thaliana protein match is: Plant protein 1589 of unknown function (TAIR:AT3G55240.1); Has 30201 Blast …
Ach_contig9453	predicted protein [Populus trichocarpa]	gi|74676498|sp|Q12010.1|YO092_YEAST	-1.21114	0	0	0	0	0	0	Achn058671			gi|224137504|ref|XP_002322574.1|	gi|224137504|ref|XP_002322574.1|	predicted protein [Populus trichocarpa]	Uncharacterized membrane protein YOL092W	(at2g41050 : 315.0) PQ loop repeat family protein / transmembrane family protein; FUNCTIONS IN: molecular_function unknown; INVOLVED IN: biological_process unknown; LOCATED IN: endomembrane system, membrane; EXPRESSED IN: 8 plant structures; EXPRESSED DURING: 4 anthesis, F mature embryo stage, petal differentiation and expansion stage, E expanded cotyledon stage, D bilateral stage; CONTAINS Inter…
Ach_contig28831	PREDICTED: protein DGCR14 [Vitis vinifera]	gi|32129486|sp|O44424.2|DGC14_DROME	1.23881	0	0	0	0	0	0	Achn071571	K13118		gi|225447600|ref|XP_002272703.1|	gi|357495511|ref|XP_003618044.1|	Heat shock protein [Medicago truncatula]	Protein DGCR14 homolog	(at3g07790 : 595.0) DGCR14 related; FUNCTIONS IN: molecular_function unknown; INVOLVED IN: biological_process unknown; LOCATED IN: chloroplast; EXPRESSED IN: 25 plant structures; EXPRESSED DURING: 15 growth stages; CONTAINS InterPro DOMAIN/s: Nuclear protein DGCR14 (InterPro:IPR019148); Has 334 Blast hits to 326 proteins in 146 species: Archae 0; Bacteria 0; Metazoa 141; Fungi 84; Plants 40; Viru…
Ach_contig12537	hypothetical protein VITISV_000273 [Vitis vinifera]	gi|110279050|sp|Q8LGD5.2|MKS1_ARATH	1.45712	0	0	0	0	0	0	Achn311081			gi|147778590|emb|CAN73469.1|	gi|15221409|ref|NP_177012.1|	VQ motif containing protein [Arabidopsis thaliana]	Protein MKS1	(at1g68450 : 85.5) VQ motif containing protein; FUNCTIONS IN: molecular_function unknown; INVOLVED IN: biological_process unknown; LOCATED IN: chloroplast; EXPRESSED IN: stem; CONTAINS InterPro DOMAIN/s: VQ (InterPro:IPR008889); BEST Arabidopsis thaliana protein match is: VQ motif containing protein (TAIR:AT3G18360.1); Has 133 Blast hits to 133 proteins in 12 species: Archae 0; Bacteria 0; Metazo…
Ach_contig8412	hypothetical protein VITISV_012682 [Vitis vinifera]	gi|62900747|sp|Q9ZS51.1|PMP22_ARATH	0	0	0	0	0	1.11266	0	Achn297571	K13347		gi|147795757|emb|CAN76530.1|	gi|225433201|ref|XP_002285350.1|	PREDICTED: peroxisomal membrane protein PMP22 [Vitis vinifera]	Peroxisomal membrane protein PMP22	(at4g14305 : 285.0) Peroxisomal membrane 22 kDa (Mpv17/PMP22) family protein; FUNCTIONS IN: molecular_function unknown; INVOLVED IN: biological_process unknown; LOCATED IN: integral to membrane; CONTAINS InterPro DOMAIN/s: Mpv17/PMP22 (InterPro:IPR007248); BEST Arabidopsis thaliana protein match is: Peroxisomal membrane 22 kDa (Mpv17/PMP22) family protein (TAIR:AT4G04470.1); Has 30201 Blast hits …
Ach_contig19827	PREDICTED: uncharacterized protein LOC100264112 [Vitis vinifera]	gi|527504068|sp|Q3A097.2|TOLB_PELCD	-1.0378	0	0	0	0	0	0	Achn194951			gi|225437689|ref|XP_002279803.1|	gi|225437689|ref|XP_002279803.1|	PREDICTED: uncharacterized protein LOC100264112 [Vitis vinifera]	Protein TolB; Flags: Precursor	(at4g01870 : 907.0) tolB protein related; FUNCTIONS IN: molecular_function unknown; INVOLVED IN: response to cyclopentenone; LOCATED IN: membrane; EXPRESSED IN: 22 plant structures; EXPRESSED DURING: 13 growth stages; CONTAINS InterPro DOMAIN/s: WD40 like Beta Propeller (InterPro:IPR011659), Peptidase S9B, dipeptidylpeptidase IV N terminal (InterPro:IPR002469), Six bladed beta propeller, TolB lik…
Ach_contig13343	PREDICTED: uncharacterized protein LOC100267814 isoform 2 [Vitis vinifera]	gi|32699704|sp|Q8KEQ0.1|TOLB_CHLTE	-2.19799	0	0	0	0	0	0	Achn029191			gi|225459635|ref|XP_002285877.1|	gi|225459635|ref|XP_002285877.1|	PREDICTED: uncharacterized protein LOC100267814 isoform 2 [Vitis vinifera]	Protein TolB; Flags: Precursor	(at1g21680 : 877.0) DPP6 N terminal domain like protein; FUNCTIONS IN: molecular_function unknown; INVOLVED IN: biological_process unknown; LOCATED IN: plasma membrane, vacuole, plant type cell wall; EXPRESSED IN: 25 plant structures; EXPRESSED DURING: 13 growth stages; CONTAINS InterPro DOMAIN/s: WD40 like Beta Propeller (InterPro:IPR011659), Six bladed beta propeller, TolB like (InterPro:IPR011…
Ach_contig38763	PREDICTED: protein yippee like At4g27740 like [Fragaria vesca subsp. vesca]	gi|148887462|sp|Q9T096.2|YIPL6_ARATH	-1.73536	0	0	0	0	0	0	Achn358741			gi|470144624|ref|XP_004307949.1|	gi|470144624|ref|XP_004307949.1|	PREDICTED: protein yippee like At4g27740 like [Fragaria vesca subsp. vesca]	Protein yippee like At4g27745	(at4g27745 : 125.0) Yippee family putative zinc binding protein; CONTAINS InterPro DOMAIN/s: Yippee like protein (InterPro:IPR004910); BEST Arabidopsis thaliana protein match is: Yippee family putative zinc binding protein (TAIR:AT5G53940.1); Has 35333 Blast hits to 34131 proteins in 2444 species: Archae 798; Bacteria 22429; Metazoa 974; Fungi 991; Plants 531; Viruses 0; Other Eukaryotes 9610 (so…
Ach_contig34198	PREDICTED: uncharacterized protein LOC100257088 [Vitis vinifera]		-1.46124	0	0	-1.15344	0	0	0	Achn214921			gi|225448311|ref|XP_002264923.1|	gi|225448311|ref|XP_002264923.1|	PREDICTED: uncharacterized protein LOC100257088 [Vitis vinifera]		(at5g64170 : 324.0) dentin sialophosphoprotein related; FUNCTIONS IN: molecular_function unknown; INVOLVED IN: biological_process unknown; LOCATED IN: cellular_component unknown; EXPRESSED IN: 17 plant structures; EXPRESSED DURING: 9 growth stages; BEST Arabidopsis thaliana protein match is: unknown protein (TAIR:AT3G54500.2); Has 181 Blast hits to 169 proteins in 40 species: Archae 2; Bacteria 1…
Ach_contig27633	PREDICTED: uncharacterized protein ycf39 like [Fragaria vesca subsp. vesca]	gi|1351765|sp|P48279.1|YCF39_CYAPA	0	0	0	0	-1.16364	0	0	Achn363231			gi|470107421|ref|XP_004290044.1|	gi|470107421|ref|XP_004290044.1|	PREDICTED: uncharacterized protein ycf39 like [Fragaria vesca subsp. vesca]	Uncharacterized protein ycf39	(at4g35250 : 635.0) NAD(P) binding Rossmann fold superfamily protein; FUNCTIONS IN: binding, catalytic activity; INVOLVED IN: metabolic process; LOCATED IN: chloroplast; EXPRESSED IN: 21 plant structures; EXPRESSED DURING: 13 growth stages; CONTAINS InterPro DOMAIN/s: NAD(P) binding domain (InterPro:IPR016040), NmrA like (InterPro:IPR008030); BEST Arabidopsis thaliana protein match is: NAD(P) bin…
Ach_contig1827	PREDICTED: haloacetate dehalogenase H 1 like [Solanum lycopersicum]		3.36862	0	0	0	0	0	0	Achn262201			gi|460370228|ref|XP_004230956.1|	gi|460370228|ref|XP_004230956.1|	PREDICTED: haloacetate dehalogenase H 1 like [Solanum lycopersicum]		(at4g36610 : 206.0) alpha/beta Hydrolases superfamily protein; FUNCTIONS IN: hydrolase activity; INVOLVED IN: biological_process unknown; LOCATED IN: endomembrane system; EXPRESSED IN: 18 plant structures; EXPRESSED DURING: 8 growth stages; CONTAINS InterPro DOMAIN/s: Alpha/beta hydrolase fold 1 (InterPro:IPR000073); BEST Arabidopsis thaliana protein match is: alpha/beta Hydrolases superfamily pr…
Ach_contig23281	proline rich protein [Gossypium hirsutum]		0	0	0	0	3.49341	3.36076	3.95803	Achn329351			gi|119888002|gb|ABM05953.1|	gi|460409734|ref|XP_004250293.1|	PREDICTED: IgA FC receptor like isoform 2 [Solanum lycopersicum]		(at4g16380 : 86.7) Heavy metal transport/detoxification superfamily protein ; BEST Arabidopsis thaliana protein match is: Heavy metal transport/detoxification superfamily protein (TAIR:AT1G51090.1); Has 3773 Blast hits to 3325 proteins in 370 species: Archae 4; Bacteria 381; Metazoa 1697; Fungi 490; Plants 712; Viruses 65; Other Eukaryotes 424 (source: NCBI BLink). & (reliability: 173.4) & (origi…
Ach_contig23417	PB1 domain containing protein [Nicotiana benthamiana]		0	0	0	0	0	0	-1.71555	Achn086971			gi|213868273|gb|ACJ54183.1|	gi|357476117|ref|XP_003608344.1|	hypothetical protein MTR_4g092850 [Medicago truncatula]		(at5g09620 : 111.0) Octicosapeptide/Phox/Bem1p family protein; FUNCTIONS IN: molecular_function unknown; INVOLVED IN: biological_process unknown; LOCATED IN: cellular_component unknown; EXPRESSED IN: 23 plant structures; EXPRESSED DURING: 13 growth stages; CONTAINS InterPro DOMAIN/s: Octicosapeptide/Phox/Bem1p (InterPro:IPR000270); BEST Arabidopsis thaliana protein match is: Octicosapeptide/Phox/…
Ach_contig23416	PREDICTED: uncharacterized protein LOC100255721 [Vitis vinifera]		0	0	0	0	0	-1.51485	-1.29741	Achn086971			gi|225459006|ref|XP_002285601.1|	gi|225459006|ref|XP_002285601.1|	PREDICTED: uncharacterized protein LOC100255721 [Vitis vinifera]		(at5g64430 : 216.0) Octicosapeptide/Phox/Bem1p family protein; FUNCTIONS IN: molecular_function unknown; INVOLVED IN: biological_process unknown; LOCATED IN: chloroplast envelope; EXPRESSED IN: cultured cell; CONTAINS InterPro DOMAIN/s: Octicosapeptide/Phox/Bem1p (InterPro:IPR000270); BEST Arabidopsis thaliana protein match is: Octicosapeptide/Phox/Bem1p family protein (TAIR:AT5G09620.1); Has 180…
Ach_contig25592	PREDICTED: uncharacterized protein LOC101252825 [Solanum lycopersicum]		-1.68443	0	0	0	0	0	0	Achn334031			gi|460369446|ref|XP_004230573.1|	gi|460369446|ref|XP_004230573.1|	PREDICTED: uncharacterized protein LOC101252825 [Solanum lycopersicum]		(at5g64430 : 123.0) Octicosapeptide/Phox/Bem1p family protein; FUNCTIONS IN: molecular_function unknown; INVOLVED IN: biological_process unknown; LOCATED IN: chloroplast envelope; EXPRESSED IN: cultured cell; CONTAINS InterPro DOMAIN/s: Octicosapeptide/Phox/Bem1p (InterPro:IPR000270); BEST Arabidopsis thaliana protein match is: Octicosapeptide/Phox/Bem1p family protein (TAIR:AT5G09620.1); Has 180…
Ach_contig6540	PREDICTED: uncharacterized protein LOC101491803 [Cicer arietinum]		2.77279	0	0	0	0	0	0	Achn210201			gi|502087785|ref|XP_004488642.1|	gi|502087785|ref|XP_004488642.1|	PREDICTED: uncharacterized protein LOC101491803 [Cicer arietinum]		(at1g17147 : 57.8) VQ motif containing protein; FUNCTIONS IN: molecular_function unknown; INVOLVED IN: biological_process unknown; LOCATED IN: cellular_component unknown; CONTAINS InterPro DOMAIN/s: VQ (InterPro:IPR008889); BEST Arabidopsis thaliana protein match is: VQ motif containing protein (TAIR:AT1G78410.1); Has 30201 Blast hits to 17322 proteins in 780 species: Archae 12; Bacteria 1396; Me…
Ach_contig12620	PREDICTED: release factor glutamine methyltransferase like [Solanum lycopersicum]	gi|2829611|sp|P74003.1|PRMC_SYNY3	0	0	0	0	2.93756	0	0	Achn005201	K02493		gi|460396878|ref|XP_004243997.1|	gi|460396878|ref|XP_004243997.1|	PREDICTED: release factor glutamine methyltransferase like [Solanum lycopersicum]	Release factor glutamine methyltransferase	(at5g64150 : 367.0) RNA methyltransferase family protein; FUNCTIONS IN: protein methyltransferase activity, methyltransferase activity, catalytic activity, nucleic acid binding; INVOLVED IN: methylation, protein amino acid methylation; LOCATED IN: chloroplast; EXPRESSED IN: 18 plant structures; EXPRESSED DURING: 11 growth stages; CONTAINS InterPro DOMAIN/s: Methyltransferase small (InterPro:IPR00…
Ach_contig20713	Rubber elongation factor isoform 1 [Theobroma cacao]	gi|15214303|sp|Q9SW70.1|SRP_VITRI	1.08816	0	0	0	0	0	0	Achn182381			gi|508719601|gb|EOY11498.1|	gi|225450770|ref|XP_002283697.1|	PREDICTED: stress related protein like [Vitis vinifera]	Stress related protein	(at3g05500 : 304.0) Rubber elongation factor protein (REF); INVOLVED IN: biological_process unknown; LOCATED IN: vacuole; EXPRESSED IN: 24 plant structures; EXPRESSED DURING: 15 growth stages; CONTAINS InterPro DOMAIN/s: Rubber elongation factor (InterPro:IPR008802); BEST Arabidopsis thaliana protein match is: Rubber elongation factor protein (REF) (TAIR:AT2G47780.1); Has 129 Blast hits to 129 pr…
Ach_contig10803	hydrogen peroxide induced protein 1 [Camellia sinensis]		0	0	0	0	-1.82103	0	0	Achn274781			gi|357973578|gb|AET97665.1|	gi|224128858|ref|XP_002328984.1|	predicted protein [Populus trichocarpa]		(at5g17165 : 96.3) unknown protein; FUNCTIONS IN: molecular_function unknown; INVOLVED IN: biological_process unknown; LOCATED IN: cellular_component unknown; BEST Arabidopsis thaliana protein match is: unknown protein (TAIR:AT3G03150.1); Has 39 Blast hits to 39 proteins in 11 species: Archae 0; Bacteria 0; Metazoa 0; Fungi 0; Plants 39; Viruses 0; Other Eukaryotes 0 (source: NCBI BLink). & (reli…
Ach_contig16486	hydrogen peroxide induced protein 1 [Camellia sinensis]		-1.10404	0	0	0	0	0	0	Achn274781			gi|357973578|gb|AET97665.1|	gi|460379214|ref|XP_004235359.1|	PREDICTED: uncharacterized protein LOC101245530 [Solanum lycopersicum]		(at5g17165 : 77.8) unknown protein; FUNCTIONS IN: molecular_function unknown; INVOLVED IN: biological_process unknown; LOCATED IN: cellular_component unknown; BEST Arabidopsis thaliana protein match is: unknown protein (TAIR:AT3G03150.1); Has 39 Blast hits to 39 proteins in 11 species: Archae 0; Bacteria 0; Metazoa 0; Fungi 0; Plants 39; Viruses 0; Other Eukaryotes 0 (source: NCBI BLink). & (reli…
Ach_contig17154	PREDICTED: uncharacterized protein LOC100266438 [Vitis vinifera]		0	0	0	-1.0625	0	-1.0661	0	Achn383661			gi|225430428|ref|XP_002285428.1|	gi|225430428|ref|XP_002285428.1|	PREDICTED: uncharacterized protein LOC100266438 [Vitis vinifera]		(at5g11090 : 155.0) serine rich protein related; BEST Arabidopsis thaliana protein match is: serine rich protein related (TAIR:AT5G25280.2); Has 1807 Blast hits to 1807 proteins in 277 species: Archae 0; Bacteria 0; Metazoa 736; Fungi 347; Plants 385; Viruses 0; Other Eukaryotes 339 (source: NCBI BLink). & (reliability: 310.0) & (original description: no original description)
Ach_contig15698	PREDICTED: uncharacterized protein LOC100852953 [Vitis vinifera]		0	0	0	0	-1.45851	0	0	Achn383661			gi|359484691|ref|XP_003633146.1|	gi|359484691|ref|XP_003633146.1|	PREDICTED: uncharacterized protein LOC100852953 [Vitis vinifera]		(at5g11090 : 147.0) serine rich protein related; BEST Arabidopsis thaliana protein match is: serine rich protein related (TAIR:AT5G25280.2); Has 1807 Blast hits to 1807 proteins in 277 species: Archae 0; Bacteria 0; Metazoa 736; Fungi 347; Plants 385; Viruses 0; Other Eukaryotes 339 (source: NCBI BLink). & (reliability: 294.0) & (original description: no original description)
Ach_contig18860	PREDICTED: PAN domain containing protein At5g03700 [Vitis vinifera]	gi|75181333|sp|Q9LZR8.1|Y5370_ARATH	0	0	0	0	-1.78967	0	0	Achn044841			gi|225440982|ref|XP_002283448.1|	gi|225440982|ref|XP_002283448.1|	PREDICTED: PAN domain containing protein At5g03700 [Vitis vinifera]	PAN domain containing protein At5g03700; Flags: Precursor	(at5g03700 : 444.0) D mannose binding lectin protein with Apple like carbohydrate binding domain; FUNCTIONS IN: sugar binding; INVOLVED IN: recognition of pollen; LOCATED IN: plasma membrane; EXPRESSED IN: stem, sperm cell, hypocotyl, root; CONTAINS InterPro DOMAIN/s: Curculin like (mannose binding) lectin (InterPro:IPR001480), Apple like (InterPro:IPR003609), PAN 1 domain (InterPro:IPR003014), S…
Ach_contig30778	predicted protein [Populus trichocarpa]	gi|476007203|sp|J9U5U9.1|DAD2_PETHY	1.00231	0	0	0	0	0	0	Achn361831			gi|224088079|ref|XP_002308316.1|	gi|224088079|ref|XP_002308316.1|	predicted protein [Populus trichocarpa]	Probable strigolactone esterase DAD2	(at3g24420 : 302.0) alpha/beta Hydrolases superfamily protein; FUNCTIONS IN: hydrolase activity; INVOLVED IN: biological_process unknown; LOCATED IN: endomembrane system; EXPRESSED IN: guard cell; CONTAINS InterPro DOMAIN/s: Alpha/beta hydrolase fold 1 (InterPro:IPR000073); BEST Arabidopsis thaliana protein match is: alpha/beta Hydrolases superfamily protein (TAIR:AT4G37470.1); Has 7600 Blast hit…
Ach_contig30780	predicted protein [Populus trichocarpa]	gi|476007203|sp|J9U5U9.1|DAD2_PETHY	0	0	-1.42884	0	0	0	0	Achn361831			gi|224088079|ref|XP_002308316.1|	gi|224088079|ref|XP_002308316.1|	predicted protein [Populus trichocarpa]	Probable strigolactone esterase DAD2	(at3g24420 : 302.0) alpha/beta Hydrolases superfamily protein; FUNCTIONS IN: hydrolase activity; INVOLVED IN: biological_process unknown; LOCATED IN: endomembrane system; EXPRESSED IN: guard cell; CONTAINS InterPro DOMAIN/s: Alpha/beta hydrolase fold 1 (InterPro:IPR000073); BEST Arabidopsis thaliana protein match is: alpha/beta Hydrolases superfamily protein (TAIR:AT4G37470.1); Has 7600 Blast hit…
Ach_contig19538	PREDICTED: heme binding like protein At3g10130, chloroplastic like [Vitis vinifera]	gi|75207320|sp|Q9SR77.1|HBPL1_ARATH	2.26221	1.09093	0	0	0	0	0	Achn036081			gi|359481702|ref|XP_003632661.1|	gi|359481702|ref|XP_003632661.1|	PREDICTED: heme binding like protein At3g10130, chloroplastic like [Vitis vinifera]	Heme binding like protein At3g10130, chloroplastic; Flags: Precursor	(at2g37970 : 259.0) SOUL 1; FUNCTIONS IN: binding; INVOLVED IN: N terminal protein myristoylation, red or far red light signaling pathway; LOCATED IN: plasma membrane, vacuole; EXPRESSED IN: 25 plant structures; EXPRESSED DURING: 15 growth stages; CONTAINS InterPro DOMAIN/s: SOUL haem binding protein (InterPro:IPR006917); BEST Arabidopsis thaliana protein match is: SOUL heme binding family protei…
Ach_contig11722	PREDICTED: stomatin like protein 2 like [Solanum lycopersicum]	gi|74626796|sp|O60121.1|YH77_SCHPO	1.26997	0	0	0	0	0	0	Achn267421			gi|460378559|ref|XP_004235038.1|	gi|460378559|ref|XP_004235038.1|	PREDICTED: stomatin like protein 2 like [Solanum lycopersicum]	Uncharacterized protein C16G5.07c	(at4g27585 : 294.0) SPFH/Band 7/PHB domain containing membrane associated protein family; FUNCTIONS IN: zinc ion binding; INVOLVED IN: biological_process unknown; LOCATED IN: mitochondrion, membrane; EXPRESSED IN: callus, leaf; CONTAINS InterPro DOMAIN/s: Band 7 protein (InterPro:IPR001107); BEST Arabidopsis thaliana protein match is: SPFH/Band 7/PHB domain containing membrane associated protein …
Ach_contig31367	PREDICTED: uncharacterized protein LOC100248947 [Vitis vinifera]		1.45555	0	0	0	0	0	0	Achn376021			gi|225427207|ref|XP_002278180.1|	gi|225427207|ref|XP_002278180.1|	PREDICTED: uncharacterized protein LOC100248947 [Vitis vinifera]		(at2g35230 : 121.0) Contains a plant specific VQ motif. Involved in endosperm growth and seed size determination. IKU1 is expressed in the early endosperm and its progenitor, the central cell.IKU1 interacts with MINI3 in the yeast two hybrid system.; VQ motif containing protein; BEST Arabidopsis thaliana protein match is: hydroxyproline rich glycoprotein family protein (TAIR:AT1G32610.2); Has 353…
Ach_contig18611	PREDICTED: uncharacterized protein LOC101245505 [Solanum lycopersicum]	gi|74626867|sp|O74503.1|UAF30_SCHPO	0	0	0	0	-1.15444	0	0	Achn105071			gi|460369742|ref|XP_004230716.1|	gi|460369742|ref|XP_004230716.1|	PREDICTED: uncharacterized protein LOC101245505 [Solanum lycopersicum]	Upstream activation factor subunit spp27	(at4g34290 : 123.0) SWIB/MDM2 domain superfamily protein; FUNCTIONS IN: molecular_function unknown; INVOLVED IN: biological_process unknown; LOCATED IN: chloroplast; EXPRESSED IN: 21 plant structures; EXPRESSED DURING: 13 growth stages; CONTAINS InterPro DOMAIN/s: SWIB/MDM2 domain (InterPro:IPR003121), SWIB domain (InterPro:IPR019835); BEST Arabidopsis thaliana protein match is: SWIB/MDM2 domain …
Ach_contig26809	brg 1 associated factor, putative [Ricinus communis]	gi|74626867|sp|O74503.1|UAF30_SCHPO	0	0	0	0	-1.12273	0	0	Achn341551	K15223		gi|255559072|ref|XP_002520558.1|	gi|255559072|ref|XP_002520558.1|	brg 1 associated factor, putative [Ricinus communis]	Upstream activation factor subunit spp27	(at4g22360 : 363.0) SWIB complex BAF60b domain containing protein; CONTAINS InterPro DOMAIN/s: SWIB/MDM2 domain (InterPro:IPR003121), SWIB domain (InterPro:IPR019835), DEK, C terminal (InterPro:IPR014876); BEST Arabidopsis thaliana protein match is: SWIB complex BAF60b domain containing protein (TAIR:AT3G19080.1); Has 30201 Blast hits to 17322 proteins in 780 species: Archae 12; Bacteria 1396; Me…
Ach_contig16148	unnamed protein product [Vitis vinifera]	gi|82582271|sp|Q9Y2K9.2|STB5L_HUMAN	0	0	0	1.19976	1.03267	0	0	Achn036531	K08518		gi|296083169|emb|CBI22805.3|	gi|225439408|ref|XP_002263824.1|	PREDICTED: uncharacterized protein LOC100257563 [Vitis vinifera]	Syntaxin binding protein 5 like	(at5g05570 : 917.0) transducin family protein / WD 40 repeat family protein; FUNCTIONS IN: methyltransferase activity, nucleotide binding, nucleic acid binding; INVOLVED IN: vesicle mediated transport, methylation; EXPRESSED IN: 22 plant structures; EXPRESSED DURING: 13 growth stages; CONTAINS InterPro DOMAIN/s: WD40 repeat like containing domain (InterPro:IPR011046), WD40 repeat (InterPro:IPR001…
Ach_contig21572	predicted protein [Populus trichocarpa]	gi|75150330|sp|Q8GSM7.1|HST_TOBAC	2.92377	0	-2.4457	-1.12788	-2.24692	0	-2.86837	Achn372941			gi|224131290|ref|XP_002328502.1|	gi|224131290|ref|XP_002328502.1|	predicted protein [Populus trichocarpa]	Shikimate O hydroxycinnamoyltransferase	(at4g29250 : 225.0) HXXXD type acyl transferase family protein; FUNCTIONS IN: transferase activity, transferring acyl groups other than amino acyl groups, transferase activity; INVOLVED IN: biological_process unknown; LOCATED IN: cellular_component unknown; EXPRESSED IN: leaf whorl, sepal, flower; EXPRESSED DURING: petal differentiation and expansion stage; CONTAINS InterPro DOMAIN/s: Transferase…
Ach_contig8277	PREDICTED: uncharacterized protein LOC100245332 [Vitis vinifera]		3.05233	0	0	0	0	1.97846	0	Achn219311			gi|225461541|ref|XP_002285182.1|	gi|225461541|ref|XP_002285182.1|	PREDICTED: uncharacterized protein LOC100245332 [Vitis vinifera]		(at2g20562 : 95.5) unknown protein; LOCATED IN: endomembrane system; BEST Arabidopsis thaliana protein match is: unknown protein (TAIR:AT2G31090.1); Has 70 Blast hits to 70 proteins in 13 species: Archae 0; Bacteria 0; Metazoa 0; Fungi 0; Plants 70; Viruses 0; Other Eukaryotes 0 (source: NCBI BLink). & (reliability: 191.0) & (original description: no original description)
Ach_contig9120	PREDICTED: UPF0496 protein At4g34320 like [Vitis vinifera]	gi|75213510|sp|Q9SYZ7.1|U496A_ARATH	1.56018	0	0	0	0	0	0	Achn233261			gi|225428558|ref|XP_002281050.1|	gi|225428558|ref|XP_002281050.1|	PREDICTED: UPF0496 protein At4g34320 like [Vitis vinifera]	UPF0496 protein At4g34320	(at4g34320 : 213.0) Protein of unknown function (DUF677); FUNCTIONS IN: molecular_function unknown; INVOLVED IN: N terminal protein myristoylation; LOCATED IN: cellular_component unknown; EXPRESSED IN: hypocotyl, sepal, flower, carpel, stamen; EXPRESSED DURING: 4 anthesis, petal differentiation and expansion stage; CONTAINS InterPro DOMAIN/s: Protein of unknown function DUF677 (InterPro:IPR007749…
Ach_contig9117	UPF0496 protein [Theobroma cacao]	gi|75213510|sp|Q9SYZ7.1|U496A_ARATH	1.51889	0	0	0	0	0	0	Achn233261			gi|508706662|gb|EOX98558.1|	gi|356545289|ref|XP_003541076.1|	PREDICTED: UPF0496 protein At4g34320 like [Glycine max]	UPF0496 protein At4g34320	(at4g34320 : 133.0) Protein of unknown function (DUF677); FUNCTIONS IN: molecular_function unknown; INVOLVED IN: N terminal protein myristoylation; LOCATED IN: cellular_component unknown; EXPRESSED IN: hypocotyl, sepal, flower, carpel, stamen; EXPRESSED DURING: 4 anthesis, petal differentiation and expansion stage; CONTAINS InterPro DOMAIN/s: Protein of unknown function DUF677 (InterPro:IPR007749…
Ach_contig17992	ATATH9, putative [Ricinus communis]	gi|49066033|sp|O04212.2|Y2090_ARATH	1.34088	0	0	0	0	0	0	Achn141361	K08869		gi|255585948|ref|XP_002533645.1|	gi|255585948|ref|XP_002533645.1|	ATATH9, putative [Ricinus communis]	Putative ABC1 protein At2g40090; Flags: Precursor	(at2g40090 : 753.0) member of ATH subfamily; ABC2 homolog 9 (ATH9); CONTAINS InterPro DOMAIN/s: ABC 1 (InterPro:IPR004147), Protein kinase like domain (InterPro:IPR011009); BEST Arabidopsis thaliana protein match is: Protein kinase superfamily protein (TAIR:AT1G65950.1); Has 9031 Blast hits to 8998 proteins in 1777 species: Archae 124; Bacteria 4320; Metazoa 397; Fungi 498; Plants 701; Viruses 9;…
Ach_contig11923	unnamed protein product [Vitis vinifera]	gi|75165128|sp|Q94BU1.1|Y1181_ARATH	-1.09419	0	0	0	0	0	0	Achn388101	K08869		gi|297739344|emb|CBI29334.3|	gi|225463133|ref|XP_002264943.1|	PREDICTED: uncharacterized aarF domain containing protein kinase At1g71810, chloroplastic like [Vitis vinifera]	Uncharacterized aarF domain containing protein kinase At1g71810, chloroplastic; Flags: Precursor	(at1g71810 : 551.0) Protein kinase superfamily protein; FUNCTIONS IN: protein kinase activity, ATP binding; INVOLVED IN: protein amino acid phosphorylation; LOCATED IN: chloroplast, plastoglobule; EXPRESSED IN: 22 plant structures; EXPRESSED DURING: 14 growth stages; CONTAINS InterPro DOMAIN/s: ABC 1 (InterPro:IPR004147), Protein kinase, catalytic domain (InterPro:IPR000719), Protein kinase like …
Ach_contig25439	hypothetical protein VITISV_032602 [Vitis vinifera]		2.31198	0	0	0	0	0	0	Achn025161			gi|147861256|emb|CAN83987.1|	gi|225427274|ref|XP_002281411.1|	PREDICTED: putative DNA binding protein ESCAROLA [Vitis vinifera]		(at4g17800 : 51.2) Predicted AT hook DNA binding family protein; CONTAINS InterPro DOMAIN/s: Protein of unknown function DUF296 (InterPro:IPR005175), Predicted AT hook DNA binding (InterPro:IPR014476); BEST Arabidopsis thaliana protein match is: Predicted AT hook DNA binding family protein (TAIR:AT2G35270.1); Has 956 Blast hits to 951 proteins in 109 species: Archae 0; Bacteria 110; Metazoa 54; F…
Ach_contig25440	hypothetical protein VITISV_032602 [Vitis vinifera]		1.43904	0	0	0	0	0	0	Achn376031			gi|147861256|emb|CAN83987.1|	gi|225427274|ref|XP_002281411.1|	PREDICTED: putative DNA binding protein ESCAROLA [Vitis vinifera]		(at4g17800 : 74.3) Predicted AT hook DNA binding family protein; CONTAINS InterPro DOMAIN/s: Protein of unknown function DUF296 (InterPro:IPR005175), Predicted AT hook DNA binding (InterPro:IPR014476); BEST Arabidopsis thaliana protein match is: Predicted AT hook DNA binding family protein (TAIR:AT2G35270.1); Has 956 Blast hits to 951 proteins in 109 species: Archae 0; Bacteria 110; Metazoa 54; F…
Ach_contig21654	PREDICTED: BTB/POZ domain containing protein At2g30600 [Vitis vinifera]	gi|75246041|sp|Q8LEV3.1|Y2060_ARATH	-1.26377	0	0	0	0	0	0	Achn310581			gi|225457542|ref|XP_002270675.1|	gi|225457542|ref|XP_002270675.1|	PREDICTED: BTB/POZ domain containing protein At2g30600 [Vitis vinifera]	BTB/POZ domain containing protein At2g30600	(at2g30600 : 1050.0) BTB/POZ domain containing protein; INVOLVED IN: cell adhesion; LOCATED IN: cellular_component unknown; EXPRESSED IN: 24 plant structures; EXPRESSED DURING: 13 growth stages; CONTAINS InterPro DOMAIN/s: Coagulation factor 5/8 type, C terminal (InterPro:IPR000421), Farnesoic acid 0 methyl transferase (InterPro:IPR022041), BTB/POZ (InterPro:IPR013069), BTB/Kelch associated (Inte…
Ach_contig1646	PREDICTED: extended synaptotagmin 2 isoform 2 [Vitis vinifera]	gi|408407810|sp|B6ETT4.1|SYT2_ARATH	-2.39485	0	0	0	0	0	0	Achn095771			gi|359492268|ref|XP_003634391.1|	gi|359492268|ref|XP_003634391.1|	PREDICTED: extended synaptotagmin 2 isoform 2 [Vitis vinifera]	Synaptotagmin 2	(at1g20080 : 208.0) SYTB; FUNCTIONS IN: molecular_function unknown; INVOLVED IN: biological_process unknown; LOCATED IN: endomembrane system; EXPRESSED IN: 6 plant structures; EXPRESSED DURING: L mature pollen stage, M germinated pollen stage, 4 anthesis, petal differentiation and expansion stage; CONTAINS InterPro DOMAIN/s: C2 membrane targeting protein (InterPro:IPR018029), C2 calcium/lipid bin…
Ach_contig19073	PREDICTED: uncharacterized protein LOC101308578 [Fragaria vesca subsp. vesca]		2.93152	0	0	0	0	0	0	Achn016551			gi|470128299|ref|XP_004300081.1|	gi|470128299|ref|XP_004300081.1|	PREDICTED: uncharacterized protein LOC101308578 [Fragaria vesca subsp. vesca]		(at1g20990 : 275.0) Cysteine/Histidine rich C1 domain family protein; LOCATED IN: chloroplast; CONTAINS InterPro DOMAIN/s: DC1 (InterPro:IPR004146), C1 like (InterPro:IPR011424); BEST Arabidopsis thaliana protein match is: Cysteine/Histidine rich C1 domain family protein (TAIR:AT2G16050.1); Has 1603 Blast hits to 716 proteins in 35 species: Archae 0; Bacteria 2; Metazoa 20; Fungi 0; Plants 1573; …
Ach_contig34964	hypothetical protein VITISV_008818 [Vitis vinifera]	gi|75318691|sp|O80763.1|NRX1_ARATH	-1.97982	0	0	0	0	0	0	Achn053651	K17609		gi|147799889|emb|CAN77321.1|	gi|255568796|ref|XP_002525369.1|	nucleoredoxin, putative [Ricinus communis]	Probable nucleoredoxin 1	(at1g60420 : 320.0) Reduce transmission through pollen.; DC1 domain containing protein; FUNCTIONS IN: oxidoreductase activity, antioxidant activity; INVOLVED IN: response to cadmium ion, pollen tube growth, pollen tube guidance; LOCATED IN: cellular_component unknown; EXPRESSED IN: 25 plant structures; EXPRESSED DURING: 15 growth stages; CONTAINS InterPro DOMAIN/s: thioredoxin fold (InterPro:IPR0…
Ach_contig17084	PREDICTED: probable nucleoredoxin 2 [Vitis vinifera]	gi|122222435|sp|Q0JIL1.1|NRX2_ORYSJ	0	0	0	0	1.97644	1.73559	0	Achn094741	K17609		gi|225459742|ref|XP_002285895.1|	gi|225459742|ref|XP_002285895.1|	PREDICTED: probable nucleoredoxin 2 [Vitis vinifera]	Probable nucleoredoxin 2	(at1g60420 : 281.0) Reduce transmission through pollen.; DC1 domain containing protein; FUNCTIONS IN: oxidoreductase activity, antioxidant activity; INVOLVED IN: response to cadmium ion, pollen tube growth, pollen tube guidance; LOCATED IN: cellular_component unknown; EXPRESSED IN: 25 plant structures; EXPRESSED DURING: 15 growth stages; CONTAINS InterPro DOMAIN/s: thioredoxin fold (InterPro:IPR0…
Ach_contig18598	Epsin N terminal domain containing protein / clathrin assembly protein related [Theobroma cacao]	gi|306526204|sp|Q8S9J8.2|CAP1_ARATH	0	0	0	0	1.14075	1.32004	0	Achn262041			gi|508783866|gb|EOY31122.1|	gi|460394905|ref|XP_004243030.1|	PREDICTED: putative clathrin assembly protein At2g25430 like [Solanum lycopersicum]	Probable clathrin assembly protein At4g32285	(at4g32285 : 547.0) ENTH/ANTH/VHS superfamily protein; FUNCTIONS IN: phospholipid binding, clathrin binding, binding, phosphatidylinositol binding; INVOLVED IN: clathrin coat assembly; LOCATED IN: cytosol, nucleus, plasma membrane; EXPRESSED IN: guard cell, cultured cell; CONTAINS InterPro DOMAIN/s: Epsin like, N terminal (InterPro:IPR013809), ANTH (InterPro:IPR011417), ENTH/VHS (InterPro:IPR0089…
Ach_contig12203	PREDICTED: putative clathrin assembly protein At4g40080 like [Vitis vinifera]	gi|46395895|sp|Q8L936.2|CAP16_ARATH	2.37504	0	0	0	0	2.25608	0	Achn265801			gi|225459188|ref|XP_002284015.1|	gi|225459188|ref|XP_002284015.1|	PREDICTED: putative clathrin assembly protein At4g40080 like [Vitis vinifera]	Putative clathrin assembly protein At4g40080	(at4g40080 : 91.3) ENTH/ANTH/VHS superfamily protein; FUNCTIONS IN: phospholipid binding, binding; INVOLVED IN: biological_process unknown; LOCATED IN: chloroplast; EXPRESSED IN: 9 plant structures; EXPRESSED DURING: 6 growth stages; CONTAINS InterPro DOMAIN/s: Epsin like, N terminal (InterPro:IPR013809), ANTH (InterPro:IPR011417), ENTH/VHS (InterPro:IPR008942); BEST Arabidopsis thaliana protein …
Ach_contig29167	PREDICTED: formin like protein 6 like [Vitis vinifera]	gi|75171125|sp|Q9FJX6.1|FH6_ARATH	1.31406	0	0	0	0	0	0	Achn012801			gi|225438990|ref|XP_002279613.1|	gi|225438990|ref|XP_002279613.1|	PREDICTED: formin like protein 6 like [Vitis vinifera]	Formin like protein 6	(at5g67470 : 638.0) formin homolog 6 (FH6); FUNCTIONS IN: actin binding; INVOLVED IN: cellular component organization, actin cytoskeleton organization; LOCATED IN: in 7 components; EXPRESSED IN: 23 plant structures; EXPRESSED DURING: 13 growth stages; CONTAINS InterPro DOMAIN/s: Actin binding FH2/DRF autoregulatory (InterPro:IPR003104), Actin binding FH2 (InterPro:IPR015425); BEST Arabidopsis tha…
Ach_contig18250	hypothetical protein VITISV_011907 [Vitis vinifera]		0	0	0	7.5	2.86921	0	0	Achn026191			gi|147867172|emb|CAN78395.1|	gi|470109727|ref|XP_004291142.1|	PREDICTED: uncharacterized protein LOC101290831 [Fragaria vesca subsp. vesca]		(at2g15780 : 114.0) Cupredoxin superfamily protein; FUNCTIONS IN: electron carrier activity, copper ion binding; LOCATED IN: endomembrane system; CONTAINS InterPro DOMAIN/s: Plastocyanin like (InterPro:IPR003245), Cupredoxin (InterPro:IPR008972); BEST Arabidopsis thaliana protein match is: Cupredoxin superfamily protein (TAIR:AT2G15770.1); Has 41667 Blast hits to 12483 proteins in 1023 species: A…
Ach_contig28818	PREDICTED: uncharacterized protein LOC101256330 [Solanum lycopersicum]		1.08023	0	0	0	0	0	0	Achn294951			gi|460370331|ref|XP_004231006.1|	gi|460370331|ref|XP_004231006.1|	PREDICTED: uncharacterized protein LOC101256330 [Solanum lycopersicum]		(at4g38710 : 190.0) glycine rich protein; FUNCTIONS IN: translation initiation factor activity; INVOLVED IN: biological_process unknown; LOCATED IN: cellular_component unknown; EXPRESSED IN: 23 plant structures; EXPRESSED DURING: 14 growth stages; CONTAINS InterPro DOMAIN/s: Plant specific eukaryotic initiation factor 4B (InterPro:IPR010433); BEST Arabidopsis thaliana protein match is: eukaryotic…
Ach_contig15131	hypothetical protein CICLE_v10018488mg [Citrus clementina]		1.30636	0	0	0	0	0	0	Achn322191			gi|567895262|ref|XP_006440119.1|	gi|470128738|ref|XP_004300292.1|	PREDICTED: uncharacterized protein LOC101300253 [Fragaria vesca subsp. vesca]		(at5g47020 : 197.0) unknown protein; FUNCTIONS IN: molecular_function unknown; INVOLVED IN: biological_process unknown; LOCATED IN: endomembrane system; EXPRESSED IN: 23 plant structures; EXPRESSED DURING: 13 growth stages; BEST Arabidopsis thaliana protein match is: unknown protein (TAIR:AT5G11700.2); Has 1807 Blast hits to 1807 proteins in 277 species: Archae 0; Bacteria 0; Metazoa 736; Fungi 3…
Ach_contig9395	PREDICTED: uncharacterized protein LOC100244709 isoform 1 [Vitis vinifera]		2.24185	0	0	0	0	0	0	Achn045321			gi|225451743|ref|XP_002280026.1|	gi|225451743|ref|XP_002280026.1|	PREDICTED: uncharacterized protein LOC100244709 isoform 1 [Vitis vinifera]		(at3g02120 : 84.3) hydroxyproline rich glycoprotein family protein; Has 21 Blast hits to 21 proteins in 9 species: Archae 0; Bacteria 0; Metazoa 0; Fungi 0; Plants 21; Viruses 0; Other Eukaryotes 0 (source: NCBI BLink). & (reliability: 168.6) & (original description: no original description)
Ach_contig25245	Hydroxyproline rich glycoprotein family protein, putative isoform 2 [Theobroma cacao]		0	0	0	0	1.51935	1.06107	1.06846	Achn349901			gi|508718831|gb|EOY10728.1|	gi|255568992|ref|XP_002525466.1|	conserved hypothetical protein [Ricinus communis]		(at2g39050 : 241.0) hydroxyproline rich glycoprotein family protein; CONTAINS InterPro DOMAIN/s: Ricin B related lectin (InterPro:IPR008997), Ricin B lectin (InterPro:IPR000772); Has 1708 Blast hits to 1449 proteins in 222 species: Archae 0; Bacteria 47; Metazoa 514; Fungi 386; Plants 615; Viruses 5; Other Eukaryotes 141 (source: NCBI BLink). & (gnl|cdd|76379 : 55.1) no description available & (r…
Ach_contig26265	PREDICTED: protein CHUP1, chloroplastic like [Vitis vinifera]	gi|75273319|sp|Q9LI74.1|CHUP1_ARATH	-1.22762	0	0	0	0	0	0	Achn206721			gi|359472709|ref|XP_002281154.2|	gi|359472709|ref|XP_002281154.2|	PREDICTED: protein CHUP1, chloroplastic like [Vitis vinifera]	Protein CHUP1, chloroplastic	(at3g25690 : 1048.0) actin binding protein required for normal chloroplast positioning; CHLOROPLAST UNUSUAL POSITIONING 1 (CHUP1); BEST Arabidopsis thaliana protein match is: Tetratricopeptide repeat (TPR) like superfamily protein (TAIR:AT4G18570.1). & (reliability: 2096.0) & (original description: no original description)
Ach_contig20136	predicted protein [Populus trichocarpa]	gi|73622092|sp|Q9M158.2|STR4_ARATH	-1.18283	0	0	0	0	0	0	Achn125321	K17525		gi|224130512|ref|XP_002320855.1|	gi|224130512|ref|XP_002320855.1|	predicted protein [Populus trichocarpa]	Rhodanese like domain containing protein 4, chloroplastic	(at4g01050 : 370.0) hydroxyproline rich glycoprotein family protein, contains a rhodanese homology domain. Required for anchoring the FNR flavoenzyme to the thylakoid membranes and sustaining high efficiency photosynthetic linear electron flow.; thylakoid rhodanese like (TROL); FUNCTIONS IN: protein binding; INVOLVED IN: defense response to bacterium, photosynthetic electron transport in photosys…
Ach_contig32491	predicted protein [Populus trichocarpa]		0	0	0	0	3.11096	0	0	Achn366181			gi|224133828|ref|XP_002321671.1|	gi|224133828|ref|XP_002321671.1|	predicted protein [Populus trichocarpa]		(at5g62640 : 133.0) nuclear targeted protein involved in flowering time regulation that affects flowering time independent of FLC; proline rich family protein; CONTAINS InterPro DOMAIN/s: WW domain binding protein 11 (InterPro:IPR019007); Has 8610 Blast hits to 7436 proteins in 563 species: Archae 8; Bacteria 778; Metazoa 3914; Fungi 1570; Plants 910; Viruses 344; Other Eukaryotes 1086 (source: N…
Ach_contig6485			8.5	0	0	0	0	0	0								no hits & (original description: no original description)
Ach_contig14548			8.5	0	0	0	0	0	0								no hits & (original description: no original description)
Ach_contig14551			8.5	0	0	0	0	0	0								no hits & (original description: no original description)
Ach_contig16423			8.5	0	0	0	0	0	0								no hits & (original description: no original description)
Ach_contig18952			6.92818	0	0	0	0	0	0								no hits & (original description: no original description)
Ach_contig19781			6.62612	0	0	0	0	0	0								no hits & (original description: no original description)
Ach_contig10205			6.22401	0	0	0	0	0	0								no hits & (original description: no original description)
Ach_contig19783			5.9339	0	0	0	0	0	0								(original description: no original description)
Ach_contig4045			5.57552	0	0	0	0	0	0								no hits & (original description: no original description)
Ach_contig19998			5.57491	0	0	0	0	0	0								no hits & (original description: no original description)
Ach_contig32609			5.4958	0	0	0	0	0	0								no hits & (original description: no original description)
Ach_contig29922			5.16016	0	0	0	0	0	0								no hits & (original description: no original description)
Ach_contig34277			3.53257	0	0	0	0	0	0								no hits & (original description: no original description)
Ach_contig8274			3.46375	3.45722	2.04506	0	0	1.38572	2.25688								no hits & (original description: no original description)
Ach_contig736			3.4427	0	0	0	0	0	0								no hits & (original description: no original description)
Ach_contig21620			3.41509	2.03198	0	0	0	0	0								no hits & (original description: no original description)
Ach_contig37544			3.33229	0	0	0	0	0	0								no hits & (original description: no original description)
Ach_contig35182			3.32734	0	0	0	0	0	0								no hits & (original description: no original description)
Ach_contig15494			3.32547	0	0	0	0	0	0								no hits & (original description: no original description)
Ach_contig3900			3.30171	0	0	0	0	0	0								no hits & (original description: no original description)
Ach_contig20596			3.29838	0	0	0	0	0	0								no hits & (original description: no original description)
Ach_contig34086			3.28059	0	0	0	0	0	0								no hits & (original description: no original description)
Ach_contig37545			3.2633	0	0	0	0	0	0								no hits & (original description: no original description)
Ach_contig4201			3.2601	0	0	0	0	0	0								no hits & (original description: no original description)
Ach_contig20256			3.25757	0	0	2.24379	0	0	0								no hits & (original description: no original description)
Ach_contig14864			3.24251	0	0	0	0	0	0								no hits & (original description: no original description)
Ach_contig12774			3.23985	0	0	0	0	0	0								(original description: no original description)
Ach_contig35188			3.23765	0	0	0	0	0	0								no hits & (original description: no original description)
Ach_contig35181			3.22294	0	0	0	0	0	0								no hits & (original description: no original description)
Ach_contig2364			3.21732	0	0	0	0	0	0								no hits & (original description: no original description)
Ach_contig6208			3.15631	0	0	0	0	0	0								no hits & (original description: no original description)
Ach_contig3359			3.1346	0	0	0	0	0	0								no hits & (original description: no original description)
Ach_contig28207			3.09424	0	0	0	0	0	0								no hits & (original description: no original description)
Ach_contig30264			3.0692	0	0	0	0	0	0								no hits & (original description: no original description)
Ach_contig12208			3.00211	0	0	0	0	0	0								no hits & (original description: no original description)
Ach_contig29727			2.9508	0	0	0	0	0	2.82288								no hits & (original description: no original description)
Ach_contig9565			2.94232	0	0	0	0	0	0								no hits & (original description: no original description)
Ach_contig8646			2.86963	0	0	0	0	0	0								no hits & (original description: no original description)
Ach_contig10180			2.84952	0	0	0	0	0	0								no hits & (original description: no original description)
Ach_contig25865			2.78027	0	0	0	0	0	0								no hits & (original description: no original description)
Ach_contig3824			2.71598	0	0	0	0	0	0								no hits & (original description: no original description)
Ach_contig2827			2.69486	0	0	0	0	0	0								no hits & (original description: no original description)
Ach_contig10567			2.69059	0	0	0	0	0	0								no hits & (original description: no original description)
Ach_contig7644			2.67753	0	0	0	0	0	0								no hits & (original description: no original description)
Ach_contig13226			2.67061	0	0	0	0	0	0								no hits & (original description: no original description)
Ach_contig1256			2.63843	0	0	0	0	0	0								no hits & (original description: no original description)
Ach_contig7713			2.60362	0	0	0	0	0	0								no hits & (original description: no original description)
Ach_contig8792			2.58706	0	0	0	0	0	0								no hits & (original description: no original description)
Ach_contig38479			2.56712	0	0	0	0	0	0								no hits & (original description: no original description)
Ach_contig26734			2.54634	0	0	0	0	0	0								no hits & (original description: no original description)
Ach_contig3380			2.53549	0	0	0	0	0	0								no hits & (original description: no original description)
Ach_contig12207			2.52761	0	0	0	0	0	0								no hits & (original description: no original description)
Ach_contig9232			2.4882	0	0	0	0	0	0								(original description: no original description)
Ach_contig34278			2.48676	2.28306	0	0	0	0	0								no hits & (original description: no original description)
Ach_contig26710			2.48024	0	0	0	0	0	0								no hits & (original description: no original description)
Ach_contig32164			2.4681	0	0	0	-2.10503	0	0								no hits & (original description: no original description)
Ach_contig20056			2.45628	0	0	0	0	0	0								no hits & (original description: no original description)
Ach_contig14803			2.45349	0	0	0	0	0	0								no hits & (original description: no original description)
Ach_contig19522			2.41053	0	0	0	0	0	0								no hits & (original description: no original description)
Ach_contig13482			2.37285	0	0	0	0	0	0								no hits & (original description: no original description)
Ach_contig38335			2.35642	0	0	0	0	0	0								no hits & (original description: no original description)
Ach_contig10951			2.3436	0	0	0	0	0	0								no hits & (original description: no original description)
Ach_contig7801			2.33054	0	0	0	0	0	0								no hits & (original description: no original description)
Ach_contig9816			2.32819	0	0	0	0	0	0								(original description: no original description)
Ach_contig13481			2.3268	0	0	0	0	0	0								no hits & (original description: no original description)
Ach_contig18904			2.31903	0	0	0	0	0	0								no hits & (original description: no original description)
Ach_contig11988			2.29514	0	0	0	0	-2.61772	0								no hits & (original description: no original description)
Ach_contig10179			2.28488	0	0	0	0	0	0								no hits & (original description: no original description)
Ach_contig3257			2.2764	0	0	0	0	0	0								no hits & (original description: no original description)
Ach_contig17587			2.25268	0	0	0	0	0	0								no hits & (original description: no original description)
Ach_contig10949			2.24185	0	0	0	0	0	0								no hits & (original description: no original description)
Ach_contig16179			2.23939	0	0	0	-2.19967	-2.15987	0								(original description: no original description)
Ach_contig24756			2.22545	0	0	0	0	0	0								no hits & (original description: no original description)
Ach_contig4761			2.2019	0	0	0	0	0	0								no hits & (original description: no original description)
Ach_contig18460			2.17768	0	0	0	0	0	0								no hits & (original description: no original description)
Ach_contig18981			2.17298	0	0	0	0	0	0								no hits & (original description: no original description)
Ach_contig14993			2.14809	0	0	0	0	1.86207	0								no hits & (original description: no original description)
Ach_contig1649			2.12849	0	0	0	2.15659	3.15366	0								no hits & (original description: no original description)
Ach_contig4179			2.12638	0	0	0	0	0	0								no hits & (original description: no original description)
Ach_contig32903			2.10346	0	0	0	0	0	0								no hits & (original description: no original description)
Ach_contig27701			2.02357	0	0	0	0	0	0								no hits & (original description: no original description)
Ach_contig15211			2.01568	0	0	0	0	0	0								no hits & (original description: no original description)
Ach_contig26396			1.99377	0	0	0	0	0	0								(original description: no original description)
Ach_contig36817			1.91256	1.67501	0	0	0	0	0								no hits & (original description: no original description)
Ach_contig30275			1.89556	0	0	0	0	0	0								no hits & (original description: no original description)
Ach_contig16309			1.88951	0	0	0	-1.84565	0	0								no hits & (original description: no original description)
Ach_contig12596			1.84952	0	0	0	0	2.49969	0								no hits & (original description: no original description)
Ach_contig22070			1.84484	0	0	0	0	0	0								no hits & (original description: no original description)
Ach_contig31687			1.84053	0	0	0	0	0	0								no hits & (original description: no original description)
Ach_contig16485			1.83966	0	0	0	0	0	0								no hits & (original description: no original description)
Ach_contig14182			1.81098	0	0	0	0	0	0								(original description: no original description)
Ach_contig20877			1.80769	0	0	0	0	-2.18788	0								no hits & (original description: no original description)
Ach_contig21634			1.76042	0	0	0	0	0	1.7697								no hits & (original description: no original description)
Ach_contig4272			1.75379	0	0	0	0	0	0								no hits & (original description: no original description)
Ach_contig14995			1.74861	0	0	0	0	1.70329	0								no hits & (original description: no original description)
Ach_contig4437			1.72749	0	0	0	0	0	1.63079								no hits & (original description: no original description)
Ach_contig15010			1.7117	0	0	0	0	0	0								no hits & (original description: no original description)
Ach_contig25154			1.70544	0	0	0	0	0	0								no hits & (original description: no original description)
Ach_contig34279			1.69559	0	0	0	0	0	0								no hits & (original description: no original description)
Ach_contig21110			1.6903	0	0	0	0	0	0								no hits & (original description: no original description)
Ach_contig14804			1.66886	0	1.44858	0	0	0	0								no hits & (original description: no original description)
Ach_contig12569			1.66738	0	0	0	0	0	0								no hits & (original description: no original description)
Ach_contig16142			1.65728	0	0	0	0	0	0								no hits & (original description: no original description)
Ach_contig36452			1.64898	0	0	0	0	0	0								no hits & (original description: no original description)
Ach_contig36193			1.60588	0	0	0	0	0	0								no hits & (original description: no original description)
Ach_contig16189			1.57117	0	0	0	0	0	0								no hits & (original description: no original description)
Ach_contig33711			1.53114	0	0	0	0	0	0								no hits & (original description: no original description)
Ach_contig30790			1.52919	0	2.39711	0	0	-1.45977	0								no hits & (original description: no original description)
Ach_contig12262			1.4557	0	0	0	0	0	0								no hits & (original description: no original description)
Ach_contig7558			1.4332	0	0	0	0	0	0								(original description: no original description)
Ach_contig31878			1.42061	0	0	1.15984	1.58019	1.69185	1.74466								no hits & (original description: no original description)
Ach_contig28471			1.40966	0	0	0	0	1.71453	0								no hits & (original description: no original description)
Ach_contig38417			1.31889	0	0	0	0	0	0								no hits & (original description: no original description)
Ach_contig33592			1.28589	0	0	0	0	0	0								no hits & (original description: no original description)
Ach_contig18695			1.24724	0	0	0	0	1.30168	0								no hits & (original description: no original description)
Ach_contig30722			1.18438	0	0	0	0	0	0								no hits & (original description: no original description)
Ach_contig22069			1.14771	1.05746	0	0	0	0	0								(original description: no original description)
Ach_contig7706			1.14194	0	0	0	0	0	0								no hits & (original description: no original description)
Ach_contig14338			1.08622	0	0	0	0	0	0								no hits & (original description: no original description)
Ach_contig27016			1.05498	0	0	0	0	0	0								no hits & (original description: no original description)
Ach_contig27174			1.04946	0	0	0	0	0	0								no hits & (original description: no original description)
Ach_contig30979			1.03553	0	0	0	0	0	0								no hits & (original description: no original description)
Ach_contig6539			0	-1.71432	0	0	0	0	0								no hits & (original description: no original description)
Ach_contig9625			0	3.20653	0	0	0	0	0								no hits & (original description: no original description)
Ach_contig11076			0	-1.10609	0	0	0	0	-1.26003								no hits & (original description: no original description)
Ach_contig13326			0	-2.13581	0	0	0	0	0								no hits & (original description: no original description)
Ach_contig24246			0	-1.38797	0	0	0	0	0								no hits & (original description: no original description)
Ach_contig24523			0	2.15416	0	0	0	0	0								(original description: no original description)
Ach_contig31659			0	1.84017	0	3.38031	1.25818	3.00363	3.40452								no hits & (original description: no original description)
Ach_contig37964			0	1.56797	0	0	0	0	0								no hits & (original description: no original description)
Ach_contig1191			0	0	-1.95049	0	-1.62229	0	0								(original description: no original description)
Ach_contig1276			0	0	1.60619	-1.4162	0	0	0								no hits & (original description: no original description)
Ach_contig1394			0	0	-2.17216	0	0	0	0								no hits & (original description: no original description)
Ach_contig3785			0	0	-3.6791	0	0	0	0								no hits & (original description: no original description)
Ach_contig5328			0	0	1.07293	0	0	0	0								no hits & (original description: no original description)
Ach_contig6259			0	0	-2.37585	0	0	0	0								(original description: no original description)
Ach_contig7686			0	0	2.96782	4.52219	0	0	2.99516								no hits & (original description: no original description)
Ach_contig8384			0	0	1.6149	0	0	-1.22833	0								no hits & (original description: no original description)
Ach_contig13606			0	0	1.68544	0	0	0	0								no hits & (original description: no original description)
Ach_contig18450			0	0	2.08828	0	0	-1.52758	0								no hits & (original description: no original description)
Ach_contig18632			0	0	1.3719	0	0	0	0								no hits & (original description: no original description)
Ach_contig27536			0	0	-2.52969	0	0	0	0								no hits & (original description: no original description)
Ach_contig30341			0	0	1.49315	0	0	0	0								no hits & (original description: no original description)
Ach_contig33032			0	0	-1.92825	0	-2.13499	0	0								no hits & (original description: no original description)
Ach_contig34745			0	0	1.42586	0	0	0	0								no hits & (original description: no original description)
Ach_contig35761			0	0	2.06994	0	0	0	0								no hits & (original description: no original description)
Ach_contig1059			0	0	0	0	0	0	4.86869								no hits & (original description: no original description)
Ach_contig1860			0	0	0	0	-5.75932	0	-3.9703								no hits & (original description: no original description)
Ach_contig2450			0	0	0	0	0	0	-3.10184								no hits & (original description: no original description)
Ach_contig4208			0	0	0	0	0	0	-2.18974								no hits & (original description: no original description)
Ach_contig5527			0	0	0	0	0	0	-3.82131								no hits & (original description: no original description)
Ach_contig11074			0	0	0	0	0	0	-1.49269								no hits & (original description: no original description)
Ach_contig11075			0	0	0	0	0	0	-2.36065								no hits & (original description: no original description)
Ach_contig11521			0	0	0	0	0	0	-2.03037								no hits & (original description: no original description)
Ach_contig12526			0	0	0	0	-4.20709	0	-4.05472								no hits & (original description: no original description)
Ach_contig13600			0	0	0	0	0	0	-1.38172								no hits & (original description: no original description)
Ach_contig19874			0	0	0	-1.12289	-1.07765	0	-1.10484								no hits & (original description: no original description)
Ach_contig19877			0	0	0	-1.01206	-1.36156	0	-1.10249								no hits & (original description: no original description)
Ach_contig27494			0	0	0	0	3.24958	0	3.06827								no hits & (original description: no original description)
Ach_contig28062			0	0	0	0	0	3.24072	7.5								no hits & (original description: no original description)
Ach_contig29728			0	0	0	1.58624	1.70027	0	1.49718								no hits & (original description: no original description)
Ach_contig30333			0	0	0	0	0	0	1.50718								no hits & (original description: no original description)
Ach_contig38793			0	0	0	0	-2.45672	0	-2.07529								no hits & (original description: no original description)
Ach_contig2137			0	0	0	7.5	0	0	0								no hits & (original description: no original description)
Ach_contig3313			0	0	0	5.07204	0	0	0								no hits & (original description: no original description)
Ach_contig3671			0	0	0	3.69009	0	0	0								no hits & (original description: no original description)
Ach_contig5471			0	0	0	-2.54579	0	0	0								(original description: no original description)
Ach_contig6327			0	0	0	4.01785	7	5.58646	0								no hits & (original description: no original description)
Ach_contig9225			0	0	0	3.1525	0	0	0								no hits & (original description: no original description)
Ach_contig9612			0	0	0	-1.61569	0	0	0								no hits & (original description: no original description)
Ach_contig12394			0	0	0	-1.57127	0	0	0								no hits & (original description: no original description)
Ach_contig16429			0	0	0	5.12634	0	0	0								no hits & (original description: no original description)
Ach_contig20252			0	0	0	2.49011	0	0	0								no hits & (original description: no original description)
Ach_contig23907			0	0	0	4.88502	0	0	0								no hits & (original description: no original description)
Ach_contig23908			0	0	0	3.65618	0	0	0								no hits & (original description: no original description)
Ach_contig23980			0	0	0	2.36227	2.09048	2.2293	0								no hits & (original description: no original description)
Ach_contig23986			0	0	0	1.67686	0	0	0								no hits & (original description: no original description)
Ach_contig25049			0	0	0	2.01275	2.30599	2.06928	0								no hits & (original description: no original description)
Ach_contig28934			0	0	0	2.50798	0	0	0								no hits & (original description: no original description)
Ach_contig30343			0	0	0	1.29053	0	0	0								no hits & (original description: no original description)
Ach_contig30388			0	0	0	1.05266	0	0	0								no hits & (original description: no original description)
Ach_contig36810			0	0	0	1.19728	0	0	0								no hits & (original description: no original description)
Ach_contig563			0	0	0	0	-7	0	0								no hits & (original description: no original description)
Ach_contig1017			0	0	0	0	1.81642	0	0								(original description: no original description)
Ach_contig1077			0	0	0	0	-3.16518	0	0								no hits & (original description: no original description)
Ach_contig1176			0	0	0	0	-4.98635	-3.75668	0								no hits & (original description: no original description)
Ach_contig1403			0	0	0	0	-1.38002	-1.0695	0								no hits & (original description: no original description)
Ach_contig1586			0	0	0	0	-1.22622	0	0								no hits & (original description: no original description)
Ach_contig1762			0	0	0	0	2.66336	0	0								no hits & (original description: no original description)
Ach_contig2542			0	0	0	0	-2.70946	0	0								no hits & (original description: no original description)
Ach_contig4577			0	0	0	0	3.47913	0	0								no hits & (original description: no original description)
Ach_contig6567			0	0	0	0	2.31782	0	0								no hits & (original description: no original description)
Ach_contig9199			0	0	0	0	-3.93646	-3.26189	0								no hits & (original description: no original description)
Ach_contig9348			0	0	0	0	-3.64771	0	0								no hits & (original description: no original description)
Ach_contig15368			0	0	0	0	2.05757	0	0								no hits & (original description: no original description)
Ach_contig15851			0	0	0	0	3.24082	5.7402	0								no hits & (original description: no original description)
Ach_contig15852			0	0	0	0	3.53503	3.57145	0								no hits & (original description: no original description)
Ach_contig15919			0	0	0	0	4.02874	0	0								no hits & (original description: no original description)
Ach_contig16178			0	0	0	0	-1.54584	-1.66959	0								no hits & (original description: no original description)
Ach_contig16518			0	0	0	0	-1.55911	0	0								no hits & (original description: no original description)
Ach_contig16634			0	0	0	0	-1.44047	0	0								no hits & (original description: no original description)
Ach_contig17096			0	0	0	0	-1.96915	0	0								no hits & (original description: no original description)
Ach_contig17339			0	0	0	0	4.3637	3.83471	0								no hits & (original description: no original description)
Ach_contig19880			0	0	0	0	-1.27141	0	0								no hits & (original description: no original description)
Ach_contig20084			0	0	0	0	-1.35559	0	0								no hits & (original description: no original description)
Ach_contig20738			0	0	0	0	2.66047	2.64454	0								no hits & (original description: no original description)
Ach_contig20744			0	0	0	0	7	0	0								no hits & (original description: no original description)
Ach_contig21775			0	0	0	0	1.22694	0	0								no hits & (original description: no original description)
Ach_contig22165			0	0	0	0	3.84561	0	0								no hits & (original description: no original description)
Ach_contig23245			0	0	0	0	1.34281	0	0								(original description: no original description)
Ach_contig23387			0	0	0	0	1.40448	0	0								no hits & (original description: no original description)
Ach_contig23853			0	0	0	0	4.63753	0	0								no hits & (original description: no original description)
Ach_contig24207			0	0	0	0	1.61518	0	0								no hits & (original description: no original description)
Ach_contig24581			0	0	0	0	-1.03309	0	0								no hits & (original description: no original description)
Ach_contig26087			0	0	0	0	-2.81894	0	0								no hits & (original description: no original description)
Ach_contig26301			0	0	0	0	-7	0	0								no hits & (original description: no original description)
Ach_contig27134			0	0	0	0	-1.90721	-1.19978	0								no hits & (original description: no original description)
Ach_contig27497			0	0	0	0	3.02993	0	0								no hits & (original description: no original description)
Ach_contig28048			0	0	0	0	1.94211	1.48347	0								no hits & (original description: no original description)
Ach_contig31607			0	0	0	0	1.07626	0	0								no hits & (original description: no original description)
Ach_contig32165			0	0	0	0	-2.30591	0	0								no hits & (original description: no original description)
Ach_contig32365			0	0	0	0	1.46565	1.6696	0								no hits & (original description: no original description)
Ach_contig33637			0	0	0	0	-1.88653	0	0								no hits & (original description: no original description)
Ach_contig33998			0	0	0	0	-1.52883	0	0								no hits & (original description: no original description)
Ach_contig38789			0	0	0	0	-4.28139	-5.35145	0								no hits & (original description: no original description)
Ach_contig38981			0	0	0	0	3.93715	0	0								no hits & (original description: no original description)
Ach_contig39183			0	0	0	0	4.17022	3.86372	0								no hits & (original description: no original description)
Ach_contig39369			0	0	0	0	-2.74012	0	0								no hits & (original description: no original description)
Ach_contig4239			0	0	0	0	0	2.62396	0								no hits & (original description: no original description)
Ach_contig4588			0	0	0	0	0	7.5	0								no hits & (original description: no original description)
Ach_contig4746			0	0	0	0	0	1.48536	0								no hits & (original description: no original description)
Ach_contig6137			0	0	0	0	0	3.69478	0								no hits & (original description: no original description)
Ach_contig8442			0	0	0	0	0	4.4528	0								no hits & (original description: no original description)
Ach_contig11287			0	0	0	0	0	2.47363	0								no hits & (original description: no original description)
Ach_contig22409			0	0	0	0	0	-1.94279	0								(original description: no original description)
Ach_contig23222			0	0	0	0	0	-2.11556	0								no hits & (original description: no original description)
Ach_contig23984			0	0	0	0	0	1.1419	0								no hits & (original description: no original description)
Ach_contig25914			0	0	0	0	0	-1.66571	0								no hits & (original description: no original description)
Ach_contig30413			0	0	0	0	0	2.1039	0								no hits & (original description: no original description)
Ach_contig34157			0	0	0	0	0	-8	0								no hits & (original description: no original description)
Ach_contig38334			0	0	0	0	0	-1.1575	0								no hits & (original description: no original description)
Ach_contig7820			-1.06589	0	0	0	0	0	0								no hits & (original description: no original description)
Ach_contig16380			-1.11747	0	0	0	-1.00208	0	0								(original description: no original description)
Ach_contig3606			-1.14923	0	0	0	-1.7504	-1.19425	-1.28918								no hits & (original description: no original description)
Ach_contig8722			-1.17074	0	0	0	0	0	0								(original description: no original description)
Ach_contig17093			-1.1956	0	0	0	0	0	0								no hits & (original description: no original description)
Ach_contig16551			-1.21439	0	0	0	0	0	0								no hits & (original description: no original description)
Ach_contig30342			-1.25823	0	0	0	0	0	0								no hits & (original description: no original description)
Ach_contig21958			-1.25992	0	0	0	0	0	0								no hits & (original description: no original description)
Ach_contig16805			-1.28552	0	0	0	0	0	0								(original description: no original description)
Ach_contig9317			-1.29893	0	0	0	0	0	0								no hits & (original description: no original description)
Ach_contig14666			-1.33004	0	0	0	-1.30696	0	-1.05454								(original description: no original description)
Ach_contig30805			-1.34804	0	0	0	0	0	0								no hits & (original description: no original description)
Ach_contig8257			-1.34911	0	0	0	0	0	0								no hits & (original description: no original description)
Ach_contig36188			-1.36215	0	0	0	0	0	0								no hits & (original description: no original description)
Ach_contig15946			-1.39418	0	0	0	0	0	0								no hits & (original description: no original description)
Ach_contig4444			-1.41909	0	0	0	0	0	0								no hits & (original description: no original description)
Ach_contig6933			-1.43478	0	0	0	0	0	0								no hits & (original description: no original description)
Ach_contig20357			-1.48941	0	0	0	0	0	-1.72666								no hits & (original description: no original description)
Ach_contig30909			-1.49948	0	0	0	0	0	0								no hits & (original description: no original description)
Ach_contig30337			-1.50676	0	1.12484	1.60867	0	0	0								no hits & (original description: no original description)
Ach_contig16868			-1.5316	0	0	0	0	0	0								no hits & (original description: no original description)
Ach_contig13255			-1.56145	0	0	0	0	0	0								no hits & (original description: no original description)
Ach_contig22411			-1.60191	0	0	0	0	0	0								no hits & (original description: no original description)
Ach_contig21542			-1.60503	0	0	0	0	0	0								no hits & (original description: no original description)
Ach_contig8001			-1.61516	0	0	0	0	0	0								no hits & (original description: no original description)
Ach_contig20848			-1.61739	0	0	0	0	0	0								no hits & (original description: no original description)
Ach_contig9110			-1.63816	0	0	0	0	0	0								no hits & (original description: no original description)
Ach_contig23769			-1.65217	0	0	0	0	0	0								no hits & (original description: no original description)
Ach_contig11729			-1.65434	0	0	0	1.58357	1.66052	1.36093								no hits & (original description: no original description)
Ach_contig13867			-1.69351	0	0	0	0	0	0								no hits & (original description: no original description)
Ach_contig38805			-1.70652	0	0	-1.7252	0	0	0								no hits & (original description: no original description)
Ach_contig19117			-1.71559	0	0	1.0733	1.06889	0	0								no hits & (original description: no original description)
Ach_contig15947			-1.776	0	0	0	0	0	0								no hits & (original description: no original description)
Ach_contig7026			-1.81168	0	0	1.43496	1.43821	0	1.04953								no hits & (original description: no original description)
Ach_contig30334			-1.85596	0	0	0	0	0	0								no hits & (original description: no original description)
Ach_contig3985			-1.87335	0	0	0	0	0	0								no hits & (original description: no original description)
Ach_contig14332			-1.88974	0	0	0	0	0	0								no hits & (original description: no original description)
Ach_contig30339			-1.89321	0	0	0	0	0	0								no hits & (original description: no original description)
Ach_contig34095			-1.94562	0	0	0	0	0	0								no hits & (original description: no original description)
Ach_contig27247			-1.94612	0	0	3.39172	2.1495	1.66525	2.40309								no hits & (original description: no original description)
Ach_contig11664			-1.96588	0	0	0	0	0	0								no hits & (original description: no original description)
Ach_contig17922			-2.04641	0	0	0	0	0	0								no hits & (original description: no original description)
Ach_contig19345			-2.06622	0	0	0	0	0	0								no hits & (original description: no original description)
Ach_contig12863			-2.07739	-1.79721	0	0	0	0	0								no hits & (original description: no original description)
Ach_contig18170			-2.08852	0	0	0	0	0	0								no hits & (original description: no original description)
Ach_contig34715			-2.09552	0	0	0	0	0	0								no hits & (original description: no original description)
Ach_contig4317			-2.19247	0	0	0	0	0	0								no hits & (original description: no original description)
Ach_contig3361			-2.19644	0	0	0	0	0	0								no hits & (original description: no original description)
Ach_contig22415			-2.21067	0	0	2.74543	0	0	0								no hits & (original description: no original description)
Ach_contig10748			-2.31273	0	0	1.96176	0	0	0								no hits & (original description: no original description)
Ach_contig16556			-2.34779	0	0	0	-3.30452	-2.43224	-3.65042								no hits & (original description: no original description)
Ach_contig27263			-2.37925	0	0	0	0	0	0								no hits & (original description: no original description)
Ach_contig38814			-2.43505	0	0	0	0	0	0								no hits & (original description: no original description)
Ach_contig36393			-2.68318	0	0	0	0	0	0								no hits & (original description: no original description)
Ach_contig12524			-2.72884	0	0	0	-6.44822	-3.47031	-6.83558								no hits & (original description: no original description)
Ach_contig7840			-2.74222	0	0	0	0	0	0								no hits & (original description: no original description)
Ach_contig10746			-2.76772	0	0	2.24014	1.49687	1.69641	0								(original description: no original description)
Ach_contig1370			-2.91234	0	0	0	0	0	0								no hits & (original description: no original description)
Ach_contig23177			-2.91368	0	0	0	0	0	0								(original description: no original description)
Ach_contig5541			-2.93591	0	0	0	0	0	0								no hits & (original description: no original description)
Ach_contig15247			-2.96975	0	0	0	0	0	0								no hits & (original description: no original description)
Ach_contig8559			-3.06355	0	0	0	0	0	0								no hits & (original description: no original description)
Ach_contig39072			-3.16068	0	0	0	0	0	0								no hits & (original description: no original description)
Ach_contig25860			-3.40532	0	0	0	0	0	0								no hits & (original description: no original description)
Ach_contig1150			-3.41391	0	0	0	0	0	0								no hits & (original description: no original description)
Ach_contig287			-3.52497	0	0	0	0	0	0								no hits & (original description: no original description)
Ach_contig3771			-4.60524	0	0	0	0	-4.35219	-7								no hits & (original description: no original description)
Ach_contig11847			-4.76527	0	0	0	0	0	0								no hits & (original description: no original description)
Ach_contig897			-7	0	0	0	0	0	0								no hits & (original description: no original description)
Ach_contig5629			-7	0	0	0	0	0	0								no hits & (original description: no original description)
Ach_contig5170	hypothetical protein PRUPE_ppa022671mg [Prunus persica]		2.6921	0	0	0	0	0	0				gi|462413698|gb|EMJ18747.1|	gi|224097456|ref|XP_002310942.1|	predicted protein [Populus trichocarpa]		(original description: no original description)
Ach_contig22676	Uncharacterized protein isoform 1 [Theobroma cacao]		1.91156	0	0	0	-2.17283	0	0				gi|508777918|gb|EOY25174.1|	gi|460400924|ref|XP_004245981.1|	PREDICTED: uncharacterized protein LOC101268496 isoform 2 [Solanum lycopersicum]		(at2g35470 : 70.5) unknown protein; Has 25 Blast hits to 25 proteins in 8 species: Archae 0; Bacteria 0; Metazoa 0; Fungi 0; Plants 25; Viruses 0; Other Eukaryotes 0 (source: NCBI BLink). & (reliability: 141.0) & (original description: no original description)
Ach_contig14971	predicted protein [Populus trichocarpa]		1.56072	0	0	0	2.09106	1.72246	1.79648				gi|224124878|ref|XP_002329971.1|	gi|224124878|ref|XP_002329971.1|	predicted protein [Populus trichocarpa]		no hits & (original description: no original description)
Ach_contig16494	hypothetical protein CICLE_v10022756mg [Citrus clementina]		1.15273	0	0	0	0	0	0				gi|567902072|ref|XP_006443524.1|	gi|255569416|ref|XP_002525675.1|	conserved hypothetical protein [Ricinus communis]		no hits & (original description: no original description)
Ach_contig29103	retroelement polyprotein like [Malus domestica]		1.12685	0	0	0	0	0	0				gi|33772185|gb|AAQ54529.1|	gi|502176864|ref|XP_004515956.1|	PREDICTED: uncharacterized protein LOC101508444 [Cicer arietinum]		no hits & (original description: no original description)
Ach_contig3394	hypothetical protein A1Q1_01346 [Trichosporon asahii var. asahii CBS 2479]	gi|123537|sp|P22943.1|HSP12_YEAST	0	0	0	0	7	0	7.5				gi|401885423|gb|EJT49541.1|	gi|321262761|ref|XP_003196099.1|	hypothetical Protein CGB_I1250C [Cryptococcus gattii WM276]	12 kDa heat shock protein	no hits & (original description: no original description)
Ach_contig4297	hypothetical protein VITISV_003263 [Vitis vinifera]		0	0	2.17199	0	0	-2.07569	0				gi|147854125|emb|CAN81294.1|	gi|460395112|ref|XP_004243132.1|	PREDICTED: uncharacterized protein LOC101257086 [Solanum lycopersicum]		no hits & (original description: no original description)
Ach_contig12847	predicted protein [Populus trichocarpa]		0	0	0	0	-2.9421	0	0				gi|224081068|ref|XP_002306283.1|	gi|224081068|ref|XP_002306283.1|	predicted protein [Populus trichocarpa]		no hits & (original description: no original description)
Ach_contig34229	PREDICTED: 60S ribosomal protein L4 1 like isoform 2 [Glycine max]	gi|15214260|sp|Q9P784.1|RL4B_SCHPO	0	0	0	0	0	-1.94138	0		K02930		gi|356537469|ref|XP_003537249.1|	gi|356537469|ref|XP_003537249.1|	PREDICTED: 60S ribosomal protein L4 1 like isoform 2 [Glycine max]	60S ribosomal protein L4 B	no hits & (original description: no original description)
Ach_contig4126	PREDICTED: uncharacterized protein LOC100262011 isoform 1 [Vitis vinifera]		0	0	0	0	0	0	1.35229				gi|225425644|ref|XP_002272133.1|	gi|225425644|ref|XP_002272133.1|	PREDICTED: uncharacterized protein LOC100262011 isoform 1 [Vitis vinifera]		(at5g64130 : 97.4) cAMP regulated phosphoprotein 19 related protein; FUNCTIONS IN: molecular_function unknown; INVOLVED IN: biological_process unknown; LOCATED IN: plasma membrane; EXPRESSED IN: 24 plant structures; EXPRESSED DURING: 15 growth stages; CONTAINS InterPro DOMAIN/s: cAMP regulated phosphoprotein/endosulphine conserved region (InterPro:IPR006760); BEST Arabidopsis thaliana protein mat…
Ach_contig11437	PREDICTED: uncharacterized protein LOC101211570 [Cucumis sativus]		0	0	0	0	2.68865	3.30945	0				gi|449436018|ref|XP_004135791.1|	gi|449436018|ref|XP_004135791.1|	PREDICTED: uncharacterized protein LOC101211570 [Cucumis sativus]		no hits & (original description: no original description)
Ach_contig21833	PREDICTED: uncharacterized protein LOC101294544 [Fragaria vesca subsp. vesca]		0	0	0	0	0	-1.54318	0				gi|470118582|ref|XP_004295406.1|	gi|470118582|ref|XP_004295406.1|	PREDICTED: uncharacterized protein LOC101294544 [Fragaria vesca subsp. vesca]		no hits & (original description: no original description)
Ach_contig8723	uncharacterized protein LOC100813444 [Glycine max]		0	0	0	0	1.55093	0	0				gi|359806104|ref|NP_001240932.1|	gi|359806104|ref|NP_001240932.1|	uncharacterized protein LOC100813444 [Glycine max]		(at2g21180 : 56.6) unknown protein; BEST Arabidopsis thaliana protein match is: unknown protein (TAIR:AT5G19875.1); Has 124 Blast hits to 124 proteins in 12 species: Archae 0; Bacteria 0; Metazoa 0; Fungi 0; Plants 124; Viruses 0; Other Eukaryotes 0 (source: NCBI BLink). & (gnl|cdd|33678 : 53.9) no description available & (reliability: 113.2) & (original description: no original description)
Ach_contig1220	Uncharacterized protein TCM_011471 [Theobroma cacao]		0	0	0	0	0	0	2.15413				gi|508709725|gb|EOY01622.1|	gi|297818018|ref|XP_002876892.1|	hypothetical protein ARALYDRAFT_904655 [Arabidopsis lyrata subsp. lyrata]		no hits & (original description: no original description)
Ach_contig10730	Uncharacterized protein TCM_015988 [Theobroma cacao]		0	0	0	1.936	0	0	2.41711				gi|508777115|gb|EOY24371.1|	gi|255576086|ref|XP_002528938.1|	conserved hypothetical protein [Ricinus communis]		(at5g47580 : 228.0) unknown protein; BEST Arabidopsis thaliana protein match is: unknown protein (TAIR:AT4G17250.1); Has 1807 Blast hits to 1807 proteins in 277 species: Archae 0; Bacteria 0; Metazoa 736; Fungi 347; Plants 385; Viruses 0; Other Eukaryotes 339 (source: NCBI BLink). & (reliability: 456.0) & (original description: no original description)
Ach_contig3630	PREDICTED: uncharacterized protein LOC101512969 [Cicer arietinum]		-1.01689	0	0	0	-1.02401	0	0				gi|502144358|ref|XP_004505668.1|	gi|502144358|ref|XP_004505668.1|	PREDICTED: uncharacterized protein LOC101512969 [Cicer arietinum]		(at3g22210 : 58.5) unknown protein; FUNCTIONS IN: molecular_function unknown; INVOLVED IN: biological_process unknown; LOCATED IN: endomembrane system; EXPRESSED IN: 21 plant structures; EXPRESSED DURING: 13 growth stages; Has 26 Blast hits to 26 proteins in 13 species: Archae 0; Bacteria 0; Metazoa 0; Fungi 0; Plants 26; Viruses 0; Other Eukaryotes 0 (source: NCBI BLink). & (gnl|cdd|33637 : 52.6…
Ach_contig12157	Uncharacterized protein isoform 1 [Theobroma cacao]		-1.0191	0	0	0	0	0	0				gi|508718925|gb|EOY10822.1|	gi|225430613|ref|XP_002266617.1|	PREDICTED: uncharacterized protein LOC100251819 [Vitis vinifera]		(at5g37360 : 311.0) unknown protein; FUNCTIONS IN: molecular_function unknown; INVOLVED IN: biological_process unknown; LOCATED IN: chloroplast thylakoid membrane, chloroplast; EXPRESSED IN: 23 plant structures; EXPRESSED DURING: 13 growth stages; Has 1807 Blast hits to 1807 proteins in 277 species: Archae 0; Bacteria 0; Metazoa 736; Fungi 347; Plants 385; Viruses 0; Other Eukaryotes 339 (source:…
Ach_contig8567	PREDICTED: uncharacterized protein LOC100243690 isoform 1 [Vitis vinifera]		-1.01959	0	0	0	0	0	0				gi|359495111|ref|XP_002263023.2|	gi|359495111|ref|XP_002263023.2|	PREDICTED: uncharacterized protein LOC100243690 isoform 1 [Vitis vinifera]		(at1g73470 : 373.0) unknown protein; FUNCTIONS IN: molecular_function unknown; INVOLVED IN: biological_process unknown; LOCATED IN: chloroplast; EXPRESSED IN: 22 plant structures; EXPRESSED DURING: 13 growth stages. & (gnl|cdd|33637 : 54.9) no description available & (reliability: 746.0) & (original description: no original description)
Ach_contig16438	PREDICTED: uncharacterized protein LOC100250451 [Vitis vinifera]		-1.02163	0	0	-1.29928	0	0	0				gi|225460765|ref|XP_002274080.1|	gi|225460765|ref|XP_002274080.1|	PREDICTED: uncharacterized protein LOC100250451 [Vitis vinifera]		(at5g55570 : 119.0) unknown protein; LOCATED IN: chloroplast; Has 35333 Blast hits to 34131 proteins in 2444 species: Archae 798; Bacteria 22429; Metazoa 974; Fungi 991; Plants 531; Viruses 0; Other Eukaryotes 9610 (source: NCBI BLink). & (gnl|cdd|70912 : 52.4) no description available & (reliability: 238.0) & (original description: no original description)
Ach_contig5354	UvrABC system protein A [Theobroma cacao]		-1.04962	0	0	0	0	0	0				gi|508704089|gb|EOX95985.1|	gi|225454192|ref|XP_002272715.1|	PREDICTED: uncharacterized protein LOC100267043 [Vitis vinifera]		(at4g00530 : 95.5) unknown protein; FUNCTIONS IN: molecular_function unknown; INVOLVED IN: biological_process unknown; LOCATED IN: mitochondrion; EXPRESSED IN: 19 plant structures; EXPRESSED DURING: 9 growth stages; BEST Arabidopsis thaliana protein match is: unknown protein (TAIR:AT1G01725.1); Has 1807 Blast hits to 1807 proteins in 277 species: Archae 0; Bacteria 0; Metazoa 736; Fungi 347; Plan…
Ach_contig29023	PREDICTED: uncharacterized protein LOC100265501 [Vitis vinifera]		-1.0813	0	0	0	-1.04625	0	0				gi|225427403|ref|XP_002263777.1|	gi|225427403|ref|XP_002263777.1|	PREDICTED: uncharacterized protein LOC100265501 [Vitis vinifera]		(at5g48790 : 303.0) FUNCTIONS IN: molecular_function unknown; INVOLVED IN: biological_process unknown; LOCATED IN: chloroplast; EXPRESSED IN: 22 plant structures; EXPRESSED DURING: 13 growth stages; CONTAINS InterPro DOMAIN/s: Domain of unknown function DUF1995 (InterPro:IPR018962); BEST Arabidopsis thaliana protein match is: Low PSII Accumulation 3 (TAIR:AT1G73060.1); Has 30201 Blast hits to 173…
Ach_contig12733	PREDICTED: uncharacterized protein LOC100262534 [Vitis vinifera]		-1.11643	0	0	0	0	0	0		K09919		gi|359486271|ref|XP_002268159.2|	gi|359486271|ref|XP_002268159.2|	PREDICTED: uncharacterized protein LOC100262534 [Vitis vinifera]		(at2g23390 : 647.0) CONTAINS InterPro DOMAIN/s: Protein of unknown function DUF482 (InterPro:IPR007434), Acyl CoA N acyltransferase (InterPro:IPR016181); Has 2165 Blast hits to 2163 proteins in 543 species: Archae 0; Bacteria 1044; Metazoa 0; Fungi 0; Plants 33; Viruses 0; Other Eukaryotes 1088 (source: NCBI BLink). & (reliability: 1294.0) & (original description: no original description)
Ach_contig35611	PREDICTED: translocase of chloroplast 159, chloroplastic like [Vitis vinifera]		-1.11711	0	0	0	0	0	0				gi|225437318|ref|XP_002267274.1|	gi|225437318|ref|XP_002267274.1|	PREDICTED: translocase of chloroplast 159, chloroplastic like [Vitis vinifera]		no hits & (original description: no original description)
Ach_contig7753	hypothetical protein PRUPE_ppa019477mg [Prunus persica]		-1.17721	0	0	0	0	0	0				gi|462421227|gb|EMJ25490.1|	gi|224135995|ref|XP_002327355.1|	predicted protein [Populus trichocarpa]		(at1g22630 : 92.0) unknown protein; LOCATED IN: chloroplast; EXPRESSED IN: 21 plant structures; EXPRESSED DURING: 13 growth stages; Has 87 Blast hits to 86 proteins in 34 species: Archae 0; Bacteria 13; Metazoa 27; Fungi 0; Plants 40; Viruses 0; Other Eukaryotes 7 (source: NCBI BLink). & (reliability: 184.0) & (original description: no original description)
Ach_contig6464	predicted protein [Populus trichocarpa]		-1.19847	0	0	0	0	0	0				gi|224120664|ref|XP_002330921.1|	gi|224120664|ref|XP_002330921.1|	predicted protein [Populus trichocarpa]		(at5g15802 : 117.0) unknown protein; FUNCTIONS IN: molecular_function unknown; INVOLVED IN: biological_process unknown; LOCATED IN: endomembrane system; Has 35 Blast hits to 35 proteins in 15 species: Archae 0; Bacteria 4; Metazoa 0; Fungi 0; Plants 31; Viruses 0; Other Eukaryotes 0 (source: NCBI BLink). & (reliability: 234.0) & (original description: no original description)
Ach_contig17028	PREDICTED: 23 kDa jasmonate induced protein like [Cucumis sativus]	gi|400094|sp|P32024.1|JI23_HORVU	-1.44022	0	0	0	0	0	-1.37688				gi|449526892|ref|XP_004170447.1|	gi|449526892|ref|XP_004170447.1|	PREDICTED: 23 kDa jasmonate induced protein like [Cucumis sativus]	23 kDa jasmonate induced protein	(original description: no original description)
Ach_contig10148	uncharacterized protein LOC100813444 [Glycine max]		-1.50793	0	0	0	0	0	0				gi|359806104|ref|NP_001240932.1|	gi|359806104|ref|NP_001240932.1|	uncharacterized protein LOC100813444 [Glycine max]		(at2g21180 : 77.8) unknown protein; BEST Arabidopsis thaliana protein match is: unknown protein (TAIR:AT5G19875.1); Has 124 Blast hits to 124 proteins in 12 species: Archae 0; Bacteria 0; Metazoa 0; Fungi 0; Plants 124; Viruses 0; Other Eukaryotes 0 (source: NCBI BLink). & (reliability: 155.6) & (original description: no original description)
Ach_contig7673	conserved hypothetical protein [Ricinus communis]		-1.67696	0	0	0	0	0	0				gi|255578827|ref|XP_002530268.1|	gi|255578827|ref|XP_002530268.1|	conserved hypothetical protein [Ricinus communis]		(at1g65032 : 114.0) unknown protein; FUNCTIONS IN: molecular_function unknown; INVOLVED IN: biological_process unknown; LOCATED IN: cellular_component unknown; Has 30201 Blast hits to 17322 proteins in 780 species: Archae 12; Bacteria 1396; Metazoa 17338; Fungi 3422; Plants 5037; Viruses 0; Other Eukaryotes 2996 (source: NCBI BLink). & (reliability: 228.0) & (original description: no original des…
Ach_contig10500	PREDICTED: uncharacterized protein LOC101307043 isoform 1 [Fragaria vesca subsp. vesca]		-1.79659	0	0	0	0	0	0				gi|470141540|ref|XP_004306488.1|	gi|470141540|ref|XP_004306488.1|	PREDICTED: uncharacterized protein LOC101307043 isoform 1 [Fragaria vesca subsp. vesca]		no hits & (original description: no original description)
Ach_contig7622	Uncharacterized protein TCM_029245 [Theobroma cacao]		-1.81298	0	0	0	0	1.17125	0				gi|508780130|gb|EOY27386.1|	gi|225441989|ref|XP_002265894.1|	PREDICTED: uncharacterized protein LOC100258290 [Vitis vinifera]		(at3g14280 : 73.6) unknown protein; Has 51 Blast hits to 51 proteins in 13 species: Archae 0; Bacteria 0; Metazoa 0; Fungi 0; Plants 51; Viruses 0; Other Eukaryotes 0 (source: NCBI BLink). & (reliability: 147.2) & (original description: no original description)
Ach_contig30881	PREDICTED: uncharacterized sodium dependent transporter yocS like [Vitis vinifera]		-2.0529	0	0	0	0	0	0				gi|359494758|ref|XP_002263684.2|	gi|359494758|ref|XP_002263684.2|	PREDICTED: uncharacterized sodium dependent transporter yocS like [Vitis vinifera]		no hits & (original description: no original description)
Ach_contig1121	hypothetical protein VITISV_042145 [Vitis vinifera]	gi|44888124|sp|P93308.1|M530_ARATH	-2.08529	0	0	0	0	0	0				gi|147815492|emb|CAN65988.1|	gi|13449331|ref|NP_085513.1|	hypothetical protein ArthMp046 [Arabidopsis thaliana]	Uncharacterized mitochondrial protein AtMg00530	(atmg00530 : 80.5) hypothetical protein; unknown protein; BEST Arabidopsis thaliana protein match is: unknown protein (TAIR:AT2G07776.2). & (reliability: 161.0) & (original description: no original description)
Ach_contig27147	predicted protein [Populus trichocarpa]		-2.2314	0	0	-2.01726	-1.45994	-1.28248	-1.40553				gi|224061525|ref|XP_002300523.1|	gi|224061525|ref|XP_002300523.1|	predicted protein [Populus trichocarpa]		no hits & (original description: no original description)
Ach_contig7625	conserved hypothetical protein [Ricinus communis]		-2.35549	0	0	0	0	0	0				gi|255569383|ref|XP_002525659.1|	gi|255569383|ref|XP_002525659.1|	conserved hypothetical protein [Ricinus communis]		(original description: no original description)
Ach_contig33658	PREDICTED: uncharacterized protein LOC100252097 [Vitis vinifera]		-2.43838	0	0	0	0	0	0				gi|359483327|ref|XP_002264370.2|	gi|359483327|ref|XP_002264370.2|	PREDICTED: uncharacterized protein LOC100252097 [Vitis vinifera]		(at4g04330 : 208.0) Chaperonin like RbcX protein; CONTAINS InterPro DOMAIN/s: Chaperonin like RbcX (InterPro:IPR003435); Has 30201 Blast hits to 17322 proteins in 780 species: Archae 12; Bacteria 1396; Metazoa 17338; Fungi 3422; Plants 5037; Viruses 0; Other Eukaryotes 2996 (source: NCBI BLink). & (reliability: 416.0) & (original description: no original description)
Ach_contig3485	Major allergen Pru ar 1, putative isoform 1 [Theobroma cacao]	gi|584968|sp|Q08407.3|MPAC1_CORAV	-2.70189	0	0	0	0	0	0				gi|508714729|gb|EOY06626.1|	gi|359477151|ref|XP_002274108.2|	PREDICTED: major allergen Pru ar 1 [Vitis vinifera]	Major pollen allergen Cor a 1 isoforms 5, 6, 11 and 16	(original description: no original description)
Ach_contig33660	PREDICTED: uncharacterized protein LOC100252097 [Vitis vinifera]		-2.71467	0	0	0	0	0	0				gi|359483327|ref|XP_002264370.2|	gi|359483327|ref|XP_002264370.2|	PREDICTED: uncharacterized protein LOC100252097 [Vitis vinifera]		(at4g04330 : 139.0) Chaperonin like RbcX protein; CONTAINS InterPro DOMAIN/s: Chaperonin like RbcX (InterPro:IPR003435); Has 30201 Blast hits to 17322 proteins in 780 species: Archae 12; Bacteria 1396; Metazoa 17338; Fungi 3422; Plants 5037; Viruses 0; Other Eukaryotes 2996 (source: NCBI BLink). & (reliability: 278.0) & (original description: no original description)
Ach_contig21524	PREDICTED: uncharacterized protein SYNPCC7002_A1590 [Vitis vinifera]	gi|190358878|sp|P31525.2|Y1590_SYNP2	0	0	0	0	-1.39293	0	0	Achn054061			gi|225448890|ref|XP_002270872.1|	gi|225448890|ref|XP_002270872.1|	PREDICTED: uncharacterized protein SYNPCC7002_A1590 [Vitis vinifera]	Uncharacterized protein SYNPCC7002_A1590	(at5g04440 : 331.0) Protein of unknown function (DUF1997); FUNCTIONS IN: molecular_function unknown; INVOLVED IN: biological_process unknown; LOCATED IN: chloroplast; EXPRESSED IN: 23 plant structures; EXPRESSED DURING: 13 growth stages; CONTAINS InterPro DOMAIN/s: Protein of unknown function DUF1997 (InterPro:IPR018971); BEST Arabidopsis thaliana protein match is: Protein of unknown function (DU…
Ach_contig19070	PREDICTED: uncharacterized protein LOC100257148 [Vitis vinifera]	gi|46577082|sp|Q8U4K7.1|PGK2_PYRFU	-1.24776	0	0	0	0	0	0	Achn249831			gi|225455062|ref|XP_002263933.1|	gi|225455062|ref|XP_002263933.1|	PREDICTED: uncharacterized protein LOC100257148 [Vitis vinifera]	2 phosphoglycerate kinase	(at5g61450 : 525.0) P loop containing nucleoside triphosphate hydrolases superfamily protein; FUNCTIONS IN: molecular_function unknown; INVOLVED IN: biological_process unknown; LOCATED IN: chloroplast; EXPRESSED IN: 24 plant structures; EXPRESSED DURING: 12 growth stages; Has 1807 Blast hits to 1807 proteins in 277 species: Archae 0; Bacteria 0; Metazoa 736; Fungi 347; Plants 385; Viruses 0; Othe…
Ach_contig12810	PREDICTED: uncharacterized protein LOC100251709 [Vitis vinifera]		0	-2.0018	0	0	0	-1.97177	0	Achn150571			gi|225468885|ref|XP_002270044.1|	gi|225468885|ref|XP_002270044.1|	PREDICTED: uncharacterized protein LOC100251709 [Vitis vinifera]		(at4g22190 : 173.0) unknown protein; Has 283 Blast hits to 154 proteins in 44 species: Archae 0; Bacteria 2; Metazoa 24; Fungi 12; Plants 48; Viruses 0; Other Eukaryotes 197 (source: NCBI BLink). & (gnl|cdd|33678 : 61.6) no description available & (reliability: 346.0) & (original description: no original description)
Ach_contig12809	Serine/arginine repetitive matrix protein 2, putative [Theobroma cacao]		0	0	0	0	-1.66454	-1.65978	0	Achn150571			gi|508781561|gb|EOY28817.1|	gi|449433996|ref|XP_004134782.1|	PREDICTED: uncharacterized protein LOC101203369 [Cucumis sativus]		(original description: no original description)
Ach_contig13795	PREDICTED: uncharacterized protein LOC100259899 isoform 1 [Vitis vinifera]		-1.19981	0	0	0	0	0	0	Achn343351			gi|225457662|ref|XP_002275896.1|	gi|225457662|ref|XP_002275896.1|	PREDICTED: uncharacterized protein LOC100259899 isoform 1 [Vitis vinifera]		(at2g33585 : 148.0) unknown protein; Has 31 Blast hits to 31 proteins in 12 species: Archae 0; Bacteria 0; Metazoa 0; Fungi 0; Plants 31; Viruses 0; Other Eukaryotes 0 (source: NCBI BLink). & (reliability: 296.0) & (original description: no original description)
Ach_contig21275	conserved hypothetical protein [Ricinus communis]		-2.24353	0	0	0	0	0	0	Achn086651			gi|255575461|ref|XP_002528632.1|	gi|255575461|ref|XP_002528632.1|	conserved hypothetical protein [Ricinus communis]		(at2g36630 : 241.0) Sulfite exporter TauE/SafE family protein; INVOLVED IN: N terminal protein myristoylation; LOCATED IN: endomembrane system, integral to membrane; EXPRESSED IN: 22 plant structures; EXPRESSED DURING: 15 growth stages; CONTAINS InterPro DOMAIN/s: Protein of unknown function DUF81 (InterPro:IPR002781); BEST Arabidopsis thaliana protein match is: Sulfite exporter TauE/SafE family …
Ach_contig21276	Sulfite exporter TauE/SafE family protein isoform 1 [Theobroma cacao]		-1.76403	-1.25038	0	0	-1.35662	-1.13401	0	Achn086651			gi|508716172|gb|EOY08069.1|	gi|224068935|ref|XP_002326235.1|	predicted protein [Populus trichocarpa]		(at2g36630 : 538.0) Sulfite exporter TauE/SafE family protein; INVOLVED IN: N terminal protein myristoylation; LOCATED IN: endomembrane system, integral to membrane; EXPRESSED IN: 22 plant structures; EXPRESSED DURING: 15 growth stages; CONTAINS InterPro DOMAIN/s: Protein of unknown function DUF81 (InterPro:IPR002781); BEST Arabidopsis thaliana protein match is: Sulfite exporter TauE/SafE family …
Ach_contig11981	hypothetical protein PRUPE_ppa012498mg [Prunus persica]	gi|81555938|sp|O32107.1|YUID_BACSU	1.44119	0	0	0	0	0	0	Achn157041	K09775		gi|462408035|gb|EMJ13369.1|	gi|224116550|ref|XP_002317329.1|	predicted protein [Populus trichocarpa]	Uncharacterized membrane protein YuiD	(at3g21610 : 212.0) Acid phosphatase/vanadium dependent haloperoxidase related protein; FUNCTIONS IN: molecular_function unknown; INVOLVED IN: biological_process unknown; LOCATED IN: cellular_component unknown; EXPRESSED IN: 23 plant structures; EXPRESSED DURING: 15 growth stages; CONTAINS InterPro DOMAIN/s: Acid phosphatase/vanadium dependent haloperoxidase related (InterPro:IPR003832); BEST Ara…
Ach_contig10357	PREDICTED: uncharacterized membrane protein YuiD like isoform 1 [Solanum lycopersicum]	gi|81555938|sp|O32107.1|YUID_BACSU	-1.21012	0	0	0	0	0	0	Achn349491			gi|460368255|ref|XP_004229983.1|	gi|460368255|ref|XP_004229983.1|	PREDICTED: uncharacterized membrane protein YuiD like isoform 1 [Solanum lycopersicum]	Uncharacterized membrane protein YuiD	(at3g61770 : 286.0) Acid phosphatase/vanadium dependent haloperoxidase related protein; FUNCTIONS IN: molecular_function unknown; INVOLVED IN: biological_process unknown; LOCATED IN: chloroplast; EXPRESSED IN: 22 plant structures; EXPRESSED DURING: 13 growth stages; CONTAINS InterPro DOMAIN/s: Acid phosphatase/vanadium dependent haloperoxidase related (InterPro:IPR003832); BEST Arabidopsis thalia…
Ach_contig31675	predicted protein [Populus trichocarpa]		2.37427	0	0	0	0	0	0	Achn234711			gi|224080015|ref|XP_002305991.1|	gi|224080015|ref|XP_002305991.1|	predicted protein [Populus trichocarpa]		(at1g59710 : 188.0) FUNCTIONS IN: molecular_function unknown; INVOLVED IN: biological_process unknown; LOCATED IN: cellular_component unknown; EXPRESSED IN: 23 plant structures; EXPRESSED DURING: 13 growth stages; CONTAINS InterPro DOMAIN/s: Protein of unknown function DUF569 (InterPro:IPR007679), Actin cross linking (InterPro:IPR008999); BEST Arabidopsis thaliana protein match is: Actin cross li…
Ach_contig31673	PREDICTED: uncharacterized protein LOC100257102 [Vitis vinifera]		2.57432	0	0	0	0	0	0	Achn144571			gi|359473294|ref|XP_002274433.2|	gi|359473294|ref|XP_002274433.2|	PREDICTED: uncharacterized protein LOC100257102 [Vitis vinifera]		(at1g59710 : 336.0) FUNCTIONS IN: molecular_function unknown; INVOLVED IN: biological_process unknown; LOCATED IN: cellular_component unknown; EXPRESSED IN: 23 plant structures; EXPRESSED DURING: 13 growth stages; CONTAINS InterPro DOMAIN/s: Protein of unknown function DUF569 (InterPro:IPR007679), Actin cross linking (InterPro:IPR008999); BEST Arabidopsis thaliana protein match is: Actin cross li…
Ach_contig31672	PREDICTED: uncharacterized protein LOC101250988 [Solanum lycopersicum]		3.27141	0	0	0	0	0	0	Achn234711			gi|460386119|ref|XP_004238747.1|	gi|460386119|ref|XP_004238747.1|	PREDICTED: uncharacterized protein LOC101250988 [Solanum lycopersicum]		(at1g27100 : 195.0) Actin cross linking protein; FUNCTIONS IN: molecular_function unknown; INVOLVED IN: biological_process unknown; LOCATED IN: vacuole; EXPRESSED IN: 23 plant structures; EXPRESSED DURING: 13 growth stages; CONTAINS InterPro DOMAIN/s: Protein of unknown function DUF569 (InterPro:IPR007679), Actin cross linking (InterPro:IPR008999); BEST Arabidopsis thaliana protein match is: Prot…
Ach_contig31668	PREDICTED: uncharacterized protein LOC101262984 [Solanum lycopersicum]		2.39149	0	0	0	0	0	0	Achn234711			gi|460375098|ref|XP_004233345.1|	gi|460375098|ref|XP_004233345.1|	PREDICTED: uncharacterized protein LOC101262984 [Solanum lycopersicum]		(at3g28630 : 114.0) FUNCTIONS IN: molecular_function unknown; INVOLVED IN: biological_process unknown; LOCATED IN: endomembrane system; EXPRESSED IN: leaf whorl, male gametophyte, flower, pollen tube; EXPRESSED DURING: L mature pollen stage, M germinated pollen stage, 4 anthesis; CONTAINS InterPro DOMAIN/s: Protein of unknown function DUF569 (InterPro:IPR007679), Actin cross linking (InterPro:IPR…
Ach_contig34244	Transcription factor bHLH61 isoform 1 [Theobroma cacao]	gi|75207746|sp|Q9STX1.1|ACBP3_ARATH	0	0	0	0	0	0	-1.05545	Achn125701			gi|508710735|gb|EOY02632.1|	gi|356554638|ref|XP_003545651.1|	PREDICTED: uncharacterized protein LOC100797684 [Glycine max]	Acyl CoA binding domain containing protein 3	(at2g40435 : 185.0) BEST Arabidopsis thaliana protein match is: transcription regulators (TAIR:AT3G56220.1); Has 289 Blast hits to 289 proteins in 30 species: Archae 0; Bacteria 0; Metazoa 0; Fungi 0; Plants 289; Viruses 0; Other Eukaryotes 0 (source: NCBI BLink). & (reliability: 370.0) & (original description: no original description)
Ach_contig21323	Non intrinsic ABC protein 4 [Theobroma cacao]	gi|75116803|sp|Q681Q7.1|Y1390_ARATH	0	0	0	0	0	-1.00707	0	Achn078281			gi|508702515|gb|EOX94411.1|	gi|225438091|ref|XP_002276998.1|	PREDICTED: uncharacterized protein At1g03900 isoform 1 [Vitis vinifera]	Uncharacterized protein At1g03900	(at1g03900 : 306.0) member of NAP family, an heterogeneous subfamily of the ATP binding Cassette (ABC) superfamily of membrane transporters. The NAPs proteins are characterized by having only one nucleotide binding folds (NBFs) domain.; non intrinsic ABC protein 4 (NAP4); FUNCTIONS IN: ATPase activity, coupled to transmembrane movement of substances, transporter activity; INVOLVED IN: extracellul…
Ach_contig8678	PREDICTED: ADIPOR like receptor CG5315 like [Solanum lycopersicum]	gi|1351663|sp|Q09910.1|YAJB_SCHPO	0	0	-2.40757	0	0	0	0	Achn383811	K07297		gi|460394321|ref|XP_004242752.1|	gi|460394321|ref|XP_004242752.1|	PREDICTED: ADIPOR like receptor CG5315 like [Solanum lycopersicum]	Uncharacterized protein C30D11.11	(at5g20270 : 140.0) heptahelical transmembrane protein homologous to human adiponectin receptors and progestin receptors; heptahelical transmembrane protein1 (HHP1); FUNCTIONS IN: receptor activity; INVOLVED IN: response to salt stress, response to hormone stimulus, response to sucrose stimulus; LOCATED IN: integral to membrane; EXPRESSED IN: 24 plant structures; EXPRESSED DURING: 13 growth stage…
Ach_contig25660	unnamed protein product [Vitis vinifera]	gi|38372190|sp|Q86V24.1|ADR2_HUMAN	0	0	0	0	0	1.08064	0	Achn055861	K07297		gi|296084692|emb|CBI25834.3|	gi|460372233|ref|XP_004231936.1|	PREDICTED: ADIPOR like receptor IZH1 like [Solanum lycopersicum]	Adiponectin receptor protein 2	(at4g37680 : 617.0) heptahelical transmembrane protein HHP4; heptahelical protein 4 (HHP4); FUNCTIONS IN: receptor activity; INVOLVED IN: response to hormone stimulus, response to sucrose stimulus; LOCATED IN: integral to membrane; EXPRESSED IN: stem, fruit, root, flower, leaf; CONTAINS InterPro DOMAIN/s: Hly III related (InterPro:IPR004254); BEST Arabidopsis thaliana protein match is: heptahelic…
Ach_contig34597	RecName: Full=Anamorsin homolog; AltName: Full=Fe S cluster assembly protein DRE2 homolog >gi|297738244|emb|CBI27445.3| unnamed protein product [Vitis vinifera]	gi|292630750|sp|D1I234.1|DRE2_VITVI	2.3934	0	0	0	0	0	0	Achn367611			gi|292630750|sp|D1I234.1|DRE2_VITVI	gi|225425061|ref|XP_002271546.1|	PREDICTED: anamorsin homolog [Vitis vinifera]	Anamorsin homolog	(at5g18400 : 266.0) Cytokine induced anti apoptosis inhibitor 1, Fe S biogenesis; FUNCTIONS IN: molecular_function unknown; INVOLVED IN: biological_process unknown; EXPRESSED IN: 23 plant structures; EXPRESSED DURING: 14 growth stages; CONTAINS InterPro DOMAIN/s: Protein of unknown function DUF689 (InterPro:IPR007785); BEST Arabidopsis thaliana protein match is: Cytokine induced anti apoptosis in…
Ach_contig8495			2.48354	0	0	0	0	0	0	Achn349381							no hits & (original description: no original description)
Ach_contig24332	PREDICTED: APO protein 2, chloroplastic like [Vitis vinifera]	gi|68565068|sp|Q8W4A5.1|APO2_ARATH	0	0	0	0	-1.08482	0	0	Achn008471			gi|359484849|ref|XP_002275774.2|	gi|359484849|ref|XP_002275774.2|	PREDICTED: APO protein 2, chloroplastic like [Vitis vinifera]	APO protein 2, chloroplastic	(at5g57930 : 478.0) ACCUMULATION OF PHOTOSYSTEM ONE 2; ACCUMULATION OF PHOTOSYSTEM ONE 2 (APO2); FUNCTIONS IN: molecular_function unknown; INVOLVED IN: embryo development ending in seed dormancy; LOCATED IN: chloroplast; EXPRESSED IN: 21 plant structures; EXPRESSED DURING: 13 growth stages; CONTAINS InterPro DOMAIN/s: Protein of unknown function DUF794, plant (InterPro:IPR008512); BEST Arabidopsi…
Ach_contig26165	PREDICTED: uncharacterized protein LOC100261066 isoform 1 [Vitis vinifera]		0	0	0	0	0	0	-1.12482	Achn334911			gi|359478112|ref|XP_002264307.2|	gi|359478112|ref|XP_002264307.2|	PREDICTED: uncharacterized protein LOC100261066 isoform 1 [Vitis vinifera]		(at1g05870 : 184.0) Protein of unknown function (DUF1685); FUNCTIONS IN: molecular_function unknown; LOCATED IN: cellular_component unknown; CONTAINS InterPro DOMAIN/s: Protein of unknown function DUF1685 (InterPro:IPR012881); BEST Arabidopsis thaliana protein match is: Protein of unknown function (DUF1685) (TAIR:AT2G31560.2). & (reliability: 368.0) & (original description: no original descriptio…
Ach_contig11241	PREDICTED: uncharacterized protein LOC100251731 [Vitis vinifera]		1.80932	0	0	0	-1.71553	0	0	Achn351421			gi|225439914|ref|XP_002279855.1|	gi|225439914|ref|XP_002279855.1|	PREDICTED: uncharacterized protein LOC100251731 [Vitis vinifera]		(at5g03120 : 51.6) unknown protein; FUNCTIONS IN: molecular_function unknown; INVOLVED IN: biological_process unknown; LOCATED IN: endomembrane system; EXPRESSED IN: 21 plant structures; EXPRESSED DURING: 13 growth stages; Has 14 Blast hits to 14 proteins in 4 species: Archae 0; Bacteria 0; Metazoa 0; Fungi 0; Plants 14; Viruses 0; Other Eukaryotes 0 (source: NCBI BLink). & (reliability: 103.2) &…
Ach_contig24664	PREDICTED: uncharacterized protein LOC100253658 [Vitis vinifera]		0	0	0	-1.30446	-2.01991	-1.81159	-2.34227	Achn060211			gi|225435321|ref|XP_002285165.1|	gi|225435321|ref|XP_002285165.1|	PREDICTED: uncharacterized protein LOC100253658 [Vitis vinifera]		(at5g60680 : 129.0) Protein of unknown function, DUF584; CONTAINS InterPro DOMAIN/s: Protein of unknown function DUF584 (InterPro:IPR007608); BEST Arabidopsis thaliana protein match is: Protein of unknown function, DUF584 (TAIR:AT3G45210.1); Has 1807 Blast hits to 1807 proteins in 277 species: Archae 0; Bacteria 0; Metazoa 736; Fungi 347; Plants 385; Viruses 0; Other Eukaryotes 339 (source: NCBI …
Ach_contig13341	PREDICTED: uncharacterized protein LOC100258555 isoform 1 [Vitis vinifera]		0	0	0	-1.69704	0	0	-1.1107	Achn351501			gi|225439984|ref|XP_002281329.1|	gi|225439984|ref|XP_002281329.1|	PREDICTED: uncharacterized protein LOC100258555 isoform 1 [Vitis vinifera]		(at5g60680 : 98.2) Protein of unknown function, DUF584; CONTAINS InterPro DOMAIN/s: Protein of unknown function DUF584 (InterPro:IPR007608); BEST Arabidopsis thaliana protein match is: Protein of unknown function, DUF584 (TAIR:AT3G45210.1); Has 1807 Blast hits to 1807 proteins in 277 species: Archae 0; Bacteria 0; Metazoa 736; Fungi 347; Plants 385; Viruses 0; Other Eukaryotes 339 (source: NCBI B…
Ach_contig11625	PREDICTED: uncharacterized protein LOC100855186 [Vitis vinifera]		0	0	-1.18613	0	0	0	0	Achn326201			gi|359483369|ref|XP_003632945.1|	gi|359483369|ref|XP_003632945.1|	PREDICTED: uncharacterized protein LOC100855186 [Vitis vinifera]		(at1g11700 : 165.0) Protein of unknown function, DUF584; FUNCTIONS IN: molecular_function unknown; INVOLVED IN: biological_process unknown; LOCATED IN: chloroplast; EXPRESSED IN: 21 plant structures; EXPRESSED DURING: 11 growth stages; CONTAINS InterPro DOMAIN/s: Protein of unknown function DUF584 (InterPro:IPR007608); BEST Arabidopsis thaliana protein match is: Protein of unknown function, DUF58…
Ach_contig18093	PREDICTED: uncharacterized protein LOC101255844 [Solanum lycopersicum]		-2.17846	0	0	0	0	0	0	Achn150951			gi|460371571|ref|XP_004231609.1|	gi|460371571|ref|XP_004231609.1|	PREDICTED: uncharacterized protein LOC101255844 [Solanum lycopersicum]		(at1g11700 : 115.0) Protein of unknown function, DUF584; FUNCTIONS IN: molecular_function unknown; INVOLVED IN: biological_process unknown; LOCATED IN: chloroplast; EXPRESSED IN: 21 plant structures; EXPRESSED DURING: 11 growth stages; CONTAINS InterPro DOMAIN/s: Protein of unknown function DUF584 (InterPro:IPR007608); BEST Arabidopsis thaliana protein match is: Protein of unknown function, DUF58…
Ach_contig4801			0	0	0	-1.43194	-2.75306	-1.24955	0	Achn278331							(original description: no original description)
Ach_contig27967			1.38629	0	0	0	0	0	0	Achn370061							no hits & (original description: no original description)
Ach_contig14838	PREDICTED: uncharacterized protein LOC101248852 [Solanum lycopersicum]		2.47069	0	0	0	0	0	0	Achn267351			gi|460378521|ref|XP_004235019.1|	gi|460378521|ref|XP_004235019.1|	PREDICTED: uncharacterized protein LOC101248852 [Solanum lycopersicum]		(original description: no original description)
Ach_contig37029	PREDICTED: protein argonaute 4 like [Cicer arietinum]	gi|122214302|sp|Q3E984.1|AGO8_ARATH	-1.52423	0	0	0	0	0	0	Achn264291			gi|502134010|ref|XP_004501969.1|	gi|502134010|ref|XP_004501969.1|	PREDICTED: protein argonaute 4 like [Cicer arietinum]	Protein argonaute 8	no hits & (original description: no original description)
Ach_contig10468	Uncharacterized protein TCM_002116 [Theobroma cacao]		1.12491	0	0	0	0	0	0	Achn157241			gi|508701366|gb|EOX93262.1|	gi|460395844|ref|XP_004243490.1|	PREDICTED: uncharacterized protein LOC101260358 isoform 1 [Solanum lycopersicum]		(at1g05070 : 140.0) Protein of unknown function (DUF1068); CONTAINS InterPro DOMAIN/s: Protein of unknown function DUF1068 (InterPro:IPR010471); BEST Arabidopsis thaliana protein match is: Protein of unknown function (DUF1068) (TAIR:AT2G32580.1); Has 119 Blast hits to 119 proteins in 15 species: Archae 0; Bacteria 2; Metazoa 0; Fungi 0; Plants 116; Viruses 0; Other Eukaryotes 1 (source: NCBI BLin…
Ach_contig12608	PREDICTED: uncharacterized protein LOC100244117 [Vitis vinifera]		1.6025	0	0	0	0	0	0	Achn037741			gi|359472942|ref|XP_002279484.2|	gi|359472942|ref|XP_002279484.2|	PREDICTED: uncharacterized protein LOC100244117 [Vitis vinifera]		(at3g18295 : 125.0) Protein of unknown function (DUF1639); FUNCTIONS IN: molecular_function unknown; INVOLVED IN: biological_process unknown; LOCATED IN: chloroplast; EXPRESSED IN: 22 plant structures; EXPRESSED DURING: 15 growth stages; CONTAINS InterPro DOMAIN/s: Protein of unknown function DUF1639 (InterPro:IPR012438); BEST Arabidopsis thaliana protein match is: Protein of unknown function (DU…
Ach_contig23244	PREDICTED: uncharacterized protein LOC100244117 [Vitis vinifera]		1.09871	0	0	0	0	0	0	Achn373951			gi|359472942|ref|XP_002279484.2|	gi|359472942|ref|XP_002279484.2|	PREDICTED: uncharacterized protein LOC100244117 [Vitis vinifera]		(at1g68340 : 56.6) Protein of unknown function (DUF1639); CONTAINS InterPro DOMAIN/s: Protein of unknown function DUF1639 (InterPro:IPR012438); BEST Arabidopsis thaliana protein match is: Protein of unknown function (DUF1639) (TAIR:AT1G25370.1); Has 250 Blast hits to 250 proteins in 17 species: Archae 0; Bacteria 2; Metazoa 2; Fungi 0; Plants 246; Viruses 0; Other Eukaryotes 0 (source: NCBI BLink…
Ach_contig15076	PREDICTED: uncharacterized protein LOC101255885 [Solanum lycopersicum]		0	0	0	0	-1.09062	0	0	Achn311311			gi|460386494|ref|XP_004238933.1|	gi|460386494|ref|XP_004238933.1|	PREDICTED: uncharacterized protein LOC101255885 [Solanum lycopersicum]		(at1g68440 : 130.0) unknown protein; BEST Arabidopsis thaliana protein match is: unknown protein (TAIR:AT1G25400.2); Has 86 Blast hits to 86 proteins in 29 species: Archae 0; Bacteria 6; Metazoa 27; Fungi 11; Plants 24; Viruses 0; Other Eukaryotes 18 (source: NCBI BLink). & (reliability: 260.0) & (original description: no original description)
Ach_contig24397	hypothetical protein VITISV_037591 [Vitis vinifera]		1.0395	0	0	0	0	0	0	Achn201851			gi|147812026|emb|CAN65788.1|	gi|225457036|ref|XP_002282787.1|	PREDICTED: uncharacterized protein LOC100243388 [Vitis vinifera]		(at5g62770 : 140.0) Protein of unknown function (DUF1645); CONTAINS InterPro DOMAIN/s: Protein of unknown function DUF1645 (InterPro:IPR012442); BEST Arabidopsis thaliana protein match is: Protein of unknown function (DUF1645) (TAIR:AT1G70420.1); Has 173 Blast hits to 173 proteins in 20 species: Archae 0; Bacteria 0; Metazoa 5; Fungi 2; Plants 161; Viruses 0; Other Eukaryotes 5 (source: NCBI BLin…
Ach_contig27325	Uncharacterized protein TCM_038592 [Theobroma cacao]		1.95226	0	-1.87402	0	0	2.02972	0	Achn164201			gi|508784364|gb|EOY31620.1|	gi|255585005|ref|XP_002533213.1|	conserved hypothetical protein [Ricinus communis]		(at2g18690 : 123.0) unknown protein; FUNCTIONS IN: molecular_function unknown; INVOLVED IN: biological_process unknown; LOCATED IN: membrane; EXPRESSED IN: 16 plant structures; EXPRESSED DURING: 9 growth stages; CONTAINS InterPro DOMAIN/s: Protein of unknown function DUF975 (InterPro:IPR010380); BEST Arabidopsis thaliana protein match is: unknown protein (TAIR:AT2G18680.1); Has 186 Blast hits to …
Ach_contig10037	PREDICTED: uncharacterized protein LOC101266780 [Solanum lycopersicum]		2.42053	0	0	0	0	0	0	Achn120001			gi|460409068|ref|XP_004249962.1|	gi|460409068|ref|XP_004249962.1|	PREDICTED: uncharacterized protein LOC101266780 [Solanum lycopersicum]		(at3g52710 : 74.3) unknown protein; FUNCTIONS IN: molecular_function unknown; INVOLVED IN: biological_process unknown; LOCATED IN: plasma membrane; EXPRESSED IN: 19 plant structures; EXPRESSED DURING: 9 growth stages; BEST Arabidopsis thaliana protein match is: unknown protein (TAIR:AT2G36220.1); Has 64 Blast hits to 64 proteins in 10 species: Archae 0; Bacteria 0; Metazoa 0; Fungi 0; Plants 64; …
Ach_contig19057	PREDICTED: uncharacterized protein LOC101291844 [Fragaria vesca subsp. vesca]		1.44801	0	0	0	0	0	0	Achn149101			gi|470134279|ref|XP_004302982.1|	gi|470134279|ref|XP_004302982.1|	PREDICTED: uncharacterized protein LOC101291844 [Fragaria vesca subsp. vesca]		(at2g36220 : 90.1) unknown protein; BEST Arabidopsis thaliana protein match is: unknown protein (TAIR:AT3G52710.1); Has 74 Blast hits to 74 proteins in 10 species: Archae 0; Bacteria 0; Metazoa 0; Fungi 0; Plants 74; Viruses 0; Other Eukaryotes 0 (source: NCBI BLink). & (reliability: 180.2) & (original description: no original description)
Ach_contig19056	PREDICTED: uncharacterized protein LOC101291844 [Fragaria vesca subsp. vesca]		1.29084	0	0	0	0	0	0	Achn044461			gi|470134279|ref|XP_004302982.1|	gi|470134279|ref|XP_004302982.1|	PREDICTED: uncharacterized protein LOC101291844 [Fragaria vesca subsp. vesca]		(at3g52710 : 119.0) unknown protein; FUNCTIONS IN: molecular_function unknown; INVOLVED IN: biological_process unknown; LOCATED IN: plasma membrane; EXPRESSED IN: 19 plant structures; EXPRESSED DURING: 9 growth stages; BEST Arabidopsis thaliana protein match is: unknown protein (TAIR:AT2G36220.1); Has 64 Blast hits to 64 proteins in 10 species: Archae 0; Bacteria 0; Metazoa 0; Fungi 0; Plants 64;…
Ach_contig31124	hypothetical protein PRUPE_ppa005217mg [Prunus persica]		0	0	0	0	-1.21657	0	0	Achn106061			gi|462414419|gb|EMJ19156.1|	gi|470143198|ref|XP_004307268.1|	PREDICTED: uncharacterized protein LOC101308507 [Fragaria vesca subsp. vesca]		(at2g44640 : 395.0) FUNCTIONS IN: molecular_function unknown; INVOLVED IN: biological_process unknown; LOCATED IN: mitochondrion, chloroplast, plasma membrane, plastid, chloroplast envelope; EXPRESSED IN: 23 plant structures; EXPRESSED DURING: 13 growth stages; CONTAINS InterPro DOMAIN/s: Protein of unknown function DUF3769 (InterPro:IPR022244); BEST Arabidopsis thaliana protein match is: pigment…
Ach_contig6625	PREDICTED: uncharacterized protein LOC100260179 [Vitis vinifera]		-1.32549	0	0	0	0	0	0	Achn245791			gi|225454391|ref|XP_002279302.1|	gi|225454391|ref|XP_002279302.1|	PREDICTED: uncharacterized protein LOC100260179 [Vitis vinifera]		(at2g46220 : 279.0) Uncharacterized conserved protein (DUF2358); CONTAINS InterPro DOMAIN/s: Protein of unknown function DUF2358 (InterPro:IPR018790); BEST Arabidopsis thaliana protein match is: Uncharacterized conserved protein (DUF2358) (TAIR:AT1G16320.1); Has 199 Blast hits to 199 proteins in 64 species: Archae 0; Bacteria 74; Metazoa 19; Fungi 0; Plants 95; Viruses 0; Other Eukaryotes 11 (sou…
Ach_contig23695	PREDICTED: uncharacterized protein LOC100260339 [Vitis vinifera]		-1.21744	0	0	0	0	0	0	Achn136061			gi|225470934|ref|XP_002265230.1|	gi|225470934|ref|XP_002265230.1|	PREDICTED: uncharacterized protein LOC100260339 [Vitis vinifera]		(at2g46550 : 132.0) unknown protein; FUNCTIONS IN: molecular_function unknown; INVOLVED IN: biological_process unknown; EXPRESSED IN: 23 plant structures; EXPRESSED DURING: 13 growth stages; BEST Arabidopsis thaliana protein match is: unknown protein (TAIR:AT1G01240.3). & (gnl|cdd|33678 : 52.7) no description available & (reliability: 264.0) & (original description: no original description)
Ach_contig25998	Uncharacterized protein TCM_011920 [Theobroma cacao]		0	0	0	0	-1.57331	-1.05521	0	Achn180391			gi|508710336|gb|EOY02233.1|	gi|224069094|ref|XP_002326273.1|	predicted protein [Populus trichocarpa]		(at3g08600 : 294.0) Protein of unknown function (DUF1191); FUNCTIONS IN: molecular_function unknown; INVOLVED IN: biological_process unknown; LOCATED IN: plasma membrane; EXPRESSED IN: 23 plant structures; EXPRESSED DURING: 13 growth stages; CONTAINS InterPro DOMAIN/s: Protein of unknown function DUF1191 (InterPro:IPR010605); BEST Arabidopsis thaliana protein match is: Protein of unknown function…
Ach_contig38788	PREDICTED: uncharacterized protein LOC100261105 [Vitis vinifera]		3.09532	0	0	0	0	0	0	Achn106691			gi|225455840|ref|XP_002273330.1|	gi|225455840|ref|XP_002273330.1|	PREDICTED: uncharacterized protein LOC100261105 [Vitis vinifera]		no hits & (original description: no original description)
Ach_contig9441	PREDICTED: uncharacterized protein LOC100261105 [Vitis vinifera]		1.36492	0	0	0	0	-1.15972	0	Achn033991			gi|225455840|ref|XP_002273330.1|	gi|225455840|ref|XP_002273330.1|	PREDICTED: uncharacterized protein LOC100261105 [Vitis vinifera]		(at1g49000 : 110.0) unknown protein; FUNCTIONS IN: molecular_function unknown; INVOLVED IN: biological_process unknown; LOCATED IN: chloroplast; EXPRESSED IN: stem; BEST Arabidopsis thaliana protein match is: unknown protein (TAIR:AT3G18560.1); Has 105 Blast hits to 105 proteins in 13 species: Archae 0; Bacteria 0; Metazoa 0; Fungi 0; Plants 105; Viruses 0; Other Eukaryotes 0 (source: NCBI BLink)…
Ach_contig10469	PREDICTED: uncharacterized protein LOC100253680 [Vitis vinifera]	gi|75170549|sp|Q9FH36.1|GAUTC_ARATH	-1.15312	0	0	0	0	0	0	Achn165401			gi|225461142|ref|XP_002280047.1|	gi|225461142|ref|XP_002280047.1|	PREDICTED: uncharacterized protein LOC100253680 [Vitis vinifera]	Probable galacturonosyltransferase 12	(at3g20680 : 256.0) FUNCTIONS IN: molecular_function unknown; INVOLVED IN: biological_process unknown; LOCATED IN: chloroplast; EXPRESSED IN: 22 plant structures; EXPRESSED DURING: 13 growth stages; CONTAINS InterPro DOMAIN/s: Domain of unknown function DUF1995 (InterPro:IPR018962); Has 37 Blast hits to 37 proteins in 14 species: Archae 0; Bacteria 0; Metazoa 0; Fungi 0; Plants 37; Viruses 0; Oth…
Ach_contig38765	PREDICTED: uncharacterized protein LOC100261644 [Vitis vinifera]		-1.16327	0	0	0	-1.46213	0	0	Achn254511			gi|225430792|ref|XP_002270634.1|	gi|225430792|ref|XP_002270634.1|	PREDICTED: uncharacterized protein LOC100261644 [Vitis vinifera]		(at3g50685 : 147.0) unknown protein; Has 52 Blast hits to 46 proteins in 20 species: Archae 0; Bacteria 0; Metazoa 0; Fungi 0; Plants 45; Viruses 0; Other Eukaryotes 7 (source: NCBI BLink). & (reliability: 294.0) & (original description: no original description)
Ach_contig14344	Uncharacterized protein isoform 1 [Theobroma cacao]		-1.2649	0	0	0	0	0	0	Achn371371			gi|508718017|gb|EOY09914.1|	gi|225431386|ref|XP_002279284.1|	PREDICTED: uncharacterized protein LOC100266100 [Vitis vinifera]		(at3g51510 : 146.0) unknown protein; FUNCTIONS IN: molecular_function unknown; INVOLVED IN: biological_process unknown; LOCATED IN: chloroplast thylakoid membrane, chloroplast; EXPRESSED IN: 22 plant structures; EXPRESSED DURING: 13 growth stages; Has 42 Blast hits to 42 proteins in 19 species: Archae 0; Bacteria 0; Metazoa 0; Fungi 0; Plants 40; Viruses 0; Other Eukaryotes 2 (source: NCBI BLink)…
Ach_contig29696	PREDICTED: uncharacterized protein LOC100252790 isoform 1 [Vitis vinifera]		0	0	0	-1.25522	0	0	0	Achn040301			gi|225440524|ref|XP_002275314.1|	gi|225440524|ref|XP_002275314.1|	PREDICTED: uncharacterized protein LOC100252790 isoform 1 [Vitis vinifera]		(at5g02020 : 108.0) Encodes a protein involved in salt tolerance, names SIS (Salt Induced Serine rich).; unknown protein; FUNCTIONS IN: molecular_function unknown; INVOLVED IN: biological_process unknown; LOCATED IN: chloroplast; EXPRESSED IN: 13 plant structures; EXPRESSED DURING: 6 growth stages; BEST Arabidopsis thaliana protein match is: unknown protein (TAIR:AT5G59080.1); Has 52 Blast hits t…
Ach_contig28794	PREDICTED: uncharacterized protein LOC101204037 [Cucumis sativus]		0	0	0	0	-1.00214	0	0	Achn194631			gi|449439329|ref|XP_004137438.1|	gi|449439329|ref|XP_004137438.1|	PREDICTED: uncharacterized protein LOC101204037 [Cucumis sativus]		(at5g08050 : 127.0) FUNCTIONS IN: molecular_function unknown; INVOLVED IN: response to karrikin; LOCATED IN: thylakoid, chloroplast thylakoid membrane, chloroplast; EXPRESSED IN: 21 plant structures; EXPRESSED DURING: 13 growth stages; CONTAINS InterPro DOMAIN/s: Protein of unknown function DUF1118 (InterPro:IPR009500), Uncharacterised conserved protein UCP022207 (InterPro:IPR016801); Has 78 Blas…
Ach_contig22287	PREDICTED: uncharacterized protein LOC100265521 [Vitis vinifera]		-1.03703	0	0	0	-1.18454	0	-1.11052	Achn018191			gi|225435528|ref|XP_002283014.1|	gi|356557455|ref|XP_003547031.1|	PREDICTED: adenosine 3' phospho 5' phosphosulfate transporter 1 like [Glycine max]		(at5g12900 : 556.0) unknown protein; FUNCTIONS IN: molecular_function unknown; INVOLVED IN: biological_process unknown; LOCATED IN: chloroplast; EXPRESSED IN: 21 plant structures; EXPRESSED DURING: 13 growth stages; BEST Arabidopsis thaliana protein match is: unknown protein (TAIR:AT1G12330.1); Has 1807 Blast hits to 1807 proteins in 277 species: Archae 0; Bacteria 0; Metazoa 736; Fungi 347; Plan…
Ach_contig28393	Gap junction beta 4 protein isoform 1 [Theobroma cacao]		1.89534	0	0	0	0	0	0	Achn196871			gi|508707848|gb|EOX99744.1|	gi|460387138|ref|XP_004239246.1|	PREDICTED: uncharacterized protein LOC101253897 [Solanum lycopersicum]		(at5g13100 : 447.0) unknown protein; Has 1807 Blast hits to 1807 proteins in 277 species: Archae 0; Bacteria 0; Metazoa 736; Fungi 347; Plants 385; Viruses 0; Other Eukaryotes 339 (source: NCBI BLink). & (reliability: 894.0) & (original description: no original description)
Ach_contig22348	PREDICTED: uncharacterized protein LOC100262872 [Vitis vinifera]		2.18977	0	0	0	0	0	0	Achn134431			gi|225430388|ref|XP_002285361.1|	gi|225430388|ref|XP_002285361.1|	PREDICTED: uncharacterized protein LOC100262872 [Vitis vinifera]		(original description: no original description)
Ach_contig22346	PREDICTED: uncharacterized protein LOC101262938 [Solanum lycopersicum]		1.65124	0	0	0	0	0	0	Achn134431			gi|460398693|ref|XP_004244888.1|	gi|460398693|ref|XP_004244888.1|	PREDICTED: uncharacterized protein LOC101262938 [Solanum lycopersicum]		(at5g11000 : 239.0) Plant protein of unknown function (DUF868); FUNCTIONS IN: molecular_function unknown; INVOLVED IN: biological_process unknown; LOCATED IN: plasma membrane; EXPRESSED IN: 22 plant structures; EXPRESSED DURING: 13 growth stages; CONTAINS InterPro DOMAIN/s: Protein of unknown function DUF868, plant (InterPro:IPR008586); BEST Arabidopsis thaliana protein match is: Plant protein of…
Ach_contig19742	hypothetical protein PRUPE_ppa004238mg [Prunus persica]		2.5958	0	0	0	0	0	0	Achn003251			gi|462407684|gb|EMJ13018.1|	gi|460373600|ref|XP_004232603.1|	PREDICTED: uncharacterized protein LOC101245716 [Solanum lycopersicum]		(at5g44670 : 54.3) Domain of unknown function (DUF23); CONTAINS InterPro DOMAIN/s: Protein of unknown function DUF23 (InterPro:IPR008166); BEST Arabidopsis thaliana protein match is: Domain of unknown function (DUF23) (TAIR:AT4G20170.1); Has 204 Blast hits to 204 proteins in 35 species: Archae 0; Bacteria 27; Metazoa 39; Fungi 0; Plants 129; Viruses 0; Other Eukaryotes 9 (source: NCBI BLink). & (…
Ach_contig19744	PREDICTED: uncharacterized protein LOC101259294 [Solanum lycopersicum]		0	0	-2.3127	0	0	0	0	Achn162701			gi|460405890|ref|XP_004248407.1|	gi|460405890|ref|XP_004248407.1|	PREDICTED: uncharacterized protein LOC101259294 [Solanum lycopersicum]		(at4g20170 : 187.0) Domain of unknown function (DUF23); CONTAINS InterPro DOMAIN/s: Protein of unknown function DUF23 (InterPro:IPR008166); BEST Arabidopsis thaliana protein match is: Domain of unknown function (DUF23) (TAIR:AT5G44670.1); Has 199 Blast hits to 199 proteins in 36 species: Archae 0; Bacteria 27; Metazoa 44; Fungi 2; Plants 116; Viruses 0; Other Eukaryotes 10 (source: NCBI BLink). &…
Ach_contig21549	conserved hypothetical protein [Ricinus communis]		1.21116	0	0	0	0	0	0	Achn167211			gi|255546113|ref|XP_002514116.1|	gi|255546113|ref|XP_002514116.1|	conserved hypothetical protein [Ricinus communis]		(at5g56980 : 119.0) unknown protein; FUNCTIONS IN: molecular_function unknown; INVOLVED IN: biological_process unknown; LOCATED IN: endomembrane system; EXPRESSED IN: 18 plant structures; EXPRESSED DURING: 12 growth stages; BEST Arabidopsis thaliana protein match is: unknown protein (TAIR:AT4G26130.1); Has 30201 Blast hits to 17322 proteins in 780 species: Archae 12; Bacteria 1396; Metazoa 17338;…
Ach_contig20791	predicted protein [Populus trichocarpa]		1.09631	0	0	0	0	0	0	Achn167211			gi|224088031|ref|XP_002308298.1|	gi|224088031|ref|XP_002308298.1|	predicted protein [Populus trichocarpa]		(at5g56980 : 75.5) unknown protein; FUNCTIONS IN: molecular_function unknown; INVOLVED IN: biological_process unknown; LOCATED IN: endomembrane system; EXPRESSED IN: 18 plant structures; EXPRESSED DURING: 12 growth stages; BEST Arabidopsis thaliana protein match is: unknown protein (TAIR:AT4G26130.1); Has 30201 Blast hits to 17322 proteins in 780 species: Archae 12; Bacteria 1396; Metazoa 17338; …
Ach_contig35127	PREDICTED: uncharacterized protein LOC101247386 [Solanum lycopersicum]		1.29949	0	0	0	0	0	0	Achn224391			gi|460409445|ref|XP_004250149.1|	gi|460409445|ref|XP_004250149.1|	PREDICTED: uncharacterized protein LOC101247386 [Solanum lycopersicum]		no hits & (original description: no original description)
Ach_contig3982	PREDICTED: uncharacterized protein LOC101249158 [Solanum lycopersicum]		1.90171	0	0	0	0	0	0	Achn087781			gi|460414731|ref|XP_004252717.1|	gi|460414731|ref|XP_004252717.1|	PREDICTED: uncharacterized protein LOC101249158 [Solanum lycopersicum]		(at4g38060 : 73.6) unknown protein; BEST Arabidopsis thaliana protein match is: unknown protein (TAIR:AT5G65480.1); Has 35333 Blast hits to 34131 proteins in 2444 species: Archae 798; Bacteria 22429; Metazoa 974; Fungi 991; Plants 531; Viruses 0; Other Eukaryotes 9610 (source: NCBI BLink). & (reliability: 147.2) & (original description: no original description)
Ach_contig12238	PREDICTED: uncharacterized protein LOC101255382 [Solanum lycopersicum]		0	0	0	0	-1.21515	0	-1.14193	Achn103001			gi|460416161|ref|XP_004253418.1|	gi|460416161|ref|XP_004253418.1|	PREDICTED: uncharacterized protein LOC101255382 [Solanum lycopersicum]		(at4g13030 : 81.6) P loop containing nucleoside triphosphate hydrolases superfamily protein; Has 35333 Blast hits to 34131 proteins in 2444 species: Archae 798; Bacteria 22429; Metazoa 974; Fungi 991; Plants 531; Viruses 0; Other Eukaryotes 9610 (source: NCBI BLink). & (gnl|cdd|70912 : 52.4) no description available & (reliability: 163.2) & (original description: no original description)
Ach_contig14699	Uncharacterized protein TCM_028742 [Theobroma cacao]		1.88043	0	0	0	0	0	0	Achn198981	K11273		gi|508779528|gb|EOY26784.1|	gi|255550008|ref|XP_002516055.1|	hypothetical protein RCOM_1494490 [Ricinus communis]		(at3g16070 : 82.4) unknown protein; BEST Arabidopsis thaliana protein match is: unknown protein (TAIR:AT1G15260.1); Has 26 Blast hits to 26 proteins in 7 species: Archae 0; Bacteria 0; Metazoa 0; Fungi 0; Plants 26; Viruses 0; Other Eukaryotes 0 (source: NCBI BLink). & (reliability: 164.8) & (original description: no original description)
Ach_contig1309	predicted protein [Populus trichocarpa]	gi|290463177|sp|C1C524.1|CISD2_RANCA	-1.01384	0	0	0	0	0	0	Achn233791			gi|224122560|ref|XP_002318867.1|	gi|224122560|ref|XP_002318867.1|	predicted protein [Populus trichocarpa]	CDGSH iron sulfur domain containing protein 2	(at5g51720 : 93.6) 2 iron, 2 sulfur cluster binding; FUNCTIONS IN: 2 iron, 2 sulfur cluster binding; INVOLVED IN: biological_process unknown; LOCATED IN: chloroplast stroma, chloroplast; EXPRESSED IN: 20 plant structures; EXPRESSED DURING: 13 growth stages; CONTAINS InterPro DOMAIN/s: Iron sulphur containing domain, CDGSH type (InterPro:IPR018967); Has 30201 Blast hits to 17322 proteins in 780 sp…
Ach_contig18804	predicted protein [Populus trichocarpa]		2.36859	0	0	0	0	2.5503	1.67842	Achn262471			gi|224085053|ref|XP_002307472.1|	gi|224085053|ref|XP_002307472.1|	predicted protein [Populus trichocarpa]		(at4g19950 : 181.0) unknown protein; BEST Arabidopsis thaliana protein match is: unknown protein (TAIR:AT5G44860.1); Has 338 Blast hits to 330 proteins in 72 species: Archae 2; Bacteria 94; Metazoa 7; Fungi 0; Plants 232; Viruses 0; Other Eukaryotes 3 (source: NCBI BLink). & (gnl|cdd|82074 : 51.7) no description available & (reliability: 362.0) & (original description: no original description)
Ach_contig1010	conserved hypothetical protein [Ricinus communis]		-1.53172	0	0	0	0	0	-1.52408	Achn274821			gi|255557929|ref|XP_002519993.1|	gi|255557929|ref|XP_002519993.1|	conserved hypothetical protein [Ricinus communis]		no hits & (original description: no original description)
Ach_contig21027	predicted protein [Populus trichocarpa]		1.43452	0	0	0	0	0	0	Achn374371			gi|224069549|ref|XP_002302996.1|	gi|224069549|ref|XP_002302996.1|	predicted protein [Populus trichocarpa]		(at2g47485 : 55.1) unknown protein; BEST Arabidopsis thaliana protein match is: unknown protein (TAIR:AT3G62650.1); Has 35333 Blast hits to 34131 proteins in 2444 species: Archae 798; Bacteria 22429; Metazoa 974; Fungi 991; Plants 531; Viruses 0; Other Eukaryotes 9610 (source: NCBI BLink). & (reliability: 110.2) & (original description: no original description)
Ach_contig38751	PREDICTED: uncharacterized protein LOC100854160 [Vitis vinifera]		1.04273	0	0	0	0	0	0	Achn125611			gi|359493004|ref|XP_003634491.1|	gi|359493004|ref|XP_003634491.1|	PREDICTED: uncharacterized protein LOC100854160 [Vitis vinifera]		no hits & (original description: no original description)
Ach_contig4355			0	0	0	2.72407	2.46701	0	2.93504	Achn224931							no hits & (original description: no original description)
Ach_contig23106			0	0	0	0	0	1.60911	2.56843	Achn224931							(original description: no original description)
Ach_contig17764	hypothetical protein PRUPE_ppa013250mg [Prunus persica]		-1.75227	0	0	0	0	0	-1.42339	Achn347281			gi|462401781|gb|EMJ07338.1|	gi|357462149|ref|XP_003601356.1|	hypothetical protein MTR_3g079820 [Medicago truncatula]		(at5g20935 : 129.0) unknown protein; CONTAINS InterPro DOMAIN/s: Protein of unknown function DUF3148 (InterPro:IPR021495); Has 30201 Blast hits to 17322 proteins in 780 species: Archae 12; Bacteria 1396; Metazoa 17338; Fungi 3422; Plants 5037; Viruses 0; Other Eukaryotes 2996 (source: NCBI BLink). & (reliability: 258.0) & (original description: no original description)
Ach_contig18665	hypothetical protein OsI_02761 [Oryza sativa Indica Group]		0	0	1.21605	0	0	-1.4738	0	Achn377671			gi|218188615|gb|EEC71042.1|	gi|358249008|ref|NP_001240233.1|	uncharacterized protein LOC100789872 [Glycine max]		(at3g02420 : 199.0) unknown protein; FUNCTIONS IN: molecular_function unknown; INVOLVED IN: biological_process unknown; LOCATED IN: membrane; EXPRESSED IN: 25 plant structures; EXPRESSED DURING: 15 growth stages; CONTAINS InterPro DOMAIN/s: Uncharacterised protein family UPF0121 (InterPro:IPR005344); Has 72 Blast hits to 71 proteins in 25 species: Archae 0; Bacteria 0; Metazoa 2; Fungi 2; Plants …
Ach_contig18670	hypothetical protein OsI_02761 [Oryza sativa Indica Group]		-1.49256	0	0	0	0	0	0	Achn377671			gi|218188615|gb|EEC71042.1|	gi|115438330|ref|NP_001043513.1|	Os01g0604700 [Oryza sativa Japonica Group]		(at3g02420 : 268.0) unknown protein; FUNCTIONS IN: molecular_function unknown; INVOLVED IN: biological_process unknown; LOCATED IN: membrane; EXPRESSED IN: 25 plant structures; EXPRESSED DURING: 15 growth stages; CONTAINS InterPro DOMAIN/s: Uncharacterised protein family UPF0121 (InterPro:IPR005344); Has 72 Blast hits to 71 proteins in 25 species: Archae 0; Bacteria 0; Metazoa 2; Fungi 2; Plants …
[truncated: 3,680 more rows]
