# Supplementary material for: Comparative transcriptome analysis of the interaction between Actinidia chinensis var. chinensis and Pseudomonas syringae pv. actinidiae in absence and presence of acibenzolar-S-methyl
Source: BMC Genomics. 2018 Aug 6;19:585. doi: 10.1186/s12864-018-4967-4 (PMC6090863; doi:10.1186/s12864-018-4967-4)
Supplement: Supplementary file 7 — Table S4. List of subset of differentially expressed genes (DEGs) related with PRRs genes. (XLSX 505 kb) [file 12864_2018_4967_MOESM7_ESM.xlsx]

## Sheet: PRR
	Additional file 7: Table S4. List of DEGs related with PRRs genes
Transcripts ID	Predicted Function (Blastx_vs_nr)	gene ID swissprot/nr	Log2FC for each library contrast
			HC_vs_I3	HC_vs_I24	HC_vs_I48	I3_vs_ASM-I3	I24_vs_ASM-I24	I48_vs_ ASM-I48	HC_vs_ASM	abreviation	A. chinensis HongYang ortholog	KEGG_orthologs	description
Ach_contig10994	unnamed protein product [Vitis vinifera]		0	0	0	4.24055	0	0	7.5	RLK	Achn064271		no hits & (original description: no original description)
Ach_contig12197	predicted protein [Populus trichocarpa]		0	0	0	3.65371	0	3.19436	3.61516	LRR	Achn064271		(at5g49290 : 73.6) receptor like protein 56 (RLP56); CONTAINS InterPro DOMAIN/s: Leucine rich repeat, typical subtype (InterPro:IPR003591), Leucine rich repeat containing N terminal domain, type 2 (InterPro:IPR013210), Leucine rich repeat (InterPro:IPR001611); BEST Arabidopsis thaliana protein match is: receptor like protein 14 (TAIR:AT1G74180.1); Has 112100 Blast hits to 30260 proteins in 1125 s…
Ach_contig18120	Kinase, putative isoform 2 [Theobroma cacao]		0	0	0	0	0	2.88125	2.0671	RLK	Achn367701		no hits & (original description: no original description)
Ach_contig30072	unnamed protein product [Vitis vinifera]		0	0	0	0	0	2.68199	0	RLK	Achn011991		no hits & (original description: no original description)
Ach_contig33800	PREDICTED: probable serine/threonine protein kinase At1g18390 like [Solanum lycopersicum]		0	0	0	0	0	2.11339	0	RLK	Achn373901		no hits & (original description: no original description)
Ach_contig33801	PREDICTED: probable serine/threonine protein kinase At1g18390 like [Solanum lycopersicum]		0	0	0	0	0	2.06487	0	RLK	Achn373901		no hits & (original description: no original description)
Ach_contig37562	predicted protein [Populus trichocarpa]		2.24069	0	0	0	0	0	0	LRR	Achn128571		no hits & (original description: no original description)
Ach_contig5984	predicted protein [Populus trichocarpa]		0	0	0	1.92782	0	0	0	LysM	Achn157961		(at5g62150 : 122.0) peptidoglycan binding LysM domain containing protein; FUNCTIONS IN: molecular_function unknown; INVOLVED IN: cell wall macromolecule catabolic process; LOCATED IN: endomembrane system; EXPRESSED IN: 15 plant structures; EXPRESSED DURING: 6 growth stages; BEST Arabidopsis thaliana protein match is: peptidoglycan binding LysM domain containing protein (TAIR:AT4G25433.1); Has 63 …
Ach_contig7569	serine threonine protein kinase, plant type, putative [Ricinus communis]		0	0	0	0	2.22603	0	0	LRR	Achn060621		(at1g58190 : 50.4) receptor like protein 9 (RLP9); INVOLVED IN: signal transduction; LOCATED IN: endomembrane system; CONTAINS InterPro DOMAIN/s: Leucine rich repeat, typical subtype (InterPro:IPR003591), Leucine rich repeat containing N terminal domain, type 2 (InterPro:IPR013210), Leucine rich repeat (InterPro:IPR001611); BEST Arabidopsis thaliana protein match is: receptor like protein 13 (TAI…
Ach_contig983	hypothetical protein PRUPE_ppa013811mg [Prunus persica]		3.95812	0	0	0	0	0	0	LysM	Achn157961		(at5g62150 : 105.0) peptidoglycan binding LysM domain containing protein; FUNCTIONS IN: molecular_function unknown; INVOLVED IN: cell wall macromolecule catabolic process; LOCATED IN: endomembrane system; EXPRESSED IN: 15 plant structures; EXPRESSED DURING: 6 growth stages; BEST Arabidopsis thaliana protein match is: peptidoglycan binding LysM domain containing protein (TAIR:AT4G25433.1); Has 63 …
Ach_contig31044	Peptidoglycan binding LysM domain containing protein, putative isoform 1 [Theobroma cacao]	gi|114150021|sp|Q3B7I8.1|LYSM2_XENTR	2.05817	0	0	0	0	0	0	LysM	Achn360811		(at5g08200 : 244.0) peptidoglycan binding LysM domain containing protein; BEST Arabidopsis thaliana protein match is: Peptidoglycan binding LysM domain containing protein (TAIR:AT5G23130.1); Has 390 Blast hits to 387 proteins in 72 species: Archae 0; Bacteria 10; Metazoa 233; Fungi 7; Plants 113; Viruses 0; Other Eukaryotes 27 (source: NCBI BLink). & (reliability: 488.0) & (original description: …
Ach_contig22853	chloroplast pigment binding protein CP24 [Nicotiana tabacum]	gi|115833|sp|P27524.1|CB4A_SOLLC	-1.40166	-1.85264	-1.10316	0	0	0	0	RLK	Achn240371	K08917	(p36494|cb4_spiol : 370.0) Chlorophyll a b binding protein CP24, chloroplast precursor Spinacia oleracea (Spinach) & (at1g15820 : 355.0) Lhcb6 protein (Lhcb6), light harvesting complex of photosystem II.; light harvesting complex photosystem II subunit 6 (LHCB6); FUNCTIONS IN: chlorophyll binding; INVOLVED IN: photosynthesis, nonphotochemical quenching; LOCATED IN: in 7 components; EXPRESSED IN: …
Ach_contig12264	PREDICTED: wall associated receptor kinase like 14 like [Solanum lycopersicum]	gi|116256124|sp|Q8RY67.2|WAKLO_ARATH	0	0	0	0	1.56549	0	0	WAK	Achn025591		(at2g23450 : 256.0) Protein kinase superfamily protein; FUNCTIONS IN: kinase activity; INVOLVED IN: protein amino acid phosphorylation; LOCATED IN: cellular_component unknown; EXPRESSED IN: 21 plant structures; EXPRESSED DURING: 11 growth stages; CONTAINS InterPro DOMAIN/s: Protein kinase, ATP binding site (InterPro:IPR017441), Protein kinase, catalytic domain (InterPro:IPR000719), EGF like (Inte…
Ach_contig32028	unnamed protein product [Vitis vinifera]	gi|1168470|sp|Q06548.1|APK1A_ARATH	1.4803	0	0	0	0	-1.58089	0	RLK	Achn172641	K04733	(at2g28930 : 491.0) protein kinase 1B (PK1B); FUNCTIONS IN: protein serine/threonine kinase activity, protein kinase activity, kinase activity, ATP binding; INVOLVED IN: protein amino acid phosphorylation; LOCATED IN: plasma membrane; EXPRESSED IN: 22 plant structures; EXPRESSED DURING: 13 growth stages; CONTAINS InterPro DOMAIN/s: Protein kinase, ATP binding site (InterPro:IPR017441), Protein ki…
Ach_contig23210	Transmembrane kinase 1 isoform 1 [Theobroma cacao]	gi|1174718|sp|P43298.1|TMK1_ARATH	0	0	0	0	-1.96659	0	-1.74584	LRR	Achn224071	K00924	(at1g66150 : 347.0) receptor like transmembrane kinase I (TMK1); transmembrane kinase 1 (TMK1); FUNCTIONS IN: transmembrane receptor protein serine/threonine kinase activity; INVOLVED IN: signal transduction; LOCATED IN: extracellular region, plasma membrane; EXPRESSED IN: 23 plant structures; EXPRESSED DURING: 13 growth stages; CONTAINS InterPro DOMAIN/s: Protein kinase, ATP binding site (InterP…
Ach_contig23211	Transmembrane kinase 1 isoform 2 [Theobroma cacao]	gi|1174718|sp|P43298.1|TMK1_ARATH	0	0	0	0	-2.47811	0	0	LRR	Achn224071	K00924	(at1g66150 : 682.0) receptor like transmembrane kinase I (TMK1); transmembrane kinase 1 (TMK1); FUNCTIONS IN: transmembrane receptor protein serine/threonine kinase activity; INVOLVED IN: signal transduction; LOCATED IN: extracellular region, plasma membrane; EXPRESSED IN: 23 plant structures; EXPRESSED DURING: 13 growth stages; CONTAINS InterPro DOMAIN/s: Protein kinase, ATP binding site (InterP…
Ach_contig26580	PREDICTED: probable receptor protein kinase TMK1 like [Solanum lycopersicum]	gi|1174718|sp|P43298.1|TMK1_ARATH	1.27129	0	0	1.09524	0	0	0	TMK1 like	Achn180161		(at3g23750 : 1051.0) Leucine rich repeat protein kinase family protein; FUNCTIONS IN: protein serine/threonine kinase activity, protein kinase activity, ATP binding; INVOLVED IN: protein amino acid phosphorylation; LOCATED IN: plasma membrane; EXPRESSED IN: 26 plant structures; EXPRESSED DURING: 15 growth stages; CONTAINS InterPro DOMAIN/s: Protein kinase, ATP binding site (InterPro:IPR017441), P…
Ach_contig26581	PREDICTED: probable receptor protein kinase TMK1 like [Cucumis sativus]	gi|1174718|sp|P43298.1|TMK1_ARATH	2.17142	0	0	0	0	0	0	TMK1 like	Achn015551		(at3g23750 : 368.0) Leucine rich repeat protein kinase family protein; FUNCTIONS IN: protein serine/threonine kinase activity, protein kinase activity, ATP binding; INVOLVED IN: protein amino acid phosphorylation; LOCATED IN: plasma membrane; EXPRESSED IN: 26 plant structures; EXPRESSED DURING: 15 growth stages; CONTAINS InterPro DOMAIN/s: Protein kinase, ATP binding site (InterPro:IPR017441), Pr…
Ach_contig1091	Leucine rich repeat protein kinase family protein isoform 1 [Theobroma cacao]	gi|122223928|sp|Q0WVM4.1|Y2239_ARATH	0	0	0	0	0	-1.62918	0	LRR	Achn242561		(at4g30520 : 218.0) Leucine rich repeat protein kinase family protein; FUNCTIONS IN: protein serine/threonine kinase activity, protein kinase activity, ATP binding; INVOLVED IN: protein amino acid phosphorylation; LOCATED IN: endomembrane system; EXPRESSED IN: 21 plant structures; EXPRESSED DURING: 13 growth stages; CONTAINS InterPro DOMAIN/s: Protein kinase, ATP binding site (InterPro:IPR017441)…
Ach_contig11439	hypothetical protein VITISV_035210 [Vitis vinifera]	gi|130582|sp|P10978.1|POLX_TOBAC	0	0	0	2.52905	2.91956	4.03766	0	RLK	Achn061811		(p10978|polx_tobac : 141.0) Retrovirus related Pol polyprotein from transposon TNT 1 94 [Includes: Protease (EC 3.4.23. ); Reverse transcriptase (EC 2.7.7.49); Endonuclease] Nicotiana tabacum (Common tobacco) & (at4g23160 : 113.0) Encodes a cysteine rich receptor like protein kinase.; cysteine rich RLK (RECEPTOR like protein kinase) 8 (CRK8); FUNCTIONS IN: kinase activity; INVOLVED IN: protein am…
Ach_contig7273	Leucine rich repeat (LRR) family protein [Theobroma cacao]	gi|20178285|sp|Q00874.2|DR100_ARATH	1.49564	0	0	0	0	0	0	LRR	Achn257171		(at1g33590 : 607.0) Leucine rich repeat (LRR) family protein; INVOLVED IN: signal transduction, response to karrikin, defense response; LOCATED IN: cell wall, chloroplast, plant type cell wall; EXPRESSED IN: 22 plant structures; EXPRESSED DURING: 14 growth stages; CONTAINS InterPro DOMAIN/s: Leucine rich repeat, typical subtype (InterPro:IPR003591), Leucine rich repeat containing N terminal domai…
Ach_contig4677	Leucine rich repeat family protein isoform 1 [Theobroma cacao]	gi|218551735|sp|P0C895.1|Y2010_ARATH	1.08063	0	0	0	0	0	0	LRR	Achn138211		(at5g07910 : 358.0) Leucine rich repeat (LRR) family protein; INVOLVED IN: N terminal protein myristoylation; LOCATED IN: plasma membrane; EXPRESSED IN: 26 plant structures; EXPRESSED DURING: 15 growth stages; CONTAINS InterPro DOMAIN/s: Leucine rich repeat, typical subtype (InterPro:IPR003591), Leucine rich repeat (InterPro:IPR001611); BEST Arabidopsis thaliana protein match is: unknown protein …
Ach_contig14530	predicted protein [Populus trichocarpa]	gi|254814128|sp|Q94AG2.2|SERK1_ARATH	0	0	0	0	0	1.13957	1.2042	LRR	Achn161371		(at3g43740 : 273.0) Leucine rich repeat (LRR) family protein; INVOLVED IN: signal transduction; LOCATED IN: endomembrane system; EXPRESSED IN: 22 plant structures; EXPRESSED DURING: 13 growth stages; CONTAINS InterPro DOMAIN/s: Leucine rich repeat containing N terminal domain, type 2 (InterPro:IPR013210), Leucine rich repeat (InterPro:IPR001611); BEST Arabidopsis thaliana protein match is: Leucin…
Ach_contig11570	predicted protein [Populus trichocarpa]	gi|259016409|sp|P0C5E2.2|Y1839_ARATH	2.46387	0	0	0	0	0	0	RLK	Achn106531		(at1g25390 : 191.0) Protein kinase superfamily protein; FUNCTIONS IN: kinase activity; INVOLVED IN: protein amino acid phosphorylation; LOCATED IN: plasma membrane; EXPRESSED IN: 23 plant structures; EXPRESSED DURING: 13 growth stages; CONTAINS InterPro DOMAIN/s: Protein kinase, ATP binding site (InterPro:IPR017441), Protein kinase, catalytic domain (InterPro:IPR000719), Serine/threonine protein …
Ach_contig21148	Wall associated kinase, putative isoform 2 [Theobroma cacao]	gi|259016409|sp|P0C5E2.2|Y1839_ARATH	1.94902	0	0	0	0	0	0	RLK	Achn193081		(at5g38210 : 201.0) Protein kinase family protein; FUNCTIONS IN: protein serine/threonine kinase activity, protein kinase activity, ATP binding; INVOLVED IN: protein amino acid phosphorylation; LOCATED IN: endomembrane system; EXPRESSED IN: 12 plant structures; EXPRESSED DURING: 9 growth stages; CONTAINS InterPro DOMAIN/s: Protein kinase, ATP binding site (InterPro:IPR017441), Protein kinase, cat…
Ach_contig26321	PREDICTED: probable serine/threonine protein kinase At1g18390 like isoform 1 [Fragaria vesca subsp. vesca]	gi|259016409|sp|P0C5E2.2|Y1839_ARATH	0	0	0	0	1.35213	1.4523	1.31318	RLK	Achn037721		(at1g18390 : 544.0) Protein kinase superfamily protein; FUNCTIONS IN: protein serine/threonine kinase activity, protein kinase activity, kinase activity, ATP binding; INVOLVED IN: protein amino acid phosphorylation; EXPRESSED IN: 22 plant structures; EXPRESSED DURING: 13 growth stages; CONTAINS InterPro DOMAIN/s: Protein kinase, ATP binding site (InterPro:IPR017441), Protein kinase, catalytic dom…
Ach_contig28448	PREDICTED: probable serine/threonine protein kinase At1g18390 like [Solanum lycopersicum]	gi|259016409|sp|P0C5E2.2|Y1839_ARATH	1.12001	0	0	0	0	0	0	RLK	Achn193081		(at1g66880 : 371.0) Protein kinase superfamily protein; FUNCTIONS IN: protein serine/threonine kinase activity, protein kinase activity, ATP binding; INVOLVED IN: protein amino acid phosphorylation; LOCATED IN: plasma membrane; EXPRESSED IN: 21 plant structures; EXPRESSED DURING: 13 growth stages; CONTAINS InterPro DOMAIN/s: Protein kinase, ATP binding site (InterPro:IPR017441), Serine/threonine …
Ach_contig31964	PREDICTED: probable serine/threonine protein kinase At1g18390 like isoform 2 [Fragaria vesca subsp. vesca]	gi|259016409|sp|P0C5E2.2|Y1839_ARATH	1.0745	0	0	0	0	0	0	RLK	Achn292631		(at1g66880 : 511.0) Protein kinase superfamily protein; FUNCTIONS IN: protein serine/threonine kinase activity, protein kinase activity, ATP binding; INVOLVED IN: protein amino acid phosphorylation; LOCATED IN: plasma membrane; EXPRESSED IN: 21 plant structures; EXPRESSED DURING: 13 growth stages; CONTAINS InterPro DOMAIN/s: Protein kinase, ATP binding site (InterPro:IPR017441), Serine/threonine …
Ach_contig31965	hypothetical protein PRUPE_ppa002429mg [Prunus persica]	gi|259016409|sp|P0C5E2.2|Y1839_ARATH	1.23547	0	0	0	0	0	0	RLK	Achn292631		(at5g38210 : 490.0) Protein kinase family protein; FUNCTIONS IN: protein serine/threonine kinase activity, protein kinase activity, ATP binding; INVOLVED IN: protein amino acid phosphorylation; LOCATED IN: endomembrane system; EXPRESSED IN: 12 plant structures; EXPRESSED DURING: 9 growth stages; CONTAINS InterPro DOMAIN/s: Protein kinase, ATP binding site (InterPro:IPR017441), Protein kinase, cat…
Ach_contig32881	predicted protein [Populus trichocarpa]	gi|259016409|sp|P0C5E2.2|Y1839_ARATH	0	0	0	0	2.43623	0	2.51224	RLK	Achn373881		(at1g18390 : 190.0) Protein kinase superfamily protein; FUNCTIONS IN: protein serine/threonine kinase activity, protein kinase activity, kinase activity, ATP binding; INVOLVED IN: protein amino acid phosphorylation; EXPRESSED IN: 22 plant structures; EXPRESSED DURING: 13 growth stages; CONTAINS InterPro DOMAIN/s: Protein kinase, ATP binding site (InterPro:IPR017441), Protein kinase, catalytic dom…
Ach_contig32882	hypothetical protein VITISV_005934 [Vitis vinifera]	gi|259016409|sp|P0C5E2.2|Y1839_ARATH	0	0	0	1.60032	1.50147	2.26402	1.51012	RLK	Achn311201		(at1g25390 : 236.0) Protein kinase superfamily protein; FUNCTIONS IN: kinase activity; INVOLVED IN: protein amino acid phosphorylation; LOCATED IN: plasma membrane; EXPRESSED IN: 23 plant structures; EXPRESSED DURING: 13 growth stages; CONTAINS InterPro DOMAIN/s: Protein kinase, ATP binding site (InterPro:IPR017441), Protein kinase, catalytic domain (InterPro:IPR000719), Serine/threonine protein …
Ach_contig32886	hypothetical protein VITISV_005934 [Vitis vinifera]	gi|259016409|sp|P0C5E2.2|Y1839_ARATH	0	0	0	1.47842	1.4854	2.01061	1.84108	RLK	Achn373881		(at1g66880 : 160.0) Protein kinase superfamily protein; FUNCTIONS IN: protein serine/threonine kinase activity, protein kinase activity, ATP binding; INVOLVED IN: protein amino acid phosphorylation; LOCATED IN: plasma membrane; EXPRESSED IN: 21 plant structures; EXPRESSED DURING: 13 growth stages; CONTAINS InterPro DOMAIN/s: Protein kinase, ATP binding site (InterPro:IPR017441), Serine/threonine …
Ach_contig33802	hypothetical protein VITISV_005934 [Vitis vinifera]	gi|259016409|sp|P0C5E2.2|Y1839_ARATH	0	0	0	0	1.0952	1.75685	1.24996	RLK	Achn373901		(at1g25390 : 514.0) Protein kinase superfamily protein; FUNCTIONS IN: kinase activity; INVOLVED IN: protein amino acid phosphorylation; LOCATED IN: plasma membrane; EXPRESSED IN: 23 plant structures; EXPRESSED DURING: 13 growth stages; CONTAINS InterPro DOMAIN/s: Protein kinase, ATP binding site (InterPro:IPR017441), Protein kinase, catalytic domain (InterPro:IPR000719), Serine/threonine protein …
Ach_contig38428	hypothetical protein PRUPE_ppa000941mg [Prunus persica]	gi|259491355|sp|C0LGX3.1|HSL2_ARATH	0	0	0	0	1.24656	2.13261	1.41579	LRR	Achn352611	K00924	(at5g25930 : 418.0) Protein kinase family protein with leucine rich repeat domain; FUNCTIONS IN: kinase activity; INVOLVED IN: protein amino acid phosphorylation; LOCATED IN: plasma membrane, membrane; EXPRESSED IN: 23 plant structures; EXPRESSED DURING: 14 growth stages; CONTAINS InterPro DOMAIN/s: Protein kinase, ATP binding site (InterPro:IPR017441), Protein kinase, catalytic domain (InterPro:…
Ach_contig8996	hypothetical protein VITISV_008329 [Vitis vinifera]	gi|263419056|sp|C0LGW6.1|ERL1_ARATH	0	0	0	0	-3.73645	0	0	LRR	Achn318901		(at5g62230 : 166.0) Encodes a receptor like kinase that, together with ER and ERL2 governs the initial decision of protodermal cells to either divide proliferatively to produce pavement cells or divide asymmetrically to generate stomatal complexes. It is important for maintaining stomatal stem cell activity and preventing terminal differentiation of the meristemoid into the guard mother cell. Alo…
Ach_contig7359	PREDICTED: probable LRR receptor like serine/threonine protein kinase At3g47570 like [Solanum lycopersicum]	gi|263419078|sp|C0LGT6.1|EFR_ARATH	4.17485	0	0	0	0	0	0	EFR	Achn134571		(at5g39390 : 115.0) Leucine rich repeat protein kinase family protein; FUNCTIONS IN: protein serine/threonine kinase activity, protein kinase activity, ATP binding; INVOLVED IN: protein amino acid phosphorylation; LOCATED IN: endomembrane system; CONTAINS InterPro DOMAIN/s: Protein kinase, ATP binding site (InterPro:IPR017441), Protein kinase, catalytic domain (InterPro:IPR000719), Leucine rich r…
Ach_contig18267	predicted protein [Populus trichocarpa]	gi|263430760|sp|C0LGQ5.1|GSO1_ARATH	0	0	0	2.55369	2.99963	3.86372	5.35599	LRR	Achn290671		(at4g20140 : 99.8) Encodes GASSHO1 (GSO1), a putative leucine rich repeat transmembrane type receptor kinase. GSO1 and a homolog GSO2 (At5g44700) are required for the formation of a normal epidermal surface during embryogenesis.; GASSHO1 (GSO1); FUNCTIONS IN: protein serine/threonine kinase activity, protein kinase activity, ATP binding; INVOLVED IN: protein amino acid phosphorylation, transmembr…
Ach_contig1901	PREDICTED: probably inactive leucine rich repeat receptor like protein kinase At2g25790 like [Vitis vinifera]	gi|263430760|sp|C0LGQ5.1|GSO1_ARATH	1.46286	0	0	0	0	1.15802	0	LRR	Achn137231		(at5g23400 : 698.0) Leucine rich repeat (LRR) family protein; INVOLVED IN: signal transduction, defense response; LOCATED IN: cell wall; EXPRESSED IN: 17 plant structures; EXPRESSED DURING: 10 growth stages; CONTAINS InterPro DOMAIN/s: Leucine rich repeat containing N terminal domain, type 2 (InterPro:IPR013210), Leucine rich repeat (InterPro:IPR001611); BEST Arabidopsis thaliana protein match is…
Ach_contig38696	serine threonine protein kinase, plant type, putative [Ricinus communis]	gi|263430760|sp|C0LGQ5.1|GSO1_ARATH	0	0	0	3.84258	5.62844	2.94701	4.18809	LRR	Achn065221		(at3g28890 : 121.0) receptor like protein 43 (RLP43); FUNCTIONS IN: kinase activity; INVOLVED IN: signal transduction; LOCATED IN: endomembrane system; EXPRESSED IN: stem, leaf whorl, inflorescence meristem, leaf, stamen; EXPRESSED DURING: LP.04 four leaves visible, 4 anthesis; CONTAINS InterPro DOMAIN/s: Leucine rich repeat containing N terminal domain, type 2 (InterPro:IPR013210), Leucine rich …
Ach_contig2997	predicted protein [Populus trichocarpa]	gi|263432299|sp|Q9FIZ3.2|GSO2_ARATH	-2.61115	0	0	0	0	1.64817	0	LRR	Achn231491		(at2g34930 : 176.0) disease resistance family protein / LRR family protein; INVOLVED IN: signal transduction, defense response to fungus, defense response; LOCATED IN: cell wall; EXPRESSED IN: 10 plant structures; EXPRESSED DURING: 7 growth stages; CONTAINS InterPro DOMAIN/s: Leucine rich repeat containing N terminal domain, type 2 (InterPro:IPR013210), Leucine rich repeat (InterPro:IPR001611); B…
Ach_contig18055	unnamed protein product [Vitis vinifera]	gi|263505419|sp|C0LGV1.1|RCH1_ARATH	0	0	0	0	-1.93682	-1.33742	0	LRR	Achn262351		(at5g48940 : 451.0) Leucine rich repeat transmembrane protein kinase family protein; FUNCTIONS IN: protein serine/threonine kinase activity, protein kinase activity, ATP binding; INVOLVED IN: transmembrane receptor protein tyrosine kinase signaling pathway, protein amino acid phosphorylation; EXPRESSED IN: root, cultured cell; CONTAINS InterPro DOMAIN/s: Protein kinase, ATP binding site (InterPro…
Ach_contig15462	hypothetical protein PRUPE_ppa007355mg [Prunus persica]	gi|263711285|sp|C0LGH2.2|Y1561_ARATH	1.83878	0	0	0	0	1.29342	1.35654	RLK	Achn002381	K04733	(at3g09010 : 448.0) Protein kinase superfamily protein; FUNCTIONS IN: protein serine/threonine kinase activity, protein kinase activity, kinase activity, ATP binding; INVOLVED IN: protein amino acid phosphorylation; LOCATED IN: cellular_component unknown; EXPRESSED IN: 20 plant structures; EXPRESSED DURING: 12 growth stages; CONTAINS InterPro DOMAIN/s: Protein kinase, ATP binding site (InterPro:I…
Ach_contig36746	PREDICTED: probable LRR receptor like serine/threonine protein kinase At1g56130 like isoform 1 [Solanum lycopersicum]	gi|263711285|sp|C0LGH2.2|Y1561_ARATH	1.33654	0	0	0	0	0	0	RLK	Achn079151		(at1g16670 : 501.0) Protein kinase superfamily protein; FUNCTIONS IN: protein serine/threonine kinase activity, protein kinase activity, kinase activity, ATP binding; INVOLVED IN: protein amino acid phosphorylation; LOCATED IN: cellular_component unknown; EXPRESSED IN: 23 plant structures; EXPRESSED DURING: 13 growth stages; CONTAINS InterPro DOMAIN/s: Protein kinase, ATP binding site (InterPro:I…
Ach_contig26323	conserved hypothetical protein [Ricinus communis]	gi|264664462|sp|C0LGE0.1|Y1765_ARATH	0	0	0	0	3.43316	0	0	LRR RLKs	Achn377381		(at1g07650 : 422.0) Leucine rich repeat transmembrane protein kinase; FUNCTIONS IN: protein serine/threonine kinase activity, kinase activity, ATP binding; INVOLVED IN: transmembrane receptor protein tyrosine kinase signaling pathway, protein amino acid phosphorylation; LOCATED IN: endomembrane system; EXPRESSED IN: 22 plant structures; EXPRESSED DURING: 13 growth stages; CONTAINS InterPro DOMAIN…
Ach_contig26324	conserved hypothetical protein [Ricinus communis]	gi|264664462|sp|C0LGE0.1|Y1765_ARATH	1.91206	0	0	0	0	0	0	LRR RLKs	Achn377381		(at1g07650 : 650.0) Leucine rich repeat transmembrane protein kinase; FUNCTIONS IN: protein serine/threonine kinase activity, kinase activity, ATP binding; INVOLVED IN: transmembrane receptor protein tyrosine kinase signaling pathway, protein amino acid phosphorylation; LOCATED IN: endomembrane system; EXPRESSED IN: 22 plant structures; EXPRESSED DURING: 13 growth stages; CONTAINS InterPro DOMAIN…
Ach_contig28787	hypothetical protein PRUPE_ppa000698mg [Prunus persica]	gi|264664462|sp|C0LGE0.1|Y1765_ARATH	2.1794	0	0	0	0	0	0	LRR RLKs	Achn338091		(at1g07650 : 1085.0) Leucine rich repeat transmembrane protein kinase; FUNCTIONS IN: protein serine/threonine kinase activity, kinase activity, ATP binding; INVOLVED IN: transmembrane receptor protein tyrosine kinase signaling pathway, protein amino acid phosphorylation; LOCATED IN: endomembrane system; EXPRESSED IN: 22 plant structures; EXPRESSED DURING: 13 growth stages; CONTAINS InterPro DOMAI…
Ach_contig32646	hypothetical protein PRUPE_ppa000741mg [Prunus persica]	gi|264664462|sp|C0LGE0.1|Y1765_ARATH	1.10645	0	0	0	0	0	0	LRR RLKs	Achn377381		(at1g07650 : 932.0) Leucine rich repeat transmembrane protein kinase; FUNCTIONS IN: protein serine/threonine kinase activity, kinase activity, ATP binding; INVOLVED IN: transmembrane receptor protein tyrosine kinase signaling pathway, protein amino acid phosphorylation; LOCATED IN: endomembrane system; EXPRESSED IN: 22 plant structures; EXPRESSED DURING: 13 growth stages; CONTAINS InterPro DOMAIN…
Ach_contig32650	hypothetical protein PRUPE_ppa000741mg [Prunus persica]	gi|264664462|sp|C0LGE0.1|Y1765_ARATH	1.05185	0	0	0	0	0	0	LRR RLKs	Achn377381		(at1g07650 : 818.0) Leucine rich repeat transmembrane protein kinase; FUNCTIONS IN: protein serine/threonine kinase activity, kinase activity, ATP binding; INVOLVED IN: transmembrane receptor protein tyrosine kinase signaling pathway, protein amino acid phosphorylation; LOCATED IN: endomembrane system; EXPRESSED IN: 22 plant structures; EXPRESSED DURING: 13 growth stages; CONTAINS InterPro DOMAIN…
Ach_contig32653	hypothetical protein PRUPE_ppa000741mg [Prunus persica]	gi|264664462|sp|C0LGE0.1|Y1765_ARATH	1.08425	0	0	0	0	0	0	LRR RLKs	Achn377381		(at1g07650 : 669.0) Leucine rich repeat transmembrane protein kinase; FUNCTIONS IN: protein serine/threonine kinase activity, kinase activity, ATP binding; INVOLVED IN: transmembrane receptor protein tyrosine kinase signaling pathway, protein amino acid phosphorylation; LOCATED IN: endomembrane system; EXPRESSED IN: 22 plant structures; EXPRESSED DURING: 13 growth stages; CONTAINS InterPro DOMAIN…
Ach_contig23879	hypothetical protein VITISV_008690 [Vitis vinifera]	gi|264664473|sp|C0LGK4.1|Y2165_ARATH	1.25642	0	0	0	0	0	0	LRR	Achn197311		(at4g39270 : 146.0) Leucine rich repeat protein kinase family protein; FUNCTIONS IN: protein serine/threonine kinase activity, protein kinase activity, ATP binding; INVOLVED IN: transmembrane receptor protein tyrosine kinase signaling pathway, protein amino acid phosphorylation; LOCATED IN: endomembrane system; EXPRESSED IN: 18 plant structures; EXPRESSED DURING: 12 growth stages; CONTAINS InterP…
Ach_contig38140	PREDICTED: probable LRR receptor like serine/threonine protein kinase At2g16250 like [Vitis vinifera]	gi|264664473|sp|C0LGK4.1|Y2165_ARATH	1.3931	0	0	0	0	0	0	LRR	Achn197311		(at2g16250 : 188.0) Leucine rich repeat protein kinase family protein; FUNCTIONS IN: protein serine/threonine kinase activity, protein kinase activity, ATP binding; INVOLVED IN: transmembrane receptor protein tyrosine kinase signaling pathway, protein amino acid phosphorylation; LOCATED IN: plasma membrane, plant type cell wall; EXPRESSED IN: 21 plant structures; EXPRESSED DURING: 10 growth stage…
Ach_contig38141	PREDICTED: probable LRR receptor like serine/threonine protein kinase At2g16250 like [Vitis vinifera]	gi|264664473|sp|C0LGK4.1|Y2165_ARATH	1.33271	0	0	0	0	0	0	LRR	Achn233141		(at2g16250 : 583.0) Leucine rich repeat protein kinase family protein; FUNCTIONS IN: protein serine/threonine kinase activity, protein kinase activity, ATP binding; INVOLVED IN: transmembrane receptor protein tyrosine kinase signaling pathway, protein amino acid phosphorylation; LOCATED IN: plasma membrane, plant type cell wall; EXPRESSED IN: 21 plant structures; EXPRESSED DURING: 10 growth stage…
Ach_contig12664	hypothetical protein PRUPE_ppa024383mg, partial [Prunus persica]	gi|264664489|sp|C0LGP4.1|Y3475_ARATH	-2.42691	0	0	0	0	0	0	LRR	Achn109881		(at3g47570 : 373.0) Leucine rich repeat protein kinase family protein; FUNCTIONS IN: protein serine/threonine kinase activity, kinase activity, ATP binding; INVOLVED IN: transmembrane receptor protein tyrosine kinase signaling pathway, protein amino acid phosphorylation; LOCATED IN: plasma membrane; EXPRESSED IN: 13 plant structures; EXPRESSED DURING: 8 growth stages; CONTAINS InterPro DOMAIN/s: …
Ach_contig15445	PREDICTED: probable LRR receptor like serine/threonine protein kinase At3g47570 like, partial [Vitis vinifera]	gi|264664489|sp|C0LGP4.1|Y3475_ARATH	0	0	0	1.61118	1.83293	1.8114	1.28046	LRR	Achn180751		(at3g47580 : 463.0) Leucine rich repeat protein kinase family protein; FUNCTIONS IN: protein serine/threonine kinase activity, kinase activity, ATP binding; INVOLVED IN: transmembrane receptor protein tyrosine kinase signaling pathway, protein amino acid phosphorylation; LOCATED IN: endomembrane system; CONTAINS InterPro DOMAIN/s: Protein kinase, ATP binding site (InterPro:IPR017441), Protein kin…
Ach_contig21192	Serine threonine protein kinase, plant type, putative [Theobroma cacao]	gi|264664489|sp|C0LGP4.1|Y3475_ARATH	-1.98833	0	-1.23318	0	1.32831	1.67542	0	LRR	Achn159091		(at3g47110 : 677.0) Leucine rich repeat protein kinase family protein; FUNCTIONS IN: protein serine/threonine kinase activity, kinase activity, ATP binding; INVOLVED IN: transmembrane receptor protein tyrosine kinase signaling pathway, protein amino acid phosphorylation; LOCATED IN: endomembrane system; CONTAINS InterPro DOMAIN/s: Protein kinase, ATP binding site (InterPro:IPR017441), Protein kin…
Ach_contig7357	PREDICTED: probable LRR receptor like serine/threonine protein kinase At3g47570 like [Solanum lycopersicum]	gi|264664489|sp|C0LGP4.1|Y3475_ARATH	2.98358	0	0	0	0	0	0	LRR	Achn180751		(at3g47570 : 409.0) Leucine rich repeat protein kinase family protein; FUNCTIONS IN: protein serine/threonine kinase activity, kinase activity, ATP binding; INVOLVED IN: transmembrane receptor protein tyrosine kinase signaling pathway, protein amino acid phosphorylation; LOCATED IN: plasma membrane; EXPRESSED IN: 13 plant structures; EXPRESSED DURING: 8 growth stages; CONTAINS InterPro DOMAIN/s: …
Ach_contig8171	PREDICTED: probable LRR receptor like serine/threonine protein kinase At3g47570 like, partial [Vitis vinifera]	gi|264664489|sp|C0LGP4.1|Y3475_ARATH	3.28	0	0	0	0	0	0	LRR	Achn180751		(at3g47570 : 448.0) Leucine rich repeat protein kinase family protein; FUNCTIONS IN: protein serine/threonine kinase activity, kinase activity, ATP binding; INVOLVED IN: transmembrane receptor protein tyrosine kinase signaling pathway, protein amino acid phosphorylation; LOCATED IN: plasma membrane; EXPRESSED IN: 13 plant structures; EXPRESSED DURING: 8 growth stages; CONTAINS InterPro DOMAIN/s: …
Ach_contig8276	kinase like protein pac.x.5.12 [Platanus x acerifolia]	gi|264664489|sp|C0LGP4.1|Y3475_ARATH	0	0	0	0	5.18175	0	0	LRR	Achn159091		(at3g47570 : 201.0) Leucine rich repeat protein kinase family protein; FUNCTIONS IN: protein serine/threonine kinase activity, kinase activity, ATP binding; INVOLVED IN: transmembrane receptor protein tyrosine kinase signaling pathway, protein amino acid phosphorylation; LOCATED IN: plasma membrane; EXPRESSED IN: 13 plant structures; EXPRESSED DURING: 8 growth stages; CONTAINS InterPro DOMAIN/s: …
Ach_contig36109	PREDICTED: probable LRR receptor like serine/threonine protein kinase At1g06840 like [Vitis vinifera]	gi|264664524|sp|C0LGD7.2|Y1684_ARATH	-1.28544	0	0	0	0	0	0	LRR	Achn180091		(at5g01950 : 1143.0) Leucine rich repeat protein kinase family protein; FUNCTIONS IN: protein serine/threonine kinase activity, kinase activity, ATP binding; INVOLVED IN: transmembrane receptor protein tyrosine kinase signaling pathway, protein amino acid phosphorylation; LOCATED IN: chloroplast, plasma membrane; EXPRESSED IN: 19 plant structures; EXPRESSED DURING: 10 growth stages; CONTAINS Inte…
Ach_contig13724	PREDICTED: probably inactive leucine rich repeat receptor like protein kinase IMK2 [Vitis vinifera]	gi|281185491|sp|Q8VZG8.3|Y4885_ARATH	0	0	0	0	0	0	-1.92941	LRR	Achn258861		(at4g03010 : 267.0) RNI like superfamily protein; INVOLVED IN: signal transduction; LOCATED IN: endomembrane system; EXPRESSED IN: 7 plant structures; EXPRESSED DURING: 4 anthesis, F mature embryo stage, petal differentiation and expansion stage, E expanded cotyledon stage, D bilateral stage; CONTAINS InterPro DOMAIN/s: Leucine rich repeat containing N terminal domain, type 2 (InterPro:IPR013210)…
Ach_contig18271	hypothetical protein PRUPE_ppa001351mg [Prunus persica]	gi|281185491|sp|Q8VZG8.3|Y4885_ARATH	2.9911	0	0	2.40996	3.17889	2.50314	5.03804	LRR	Achn290671		(at4g08850 : 556.0) Leucine rich repeat receptor like protein kinase family protein; FUNCTIONS IN: kinase activity; INVOLVED IN: protein amino acid phosphorylation; LOCATED IN: plasma membrane, membrane; EXPRESSED IN: 23 plant structures; EXPRESSED DURING: 13 growth stages; CONTAINS InterPro DOMAIN/s: Protein kinase, ATP binding site (InterPro:IPR017441), Protein kinase, catalytic domain (InterPr…
Ach_contig37032	PREDICTED: probable leucine rich repeat receptor like protein kinase At1g35710 like [Fragaria vesca subsp. vesca]	gi|281185491|sp|Q8VZG8.3|Y4885_ARATH	0	0	0	1.76353	2.3706	1.63382	2.21783	LRR	Achn199851	K04730	(at4g08850 : 283.0) Leucine rich repeat receptor like protein kinase family protein; FUNCTIONS IN: kinase activity; INVOLVED IN: protein amino acid phosphorylation; LOCATED IN: plasma membrane, membrane; EXPRESSED IN: 23 plant structures; EXPRESSED DURING: 13 growth stages; CONTAINS InterPro DOMAIN/s: Protein kinase, ATP binding site (InterPro:IPR017441), Protein kinase, catalytic domain (InterPr…
Ach_contig37913	PREDICTED: probable LRR receptor like serine/threonine protein kinase At4g08850 like [Vitis vinifera]	gi|281185491|sp|Q8VZG8.3|Y4885_ARATH	0	0	0	0	3.41689	0	0	LRR	Achn199851		(at4g08850 : 112.0) Leucine rich repeat receptor like protein kinase family protein; FUNCTIONS IN: kinase activity; INVOLVED IN: protein amino acid phosphorylation; LOCATED IN: plasma membrane, membrane; EXPRESSED IN: 23 plant structures; EXPRESSED DURING: 13 growth stages; CONTAINS InterPro DOMAIN/s: Protein kinase, ATP binding site (InterPro:IPR017441), Protein kinase, catalytic domain (InterPr…
Ach_contig37915	Leucine rich repeat receptor like protein kinase family protein, putative [Theobroma cacao]	gi|281185491|sp|Q8VZG8.3|Y4885_ARATH	0	0	0	2.01022	2.85499	2.27563	2.25558	LRR	Achn199851		(at4g08850 : 247.0) Leucine rich repeat receptor like protein kinase family protein; FUNCTIONS IN: kinase activity; INVOLVED IN: protein amino acid phosphorylation; LOCATED IN: plasma membrane, membrane; EXPRESSED IN: 23 plant structures; EXPRESSED DURING: 13 growth stages; CONTAINS InterPro DOMAIN/s: Protein kinase, ATP binding site (InterPro:IPR017441), Protein kinase, catalytic domain (InterPr…
Ach_contig38489	PREDICTED: probable LRR receptor like serine/threonine protein kinase At4g08850 like [Vitis vinifera]	gi|281185491|sp|Q8VZG8.3|Y4885_ARATH	0	0	0	2.31837	2.45672	2.83376	2.31187	LRR	Achn265611		(at4g08850 : 1029.0) Leucine rich repeat receptor like protein kinase family protein; FUNCTIONS IN: kinase activity; INVOLVED IN: protein amino acid phosphorylation; LOCATED IN: plasma membrane, membrane; EXPRESSED IN: 23 plant structures; EXPRESSED DURING: 13 growth stages; CONTAINS InterPro DOMAIN/s: Protein kinase, ATP binding site (InterPro:IPR017441), Protein kinase, catalytic domain (InterP…
Ach_contig24072	WCRKC thioredoxin 1 isoform 1 [Theobroma cacao]	gi|298286899|sp|Q9FG36.3|TRL31_ARATH	-1.06119	0	0	0	0	0	0	WCRKC1	Achn063691		(at5g06690 : 221.0) Encodes a thioredoxin (WCRKC1) localized in chloroplast stroma. Contains a WCRKC motif.; WCRKC thioredoxin 1 (WCRKC1); INVOLVED IN: cell redox homeostasis; EXPRESSED IN: 22 plant structures; EXPRESSED DURING: 13 growth stages; CONTAINS InterPro DOMAIN/s: thioredoxin fold (InterPro:IPR012335), thioredoxin, core (InterPro:IPR015467), thioredoxin domain (InterPro:IPR013766), thio…
Ach_contig24534	PREDICTED: putative serine/threonine protein kinase like [Fragaria vesca subsp. vesca]	gi|302425179|sp|P85193.1|PK01_HELAN	1.04307	0	0	0	0	0	0	RLK	Achn351491	K04733	(at1g16670 : 340.0) Protein kinase superfamily protein; FUNCTIONS IN: protein serine/threonine kinase activity, protein kinase activity, kinase activity, ATP binding; INVOLVED IN: protein amino acid phosphorylation; LOCATED IN: cellular_component unknown; EXPRESSED IN: 23 plant structures; EXPRESSED DURING: 13 growth stages; CONTAINS InterPro DOMAIN/s: Protein kinase, ATP binding site (InterPro:I…
Ach_contig17326	PREDICTED: G type lectin S receptor like serine/threonine protein kinase RLK1 like [Vitis vinifera]	gi|313471496|sp|Q39202.2|RLK1_ARATH	1.42775	0	0	0	1.61622	2.21375	2.03262	RLK1	Achn000141		(at5g60900 : 429.0) Encodes a receptor like protein kinase.; receptor like protein kinase 1 (RLK1); FUNCTIONS IN: in 6 functions; INVOLVED IN: protein amino acid phosphorylation; LOCATED IN: endomembrane system; EXPRESSED IN: 23 plant structures; EXPRESSED DURING: 13 growth stages; CONTAINS InterPro DOMAIN/s: Curculin like (mannose binding) lectin (InterPro:IPR001480), Protein kinase, ATP binding…
Ach_contig29458	PREDICTED: G type lectin S receptor like serine/threonine protein kinase RLK1 [Vitis vinifera]	gi|313471496|sp|Q39202.2|RLK1_ARATH	0	0	0	3.14784	0	3.77651	3.01878	RLK1	Achn241751		(at5g60900 : 544.0) Encodes a receptor like protein kinase.; receptor like protein kinase 1 (RLK1); FUNCTIONS IN: in 6 functions; INVOLVED IN: protein amino acid phosphorylation; LOCATED IN: endomembrane system; EXPRESSED IN: 23 plant structures; EXPRESSED DURING: 13 growth stages; CONTAINS InterPro DOMAIN/s: Curculin like (mannose binding) lectin (InterPro:IPR001480), Protein kinase, ATP binding…
Ach_contig29463	PREDICTED: G type lectin S receptor like serine/threonine protein kinase RLK1 [Vitis vinifera]	gi|313471496|sp|Q39202.2|RLK1_ARATH	0	0	0	0	0	1.18159	0	RLK1	Achn123751		(at5g60900 : 595.0) Encodes a receptor like protein kinase.; receptor like protein kinase 1 (RLK1); FUNCTIONS IN: in 6 functions; INVOLVED IN: protein amino acid phosphorylation; LOCATED IN: endomembrane system; EXPRESSED IN: 23 plant structures; EXPRESSED DURING: 13 growth stages; CONTAINS InterPro DOMAIN/s: Curculin like (mannose binding) lectin (InterPro:IPR001480), Protein kinase, ATP binding…
Ach_contig34776	PREDICTED: G type lectin S receptor like serine/threonine protein kinase RLK1 like [Cucumis sativus]	gi|313471496|sp|Q39202.2|RLK1_ARATH	0	0	0	2.20621	2.06259	2.39439	2.05475	RLK1	Achn286791		(at5g60900 : 406.0) Encodes a receptor like protein kinase.; receptor like protein kinase 1 (RLK1); FUNCTIONS IN: in 6 functions; INVOLVED IN: protein amino acid phosphorylation; LOCATED IN: endomembrane system; EXPRESSED IN: 23 plant structures; EXPRESSED DURING: 13 growth stages; CONTAINS InterPro DOMAIN/s: Curculin like (mannose binding) lectin (InterPro:IPR001480), Protein kinase, ATP binding…
Ach_contig6713	predicted protein [Populus trichocarpa]	gi|313471496|sp|Q39202.2|RLK1_ARATH	0	0	0	0	0	2.30543	0	RLK1	Achn093831		(at5g60900 : 168.0) Encodes a receptor like protein kinase.; receptor like protein kinase 1 (RLK1); FUNCTIONS IN: in 6 functions; INVOLVED IN: protein amino acid phosphorylation; LOCATED IN: endomembrane system; EXPRESSED IN: 23 plant structures; EXPRESSED DURING: 13 growth stages; CONTAINS InterPro DOMAIN/s: Curculin like (mannose binding) lectin (InterPro:IPR001480), Protein kinase, ATP binding…
Ach_contig38631	PREDICTED: probable leucine rich repeat receptor like serine/threonine protein kinase At3g14840 like [Vitis vinifera]	gi|313471762|sp|C0LGN2.1|Y3148_ARATH	0	0	0	1.18162	1.06435	1.35918	0	LRR RLKs	Achn377381		(at3g14840 : 1055.0) Leucine rich repeat transmembrane protein kinase; FUNCTIONS IN: protein serine/threonine kinase activity, protein kinase activity, ATP binding; INVOLVED IN: protein amino acid phosphorylation; LOCATED IN: plasma membrane; EXPRESSED IN: 25 plant structures; EXPRESSED DURING: 14 growth stages; CONTAINS InterPro DOMAIN/s: Malectin/receptor like protein kinase (InterPro:IPR021720…
Ach_contig30070	PREDICTED: probable receptor like protein kinase At5g39020 like [Vitis vinifera]	gi|313471776|sp|Q3ECH2.2|Y1670_ARATH	0	0	0	2.31573	1.78814	3.09212	1.60523	RLK	Achn011991		(at1g66920 : 224.0) Protein kinase superfamily protein; FUNCTIONS IN: protein serine/threonine kinase activity, protein kinase activity, kinase activity, ATP binding; INVOLVED IN: protein amino acid phosphorylation; LOCATED IN: endomembrane system; CONTAINS InterPro DOMAIN/s: Protein kinase, ATP binding site (InterPro:IPR017441), Serine/threonine protein kinase domain (InterPro:IPR002290), Serine…
Ach_contig30074	PREDICTED: probable receptor like protein kinase At5g39020 like [Vitis vinifera]	gi|313471776|sp|Q3ECH2.2|Y1670_ARATH	0	0	0	0	0	1.88151	2.79077	RLK	Achn011991		(at1g66920 : 225.0) Protein kinase superfamily protein; FUNCTIONS IN: protein serine/threonine kinase activity, protein kinase activity, kinase activity, ATP binding; INVOLVED IN: protein amino acid phosphorylation; LOCATED IN: endomembrane system; CONTAINS InterPro DOMAIN/s: Protein kinase, ATP binding site (InterPro:IPR017441), Serine/threonine protein kinase domain (InterPro:IPR002290), Serine…
Ach_contig31962	hypothetical protein PRUPE_ppa017977mg, partial [Prunus persica]	gi|313471776|sp|Q3ECH2.2|Y1670_ARATH	0	0	0	0	0	1.18153	0	RLK	Achn037721		(at5g38260 : 107.0) Protein kinase superfamily protein; FUNCTIONS IN: kinase activity; INVOLVED IN: protein amino acid phosphorylation; LOCATED IN: endomembrane system; CONTAINS InterPro DOMAIN/s: Protein kinase, ATP binding site (InterPro:IPR017441), Protein kinase, catalytic domain (InterPro:IPR000719), Serine threonine/tyrosine protein kinase (InterPro:IPR001245), Protein kinase like domain (I…
Ach_contig31963	PREDICTED: probable serine/threonine protein kinase At1g18390 like isoform 2 [Fragaria vesca subsp. vesca]	gi|313471776|sp|Q3ECH2.2|Y1670_ARATH	1.89724	0	0	0	0	0	0	RLK	Achn037721		(at5g38260 : 110.0) Protein kinase superfamily protein; FUNCTIONS IN: kinase activity; INVOLVED IN: protein amino acid phosphorylation; LOCATED IN: endomembrane system; CONTAINS InterPro DOMAIN/s: Protein kinase, ATP binding site (InterPro:IPR017441), Protein kinase, catalytic domain (InterPro:IPR000719), Serine threonine/tyrosine protein kinase (InterPro:IPR001245), Protein kinase like domain (I…
Ach_contig32880	receptor like protein kinase [Capsicum annuum]	gi|313471776|sp|Q3ECH2.2|Y1670_ARATH	1.59168	0	0	0	1.99608	2.00901	2.26661	RLK	Achn311201		(at4g18250 : 362.0) receptor serine/threonine kinase, putative; FUNCTIONS IN: transmembrane receptor protein serine/threonine kinase activity, kinase activity; INVOLVED IN: protein amino acid phosphorylation; EXPRESSED IN: 8 plant structures; EXPRESSED DURING: LP.06 six leaves visible, LP.04 four leaves visible, LP.10 ten leaves visible, LP.02 two leaves visible, LP.08 eight leaves visible; CONTA…
Ach_contig35326	PREDICTED: probable receptor like protein kinase At1g67000 like [Cicer arietinum]	gi|313471776|sp|Q3ECH2.2|Y1670_ARATH	0	0	0	0	1.9745	2.43409	0	RLK	Achn011991		(at1g66910 : 325.0) Protein kinase superfamily protein; FUNCTIONS IN: kinase activity; INVOLVED IN: protein amino acid phosphorylation; LOCATED IN: endomembrane system; CONTAINS InterPro DOMAIN/s: Protein kinase, ATP binding site (InterPro:IPR017441), Serine/threonine protein kinase domain (InterPro:IPR002290), Serine threonine/tyrosine protein kinase (InterPro:IPR001245), Serine/threonine protei…
Ach_contig38683	PREDICTED: probable receptor like protein kinase At1g67000 like [Vitis vinifera]	gi|313471776|sp|Q3ECH2.2|Y1670_ARATH	0	0	0	1.35275	1.34326	1.45251	1.21911	RLK	Achn311241		(at1g66930 : 339.0) Protein kinase superfamily protein; FUNCTIONS IN: kinase activity; INVOLVED IN: protein amino acid phosphorylation; LOCATED IN: cellular_component unknown; EXPRESSED IN: root; CONTAINS InterPro DOMAIN/s: Protein kinase, ATP binding site (InterPro:IPR017441), Serine/threonine protein kinase domain (InterPro:IPR002290), Serine threonine/tyrosine protein kinase (InterPro:IPR00124…
Ach_contig27336	PREDICTED: dicer like protein 4 [Solanum lycopersicum]	gi|322510021|sp|P84634.2|DCL4_ARATH	0	0	0	0	0	0	1.00544	RLK	Achn358881	K11592	(at5g20320 : 837.0) Encodes an RNase III like enzyme that catalyzes processing of trans acting small interfering RNA precursors in a distinct small RNA biogenesis pathway. The protein is also involved in the production of 21 nt primary siRNAs from both inverted repeat constructs and endogenous sequences, as well as the RDR6 dependent 21 nt secondary siRNAs involved in long range cell to cell sign…
Ach_contig36952	predicted protein [Populus trichocarpa]	gi|322510093|sp|Q9SXB8.3|Y1133_ARATH	0	0	0	0	1.18357	0	0	RLK	Achn169291		(at1g11330 : 467.0) S locus lectin protein kinase family protein; FUNCTIONS IN: in 6 functions; INVOLVED IN: protein amino acid phosphorylation, recognition of pollen; LOCATED IN: plasma membrane; EXPRESSED IN: 21 plant structures; EXPRESSED DURING: 13 growth stages; CONTAINS InterPro DOMAIN/s: Curculin like (mannose binding) lectin (InterPro:IPR001480), Apple like (InterPro:IPR003609), PAN 2 dom…
Ach_contig8582	unnamed protein product [Vitis vinifera]	gi|325511358|sp|Q9SHI2.2|Y1723_ARATH	0	0	0	0	-1.2056	0	0	LRR	Achn160931		(at1g17230 : 715.0) Leucine rich receptor like protein kinase family protein; FUNCTIONS IN: protein serine/threonine kinase activity, protein kinase activity, ATP binding; INVOLVED IN: protein amino acid phosphorylation; LOCATED IN: endomembrane system; EXPRESSED IN: 11 plant structures; EXPRESSED DURING: 6 growth stages; CONTAINS InterPro DOMAIN/s: Serine/threonine protein kinase domain (InterPr…
Ach_contig8583	hypothetical protein VITISV_009202 [Vitis vinifera]	gi|325511358|sp|Q9SHI2.2|Y1723_ARATH	0	0	0	0	-2.2017	0	0	LRR	Achn160931		(at1g17230 : 221.0) Leucine rich receptor like protein kinase family protein; FUNCTIONS IN: protein serine/threonine kinase activity, protein kinase activity, ATP binding; INVOLVED IN: protein amino acid phosphorylation; LOCATED IN: endomembrane system; EXPRESSED IN: 11 plant structures; EXPRESSED DURING: 6 growth stages; CONTAINS InterPro DOMAIN/s: Serine/threonine protein kinase domain (InterPr…
Ach_contig10953	PREDICTED: cysteine rich receptor like protein kinase 29 [Vitis vinifera]	gi|332278211|sp|Q9LDQ3.3|CRK35_ARATH	0	0	0	0	-1.76007	0	0	RLK	Achn111321		(at4g11530 : 221.0) Encodes a cysteine rich receptor like protein kinase.; cysteine rich RLK (RECEPTOR like protein kinase) 34 (CRK34); FUNCTIONS IN: kinase activity; INVOLVED IN: protein amino acid phosphorylation; LOCATED IN: endomembrane system; EXPRESSED IN: 10 plant structures; EXPRESSED DURING: 8 growth stages; CONTAINS InterPro DOMAIN/s: Protein kinase, ATP binding site (InterPro:IPR017441…
Ach_contig36110	PREDICTED: receptor like protein 12 like [Solanum lycopersicum]	gi|334302851|sp|Q9C9H7.2|RLP12_ARATH	0	0	0	0	0	1.58714	1.0659	LRR	Achn369411		(at1g45616 : 127.0) receptor like protein 6 (RLP6); INVOLVED IN: signal transduction, defense response; LOCATED IN: membrane; EXPRESSED IN: leaf; CONTAINS InterPro DOMAIN/s: Leucine rich repeat containing N terminal domain, type 2 (InterPro:IPR013210), Leucine rich repeat (InterPro:IPR001611); BEST Arabidopsis thaliana protein match is: receptor like protein 7 (TAIR:AT1G47890.1); Has 122755 Blast…
Ach_contig38605	unnamed protein product [Vitis vinifera]	gi|334302851|sp|Q9C9H7.2|RLP12_ARATH	0	0	0	0	0	1.2656	0	LRR RLK	Achn369411		(at2g15042 : 293.0) Leucine rich repeat (LRR) family protein; INVOLVED IN: biological_process unknown; LOCATED IN: mitochondrion; CONTAINS InterPro DOMAIN/s: Leucine rich repeat (InterPro:IPR001611); BEST Arabidopsis thaliana protein match is: receptor like protein 34 (TAIR:AT3G11010.1); Has 56306 Blast hits to 17936 proteins in 777 species: Archae 23; Bacteria 1630; Metazoa 5114; Fungi 406; Plan…
Ach_contig37770	PREDICTED: cysteine rich receptor like protein kinase 10 like [Vitis vinifera]	gi|334302916|sp|Q8GYA4.3|CRK10_ARATH	0	0	0	0	1.0509	1.30681	0	LRR RLKs	Achn077321		(at4g23180 : 510.0) Encodes a receptor like protein kinase. Naming convention from Chen et al 2003 (PMID 14756307); cysteine rich RLK (RECEPTOR like protein kinase) 10 (CRK10); FUNCTIONS IN: protein serine/threonine kinase activity, protein kinase activity, kinase activity, ATP binding; INVOLVED IN: protein amino acid phosphorylation; LOCATED IN: plasma membrane; EXPRESSED IN: 22 plant structures…
Ach_contig17866	PREDICTED: lysM domain containing GPI anchored protein 2 [Vitis vinifera]	gi|38257899|sp|O23006.1|LYM2_ARATH	0	0	0	0	1.20998	1.08567	1.28577	LysM	Achn375251		(at2g17120 : 299.0) lysm domain GPI anchored protein 2 precursor (LYM2); FUNCTIONS IN: molecular_function unknown; INVOLVED IN: cell wall macromolecule catabolic process; LOCATED IN: anchored to plasma membrane, plasma membrane, anchored to membrane; EXPRESSED IN: 24 plant structures; EXPRESSED DURING: 13 growth stages; CONTAINS InterPro DOMAIN/s: Peptidoglycan binding lysin domain (InterPro:IPR0…
Ach_contig27244	PREDICTED: proline rich receptor like protein kinase PERK10 like [Vitis vinifera]	gi|443286780|sp|F4IB81.1|LYK3_ARATH	1.8376	0	0	0	0	0	0	PERK10	Achn050751		(at1g51940 : 786.0) protein kinase family protein / peptidoglycan binding LysM domain containing protein; FUNCTIONS IN: kinase activity; INVOLVED IN: protein amino acid phosphorylation, cell wall macromolecule catabolic process; LOCATED IN: endomembrane system; EXPRESSED IN: 22 plant structures; EXPRESSED DURING: 13 growth stages; CONTAINS InterPro DOMAIN/s: Protein kinase, ATP binding site (Inte…
Ach_contig16913	PREDICTED: probable serine/threonine protein kinase Cx32, chloroplastic like [Solanum lycopersicum]	gi|49066036|sp|P27450.2|CX32_ARATH	2.10126	0	0	0	0	0	0	RLK	Achn362781		no hits & (original description: no original description)
Ach_contig19494	PREDICTED: probable serine/threonine protein kinase Cx32, chloroplastic like [Solanum lycopersicum]	gi|49066036|sp|P27450.2|CX32_ARATH	2.67864	0	0	0	0	0	0	RLK	Achn051751		(at4g35600 : 99.8) plant type connexin (gap junction type protein), a component of plasmodesmata; CONNEXIN 32; FUNCTIONS IN: protein serine/threonine kinase activity, protein kinase activity, kinase activity, ATP binding; INVOLVED IN: protein amino acid phosphorylation; EXPRESSED IN: 22 plant structures; EXPRESSED DURING: 13 growth stages; CONTAINS InterPro DOMAIN/s: Protein kinase, ATP binding s…
Ach_contig21172	PREDICTED: probable serine/threonine protein kinase Cx32, chloroplastic like isoform 2 [Vitis vinifera]	gi|49066036|sp|P27450.2|CX32_ARATH	1.06132	0	0	0	0	1.2583	1.18344	RLK	Achn375391		(at2g17220 : 561.0) Protein kinase superfamily protein; FUNCTIONS IN: protein serine/threonine kinase activity, protein kinase activity, kinase activity, ATP binding; INVOLVED IN: protein amino acid phosphorylation; LOCATED IN: chloroplast; EXPRESSED IN: 22 plant structures; EXPRESSED DURING: 13 growth stages; CONTAINS InterPro DOMAIN/s: Protein kinase, ATP binding site (InterPro:IPR017441), Seri…
Ach_contig34676	PREDICTED: probable serine/threonine protein kinase Cx32, chloroplastic like [Solanum lycopersicum]	gi|49066036|sp|P27450.2|CX32_ARATH	3.39222	0	0	0	2.03438	0	1.89816	RLK	Achn145161		(at2g17220 : 340.0) Protein kinase superfamily protein; FUNCTIONS IN: protein serine/threonine kinase activity, protein kinase activity, kinase activity, ATP binding; INVOLVED IN: protein amino acid phosphorylation; LOCATED IN: chloroplast; EXPRESSED IN: 22 plant structures; EXPRESSED DURING: 13 growth stages; CONTAINS InterPro DOMAIN/s: Protein kinase, ATP binding site (InterPro:IPR017441), Seri…
Ach_contig34681	PREDICTED: probable serine/threonine protein kinase Cx32, chloroplastic like [Solanum lycopersicum]	gi|49066036|sp|P27450.2|CX32_ARATH	1.79908	0	0	0	0	0	0	RLK	Achn012361		(at4g35600 : 361.0) plant type connexin (gap junction type protein), a component of plasmodesmata; CONNEXIN 32; FUNCTIONS IN: protein serine/threonine kinase activity, protein kinase activity, kinase activity, ATP binding; INVOLVED IN: protein amino acid phosphorylation; EXPRESSED IN: 22 plant structures; EXPRESSED DURING: 13 growth stages; CONTAINS InterPro DOMAIN/s: Protein kinase, ATP binding …
Ach_contig8761	protein with unknown function [Ricinus communis]	gi|75097645|sp|O22938.1|Y2182_ARATH	0	0	0	0	1.23613	2.09355	1.28615	LRR	Achn057591		(at1g34420 : 798.0) leucine rich repeat transmembrane protein kinase family protein; FUNCTIONS IN: protein kinase activity, ATP binding; INVOLVED IN: protein amino acid phosphorylation; LOCATED IN: cellular_component unknown; EXPRESSED IN: 17 plant structures; EXPRESSED DURING: 11 growth stages; CONTAINS InterPro DOMAIN/s: Protein kinase, catalytic domain (InterPro:IPR000719), Leucine rich repeat…
Ach_contig16842	PREDICTED: protein STRUBBELIG RECEPTOR FAMILY 8 like [Solanum tuberosum]	gi|75127758|sp|Q6R2J8.1|SRF8_ARATH	1.93925	0	0	0	0	0	0	RLK	Achn341501		(at4g22130 : 912.0) STRUBBELIG receptor family 8 (SRF8); FUNCTIONS IN: protein kinase activity, kinase activity, ATP binding; INVOLVED IN: protein amino acid phosphorylation; LOCATED IN: plasma membrane; EXPRESSED IN: 22 plant structures; EXPRESSED DURING: 13 growth stages; CONTAINS InterPro DOMAIN/s: Protein kinase, catalytic domain (InterPro:IPR000719), Leucine rich repeat (InterPro:IPR001611),…
Ach_contig1532	Leucine rich repeat protein kinase family protein isoform 1 [Theobroma cacao]	gi|75147162|sp|Q84MA9.1|Y1063_ARATH	1.65248	0	-1.46763	0	0	0	0	LRR	Achn127001		(at1g60630 : 281.0) Leucine rich repeat protein kinase family protein; FUNCTIONS IN: protein kinase activity, kinase activity, ATP binding; INVOLVED IN: transmembrane receptor protein tyrosine kinase signaling pathway, protein amino acid phosphorylation; LOCATED IN: endomembrane system; EXPRESSED IN: 15 plant structures; EXPRESSED DURING: 7 growth stages; CONTAINS InterPro DOMAIN/s: Protein kinas…
Ach_contig38770	PREDICTED: inactive leucine rich repeat receptor like serine/threonine protein kinase At1g60630 like [Vitis vinifera]	gi|75147162|sp|Q84MA9.1|Y1063_ARATH	1.6807	0	-1.31416	0	0	0	0	LRR	Achn127001		(at1g10850 : 533.0) Leucine rich repeat protein kinase family protein; FUNCTIONS IN: protein serine/threonine kinase activity, protein kinase activity, ATP binding; INVOLVED IN: transmembrane receptor protein tyrosine kinase signaling pathway, protein amino acid phosphorylation; LOCATED IN: endomembrane system; EXPRESSED IN: 22 plant structures; EXPRESSED DURING: 13 growth stages; CONTAINS InterP…
Ach_contig10499	PREDICTED: probable inactive leucine rich repeat receptor like protein kinase At3g03770 [Vitis vinifera]	gi|75155911|sp|Q8LFN2.1|Y3037_ARATH	-1.86348	0	0	0	0	0	0	LRR	Achn058431		(at3g03770 : 269.0) Leucine rich repeat protein kinase family protein; FUNCTIONS IN: protein serine/threonine kinase activity, protein kinase activity, ATP binding; INVOLVED IN: transmembrane receptor protein tyrosine kinase signaling pathway, protein amino acid phosphorylation; LOCATED IN: endomembrane system; EXPRESSED IN: 22 plant structures; EXPRESSED DURING: 13 growth stages; CONTAINS InterP…
Ach_contig35157	PREDICTED: uncharacterized protein LOC100244557 [Vitis vinifera]	gi|75169350|sp|Q9C7N2.1|CAD1_ARATH	1.78201	0	0	0	0	0	0	LRR	Achn089711		(at1g29690 : 833.0) Encodes a protein containing a domain with significant homology to the MACPF (membrane attack complex and perforin) domain of complements and perforin proteins that are involved in innate immunity in animals. Transgenic <i>cad1 1</i> mutant plants show lesions seen in the hypersensitive response, as well as a spontaneous activation of expression of pathogenesis related genes a…
Ach_contig35159	hypothetical protein PRUPE_ppa003545mg [Prunus persica]	gi|75169350|sp|Q9C7N2.1|CAD1_ARATH	2.20544	0	0	0	0	0	0	LRR	Achn089711		(at1g29690 : 314.0) Encodes a protein containing a domain with significant homology to the MACPF (membrane attack complex and perforin) domain of complements and perforin proteins that are involved in innate immunity in animals. Transgenic <i>cad1 1</i> mutant plants show lesions seen in the hypersensitive response, as well as a spontaneous activation of expression of pathogenesis related genes a…
Ach_contig3903	PREDICTED: wall associated receptor kinase 2 like [Vitis vinifera]	gi|75174802|sp|Q9LMN7.1|WAK5_ARATH	4.83338	0	0	0	0	3.74895	4.91467	WAK	Achn341761		(at1g21230 : 319.0) encodes a wall associated kinase; wall associated kinase 5 (WAK5); FUNCTIONS IN: protein serine/threonine kinase activity, kinase activity; INVOLVED IN: protein amino acid phosphorylation; LOCATED IN: plasma membrane; CONTAINS InterPro DOMAIN/s: EGF like calcium binding (InterPro:IPR001881), EGF like, type 3 (InterPro:IPR000742), Serine threonine/tyrosine protein kinase (Inter…
Ach_contig11995	PREDICTED: wall associated receptor kinase 3 like [Solanum lycopersicum]	gi|75174805|sp|Q9LMP1.1|WAK2_ARATH	2.91551	0	0	0	0	1.48607	1.27556	WAK	Achn001961		(at1g21270 : 533.0) cytoplasmic serine/threonine protein kinase induced by salicylic acid. mutant plants exhibit a loss of cell expansion and dependence on sugars and salts for seedling growth, affecting the expression and activity of vacuolar invertase.; wall associated kinase 2 (WAK2); FUNCTIONS IN: protein serine/threonine kinase activity, protein kinase activity, calcium ion binding, ATP bind…
Ach_contig25885	unnamed protein product [Vitis vinifera]	gi|75174805|sp|Q9LMP1.1|WAK2_ARATH	0	0	0	1.59299	1.80501	2.58468	0	WAK	Achn381331		(at1g21270 : 223.0) cytoplasmic serine/threonine protein kinase induced by salicylic acid. mutant plants exhibit a loss of cell expansion and dependence on sugars and salts for seedling growth, affecting the expression and activity of vacuolar invertase.; wall associated kinase 2 (WAK2); FUNCTIONS IN: protein serine/threonine kinase activity, protein kinase activity, calcium ion binding, ATP bind…
Ach_contig25886	unnamed protein product [Vitis vinifera]	gi|75174805|sp|Q9LMP1.1|WAK2_ARATH	0	0	0	0	0	3.01026	0	WAK	Achn381331		(at1g21270 : 174.0) cytoplasmic serine/threonine protein kinase induced by salicylic acid. mutant plants exhibit a loss of cell expansion and dependence on sugars and salts for seedling growth, affecting the expression and activity of vacuolar invertase.; wall associated kinase 2 (WAK2); FUNCTIONS IN: protein serine/threonine kinase activity, protein kinase activity, calcium ion binding, ATP bind…
Ach_contig35387	hypothetical protein PRUPE_ppa018374mg, partial [Prunus persica]	gi|75174805|sp|Q9LMP1.1|WAK2_ARATH	0	0	0	0	0	1.34844	0	WAK	Achn025221		(at1g21270 : 130.0) cytoplasmic serine/threonine protein kinase induced by salicylic acid. mutant plants exhibit a loss of cell expansion and dependence on sugars and salts for seedling growth, affecting the expression and activity of vacuolar invertase.; wall associated kinase 2 (WAK2); FUNCTIONS IN: protein serine/threonine kinase activity, protein kinase activity, calcium ion binding, ATP bind…
Ach_contig24709	PREDICTED: probable leucine rich repeat receptor like protein kinase At1g35710 [Vitis vinifera]	gi|75175345|sp|Q9LP24.1|Y1571_ARATH	1.85747	0	0	0	0	0	0	LRR	Achn122091		(at5g61240 : 503.0) Leucine rich repeat (LRR) family protein; CONTAINS InterPro DOMAIN/s: Leucine rich repeat, typical subtype (InterPro:IPR003591), Leucine rich repeat containing N terminal domain, type 2 (InterPro:IPR013210), Leucine rich repeat (InterPro:IPR001611); BEST Arabidopsis thaliana protein match is: Leucine rich repeat (LRR) family protein (TAIR:AT1G13910.1). & (p93194|rpk1_iponi : 1…
Ach_contig38700	predicted protein [Populus trichocarpa]	gi|75175345|sp|Q9LP24.1|Y1571_ARATH	0	0	0	3.15961	3.00628	5.17006	3.39777	LRR	Achn055751		(at1g74170 : 117.0) receptor like protein 13 (RLP13); CONTAINS InterPro DOMAIN/s: Leucine rich repeat, typical subtype (InterPro:IPR003591), Leucine rich repeat (InterPro:IPR001611); BEST Arabidopsis thaliana protein match is: receptor like protein 15 (TAIR:AT1G74190.1); Has 30201 Blast hits to 17322 proteins in 780 species: Archae 12; Bacteria 1396; Metazoa 17338; Fungi 3422; Plants 5037; Viruse…
Ach_contig9767	hypothetical protein PRUPE_ppa001940mg [Prunus persica]	gi|75191439|sp|Q9M9S4.1|Y1143_ARATH	1.37993	0	0	0	0	0	0	RLK	Achn183121		(at1g14390 : 535.0) Leucine rich repeat protein kinase family protein; FUNCTIONS IN: protein serine/threonine kinase activity, protein kinase activity, ATP binding; INVOLVED IN: transmembrane receptor protein tyrosine kinase signaling pathway, protein amino acid phosphorylation; LOCATED IN: endomembrane system; EXPRESSED IN: inflorescence meristem, root, flower; EXPRESSED DURING: petal differenti…
Ach_contig37852	hypothetical protein PRUPE_ppa018374mg, partial [Prunus persica]	gi|75232187|sp|Q7X8C5.1|WAKLB_ARATH	0	0	0	0	0	1.53853	0	WAK	Achn341761		(at1g16120 : 464.0) wall associated kinase like; wall associated kinase like 1 (WAKL1); FUNCTIONS IN: kinase activity; INVOLVED IN: protein amino acid phosphorylation; LOCATED IN: endomembrane system, integral to membrane, cell wall; CONTAINS InterPro DOMAIN/s: Wall associated kinase (InterPro:IPR013695), Protein kinase, catalytic domain (InterPro:IPR000719), Serine/threonine protein kinase like …
Ach_contig26439	PREDICTED: LRR receptor like serine/threonine protein kinase FLS2 like [Vitis vinifera]	gi|75262640|sp|Q9FL28.1|FLS2_ARATH	2.32875	0	0	0	0	0	0	FLS2	Achn376371	K13420	(at5g46330 : 1136.0) Encodes a leucine rich repeat serine/threonine protein kinase that is expressed ubiquitously. FLS2 is involved in MAP kinase signalling relay involved in innate immunity. Essential in the perception of flagellin, a potent elicitor of the defense response. FLS2 is directed for degradation by the bacterial ubiquitin ligase AvrPtoB.; FLAGELLIN SENSITIVE 2 (FLS2); FUNCTIONS IN: p…
Ach_contig38670	predicted protein [Populus trichocarpa]	gi|75262640|sp|Q9FL28.1|FLS2_ARATH	0	0	0	2.72022	2.23554	1.50226	2.29521	FLS2	Achn332601		(at1g07390 : 537.0) receptor like protein 1 (RLP1); CONTAINS InterPro DOMAIN/s: Leucine rich repeat, typical subtype (InterPro:IPR003591), Leucine rich repeat containing N terminal domain, type 2 (InterPro:IPR013210), Leucine rich repeat (InterPro:IPR001611); BEST Arabidopsis thaliana protein match is: receptor like protein 15 (TAIR:AT1G74190.1); Has 131801 Blast hits to 32287 proteins in 1280 sp…
Ach_contig38671	predicted protein [Populus trichocarpa]	gi|75262640|sp|Q9FL28.1|FLS2_ARATH	0	0	0	2.85328	0	2.29378	2.73813	FLS2	Achn332601		(at1g74190 : 490.0) receptor like protein 15 (RLP15); INVOLVED IN: signal transduction; LOCATED IN: endomembrane system; CONTAINS InterPro DOMAIN/s: Leucine rich repeat containing N terminal domain, type 2 (InterPro:IPR013210), Leucine rich repeat (InterPro:IPR001611); BEST Arabidopsis thaliana protein match is: receptor like protein 13 (TAIR:AT1G74170.1); Has 128946 Blast hits to 31204 proteins …
Ach_contig35388	hypothetical protein PRUPE_ppa018374mg, partial [Prunus persica]	gi|75265500|sp|Q9SA25.1|WAKLG_ARATH	2.73313	0	0	0	0	0	0	WAK	Achn210821		(at1g16260 : 129.0) Wall associated kinase family protein; FUNCTIONS IN: kinase activity; INVOLVED IN: protein amino acid phosphorylation; LOCATED IN: endomembrane system, integral to membrane; EXPRESSED IN: 19 plant structures; EXPRESSED DURING: 13 growth stages; CONTAINS InterPro DOMAIN/s: Wall associated kinase (InterPro:IPR013695), EGF like calcium binding, conserved site (InterPro:IPR018097)…
Ach_contig37794	PREDICTED: receptor like protein kinase HAIKU2 like [Vitis vinifera]	gi|75273596|sp|Q9LJM4.1|IKU2_ARATH	1.22255	0	0	0	0	0	1.25484	LRR RLKs	Achn087941		(at1g09970 : 573.0) RLK7 belongs to a leucine rich repeat class of receptor likekinase (LRR RLKs). It is involved in the control of germination speed and the tolerance to oxidant stress.; LRR XI 23; FUNCTIONS IN: protein serine/threonine kinase activity, protein kinase activity, kinase activity, ATP binding; INVOLVED IN: protein amino acid phosphorylation, transmembrane receptor protein tyrosine …
Ach_contig38267	PREDICTED: RING H2 finger protein ATL22 like [Vitis vinifera]	gi|75313536|sp|Q9SKK8.2|ATL22_ARATH	0	0	0	0	0	1.41064	0	RLK	Achn011991		no hits & (original description: no original description)
Ach_contig10435	hypothetical protein PRUPE_ppa024913mg [Prunus persica]	gi|75317752|sp|O04086.1|Y1105_ARATH	2.69178	0	0	0	0	0	0	RLK	Achn029141		(at1g11050 : 607.0) Protein kinase superfamily protein; FUNCTIONS IN: kinase activity; INVOLVED IN: protein amino acid phosphorylation; LOCATED IN: endomembrane system; EXPRESSED IN: 18 plant structures; EXPRESSED DURING: 10 growth stages; CONTAINS InterPro DOMAIN/s: Protein kinase, ATP binding site (InterPro:IPR017441), Protein kinase, catalytic domain (InterPro:IPR000719), Serine/threonine prot…
Ach_contig15313	PREDICTED: wall associated receptor kinase like 4 like [Vitis vinifera]	gi|75318032|sp|O22808.1|LYK5_ARATH	1.50085	0	0	0	0	0	0	WAK	Achn254651		(at2g33580 : 296.0) Protein kinase superfamily protein; FUNCTIONS IN: kinase activity; INVOLVED IN: protein amino acid phosphorylation, cell wall macromolecule catabolic process; LOCATED IN: plasma membrane; EXPRESSED IN: 21 plant structures; EXPRESSED DURING: 13 growth stages; CONTAINS InterPro DOMAIN/s: Peptidoglycan binding lysin domain (InterPro:IPR018392), Protein kinase, catalytic domain (I…
Ach_contig22095	serine threonine protein kinase, plant type, putative [Ricinus communis]	gi|75318032|sp|O22808.1|LYK5_ARATH	0	0	0	0	1.14756	1.03056	0	RLK	Achn091611		(at2g33580 : 216.0) Protein kinase superfamily protein; FUNCTIONS IN: kinase activity; INVOLVED IN: protein amino acid phosphorylation, cell wall macromolecule catabolic process; LOCATED IN: plasma membrane; EXPRESSED IN: 21 plant structures; EXPRESSED DURING: 13 growth stages; CONTAINS InterPro DOMAIN/s: Peptidoglycan binding lysin domain (InterPro:IPR018392), Protein kinase, catalytic domain (I…
Ach_contig13975	PREDICTED: receptor like serine/threonine protein kinase At2g45590 like [Solanum lycopersicum]	gi|75318484|sp|O64639.1|Y2559_ARATH	1.11494	0	0	0	0	0	0	RLK	Achn158001		(at2g45590 : 526.0) Protein kinase superfamily protein; FUNCTIONS IN: protein serine/threonine kinase activity, protein kinase activity, ATP binding; INVOLVED IN: protein amino acid phosphorylation; LOCATED IN: cellular_component unknown; EXPRESSED IN: 22 plant structures; EXPRESSED DURING: 13 growth stages; CONTAINS InterPro DOMAIN/s: Protein kinase, ATP binding site (InterPro:IPR017441), Protei…
Ach_contig29779	predicted protein [Populus trichocarpa]	gi|75318540|sp|O65375.1|LRX1_ARATH	3.06097	0	0	0	0	0	0	LRR	Achn054581		(at1g12040 : 485.0) encodes a a chimeric leucine rich repeat/extensin protein that regulates root hair morphogenesis and elongation. Null mutants develop root hairs that frequently abort, swell, or branch. Gene is expressed in root hair cells and protein is specifically localized in the wall of the hair proper.; leucine rich repeat/extensin 1 (LRX1); CONTAINS InterPro DOMAIN/s: Leucine rich repea…
Ach_contig24130	Concanavalin A like lectin protein kinase family protein [Theobroma cacao]	gi|75318718|sp|O80939.1|LRK41_ARATH	1.26147	0	0	0	0	0	0	LRK41	Achn336811		(at2g37710 : 738.0) Induced in response to Salicylic acid.; receptor lectin kinase (RLK); FUNCTIONS IN: kinase activity; INVOLVED IN: response to salicylic acid stimulus; LOCATED IN: plasma membrane; EXPRESSED IN: 23 plant structures; EXPRESSED DURING: 13 growth stages; CONTAINS InterPro DOMAIN/s: Legume lectin, beta chain (InterPro:IPR001220), Protein kinase, ATP binding site (InterPro:IPR017441…
Ach_contig32223	predicted protein [Populus trichocarpa]	gi|75318718|sp|O80939.1|LRK41_ARATH	0	0	0	0	0	1.01338	1.19623	LRK41	Achn336811		(at2g37710 : 317.0) Induced in response to Salicylic acid.; receptor lectin kinase (RLK); FUNCTIONS IN: kinase activity; INVOLVED IN: response to salicylic acid stimulus; LOCATED IN: plasma membrane; EXPRESSED IN: 23 plant structures; EXPRESSED DURING: 13 growth stages; CONTAINS InterPro DOMAIN/s: Legume lectin, beta chain (InterPro:IPR001220), Protein kinase, ATP binding site (InterPro:IPR017441…
Ach_contig32224	predicted protein [Populus trichocarpa]	gi|75318718|sp|O80939.1|LRK41_ARATH	-1.61315	0	0	0	0	0	0	LRK41	Achn336811		(at2g37710 : 221.0) Induced in response to Salicylic acid.; receptor lectin kinase (RLK); FUNCTIONS IN: kinase activity; INVOLVED IN: response to salicylic acid stimulus; LOCATED IN: plasma membrane; EXPRESSED IN: 23 plant structures; EXPRESSED DURING: 13 growth stages; CONTAINS InterPro DOMAIN/s: Legume lectin, beta chain (InterPro:IPR001220), Protein kinase, ATP binding site (InterPro:IPR017441…
Ach_contig18165	PREDICTED: probable LRR receptor like serine/threonine protein kinase RKF3 like [Solanum lycopersicum]	gi|75319082|sp|P93050.1|RKF3_ARATH	1.62908	0	0	0	0	0	0	RKF3	Achn024361		(at2g48010 : 495.0) receptor like serine/threonine kinase (RKF3); receptor like kinase in in flowers 3 (RKF3); FUNCTIONS IN: receptor signaling protein serine/threonine kinase activity, kinase activity; INVOLVED IN: protein amino acid phosphorylation; LOCATED IN: plasma membrane; EXPRESSED IN: 22 plant structures; EXPRESSED DURING: 13 growth stages; CONTAINS InterPro DOMAIN/s: Protein kinase, ATP…
Ach_contig4242	leucine rich repeat protein kinase [Populus trichocarpa]	gi|75319658|sp|Q42371.1|ERECT_ARATH	0	0	0	0	-3.24217	0	0	ERECT	Achn242411		(at2g26330 : 216.0) Homologous to receptor protein kinases. Involved in specification of organs originating from the shoot apical meristem. Contains a cytoplasmic protein kinase catalytic domain, a transmembrane region, and an extracellular leucine rich repeat. ER has been identified as a quantitative trait locus for transpiration efficiency by influencing epidermal and mesophyll development, sto…
Ach_contig4244	leucine rich repeat protein kinase [Populus trichocarpa]	gi|75319658|sp|Q42371.1|ERECT_ARATH	0	0	0	0	-4.27277	0	0	ERECT	Achn242411		(at2g26330 : 214.0) Homologous to receptor protein kinases. Involved in specification of organs originating from the shoot apical meristem. Contains a cytoplasmic protein kinase catalytic domain, a transmembrane region, and an extracellular leucine rich repeat. ER has been identified as a quantitative trait locus for transpiration efficiency by influencing epidermal and mesophyll development, sto…
Ach_contig8995	receptor like protein kinase, partial [Elaeis guineensis]	gi|75324925|sp|Q6XAT2.1|ERL2_ARATH	0	0	0	0	-3.34799	0	0	LRR	Achn354461		(at5g07180 : 286.0) Encodes a receptor like kinase that, together with ER and ERL1 governs the initial decision of protodermal cells to either divide proliferatively to produce pavement cells or divide asymmetrically to generate stomatal complexes. It is also important for maintaining stomatal stem cell activity and preventing terminal differentiation of the meristemoid into the guard mother cell…
Ach_contig17571	PREDICTED: serine/threonine protein kinase At5g01020 [Vitis vinifera]	gi|75328961|sp|Q8GXZ3.1|Y5102_ARATH	0	0	0	1.5451	1.52916	1.93527	1.86871	RLK	Achn355351		(at2g05940 : 604.0) Protein kinase superfamily protein; FUNCTIONS IN: protein serine/threonine kinase activity, protein kinase activity, kinase activity, ATP binding; INVOLVED IN: protein amino acid phosphorylation; LOCATED IN: cellular_component unknown; EXPRESSED IN: 22 plant structures; EXPRESSED DURING: 13 growth stages; CONTAINS InterPro DOMAIN/s: Protein kinase, catalytic domain (InterPro:I…
Ach_contig38196	PREDICTED: G type lectin S receptor like serine/threonine protein kinase SD2 5 like [Vitis vinifera]	gi|75330727|sp|Q8RWZ5.1|SD25_ARATH	0	0	0	1.47638	1.8329	1.84071	1.36252	RLK	Achn367251		(at4g32300 : 320.0) S domain 2 5 (SD2 5); FUNCTIONS IN: carbohydrate binding, protein kinase activity, kinase activity; INVOLVED IN: protein amino acid autophosphorylation; LOCATED IN: plasma membrane; EXPRESSED IN: 25 plant structures; EXPRESSED DURING: 15 growth stages; CONTAINS InterPro DOMAIN/s: Curculin like (mannose binding) lectin (InterPro:IPR001480), Protein kinase, ATP binding site (Int…
Ach_contig38198	PREDICTED: G type lectin S receptor like serine/threonine protein kinase SD2 5 like [Vitis vinifera]	gi|75330727|sp|Q8RWZ5.1|SD25_ARATH	0	0	0	0	0	0	1.89336	RLK	Achn367251		(at4g32300 : 311.0) S domain 2 5 (SD2 5); FUNCTIONS IN: carbohydrate binding, protein kinase activity, kinase activity; INVOLVED IN: protein amino acid autophosphorylation; LOCATED IN: plasma membrane; EXPRESSED IN: 25 plant structures; EXPRESSED DURING: 15 growth stages; CONTAINS InterPro DOMAIN/s: Curculin like (mannose binding) lectin (InterPro:IPR001480), Protein kinase, ATP binding site (Int…
Ach_contig37368	Kinase protein with adenine nucleotide alpha hydrolases like domain, putative isoform 1 [Theobroma cacao]	gi|75330746|sp|Q8RXC8.1|RBK2_ARATH	-1.15588	0	0	0	0	0	0	RLK	Achn029401		(at5g63940 : 676.0) Protein kinase protein with adenine nucleotide alpha hydrolases like domain; FUNCTIONS IN: protein serine/threonine kinase activity, protein kinase activity, kinase activity, ATP binding; INVOLVED IN: protein amino acid phosphorylation, response to stress; LOCATED IN: cellular_component unknown; EXPRESSED IN: 24 plant structures; EXPRESSED DURING: 14 growth stages; CONTAINS In…
Ach_contig28338	unnamed protein product [Vitis vinifera]	gi|75330985|sp|Q8S9L6.1|CRK29_ARATH	0	0	0	0	0	3.52376	3.91061	CRK	Achn111321		(at4g21410 : 265.0) Encodes a cysteine rich receptor like protein kinase.; cysteine rich RLK (RECEPTOR like protein kinase) 29 (CRK29); FUNCTIONS IN: kinase activity; INVOLVED IN: response to abscisic acid stimulus; LOCATED IN: plasma membrane, vacuole; EXPRESSED IN: 21 plant structures; EXPRESSED DURING: 13 growth stages; CONTAINS InterPro DOMAIN/s: Protein kinase, ATP binding site (InterPro:IPR…
Ach_contig35140	PREDICTED: cysteine rich receptor like protein kinase 25 like [Vitis vinifera]	gi|75330985|sp|Q8S9L6.1|CRK29_ARATH	0	0	0	0	1.83513	2.16484	0	CRK	Achn169291		(at4g21410 : 479.0) Encodes a cysteine rich receptor like protein kinase.; cysteine rich RLK (RECEPTOR like protein kinase) 29 (CRK29); FUNCTIONS IN: kinase activity; INVOLVED IN: response to abscisic acid stimulus; LOCATED IN: plasma membrane, vacuole; EXPRESSED IN: 21 plant structures; EXPRESSED DURING: 13 growth stages; CONTAINS InterPro DOMAIN/s: Protein kinase, ATP binding site (InterPro:IPR…
Ach_contig35141	PREDICTED: cysteine rich receptor like protein kinase 25 like [Vitis vinifera]	gi|75330985|sp|Q8S9L6.1|CRK29_ARATH	0	0	0	0	0	1.60872	0	CRK	Achn169291		(at4g05200 : 489.0) Encodes a cysteine rich receptor like protein kinase.; cysteine rich RLK (RECEPTOR like protein kinase) 25 (CRK25); FUNCTIONS IN: kinase activity; INVOLVED IN: protein amino acid phosphorylation; LOCATED IN: endomembrane system; EXPRESSED IN: root; CONTAINS InterPro DOMAIN/s: Protein kinase, ATP binding site (InterPro:IPR017441), Protein kinase, catalytic domain (InterPro:IPR0…
Ach_contig24505	hypothetical protein VITISV_007757 [Vitis vinifera]	gi|75331192|sp|Q8VZJ9.1|CRCK2_ARATH	0	0	0	0	1.08005	1.01834	0	RLK	Achn245671		(at4g00330 : 454.0) high overall homology to CRCK1; calmodulin binding receptor like cytoplasmic kinase 2 (CRCK2); FUNCTIONS IN: protein serine/threonine kinase activity, protein kinase activity, kinase activity, ATP binding; INVOLVED IN: pollen development; EXPRESSED IN: 22 plant structures; EXPRESSED DURING: 13 growth stages; CONTAINS InterPro DOMAIN/s: Protein kinase, ATP binding site (InterPr…
Ach_contig12643	PREDICTED: uncharacterized protein At4g06744 like [Solanum lycopersicum]	gi|75331365|sp|Q8W3M4.1|Y4744_ARATH	0	0	-1.77137	0	-3.20985	0	0	LRR	Achn229971		(at3g19320 : 343.0) Leucine rich repeat (LRR) family protein; LOCATED IN: endomembrane system; EXPRESSED IN: root; CONTAINS InterPro DOMAIN/s: Leucine rich repeat (InterPro:IPR001611); BEST Arabidopsis thaliana protein match is: Leucine rich repeat (LRR) family protein (TAIR:AT1G49750.1); Has 128497 Blast hits to 47794 proteins in 2067 species: Archae 184; Bacteria 14728; Metazoa 28641; Fungi 692…
Ach_contig26073	PREDICTED: uncharacterized protein At4g06744 like [Solanum lycopersicum]	gi|75331365|sp|Q8W3M4.1|Y4744_ARATH	-1.45024	0	0	0	0	0	0	LRR	Achn283471		(at3g19320 : 437.0) Leucine rich repeat (LRR) family protein; LOCATED IN: endomembrane system; EXPRESSED IN: root; CONTAINS InterPro DOMAIN/s: Leucine rich repeat (InterPro:IPR001611); BEST Arabidopsis thaliana protein match is: Leucine rich repeat (LRR) family protein (TAIR:AT1G49750.1); Has 128497 Blast hits to 47794 proteins in 2067 species: Archae 184; Bacteria 14728; Metazoa 28641; Fungi 692…
Ach_contig28816	PREDICTED: cysteine rich receptor like protein kinase 2 [Vitis vinifera]	gi|75333658|sp|Q9CAL2.1|CRK3_ARATH	0	0	0	0	1.78181	1.85421	0	CRK	Achn191641		(at1g70520 : 193.0) Encodes a cysteine rich receptor like protein kinase.; cysteine rich RLK (RECEPTOR like protein kinase) 2 (CRK2); FUNCTIONS IN: kinase activity; INVOLVED IN: response to ozone; LOCATED IN: plasma membrane; EXPRESSED IN: 23 plant structures; EXPRESSED DURING: 13 growth stages; CONTAINS InterPro DOMAIN/s: Protein kinase, ATP binding site (InterPro:IPR017441), Protein kinase, cat…
Ach_contig28141	PREDICTED: probable L type lectin domain containing receptor kinase S.5 like [Solanum lycopersicum]	gi|75333788|sp|Q9FG33.1|LRKS5_ARATH	1.34022	0	0	0	0	0	0	RLK	Achn208101		(at5g06740 : 283.0) Concanavalin A like lectin protein kinase family protein; FUNCTIONS IN: in 6 functions; INVOLVED IN: protein amino acid phosphorylation; LOCATED IN: endomembrane system; EXPRESSED IN: root; CONTAINS InterPro DOMAIN/s: Legume lectin, beta chain (InterPro:IPR001220), Protein kinase, ATP binding site (InterPro:IPR017441), Serine/threonine protein kinase like domain (InterPro:IPR0…
Ach_contig28143	lectin like protein kinase [Populus nigra]	gi|75333788|sp|Q9FG33.1|LRKS5_ARATH	1.63553	0	0	0	0	0	0	RLK	Achn371291		no hits & (original description: no original description)
Ach_contig8606	PREDICTED: probable L type lectin domain containing receptor kinase S.5 like [Solanum lycopersicum]	gi|75333788|sp|Q9FG33.1|LRKS5_ARATH	0	0	0	0	0	1.66335	0	RLK	Achn371271		(at5g06740 : 148.0) Concanavalin A like lectin protein kinase family protein; FUNCTIONS IN: in 6 functions; INVOLVED IN: protein amino acid phosphorylation; LOCATED IN: endomembrane system; EXPRESSED IN: root; CONTAINS InterPro DOMAIN/s: Legume lectin, beta chain (InterPro:IPR001220), Protein kinase, ATP binding site (InterPro:IPR017441), Serine/threonine protein kinase like domain (InterPro:IPR0…
Ach_contig30069	receptor serine/threonine kinase, putative [Ricinus communis]	gi|75333904|sp|Q9FID5.1|Y5393_ARATH	0	0	0	1.37402	1.62486	2.46316	2.0735	RLK	Achn011991		(at1g66920 : 115.0) Protein kinase superfamily protein; FUNCTIONS IN: protein serine/threonine kinase activity, protein kinase activity, kinase activity, ATP binding; INVOLVED IN: protein amino acid phosphorylation; LOCATED IN: endomembrane system; CONTAINS InterPro DOMAIN/s: Protein kinase, ATP binding site (InterPro:IPR017441), Serine/threonine protein kinase domain (InterPro:IPR002290), Serine…
Ach_contig32885	receptor like protein kinase [Capsicum annuum]	gi|75333904|sp|Q9FID5.1|Y5393_ARATH	0	0	0	2.90756	0	2.16543	0	RLK	Achn011991		(at4g18250 : 273.0) receptor serine/threonine kinase, putative; FUNCTIONS IN: transmembrane receptor protein serine/threonine kinase activity, kinase activity; INVOLVED IN: protein amino acid phosphorylation; EXPRESSED IN: 8 plant structures; EXPRESSED DURING: LP.06 six leaves visible, LP.04 four leaves visible, LP.10 ten leaves visible, LP.02 two leaves visible, LP.08 eight leaves visible; CONTA…
Ach_contig30071	PREDICTED: probable receptor like protein kinase At5g39020 like [Vitis vinifera]	gi|75333905|sp|Q9FID6.1|Y5392_ARATH	0	0	0	0	1.53525	1.95641	2.29325	RLK	Achn011991		(at1g66920 : 223.0) Protein kinase superfamily protein; FUNCTIONS IN: protein serine/threonine kinase activity, protein kinase activity, kinase activity, ATP binding; INVOLVED IN: protein amino acid phosphorylation; LOCATED IN: endomembrane system; CONTAINS InterPro DOMAIN/s: Protein kinase, ATP binding site (InterPro:IPR017441), Serine/threonine protein kinase domain (InterPro:IPR002290), Serine…
Ach_contig30073	PREDICTED: probable receptor like protein kinase At5g39020 like [Vitis vinifera]	gi|75333905|sp|Q9FID6.1|Y5392_ARATH	0	0	0	0	1.29846	3.15797	1.82285	RLK	Achn011991		(at1g66920 : 229.0) Protein kinase superfamily protein; FUNCTIONS IN: protein serine/threonine kinase activity, protein kinase activity, kinase activity, ATP binding; INVOLVED IN: protein amino acid phosphorylation; LOCATED IN: endomembrane system; CONTAINS InterPro DOMAIN/s: Protein kinase, ATP binding site (InterPro:IPR017441), Serine/threonine protein kinase domain (InterPro:IPR002290), Serine…
Ach_contig38264	PREDICTED: probable receptor like protein kinase At5g39020 like [Vitis vinifera]	gi|75333905|sp|Q9FID6.1|Y5392_ARATH	0	0	0	1.14725	1.19262	1.25248	1.05833	RLK	Achn011991		(at1g66920 : 355.0) Protein kinase superfamily protein; FUNCTIONS IN: protein serine/threonine kinase activity, protein kinase activity, kinase activity, ATP binding; INVOLVED IN: protein amino acid phosphorylation; LOCATED IN: endomembrane system; CONTAINS InterPro DOMAIN/s: Protein kinase, ATP binding site (InterPro:IPR017441), Serine/threonine protein kinase domain (InterPro:IPR002290), Serine…
Ach_contig24008	PREDICTED: receptor like protein kinase FERONIA like [Vitis vinifera]	gi|75333906|sp|Q9FID8.1|Y5900_ARATH	0	0	0	0	1.74325	1.96363	0	FERONIA	Achn027761		(at5g39000 : 265.0) Malectin/receptor like protein kinase family protein; FUNCTIONS IN: kinase activity; INVOLVED IN: protein amino acid phosphorylation; LOCATED IN: endomembrane system; CONTAINS InterPro DOMAIN/s: Protein kinase, ATP binding site (InterPro:IPR017441), Malectin/receptor like protein kinase (InterPro:IPR021720), Protein kinase, catalytic domain (InterPro:IPR000719), Serine threoni…
Ach_contig28279	receptor like kinase [Closterium ehrenbergii]	gi|75333907|sp|Q9FID9.1|Y5389_ARATH	0	0	0	0	2.47898	0	0	RLK	Achn012391		no hits & (original description: no original description)
Ach_contig28788	ATP binding protein, putative isoform 1 [Theobroma cacao]	gi|75334468|sp|Q9FXF2.1|RKF1_ARATH	1.75973	0	0	0	0	0	0	LRR RLKs	Achn377381		(at1g29750 : 1123.0) Receptor like serine/threonine kinase (RKF1). The putative extracellular domain of the RKF1 protein contains 13 tandem repeats of leucine rich sequences. Expressed in early flower primordial, stamen, and pollen grains.; receptor like kinase in flowers 1 (RKF1); FUNCTIONS IN: protein serine/threonine kinase activity, receptor signaling protein serine/threonine kinase activity,…
Ach_contig32841	PREDICTED: probable receptor like protein kinase At5g15080 like [Vitis vinifera]	gi|75334954|sp|Q9LFP7.1|Y5158_ARATH	0	0	0	0	0	1.05307	0	RLK	Achn263971		(at3g09830 : 551.0) Protein kinase superfamily protein; FUNCTIONS IN: protein kinase activity, kinase activity, ATP binding; INVOLVED IN: protein amino acid phosphorylation; LOCATED IN: plasma membrane; EXPRESSED IN: 23 plant structures; EXPRESSED DURING: 13 growth stages; CONTAINS InterPro DOMAIN/s: Protein kinase, ATP binding site (InterPro:IPR017441), Protein kinase, catalytic domain (InterPro…
Ach_contig36936	predicted protein [Populus trichocarpa]	gi|75334999|sp|Q9LHF1.1|LRX4_ARATH	0	0	0	0	-2.35281	0	0	LRR	Achn291371		(at4g13340 : 151.0) Leucine rich repeat (LRR) family protein; FUNCTIONS IN: structural constituent of cell wall; LOCATED IN: cell wall, plant type cell wall; EXPRESSED IN: 23 plant structures; EXPRESSED DURING: 13 growth stages; CONTAINS InterPro DOMAIN/s: Leucine rich repeat containing N terminal domain, type 2 (InterPro:IPR013210); BEST Arabidopsis thaliana protein match is: Leucine rich repeat…
Ach_contig36937	Leucine rich repeat family protein [Theobroma cacao]	gi|75334999|sp|Q9LHF1.1|LRX4_ARATH	2.03617	0	0	0	0	0	0	LRR	Achn358441		(at3g24480 : 602.0) Leucine rich repeat (LRR) family protein; FUNCTIONS IN: structural constituent of cell wall; LOCATED IN: cell wall, plant type cell wall; EXPRESSED IN: 22 plant structures; EXPRESSED DURING: 13 growth stages; CONTAINS InterPro DOMAIN/s: Leucine rich repeat containing N terminal domain, type 2 (InterPro:IPR013210), Leucine rich repeat (InterPro:IPR001611); BEST Arabidopsis thal…
Ach_contig36938	Leucine rich repeat family protein [Theobroma cacao]	gi|75334999|sp|Q9LHF1.1|LRX4_ARATH	0	0	0	0	-2.12698	0	0	LRR	Achn291371		(at3g24480 : 598.0) Leucine rich repeat (LRR) family protein; FUNCTIONS IN: structural constituent of cell wall; LOCATED IN: cell wall, plant type cell wall; EXPRESSED IN: 22 plant structures; EXPRESSED DURING: 13 growth stages; CONTAINS InterPro DOMAIN/s: Leucine rich repeat containing N terminal domain, type 2 (InterPro:IPR013210), Leucine rich repeat (InterPro:IPR001611); BEST Arabidopsis thal…
Ach_contig35596	PREDICTED: receptor like protein kinase THESEUS 1 like [Vitis vinifera]	gi|75335100|sp|Q9LK35.1|THE1_ARATH	1.38731	0	0	0	0	0	0	THESEUS1	Achn289341		(at5g54380 : 1132.0) Encodes THESEUS1 (THE1), a receptor kinase regulated by Brassinosteroids and required for cell elongation during vegetative growth.; THESEUS1 (THE1); FUNCTIONS IN: protein kinase activity, kinase activity; INVOLVED IN: in 6 processes; LOCATED IN: plasma membrane; EXPRESSED IN: 26 plant structures; EXPRESSED DURING: 13 growth stages; CONTAINS InterPro DOMAIN/s: Protein kinase,…
Ach_contig32141	unnamed protein product [Vitis vinifera]	gi|75335279|sp|Q9LP77.1|Y1848_ARATH	0	0	0	0	0	-4.63333	0	RLK	Achn224151		(at1g48480 : 96.3) Arabidopsis thaliana receptor like protein kinase (RKL1) gene; receptor like kinase 1 (RKL1); FUNCTIONS IN: protein serine/threonine kinase activity, kinase activity, ATP binding; INVOLVED IN: transmembrane receptor protein tyrosine kinase signaling pathway, protein amino acid phosphorylation; LOCATED IN: plasma membrane; EXPRESSED IN: 23 plant structures; EXPRESSED DURING: 13 …
Ach_contig23066	predicted protein [Populus trichocarpa]	gi|75335460|sp|Q9LTC0.1|Y5707_ARATH	0	0	0	0	0	1.27631	0	RLK	Achn003021	K00924	(at5g47070 : 420.0) Protein kinase superfamily protein; FUNCTIONS IN: protein serine/threonine kinase activity, protein kinase activity, kinase activity, ATP binding; INVOLVED IN: protein amino acid phosphorylation; LOCATED IN: plasma membrane; EXPRESSED IN: 22 plant structures; EXPRESSED DURING: 13 growth stages; CONTAINS InterPro DOMAIN/s: Protein kinase, ATP binding site (InterPro:IPR017441), …
Ach_contig23069	Receptor protein kinase isoform 1 [Theobroma cacao]	gi|75335460|sp|Q9LTC0.1|Y5707_ARATH	0	0	0	0	0	1.74647	0	RLK	Achn003021		(at5g47070 : 220.0) Protein kinase superfamily protein; FUNCTIONS IN: protein serine/threonine kinase activity, protein kinase activity, kinase activity, ATP binding; INVOLVED IN: protein amino acid phosphorylation; LOCATED IN: plasma membrane; EXPRESSED IN: 22 plant structures; EXPRESSED DURING: 13 growth stages; CONTAINS InterPro DOMAIN/s: Protein kinase, ATP binding site (InterPro:IPR017441), …
Ach_contig28942	PREDICTED: probable receptor like protein kinase At5g47070 like [Solanum lycopersicum]	gi|75335460|sp|Q9LTC0.1|Y5707_ARATH	0	0	0	0	1.4876	1.12924	1.18042	RLK	Achn027371		(at5g47070 : 423.0) Protein kinase superfamily protein; FUNCTIONS IN: protein serine/threonine kinase activity, protein kinase activity, kinase activity, ATP binding; INVOLVED IN: protein amino acid phosphorylation; LOCATED IN: plasma membrane; EXPRESSED IN: 22 plant structures; EXPRESSED DURING: 13 growth stages; CONTAINS InterPro DOMAIN/s: Protein kinase, ATP binding site (InterPro:IPR017441), …
Ach_contig32842	Kinase superfamily protein [Theobroma cacao]	gi|75335460|sp|Q9LTC0.1|Y5707_ARATH	2.37525	0	0	0	0	0	0	RLK	Achn153811		(at3g09830 : 477.0) Protein kinase superfamily protein; FUNCTIONS IN: protein kinase activity, kinase activity, ATP binding; INVOLVED IN: protein amino acid phosphorylation; LOCATED IN: plasma membrane; EXPRESSED IN: 23 plant structures; EXPRESSED DURING: 13 growth stages; CONTAINS InterPro DOMAIN/s: Protein kinase, ATP binding site (InterPro:IPR017441), Protein kinase, catalytic domain (InterPro…
Ach_contig23302	PREDICTED: probable receptor like protein kinase At5g59700 like [Vitis vinifera]	gi|75335601|sp|Q9LX66.1|HERK_ARATH	0	0	0	0	0	1.34034	0	RLK	Achn203621		(at3g46290 : 686.0) Encodes HERCULES1 (HERK1), a receptor kinase regulated by Brassinosteroids and required for cell elongation during vegetative growth.; hercules receptor kinase 1 (HERK1); FUNCTIONS IN: protein kinase activity, kinase activity; INVOLVED IN: brassinosteroid mediated signaling pathway, post embryonic development, response to brassinosteroid stimulus, unidimensional cell growth, r…
Ach_contig38430	hypothetical protein PRUPE_ppa000941mg [Prunus persica]	gi|75335753|sp|Q9M0G7.1|PXL2_ARATH	0	0	0	0	0	1.20914	0	LRR RLK	Achn352611		(at5g25930 : 287.0) Protein kinase family protein with leucine rich repeat domain; FUNCTIONS IN: kinase activity; INVOLVED IN: protein amino acid phosphorylation; LOCATED IN: plasma membrane, membrane; EXPRESSED IN: 23 plant structures; EXPRESSED DURING: 14 growth stages; CONTAINS InterPro DOMAIN/s: Protein kinase, ATP binding site (InterPro:IPR017441), Protein kinase, catalytic domain (InterPro:…
Ach_contig28020	PREDICTED: L type lectin domain containing receptor kinase VII.1 like [Glycine max]	gi|75336881|sp|Q9S9U1.1|LRK71_ARATH	2.66944	0	0	0	0	0	0	RLK	Achn112311		(at4g04960 : 210.0) Concanavalin A like lectin protein kinase family protein; FUNCTIONS IN: kinase activity; INVOLVED IN: protein amino acid phosphorylation; LOCATED IN: endomembrane system; EXPRESSED IN: 21 plant structures; EXPRESSED DURING: 12 growth stages; CONTAINS InterPro DOMAIN/s: Legume lectin, beta chain (InterPro:IPR001220), Protein kinase, ATP binding site (InterPro:IPR017441), Serine…
Ach_contig28023	hypothetical protein VITISV_003876 [Vitis vinifera]	gi|75336881|sp|Q9S9U1.1|LRK71_ARATH	2.93353	0	0	0	0	0	0	RLK	Achn112311		(at4g04960 : 383.0) Concanavalin A like lectin protein kinase family protein; FUNCTIONS IN: kinase activity; INVOLVED IN: protein amino acid phosphorylation; LOCATED IN: endomembrane system; EXPRESSED IN: 21 plant structures; EXPRESSED DURING: 12 growth stages; CONTAINS InterPro DOMAIN/s: Legume lectin, beta chain (InterPro:IPR001220), Protein kinase, ATP binding site (InterPro:IPR017441), Serine…
Ach_contig28024	kinase, putative [Ricinus communis]	gi|75336881|sp|Q9S9U1.1|LRK71_ARATH	2.86233	0	0	0	0	0	0	RLK	Achn112311		(at4g04960 : 99.8) Concanavalin A like lectin protein kinase family protein; FUNCTIONS IN: kinase activity; INVOLVED IN: protein amino acid phosphorylation; LOCATED IN: endomembrane system; EXPRESSED IN: 21 plant structures; EXPRESSED DURING: 12 growth stages; CONTAINS InterPro DOMAIN/s: Legume lectin, beta chain (InterPro:IPR001220), Protein kinase, ATP binding site (InterPro:IPR017441), Serine/…
Ach_contig13965	PREDICTED: receptor-like protein kinase FERONIA [Vitis vinifera]; hypothetical protein VITISV_037438 [Vitis vinifera]	gi|75337066|sp|Q9SCZ4.1|FER_ARATH	0	0	0	5.23472	3.79674	3.78467	2.73989	FERONIA	Achn055741		(at3g51550 : 128.0) Encodes a synergid expressed, plasma membrane localized receptor like kinase that accumulates asymetrically in the synergid membrnane at the filiform apparatus and mediates male female gametophyte interactions during pollen tube reception.; FERONIA (FER); FUNCTIONS IN: protein kinase activity, kinase activity; INVOLVED IN: pollen tube reception, post embryonic development, pro…
Ach_contig23781	PREDICTED: receptor like protein kinase FERONIA like [Solanum lycopersicum]	gi|75337066|sp|Q9SCZ4.1|FER_ARATH	0	0	0	0	2.81683	0	2.379	FERONIA	Achn315451		(at3g51550 : 181.0) Encodes a synergid expressed, plasma membrane localized receptor like kinase that accumulates asymetrically in the synergid membrnane at the filiform apparatus and mediates male female gametophyte interactions during pollen tube reception.; FERONIA (FER); FUNCTIONS IN: protein kinase activity, kinase activity; INVOLVED IN: pollen tube reception, post embryonic development, pro…
Ach_contig23782	PREDICTED: receptor like protein kinase FERONIA [Vitis vinifera]	gi|75337066|sp|Q9SCZ4.1|FER_ARATH	0	0	0	0	0	0	2.33788	FERONIA	Achn315451		(at3g51550 : 138.0) Encodes a synergid expressed, plasma membrane localized receptor like kinase that accumulates asymetrically in the synergid membrnane at the filiform apparatus and mediates male female gametophyte interactions during pollen tube reception.; FERONIA (FER); FUNCTIONS IN: protein kinase activity, kinase activity; INVOLVED IN: pollen tube reception, post embryonic development, pro…
Ach_contig27553	hypothetical protein PRUPE_ppa001164mg [Prunus persica]	gi|75337066|sp|Q9SCZ4.1|FER_ARATH	1.39279	0	0	0	0	0	0	FERONIA	Achn287221		(at3g51550 : 1279.0) Encodes a synergid expressed, plasma membrane localized receptor like kinase that accumulates asymetrically in the synergid membrnane at the filiform apparatus and mediates male female gametophyte interactions during pollen tube reception.; FERONIA (FER); FUNCTIONS IN: protein kinase activity, kinase activity; INVOLVED IN: pollen tube reception, post embryonic development, pr…
Ach_contig27554	hypothetical protein PRUPE_ppa001164mg [Prunus persica]	gi|75337066|sp|Q9SCZ4.1|FER_ARATH	0	0	0	0	-1.0369	0	0	FERONIA	Achn287221		(at3g51550 : 1281.0) Encodes a synergid expressed, plasma membrane localized receptor like kinase that accumulates asymetrically in the synergid membrnane at the filiform apparatus and mediates male female gametophyte interactions during pollen tube reception.; FERONIA (FER); FUNCTIONS IN: protein kinase activity, kinase activity; INVOLVED IN: pollen tube reception, post embryonic development, pr…
Ach_contig35728	PREDICTED: receptor like protein kinase FERONIA like [Vitis vinifera]	gi|75337066|sp|Q9SCZ4.1|FER_ARATH	0	0	0	0	0	1.68892	0	FERONIA	Achn027761		(at3g51550 : 360.0) Encodes a synergid expressed, plasma membrane localized receptor like kinase that accumulates asymetrically in the synergid membrnane at the filiform apparatus and mediates male female gametophyte interactions during pollen tube reception.; FERONIA (FER); FUNCTIONS IN: protein kinase activity, kinase activity; INVOLVED IN: pollen tube reception, post embryonic development, pro…
Ach_contig37917	PREDICTED: receptor-like protein kinase FERONIA [Vitis vinifera] ;unnamed protein product [Vitis vinifera]	gi|75337066|sp|Q9SCZ4.1|FER_ARATH	-1.62903	0	0	2.03513	1.44593	1.69037	1.4846	FERONIA	Achn339811		(at3g51550 : 748.0) Encodes a synergid expressed, plasma membrane localized receptor like kinase that accumulates asymetrically in the synergid membrnane at the filiform apparatus and mediates male female gametophyte interactions during pollen tube reception.; FERONIA (FER); FUNCTIONS IN: protein kinase activity, kinase activity; INVOLVED IN: pollen tube reception, post embryonic development, pro…
Ach_contig38490	PREDICTED: receptor like protein kinase FERONIA like [Solanum lycopersicum]	gi|75337066|sp|Q9SCZ4.1|FER_ARATH	0	0	0	0	0	1.09713	0	FERONIA	Achn027761		(at3g51550 : 321.0) Encodes a synergid expressed, plasma membrane localized receptor like kinase that accumulates asymetrically in the synergid membrnane at the filiform apparatus and mediates male female gametophyte interactions during pollen tube reception.; FERONIA (FER); FUNCTIONS IN: protein kinase activity, kinase activity; INVOLVED IN: pollen tube reception, post embryonic development, pro…
Ach_contig38427	serine threonine protein kinase, plant type, putative [Ricinus communis]	gi|75337207|sp|Q9SGP2.1|HSL1_ARATH	0	0	-1.62535	0	1.0718	1.93	0	LRR	Achn219191	K00924	(at5g25930 : 702.0) Protein kinase family protein with leucine rich repeat domain; FUNCTIONS IN: kinase activity; INVOLVED IN: protein amino acid phosphorylation; LOCATED IN: plasma membrane, membrane; EXPRESSED IN: 23 plant structures; EXPRESSED DURING: 14 growth stages; CONTAINS InterPro DOMAIN/s: Protein kinase, ATP binding site (InterPro:IPR017441), Protein kinase, catalytic domain (InterPro:…
Ach_contig21476	PREDICTED: probable receptor like protein kinase At2g42960 [Vitis vinifera]	gi|75337306|sp|Q9SJG2.1|Y2296_ARATH	0	0	0	0	-1.9183	0	0	RLK	Achn276401		(at1g56720 : 295.0) Protein kinase superfamily protein; FUNCTIONS IN: protein serine/threonine kinase activity, protein kinase activity, kinase activity, ATP binding; INVOLVED IN: protein amino acid phosphorylation; LOCATED IN: cellular_component unknown; EXPRESSED IN: 23 plant structures; EXPRESSED DURING: 13 growth stages; CONTAINS InterPro DOMAIN/s: Protein kinase, ATP binding site (InterPro:I…
Ach_contig8692	ATP binding protein, putative [Ricinus communis]	gi|75337634|sp|Q9STJ8.1|Y4539_ARATH	0	0	0	0	-1.19907	0	0	RLK	Achn379771		(at4g25390 : 107.0) Protein kinase superfamily protein; FUNCTIONS IN: protein serine/threonine kinase activity, protein kinase activity, kinase activity, ATP binding; INVOLVED IN: protein amino acid phosphorylation; LOCATED IN: plasma membrane; EXPRESSED IN: 14 plant structures; EXPRESSED DURING: 6 growth stages; CONTAINS InterPro DOMAIN/s: Protein kinase, ATP binding site (InterPro:IPR017441), P…
Ach_contig15989	PREDICTED: receptor like serine/threonine protein kinase At1g78530 like [Fragaria vesca subsp. vesca]	gi|75337872|sp|Q9SYM9.1|Y1853_ARATH	1.22671	0	0	0	0	1.27908	0	RLK	Achn146641		(at1g78530 : 501.0) Protein kinase superfamily protein; FUNCTIONS IN: protein serine/threonine kinase activity, protein kinase activity, kinase activity, ATP binding; INVOLVED IN: protein amino acid phosphorylation; LOCATED IN: endomembrane system; EXPRESSED IN: 7 plant structures; EXPRESSED DURING: LP.04 four leaves visible, 4 anthesis, petal differentiation and expansion stage; CONTAINS InterPr…
Ach_contig22715	BRI1 kinase inhibitor 1 [Theobroma cacao]	gi|75171757|sp|Q9FMZ0.1|BKI1_ARATH	-1.04003	0	0	0	0	0	0	BKI1	Achn227651	K14499	(at5g42750 : 110.0) Encodes a plasma membrane associated phosphoprotein that interacts directly with the kinase domain of BRI1. It interferes with the interaction between BRI1 with its signalling partner, the plasma membrane localised LRR receptor kinase BAK1.; BRI1 kinase inhibitor 1 (BKI1); Has 30201 Blast hits to 17322 proteins in 780 species: Archae 12; Bacteria 1396; Metazoa 17338; Fungi 342…
Ach_contig22714	PREDICTED: BRI1 kinase inhibitor 1 [Vitis vinifera]	gi|75171757|sp|Q9FMZ0.1|BKI1_ARATH	0	0	0	0	-1.47687	-1.61375	0	BKI1	Achn315591	K14499	(at5g42750 : 88.6) Encodes a plasma membrane associated phosphoprotein that interacts directly with the kinase domain of BRI1. It interferes with the interaction between BRI1 with its signalling partner, the plasma membrane localised LRR receptor kinase BAK1.; BRI1 kinase inhibitor 1 (BKI1); Has 30201 Blast hits to 17322 proteins in 780 species: Archae 12; Bacteria 1396; Metazoa 17338; Fungi 3422…
Ach_contig38699	predicted protein [Populus trichocarpa]	gi|29427825|sp|Q8L899.1|BRI1_SOLPE	0	0	0	3.85949	3.36323	4.29126	3.94987	BRI1	Achn218931	K13466	(at2g34930 : 83.6) disease resistance family protein / LRR family protein; INVOLVED IN: signal transduction, defense response to fungus, defense response; LOCATED IN: cell wall; EXPRESSED IN: 10 plant structures; EXPRESSED DURING: 7 growth stages; CONTAINS InterPro DOMAIN/s: Leucine rich repeat containing N terminal domain, type 2 (InterPro:IPR013210), Leucine rich repeat (InterPro:IPR001611); BE…
Ach_contig38701	predicted protein [Populus trichocarpa]	gi|29427815|sp|Q8GUQ5.1|BRI1_SOLLC	0	0	0	3.44874	3.95962	4.14139	4.08911	BRI1	Achn162071		(at1g07390 : 85.9) receptor like protein 1 (RLP1); CONTAINS InterPro DOMAIN/s: Leucine rich repeat, typical subtype (InterPro:IPR003591), Leucine rich repeat containing N terminal domain, type 2 (InterPro:IPR013210), Leucine rich repeat (InterPro:IPR001611); BEST Arabidopsis thaliana protein match is: receptor like protein 15 (TAIR:AT1G74190.1); Has 131801 Blast hits to 32287 proteins in 1280 spe…
Ach_contig22755	mature anther specific protein LAT61 [Solanum lycopersicum]	gi|57012606|sp|Q8S307.1|BZR1_ARATH	1.24157	0	0	0	0	-1.66116	0	BZR1	Achn131841	K14503	(at1g75080 : 197.0) Encodes a positive regulator of the brassinosteroid (BR) signalling pathway that mediates both downstream BR responses and negative feedback regulation of BR biosynthesis. There is evidence for phosphorylation dependent nucleocytoplasmic shuttling of BZR1. GSK3 like kinases (including BIN2), 14 3 3 proteins, and the phosphatase BSU1 seem to participate in this process. Phospho…
Ach_contig22754	PREDICTED: protein BRASSINAZOLE RESISTANT 1 like [Solanum lycopersicum]	gi|57012606|sp|Q8S307.1|BZR1_ARATH	1.23145	0	0	0	0	0	0	BZR1	Achn131841	K14503	(at1g75080 : 231.0) Encodes a positive regulator of the brassinosteroid (BR) signalling pathway that mediates both downstream BR responses and negative feedback regulation of BR biosynthesis. There is evidence for phosphorylation dependent nucleocytoplasmic shuttling of BZR1. GSK3 like kinases (including BIN2), 14 3 3 proteins, and the phosphatase BSU1 seem to participate in this process. Phospho…
Ach_contig18929	PREDICTED: BES1/BZR1 homolog protein 4 like [Solanum lycopersicum]	gi|61211694|sp|Q9ZV88.1|BEH4_ARATH	1.52208	0	0	0	0	0	0	BEH4	Achn103731		(at1g78700 : 258.0) BES1/BZR1 homolog 4 (BEH4); FUNCTIONS IN: transcription regulator activity; INVOLVED IN: biological_process unknown; LOCATED IN: cellular_component unknown; EXPRESSED IN: 23 plant structures; EXPRESSED DURING: 13 growth stages; CONTAINS InterPro DOMAIN/s: BZR1, transcriptional repressor (InterPro:IPR008540); BEST Arabidopsis thaliana protein match is: BES1/BZR1 homolog 3 (TAIR…
Ach_contig26235	xyloglucan endotransglucosylase/hydrolase 8 [Actinidia deliciosa]	gi|543905|sp|P35694.1|BRU1_SOYBN	1.76413	0	-3.108	0	-3.06282	2.22503	0	BRU1	Achn151141	K08235	(p35694|bru1_soybn : 451.0) Brassinosteroid regulated protein BRU1 precursor Glycine max (Soybean) & (at3g23730 : 421.0) xyloglucan endotransglucosylase/hydrolase 16 (XTH16); FUNCTIONS IN: hydrolase activity, acting on glycosyl bonds, hydrolase activity, hydrolyzing O glycosyl compounds, xyloglucan:xyloglucosyl transferase activity; INVOLVED IN: carbohydrate metabolic process, cellular glucan met…
Ach_contig29878	BRASSINOSTEROID INSENSITIVE 1-associated receptor kinase 1-like [Populus euphratica]; somatic embryogenesis receptor like kinase 1 [Ageratina adenophora]	gi|29427920|sp|Q94F62.2|BAK1_ARATH	0	0	0	1.51077	1.29376	1.73989	0	BAK1	Achn161371	K13416	(at4g33430 : 845.0) Leu rich receptor Serine/threonine protein kinase. Component of BR signaling that interacts with BRI1 in vitro and in vivo to form a heterodimer. Brassinolide dependent association of BRI1 and BAK1 in vivo. Phosphorylation of both BRI1 and BAK1 on Thr residues was BR dependent. Although BAK1 and BRI1 alone localize in the plasma membrane, when BAK1 and BRI1 are coexpressed, th…
Ach_contig24576	BRASSINOSTEROID INSENSITIVE 1 associated receptor kinase 1 precursor, putative [Ricinus communis]	gi|158564340|sp|Q3EDL4.2|Y1154_ARATH	2.54318	0	0	0	0	0	0	Y1154	Achn235731		(at1g01540 : 615.0) Protein kinase superfamily protein; FUNCTIONS IN: protein serine/threonine kinase activity, protein kinase activity, kinase activity, ATP binding; INVOLVED IN: protein amino acid phosphorylation; LOCATED IN: plasma membrane; EXPRESSED IN: 23 plant structures; EXPRESSED DURING: 13 growth stages; CONTAINS InterPro DOMAIN/s: Protein kinase, ATP binding site (InterPro:IPR017441), …
Ach_contig24575	BRASSINOSTEROID INSENSITIVE 1 associated receptor kinase 1 precursor, putative [Ricinus communis]	gi|158564340|sp|Q3EDL4.2|Y1154_ARATH	1.00175	0	0	0	0	0	0	Y1154	Achn235731		(at4g01330 : 639.0) Protein kinase superfamily protein; FUNCTIONS IN: protein serine/threonine kinase activity, protein kinase activity, kinase activity, ATP binding; INVOLVED IN: protein amino acid phosphorylation; EXPRESSED IN: 22 plant structures; EXPRESSED DURING: 13 growth stages; CONTAINS InterPro DOMAIN/s: Protein kinase, ATP binding site (InterPro:IPR017441), Protein kinase, catalytic dom…
Ach_contig37484	PREDICTED: leucine rich repeat receptor like serine/threonine/tyrosine protein kinase SOBIR1 like [Solanum lycopersicum]	gi|75265989|sp|Q9SKB2.1|SBIR1_ARATH	0	0	0	0	1.59193	2.10738	2.40276	SBIR1	Achn334801		(at2g31880 : 645.0) Encodes a putative leucine rich repeat transmembrane protein that is expressed in response to Pseudomonas syringae. Expression of SRRLK may be required for silencing via lsiRNAs. Regulates cell death and innate immunity.; SUPPRESSOR OF BIR1 1 (SOBIR1); FUNCTIONS IN: protein serine/threonine kinase activity, kinase activity, ATP binding; INVOLVED IN: protein amino acid phosphor…
Ach_contig37485	PREDICTED: leucine rich repeat receptor like serine/threonine/tyrosine protein kinase SOBIR1 [Vitis vinifera]	gi|75265989|sp|Q9SKB2.1|SBIR1_ARATH	0	0	0	0	1.30536	1.67953	1.74594	SBIR1	Achn334801		(at2g31880 : 645.0) Encodes a putative leucine rich repeat transmembrane protein that is expressed in response to Pseudomonas syringae. Expression of SRRLK may be required for silencing via lsiRNAs. Regulates cell death and innate immunity.; SUPPRESSOR OF BIR1 1 (SOBIR1); FUNCTIONS IN: protein serine/threonine kinase activity, kinase activity, ATP binding; INVOLVED IN: protein amino acid phosphor…
Ach_contig32178	Probably inactive leucine rich repeat receptor like protein kinase [Theobroma cacao] BIR1	gi|75167720|sp|Q9ASS4.1|Y5838_ARATH	0	0	0	0	1.09537	1.2142	1.00551	BIR	Achn268141		(at5g48380 : 682.0) Encodes a BAK1 interacting receptor like kinase named BIR1. Negatively regulates multiple plant resistance signaling pathways, one of which is the SOBIR1(AT2G31880) dependent pathway.; BAK1 interacting receptor like kinase 1 (BIR1); FUNCTIONS IN: protein kinase activity; INVOLVED IN: negative regulation of defense response; LOCATED IN: plasma membrane; EXPRESSED IN: 23 plant s…
Ach_contig32176	PREDICTED: probably inactive leucine rich repeat receptor like protein kinase At5g48380 like [Vitis vinifera] BIR1	gi|75167720|sp|Q9ASS4.1|Y5838_ARATH	1.1811	0	0	0	0	0	0	BIR	Achn268141		(at5g48380 : 514.0) Encodes a BAK1 interacting receptor like kinase named BIR1. Negatively regulates multiple plant resistance signaling pathways, one of which is the SOBIR1(AT2G31880) dependent pathway.; BAK1 interacting receptor like kinase 1 (BIR1); FUNCTIONS IN: protein kinase activity; INVOLVED IN: negative regulation of defense response; LOCATED IN: plasma membrane; EXPRESSED IN: 23 plant s…
Ach_contig37550	Serine/threonine protein kinase PBS1, putative [Ricinus communis]	gi|75335456|sp|Q9LT96.1|Y5977_ARATH	0	0	0	1.01423	0	0	0	Y5977	Achn294631		(at5g49760 : 1013.0) Leucine rich repeat protein kinase family protein; FUNCTIONS IN: kinase activity; INVOLVED IN: protein amino acid phosphorylation; LOCATED IN: plasma membrane, vacuole; EXPRESSED IN: 24 plant structures; EXPRESSED DURING: 13 growth stages; CONTAINS InterPro DOMAIN/s: Protein kinase, ATP binding site (InterPro:IPR017441), Protein kinase, catalytic domain (InterPro:IPR000719), …
Ach_contig25094	Serine/threonine protein kinase PBS1, putative [Ricinus communis]	gi|75337066|sp|Q9SCZ4.1|FER_ARATH	1.46037	0	0	0	0	0	1.50127	FERONIA	Achn161791		(at5g38990 : 229.0) Malectin/receptor like protein kinase family protein; FUNCTIONS IN: kinase activity; INVOLVED IN: protein amino acid phosphorylation; LOCATED IN: endomembrane system; CONTAINS InterPro DOMAIN/s: Protein kinase, ATP binding site (InterPro:IPR017441), Malectin/receptor like protein kinase (InterPro:IPR021720), Protein kinase, catalytic domain (InterPro:IPR000719), Serine threoni…
Ach_contig14717	Leucine rich repeat protein kinase family protein [Theobroma cacao]	gi|264664459|sp|C0LGJ1.1|Y1743_ARATH	1.36706	0	0	0	0	0	0	Y1743	Achn122071		(at1g74360 : 649.0) Leucine rich repeat protein kinase family protein; FUNCTIONS IN: protein serine/threonine kinase activity, protein kinase activity, ATP binding; INVOLVED IN: transmembrane receptor protein tyrosine kinase signaling pathway, protein amino acid phosphorylation; LOCATED IN: mitochondrion; EXPRESSED IN: 15 plant structures; EXPRESSED DURING: 9 growth stages; CONTAINS InterPro DOMA…
Ach_contig29877	PREDICTED: RPM1 interacting protein 4 like [Vitis vinifera]	gi|29839550|sp|Q8GYN5.1|RIN4_ARATH	1.44648	0	0	-1.43486	-1.08962	0	0	RPM1	Achn228021	K13456	(at3g25070 : 141.0) Encodes a member of the R protein complex and may represent a virulence target of type III pili effector proteins (virulence factors) from bacterial pathogens, which is guarded by R protein complex (RPM1 and RPS2 proteins). RIN4 physically interacts with RPS2 and RPM1 in vivo. Bacterial avirulence (Avr) effectors AvrB, AvrRpm1, and AvrRpt2 induce a mobility shift in RIN4 and e…
