# Supplementary material for: Comparative transcriptome analysis of the interaction between Actinidia chinensis var. chinensis and Pseudomonas syringae pv. actinidiae in absence and presence of acibenzolar-S-methyl
Source: BMC Genomics. 2018 Aug 6;19:585. doi: 10.1186/s12864-018-4967-4 (PMC6090863; doi:10.1186/s12864-018-4967-4)
Supplement: Supplementary file 8 — Table S5. List of subset of differentially expressed genes (DEGs) related with defense genes. (XLSX 484 kb) [file 12864_2018_4967_MOESM8_ESM.xlsx]

## Sheet: defense
Additional file 8: Table S5. List of DEGs related with defense genes
Transcripts ID	Predicted Function (Blastx_vs_nr)	gene ID swissprot/nr	Log2FC for each library contrast
			HC_vs_I3	HC_vs_I24	HC_vs_I48	I3_vs_ASM-I3	I24_vs_ASM-I24	I48_vs_ ASM-I48	HC_vs_ASM	abreviation	A. chinensis HongYang ortholog	KEGG_orthologs	description
Ach_contig26478	actinidin Act1a [Actinidia deliciosa]	gi|193806686|sp|A5HII1.1|ACTN_ACTDE	-1.93546	-1.38366	-2.46156	1.74114	2.43652	2.42462	1.23197	ACTN	Achn074351		(p00785|actn_actch : 555.0) Actinidain precursor (EC 3.4.22.14) (Actinidin) (Allergen Act c 1) Actinidia chinensis (Kiwi) (Yangtao) & (at5g43060 : 390.0) Granulin repeat cysteine protease family protein; FUNCTIONS IN: cysteine type peptidase activity, cysteine type endopeptidase activity; INVOLVED IN: response to salt stress; LOCATED IN: vacuole; EXPRESSED IN: 24 plant structures; EXPRESSED DURIN…
Ach_contig26476	actinidin Act1a [Actinidia deliciosa]	gi|193806686|sp|A5HII1.1|ACTN_ACTDE	-2.52855	0	0	3.81253	3.91766	3.31383	0	ACTN	Achn336531		(p00785|actn_actch : 503.0) Actinidain precursor (EC 3.4.22.14) (Actinidin) (Allergen Act c 1) Actinidia chinensis (Kiwi) (Yangtao) & (at1g47128 : 410.0) cysteine proteinase precursor like protein/ dehydration stress responsive gene (RD21); responsive to dehydration 21 (RD21); FUNCTIONS IN: cysteine type endopeptidase activity, cysteine type peptidase activity; INVOLVED IN: response to water depr…
Ach_contig26481	actinidin Act1a [Actinidia deliciosa]	gi|193806686|sp|A5HII1.1|ACTN_ACTDE	-2.49792	-2.95414	-2.12353	0	0	0	0	ACTN	Achn061701		(p00785|actn_actch : 486.0) Actinidain precursor (EC 3.4.22.14) (Actinidin) (Allergen Act c 1) Actinidia chinensis (Kiwi) (Yangtao) & (at1g47128 : 427.0) cysteine proteinase precursor like protein/ dehydration stress responsive gene (RD21); responsive to dehydration 21 (RD21); FUNCTIONS IN: cysteine type endopeptidase activity, cysteine type peptidase activity; INVOLVED IN: response to water depr…
Ach_contig26480	actinidin Act2d [Actinidia eriantha]	gi|193806686|sp|A5HII1.1|ACTN_ACTDE	-2.6	0	-3.6674	3.66778	4.34163	5.94922	3.19619	ACTN	Achn336531		(p00785|actn_actch : 477.0) Actinidain precursor (EC 3.4.22.14) (Actinidin) (Allergen Act c 1) Actinidia chinensis (Kiwi) (Yangtao) & (at1g47128 : 410.0) cysteine proteinase precursor like protein/ dehydration stress responsive gene (RD21); responsive to dehydration 21 (RD21); FUNCTIONS IN: cysteine type endopeptidase activity, cysteine type peptidase activity; INVOLVED IN: response to water depr…
Ach_contig26479	actinidin Act2d [Actinidia eriantha] actinidain (EC 3.4.22.14)	gi|193806686|sp|A5HII1.1|ACTN_ACTDE	-3.43812	-1.71164	-3.33655	4.12944	4.87114	5.83774	2.97448	ACTN	Achn336531		(p00785|actn_actch : 320.0) Actinidain precursor (EC 3.4.22.14) (Actinidin) (Allergen Act c 1) Actinidia chinensis (Kiwi) (Yangtao) & (at5g43060 : 244.0) Granulin repeat cysteine protease family protein; FUNCTIONS IN: cysteine type peptidase activity, cysteine type endopeptidase activity; INVOLVED IN: response to salt stress; LOCATED IN: vacuole; EXPRESSED IN: 24 plant structures; EXPRESSED DURIN…
Ach_contig10198	actinidin Act4b [Actinidia eriantha]	gi|190358935|sp|P00785.4|ACTN_ACTCH	0	0	0	0	-1.92536	0	0	ACTN	Achn131621		(p00785|actn_actch : 71.6) Actinidain precursor (EC 3.4.22.14) (Actinidin) (Allergen Act c 1) Actinidia chinensis (Kiwi) (Yangtao) & (at4g36880 : 51.2) cysteine proteinase1 (CP1); FUNCTIONS IN: cysteine type peptidase activity, cysteine type endopeptidase activity; INVOLVED IN: proteolysis, response to gibberellin stimulus, response to red light; LOCATED IN: endomembrane system; EXPRESSED IN: 17 …
Ach_contig15022	bet v 1 related allergen [Actinidia chinensis]; pathogenesis-related protein 10 [Salvia miltiorrhiza]	gi|14423842|sp|O50001.1|PRU1_PRUAR	2.41297	0	0	0	0	0	0	PRU1	Achn103051		(q40280|mal12_maldo : 186.0) Major allergen Mal d 1 (Mal d I) (AP15) Malus domestica (Apple) (Malus sylvestris) & (at1g24020 : 70.9) MLP like protein 423 (MLP423); INVOLVED IN: response to biotic stimulus, defense response; EXPRESSED IN: 22 plant structures; EXPRESSED DURING: 14 growth stages; CONTAINS InterPro DOMAIN/s: Bet v I allergen (InterPro:IPR000916); BEST Arabidopsis thaliana protein mat…
Ach_contig7880	bet v 1 related allergen [Actinidia deliciosa]	gi|122064258|sp|P93105.2|IPRT1_CATRO	1.43429	0	-1.56187	0	0	0	0	IPRT1			(original description: no original description)
Ach_contig18265	bet v 1 related allergen [Actinidia deliciosa]	gi|14423842|sp|O50001.1|PRU1_PRUAR	2.34444	0	0	0	0	0	0	PRU1	Achn103061		(original description: no original description)
Ach_contig18266	bet v 1 related allergen [Actinidia deliciosa] pathogenesis-related protein 10.4 [Vitis vinifera]	gi|14423842|sp|O50001.1|PRU1_PRUAR	2.51744	0	0	0	0	0	0	PRU1	Achn103081		(original description: no original description)
Ach_contig21302	major allergen Mal d 1-like [Sesamum indicum]; Pathogenesis-related protein 10.9 [Theobroma cacao]	gi|14423842|sp|O50001.1|PRU1_PRUAR	1.78323	0	0	0	0	0	0	PRU1	Achn103071		(original description: no original description)
Ach_contig30524	hevamine-A-like [Populus euphratica] chitinase III [Vitis vinifera]	gi|20981684|sp|P23472.2|CHLY_HEVBR	0	0	0	0	0	0	1.54984	CHLY	Achn250491	K01183	(p23472|chly_hevbr : 458.0) Hevamine A precursor [Includes: Chitinase (EC 3.2.1.14); Lysozyme (EC 3.2.1.17)] Hevea brasiliensis (Para rubber tree) & (at5g24090 : 420.0) Chitinase A (class III) expressed exclusively under environmental stress conditions.; chitinase A (CHIA); FUNCTIONS IN: cation binding, hydrolase activity, hydrolyzing O glycosyl compounds, catalytic activity; INVOLVED IN: respons…
Ach_contig27175	beta-1,3-glucanase [Vitis riparia]	gi|1706548|sp|P52408.1|E13B_PRUPE	0	0	0	2.51872	3.37105	3.77199	3.66778	E13B	Achn077341		(p52408|e13b_prupe : 454.0) Glucan endo 1,3 beta glucosidase, basic isoform precursor (EC 3.2.1.39) ((1 >3) beta glucan endohydrolase) ((1 >3) beta glucanase) (Beta 1,3 endoglucanase) (PpGns1) Prunus persica (Peach) & (at3g57240 : 424.0) encodes a member of glycosyl hydrolase family 17; "beta 1,3 glucanase 3" (BG3); FUNCTIONS IN: cellulase activity, hydrolase activity, hydrolyzing O glycosyl comp…
Ach_contig8637	chitinase 2-like [Populus euphratica]	gi|47605407|sp|Q7M443.1|CHIT2_TULBA	1.55257	0	0	0	0	2.24988	0	CHIT2	Achn038341		(original description: no original description)
Ach_contig3262	chitinase, class V [Nicotiana tabacum]	gi|37999493|sp|Q13231.1|CHIT1_HUMAN	0	0	0	0	2.02883	2.04286	1.44394	CHIT1	Achn109931	K01183	(at4g19810 : 426.0) Glycosyl hydrolase family protein with chitinase insertion domain; FUNCTIONS IN: cation binding, chitinase activity, hydrolase activity, hydrolyzing O glycosyl compounds, catalytic activity; INVOLVED IN: carbohydrate metabolic process; LOCATED IN: cell wall; EXPRESSED IN: 10 plant structures; EXPRESSED DURING: LP.04 four leaves visible, 4 anthesis, C globular stage; CONTAINS I…
Ach_contig27724	chitinase-like protein 1 [Prunus mume]	gi|75274020|sp|Q9LSP9.1|CTL2_ARATH	0	0	0	0	-1.25321	0	0	CTL2	Achn362141		(at3g16920 : 503.0) Encodes a chitinase like protein expressed predominantly in stems. Mutants accumulate ligning in etiolated hypocotyls.; chitinase like protein 2 (CTL2); FUNCTIONS IN: chitinase activity; INVOLVED IN: lignin biosynthetic process; EXPRESSED IN: 19 plant structures; EXPRESSED DURING: 4 anthesis, LP.10 ten leaves visible, C globular stage, petal differentiation and expansion stage…
Ach_contig24132	chitinase-like protein 4 [Nicotiana tomentosiformis]	gi|81175165|sp|Q9WTV1.3|CH3L1_RAT	1.90972	0	0	0	0	0	0	CH3L1	Achn358941	K01183	(at4g19810 : 265.0) Glycosyl hydrolase family protein with chitinase insertion domain; FUNCTIONS IN: cation binding, chitinase activity, hydrolase activity, hydrolyzing O glycosyl compounds, catalytic activity; INVOLVED IN: carbohydrate metabolic process; LOCATED IN: cell wall; EXPRESSED IN: 10 plant structures; EXPRESSED DURING: LP.04 four leaves visible, 4 anthesis, C globular stage; CONTAINS I…
Ach_contig7693	class I chitinase [Dimocarpus longan]	gi|544015|sp|P36907.1|CHIX_PEA	0	0	-1.60139	1.66245	2.26725	2.01832	1.55701	CHIX	Achn145261	K01183	(p36907|chix_pea : 469.0) Endochitinase precursor (EC 3.2.1.14) Pisum sativum (Garden pea) & (at3g12500 : 427.0) encodes a basic chitinase involved in ethylene/jasmonic acid mediated signalling pathway during systemic acquired resistance based on expression analyses.; basic chitinase (HCHIB); FUNCTIONS IN: chitinase activity; INVOLVED IN: response to cadmium ion, defense response to fungus, jasmo…
Ach_contig25203	class IV chitinase [Actinidia chinensis]	gi|116324|sp|P27054.1|CHI4_PHAVU	0	0	0	1.39225	1.5382	1.93118	1.4883	CHI4	Achn209011	K01183	(at3g54420 : 338.0) encodes an EP3 chitinase that is expressed during somatic embryogenesis in nursing cells surrounding the embryos but not in embryos themselves. The gene is also expressed in mature pollen and growing pollen tubes until they enter the receptive synergid, but not in endosperm and integuments as in carrot. Post embryonically, expression is found in hydathodes, stipules, root epid…
Ach_contig34592	endochitinase EP3 [Daucus carota subsp. sativus]	gi|75291085|sp|Q6K8R2.1|CHI6_ORYSJ	1.18327	0	0	0	1.09004	0	0	CHI6	Achn209051	K01183	(at3g54420 : 256.0) encodes an EP3 chitinase that is expressed during somatic embryogenesis in nursing cells surrounding the embryos but not in embryos themselves. The gene is also expressed in mature pollen and growing pollen tubes until they enter the receptive synergid, but not in endosperm and integuments as in carrot. Post embryonically, expression is found in hydathodes, stipules, root epid…
Ach_contig996	endochitinase PR4 [Vitis vinifera]	gi|75291085|sp|Q6K8R2.1|CHI6_ORYSJ	0	0	0	2.9428	3.10273	0	2.36804	CHI6	Achn209051	K01183	(at3g54420 : 155.0) encodes an EP3 chitinase that is expressed during somatic embryogenesis in nursing cells surrounding the embryos but not in embryos themselves. The gene is also expressed in mature pollen and growing pollen tubes until they enter the receptive synergid, but not in endosperm and integuments as in carrot. Post embryonically, expression is found in hydathodes, stipules, root epid…
Ach_contig34595	endochitinase PR4-like [Malus domestica]	gi|116324|sp|P27054.1|CHI4_PHAVU	1.1352	0	-1.48298	0	0	1.28468	0	CHI4	Achn209051	K01183	(at3g54420 : 159.0) encodes an EP3 chitinase that is expressed during somatic embryogenesis in nursing cells surrounding the embryos but not in embryos themselves. The gene is also expressed in mature pollen and growing pollen tubes until they enter the receptive synergid, but not in endosperm and integuments as in carrot. Post embryonically, expression is found in hydathodes, stipules, root epid…
Ach_contig12206	pathogenesis-related protein 1 [Actinidia eriantha]	gi|130846|sp|P11670.1|PRB1_TOBAC	0	0	0	0	1.02628	0	0	PRB1	Achn253311	K13449	(p11670|prb1_tobac : 207.0) Basic form of pathogenesis related protein 1 precursor (PRP 1) Nicotiana tabacum (Common tobacco) & (at2g14580 : 171.0) pathogenesis related protein, encodes a basic PR1 like protein. Expresses in flowers, roots, and not in leaves and responses to ethylene and methyl jasmonate. Salicylic acid represses gene expression.; basic pathogenesis related protein 1 (PRB1); FUNC…
Ach_contig14525	pathogenesis-related protein 1 [Vitis hybrid cultivar]	gi|548586|sp|Q04108.1|PR04_SOLLC	1.24638	2.24139	2.40154	4.37468	4.70274	3.89067	7.12851	PR04	Achn146991	K13449	(p11670|prb1_tobac : 221.0) Basic form of pathogenesis related protein 1 precursor (PRP 1) Nicotiana tabacum (Common tobacco) & (at4g33720 : 211.0) CAP (Cysteine rich secretory proteins, Antigen 5, and Pathogenesis related 1 protein) superfamily protein; FUNCTIONS IN: molecular_function unknown; INVOLVED IN: biological_process unknown; LOCATED IN: endomembrane system, extracellular region; EXPRES…
Ach_contig29817	pathogenesis-related protein 5-like isoform X2 [Citrus sinensis]	gi|25091405|sp|P83332.1|TLP1_PRUPE	0	0	0	-1.40923	-1.53482	0	0	TLP1	Achn340851		(at4g38660 : 185.0) Pathogenesis related thaumatin superfamily protein; CONTAINS InterPro DOMAIN/s: Thaumatin, pathogenesis related (InterPro:IPR001938); BEST Arabidopsis thaliana protein match is: THAUMATIN LIKE PROTEIN 1 (TAIR:AT4G24180.1); Has 1636 Blast hits to 1618 proteins in 187 species: Archae 0; Bacteria 43; Metazoa 60; Fungi 87; Plants 1419; Viruses 4; Other Eukaryotes 23 (source: NCBI …
Ach_contig6256	Pathogenesis-related protein PR-4B [Theobroma cacao]	gi|123062|sp|P02877.2|HEVE_HEVBR	0	0	0	0	0	0	3.16669	HEVE	Achn273481		(p02877|heve_hevbr : 113.0) Pro hevein precursor (Major hevein) [Contains: Hevein (Allergen Hev b 6); Win like protein] Hevea brasiliensis (Para rubber tree) & (at3g04720 : 106.0) Encodes a protein similar to the antifungal chitin binding protein hevein from rubber tree latex. mRNA levels increase in response to ethylene and turnip crinkle virus infection.; pathogenesis related 4 (PR4); FUNCTIONS…
Ach_contig4165	pathogen-related protein-like [Nelumbo nucifera]	gi|1346809|sp|P16273.2|PRPX_HORVU	-2.7432	0	0	0	0	0	0	PRPX	Achn120871		(at1g78780 : 255.0) pathogenesis related family protein; FUNCTIONS IN: molecular_function unknown; INVOLVED IN: biological_process unknown; LOCATED IN: cellular_component unknown; EXPRESSED IN: 14 plant structures; EXPRESSED DURING: M germinated pollen stage, LP.04 four leaves visible, 4 anthesis, C globular stage, petal differentiation and expansion stage; Has 197 Blast hits to 196 proteins in 6…
Ach_contig4164	pathogen-related protein-like [Nelumbo nucifera]	gi|1346809|sp|P16273.2|PRPX_HORVU	-1.13114	0	0	0	0	0	0	PRPX	Achn120871		(at1g78780 : 163.0) pathogenesis related family protein; FUNCTIONS IN: molecular_function unknown; INVOLVED IN: biological_process unknown; LOCATED IN: cellular_component unknown; EXPRESSED IN: 14 plant structures; EXPRESSED DURING: M germinated pollen stage, LP.04 four leaves visible, 4 anthesis, C globular stage, petal differentiation and expansion stage; Has 197 Blast hits to 196 proteins in 6…
Ach_contig10838	thaumatin like protein [Actinidia chinensis]	gi|190358875|sp|P81370.2|TLP_ACTDE	0	0	0	0	2.45074	2.36646	2.58193	TLP	Achn132621		(p25096|p21_soybn : 155.0) Protein P21 Glycine max (Soybean) & (at4g11650 : 134.0) osmotin like protein; osmotin 34 (OSM34); INVOLVED IN: defense response to fungus, incompatible interaction, response to salt stress, defense response to bacterium, incompatible interaction, response to other organism; LOCATED IN: endomembrane system; EXPRESSED IN: 6 plant structures; EXPRESSED DURING: 4 anthesis; …
Ach_contig19122	thaumatin like protein [Actinidia chinensis]	gi|190358875|sp|P81370.2|TLP_ACTDE	0	0	0	4.26713	5.87795	4.92855	6.27977	TLP	Achn132631		(p25096|p21_soybn : 353.0) Protein P21 Glycine max (Soybean) & (at4g11650 : 329.0) osmotin like protein; osmotin 34 (OSM34); INVOLVED IN: defense response to fungus, incompatible interaction, response to salt stress, defense response to bacterium, incompatible interaction, response to other organism; LOCATED IN: endomembrane system; EXPRESSED IN: 6 plant structures; EXPRESSED DURING: 4 anthesis; …
Ach_contig20968	thaumatin like protein [Actinidia deliciosa]	gi|21542444|sp|P50700.2|OSL3_ARATH	1.33339	0	0	0	0	0	0	OSL3	Achn001821		(at4g11650 : 330.0) osmotin like protein; osmotin 34 (OSM34); INVOLVED IN: defense response to fungus, incompatible interaction, response to salt stress, defense response to bacterium, incompatible interaction, response to other organism; LOCATED IN: endomembrane system; EXPRESSED IN: 6 plant structures; EXPRESSED DURING: 4 anthesis; CONTAINS InterPro DOMAIN/s: Thaumatin, conserved site (InterPro…
Ach_contig15018	thaumatin like protein like [Vitis vinifera]	gi|27735265|sp|P50699.2|TLPH_ARATH	0	0	0	0	-1.87613	0	0	TLPH	Achn040741		(at1g18250 : 388.0) encodes a thaumatin like protein; ATLP 1; INVOLVED IN: response to other organism; LOCATED IN: endomembrane system; EXPRESSED IN: 19 plant structures; EXPRESSED DURING: 13 growth stages; CONTAINS InterPro DOMAIN/s: Thaumatin, conserved site (InterPro:IPR017949), Thaumatin, pathogenesis related (InterPro:IPR001938); BEST Arabidopsis thaliana protein match is: Pathogenesis relat…
Ach_contig29816	thaumatin-like protein 1 [Populus euphratica]	gi|30316195|sp|P83336.1|TP1B_MALDO	-1.2944	0	0	0	0	0	0	TP1B	Achn027561		(at1g20030 : 277.0) Pathogenesis related thaumatin superfamily protein; CONTAINS InterPro DOMAIN/s: Thaumatin, conserved site (InterPro:IPR017949), Thaumatin, pathogenesis related (InterPro:IPR001938); BEST Arabidopsis thaliana protein match is: Pathogenesis related thaumatin superfamily protein (TAIR:AT1G75800.1); Has 35333 Blast hits to 34131 proteins in 2444 species: Archae 798; Bacteria 22429…
Ach_contig8451	nonspecific lipid transfer protein precursor like protein [Arabidopsis thaliana]	gi|31076854|sp|Q9LLR7.1|NLTP3_ARATH	0	0	-2.62939	0	-1.23185	0	-1.55431	NLTP3	Achn287141		(at5g59320 : 118.0) Predicted to encode a PR (pathogenesis related) protein. Belongs to the lipid transfer protein (PR 14) family with the following members: At2g38540/LTP1, At2g38530/LTP2, At5g59320/LTP3, At5g59310/LTP4, At3g51600/LTP5, At3g08770/LTP6, At2g15050/LTP7, At2g18370/LTP8, At2g15325/LTP9, At5g01870/LTP10, At4g33355/LTP11, At3g51590/LTP12, At5g44265/LTP13, At5g62065/LTP14, At4g08530/LT…
Ach_contig22320	lipid transfer protein precursor [Gossypium hirsutum]	gi|6093512|sp|Q39950.1|NLTP_HELAN	-2.73624	0	0	0	0	0	0	NLTP	Achn258511		(q39950|nltp_helan : 141.0) Nonspecific lipid transfer protein precursor (LTP) (NsLTP) (SDI 9) Helianthus annuus (Common sunflower) & (at5g59320 : 138.0) Predicted to encode a PR (pathogenesis related) protein. Belongs to the lipid transfer protein (PR 14) family with the following members: At2g38540/LTP1, At2g38530/LTP2, At5g59320/LTP3, At5g59310/LTP4, At3g51600/LTP5, At3g08770/LTP6, At2g15050/L…
Ach_contig24825	putative disease resistance protein RGA3 isoform X2 [Vitis vinifera]	gi|110825741|sp|Q7XA40.2|RGA3_SOLBU	0	0	0	1.66757	0	1.68334	1.38817	RGA3	Achn378361		(at3g14470 : 444.0) NB ARC domain containing disease resistance protein; FUNCTIONS IN: protein binding; INVOLVED IN: apoptosis, defense response; LOCATED IN: endomembrane system; EXPRESSED IN: 23 plant structures; EXPRESSED DURING: 14 growth stages; CONTAINS InterPro DOMAIN/s: Leucine rich repeat containing protein (InterPro:IPR015766), NB ARC (InterPro:IPR002182), Leucine rich repeat (InterPro:I…
Ach_contig26592	putative disease resistance RPP13-like protein 3 [Jatropha curcas]	gi|29839653|sp|Q9M667.2|RPP13_ARATH	0	0	0	0	0	1.37619	1.61887	RPP13	Achn026631	K13457	(at3g46530 : 97.1) Confers resistance to the biotrophic oomycete, Peronospora parasitica. Encodes an NBS LRR type R protein with a putative amino terminal leucine zipper. Fungal protein ATR13 induces RPP13 gene expression and disease resistance.; RECOGNITION OF PERONOSPORA PARASITICA 13 (RPP13); FUNCTIONS IN: ATP binding; INVOLVED IN: defense response, incompatible interaction, defense response, …
Ach_contig17161	Disease resistance protein [Morus notabilis]	gi|46395647|sp|P60838.1|DRL1_ARATH	0	0	0	0	0	1.16682	0	DRL1	Achn163791		(at4g27220 : 365.0) NB ARC domain containing disease resistance protein; FUNCTIONS IN: ATP binding; INVOLVED IN: defense response, apoptosis; CONTAINS InterPro DOMAIN/s: NB ARC (InterPro:IPR002182), Leucine rich repeat (InterPro:IPR001611), Disease resistance protein (InterPro:IPR000767); BEST Arabidopsis thaliana protein match is: NB ARC domain containing disease resistance protein (TAIR:AT4G271…
Ach_contig26267	TMV resistance protein N-like [Nicotiana tabacum]	gi|46577339|sp|Q40392.1|TMVRN_NICGU	1.68224	0	0	1.26641	0	0	1.34932	TMVRN	Achn294711		(at5g36930 : 167.0) Disease resistance protein (TIR NBS LRR class) family; FUNCTIONS IN: transmembrane receptor activity, ATP binding; INVOLVED IN: signal transduction, defense response, apoptosis, innate immune response; LOCATED IN: intrinsic to membrane; EXPRESSED IN: 19 plant structures; EXPRESSED DURING: 13 growth stages; CONTAINS InterPro DOMAIN/s: NB ARC (InterPro:IPR002182), Toll Interleuk…
Ach_contig17717	putative disease resistance protein RGA4 [Malus domestica]	gi|46576968|sp|Q7XBQ9.1|RGA2_SOLBU	0	0	0	0	0	1.44348	0	RGA2	Achn255261		(at5g44510 : 51.2) Encodes TAO1 (Target of AvrB Operation), a TIR NB LRR protein that contributes to disease resistance induced by the Pseudomonas syringae effector AvrB.; target of AVRB operation1 (TAO1); FUNCTIONS IN: transmembrane receptor activity, ATP binding; INVOLVED IN: defense response to bacterium, defense response; LOCATED IN: intrinsic to membrane, chloroplast; EXPRESSED IN: 14 plant …
Ach_contig25550	TMV resistance protein N-like, partial [Pyrus x bretschneideri]	gi|46577339|sp|Q40392.1|TMVRN_NICGU	0	0	0	0	0	2.78445	0	TMVRN	Achn340161		(at5g36930 : 151.0) Disease resistance protein (TIR NBS LRR class) family; FUNCTIONS IN: transmembrane receptor activity, ATP binding; INVOLVED IN: signal transduction, defense response, apoptosis, innate immune response; LOCATED IN: intrinsic to membrane; EXPRESSED IN: 19 plant structures; EXPRESSED DURING: 13 growth stages; CONTAINS InterPro DOMAIN/s: NB ARC (InterPro:IPR002182), Toll Interleuk…
Ach_contig14663	Nbs-lrr resistance protein isoform 1 [Theobroma cacao]	gi|357529538|sp|Q9SZA7.3|DRL29_ARATH	0	0	0	0	0	1.42348	0	DRL29	Achn014741		(at4g33300 : 532.0) ADR1 like 1 (ADR1 L1); FUNCTIONS IN: ATP binding; INVOLVED IN: apoptosis, defense response; LOCATED IN: apoplast; EXPRESSED IN: 22 plant structures; EXPRESSED DURING: 13 growth stages; CONTAINS InterPro DOMAIN/s: NB ARC (InterPro:IPR002182), Leucine rich repeat (InterPro:IPR001611), Powdery mildew resistance protein, RPW8 domain (InterPro:IPR008808), Disease resistance protein…
Achn_contig25289	TMV resistance protein N, putative [Ricinus communis]	gi|46577339|sp|Q40392.1|TMVRN_NICGU	0	0	0	0	0	1.70161	0	TMVRN	#N/A	#N/A	#N/A
Ach_contig26065	Receptor kinase, putative; contains IPR001611 (Leucine rich repeat), IPR003591 (Leucine rich repeat, typical subtype)	gi|29427830|sp|Q8LPB4.1|PSKR1_DAUCA	0	0	0	3.91037	3.1607	3.33626	4.03813	PSKR1	Achn218941		(at5g49290 : 141.0) receptor like protein 56 (RLP56); CONTAINS InterPro DOMAIN/s: Leucine rich repeat, typical subtype (InterPro:IPR003591), Leucine rich repeat containing N terminal domain, type 2 (InterPro:IPR013210), Leucine rich repeat (InterPro:IPR001611); BEST Arabidopsis thaliana protein match is: receptor like protein 14 (TAIR:AT1G74180.1); Has 112100 Blast hits to 30260 proteins in 1125 …
Ach_contig18842	PREDICTED: cysteine-rich receptor-like protein kinase 10 [Prunus mume]	gi|645219147|sp|Q8GY82|CRK45_ARATH	0	0	0	2.77153	2.73914	2.7773	3.28714	CRK45	Achn111801		(at4g05200 : 156.0) Encodes a cysteine rich receptor like protein kinase.; cysteine rich RLK (RECEPTOR like protein kinase) 25 (CRK25); FUNCTIONS IN: kinase activity; INVOLVED IN: protein amino acid phosphorylation; LOCATED IN: endomembrane system; EXPRESSED IN: root; CONTAINS InterPro DOMAIN/s: Protein kinase, ATP binding site (InterPro:IPR017441), Protein kinase, catalytic domain (InterPro:IPR0…
Ach_contig13980	PREDICTED: cysteine-rich repeat secretory protein 12-like [Daucus carota subsp. sativus]	gi|1040836133|tr|A0A0B0NFR5|GOSAR	-1.00088	0	0	1.67759	1.87779	0	1.46331	GOSAR	Achn226511		(at2g01660 : 286.0) Encodes a plasmodesmal protein that may be involved in the intercellular movement of molecules through the plasmodesmata. The protein has two DUF26 domains and a single transmembrane domain.; plasmodesmata located protein 6 (PDLP6); CONTAINS InterPro DOMAIN/s: Protein of unknown function DUF26 (InterPro:IPR002902); BEST Arabidopsis thaliana protein match is: plasmodesmata loca…
Ach_contig37376	NBS LRR class disease resistance protein		0	0	0	0	1.85794	2.06198	1.48789	NBS LRR	Achn272431		no hits & (original description: no original description)
Ach_contig35140	PREDICTED: cysteine-rich receptor-like protein kinase 10 [Vitis vinifera]	gi|731437731|sp|Q9M0X5|CRK25_ARATH	0	0	0	0	1.83513	2.16484	0	CRK25	Achn169291		(at4g21410 : 479.0) Encodes a cysteine rich receptor like protein kinase.; cysteine rich RLK (RECEPTOR like protein kinase) 29 (CRK29); FUNCTIONS IN: kinase activity; INVOLVED IN: response to abscisic acid stimulus; LOCATED IN: plasma membrane, vacuole; EXPRESSED IN: 21 plant structures; EXPRESSED DURING: 13 growth stages; CONTAINS InterPro DOMAIN/s: Protein kinase, ATP binding site (InterPro:IPR…
Ach_contig28816	PREDICTED: cysteine-rich receptor-like protein kinase 2 [Daucus carota subsp. sativus]	gi|1040869324|sp|Q9CAL3|CRK2_ARATH	0	0	0	0	1.78181	1.85421	0	CRK2	Achn191641		(at1g70520 : 193.0) Encodes a cysteine rich receptor like protein kinase.; cysteine rich RLK (RECEPTOR like protein kinase) 2 (CRK2); FUNCTIONS IN: kinase activity; INVOLVED IN: response to ozone; LOCATED IN: plasma membrane; EXPRESSED IN: 23 plant structures; EXPRESSED DURING: 13 growth stages; CONTAINS InterPro DOMAIN/s: Protein kinase, ATP binding site (InterPro:IPR017441), Protein kinase, cat…
Ach_contig17718	putative disease resistance protein RGA4 [Populus euphratica]	gi|110825741|sp|Q7XA40.2|RGA3_SOLBU	0	0	0	0	1.45278	1.43663	0	RGA3	Achn255261		(at3g14470 : 145.0) NB ARC domain containing disease resistance protein; FUNCTIONS IN: protein binding; INVOLVED IN: apoptosis, defense response; LOCATED IN: endomembrane system; EXPRESSED IN: 23 plant structures; EXPRESSED DURING: 14 growth stages; CONTAINS InterPro DOMAIN/s: Leucine rich repeat containing protein (InterPro:IPR015766), NB ARC (InterPro:IPR002182), Leucine rich repeat (InterPro:I…
Ach_contig30132	F box/LRR repeat protein, putative; contains IPR001810 (F box domain, cyclin like), IPR006553 (Leucine rich repeat, cysteine containing subtype)	gi|75177240|sp|Q9LPL4.1|SKP2A_ARATH	0	0	0	0	1.39511	1.33146	1.41202	SKP2A	Achn284541	K03875	(at1g21410 : 553.0) AtSKP2;1 is a homolog of human SKP2, the human F box protein that recruits E2F1. Contains an F box motif at the N terminal region and a C terminal Leu rich repeat domain. Forms part of an E3 ubiquitin ligase SCF (Skp1, cullin, F box) complex and recruits phosphorylated AtE2Fc, a transcriptional factor that might play a role in cell division and during the transition from skoto…
Ach_contig37498	putative disease resistance RPP13-like protein 1 [Vitis vinifera]	gi|46396003|sp|Q9LRR5.1|DRL21_ARATH	0	0	0	0	1.36767	0	0	DRL21	Achn112421		(at1g69550 : 90.9) disease resistance protein (TIR NBS LRR class); FUNCTIONS IN: transmembrane receptor activity, nucleoside triphosphatase activity, nucleotide binding, ATP binding; INVOLVED IN: signal transduction, defense response, apoptosis, innate immune response; LOCATED IN: intrinsic to membrane, endomembrane system; EXPRESSED IN: 21 plant structures; EXPRESSED DURING: 13 growth stages; CO…
Ach_contig11561	Receptor kinase 3 isoform 1 [Theobroma cacao]	gi|590625401|sp|O81833|SD11_ARATH	0	0	0	0	1.36182	0	0	SD11	Achn169291		(at4g27300 : 443.0) S locus lectin protein kinase family protein; FUNCTIONS IN: in 6 functions; INVOLVED IN: protein amino acid phosphorylation, recognition of pollen; LOCATED IN: endomembrane system; EXPRESSED IN: 21 plant structures; EXPRESSED DURING: 11 growth stages; CONTAINS InterPro DOMAIN/s: Curculin like (mannose binding) lectin (InterPro:IPR001480), PAN 2 domain (InterPro:IPR013227), App…
Ach_contig36952	PREDICTED: G-type lectin S-receptor-like serine/threonine-protein kinase At1g11330 isoform X3 [Populus euphratica]	gi|743934436|sp|Q8GYA4|CRK10_ARATH	0	0	0	0	1.18357	0	0	CRK10	Achn169291		(at1g11330 : 467.0) S locus lectin protein kinase family protein; FUNCTIONS IN: in 6 functions; INVOLVED IN: protein amino acid phosphorylation, recognition of pollen; LOCATED IN: plasma membrane; EXPRESSED IN: 21 plant structures; EXPRESSED DURING: 13 growth stages; CONTAINS InterPro DOMAIN/s: Curculin like (mannose binding) lectin (InterPro:IPR001480), Apple like (InterPro:IPR003609), PAN 2 dom…
Ach_contig35282	PREDICTED: cysteine-rich receptor-like protein kinase 10 isoform X2 [Vitis vinifera]	gi|731382208|sp|Q8GY82|CRK45_ARATH	0	0	0	0	1.13439	0	1.83051	CRK45	Achn111801		(at4g05200 : 219.0) Encodes a cysteine rich receptor like protein kinase.; cysteine rich RLK (RECEPTOR like protein kinase) 25 (CRK25); FUNCTIONS IN: kinase activity; INVOLVED IN: protein amino acid phosphorylation; LOCATED IN: endomembrane system; EXPRESSED IN: root; CONTAINS InterPro DOMAIN/s: Protein kinase, ATP binding site (InterPro:IPR017441), Protein kinase, catalytic domain (InterPro:IPR0…
Ach_contig20854	NBS LRR type disease resistance protein		0	0	1.68965	1.46716	0	0	1.79773	NBS LRR	Achn112651		no hits & (original description: no original description)
Ach_contig27985	PREDICTED: cysteine-rich repeat secretory protein 55 [Arachis ipaensis]	gi|1021506465|sp|Q9LV60|CRR55_ARATH	0	0	0	0	0	1.34869	1.17912	CRR55	Achn376781		(at5g48540 : 278.0) receptor like protein kinase related family protein; FUNCTIONS IN: molecular_function unknown; INVOLVED IN: response to karrikin; LOCATED IN: endomembrane system; EXPRESSED IN: 21 plant structures; EXPRESSED DURING: 13 growth stages; CONTAINS InterPro DOMAIN/s: Protein of unknown function DUF26 (InterPro:IPR002902); BEST Arabidopsis thaliana protein match is: Receptor like pro…
Ach_contig25289	Leucine rich repeat containing protein, putative; contains IPR000157 (Toll/interleukin 1 receptor homology (TIR) domain), IPR000767 (Disease resistance protein), IPR001611 (Leucine rich repeat), IPR003591 (Leucine rich repeat, typical subtype), IPR027417 (P loop containing nucleoside triphosphate hydrolase)	gi|46577339|sp|Q40392.1|TMVRN_NICGU	0	0	0	0	0	1.70161	0	TMVRN	Achn208841		(at5g36930 : 302.0) Disease resistance protein (TIR NBS LRR class) family; FUNCTIONS IN: transmembrane receptor activity, ATP binding; INVOLVED IN: signal transduction, defense response, apoptosis, innate immune response; LOCATED IN: intrinsic to membrane; EXPRESSED IN: 19 plant structures; EXPRESSED DURING: 13 growth stages; CONTAINS InterPro DOMAIN/s: NB ARC (InterPro:IPR002182), Toll Interleuk…
Ach_contig35141	PREDICTED: cysteine-rich receptor-like protein kinase 10 [Vitis vinifera]	gi|731437731|sp|Q9M0X5|CRK25_ARATH	0	0	0	0	0	1.60872	0	CRK25	Achn169291		(at4g05200 : 489.0) Encodes a cysteine rich receptor like protein kinase.; cysteine rich RLK (RECEPTOR like protein kinase) 25 (CRK25); FUNCTIONS IN: kinase activity; INVOLVED IN: protein amino acid phosphorylation; LOCATED IN: endomembrane system; EXPRESSED IN: root; CONTAINS InterPro DOMAIN/s: Protein kinase, ATP binding site (InterPro:IPR017441), Protein kinase, catalytic domain (InterPro:IPR0…
Ach_contig37854	NBS-LRR class resistance protein Fy2-Ry2 [Sesamum indicum]	gi|75261541|sp|Q6L3Z7.1|R1B14_SOLDE	1.87389	0	0	0	0	0	1.6959	R1B14	Achn230571		(at3g46730 : 350.0) NB ARC domain containing disease resistance protein; FUNCTIONS IN: ATP binding; INVOLVED IN: defense response, apoptosis; LOCATED IN: endomembrane system; CONTAINS InterPro DOMAIN/s: NB ARC (InterPro:IPR002182), Disease resistance protein (InterPro:IPR000767); BEST Arabidopsis thaliana protein match is: NB ARC domain containing disease resistance protein (TAIR:AT3G46530.1); Ha…
Ach_contig12242	putative late blight resistance protein homolog R1B-17 [Capsicum annuum];	gi|75261541|sp|Q6L3Z7.1|R1B14_SOLDE	1.76624	0	0	0	0	0	0	R1B14	Achn340061		(at1g50180 : 92.4) NB ARC domain containing disease resistance protein; FUNCTIONS IN: ATP binding; INVOLVED IN: apoptosis, defense response; LOCATED IN: cellular_component unknown; EXPRESSED IN: shoot; CONTAINS InterPro DOMAIN/s: NB ARC (InterPro:IPR002182), Disease resistance protein (InterPro:IPR000767); BEST Arabidopsis thaliana protein match is: Disease resistance protein (CC NBS LRR class) f…
Ach_contig27385	Disease resistance protein family, putative [Theobroma cacao]	gi|29839689|sp|Q9XIF0.1|DRL13_ARATH	1.24	0	0	0	0	0	0	DRL13	Achn078231		(at1g59780 : 105.0) NB ARC domain containing disease resistance protein; FUNCTIONS IN: ATP binding; INVOLVED IN: defense response, apoptosis; LOCATED IN: cellular_component unknown; EXPRESSED IN: hypocotyl, root, flower, synergid; EXPRESSED DURING: 4 anthesis; CONTAINS InterPro DOMAIN/s: NB ARC (InterPro:IPR002182), Disease resistance protein (InterPro:IPR000767); BEST Arabidopsis thaliana protei…
Ach_contig38727	disease resistance protein RPM1 like [Vitis vinifera]	gi|29839510|sp|Q39214.1|RPM1_ARATH	1.3174	0	0	0	0	0	0	RPM1	Achn096341	K13457	(at3g07040 : 436.0) Contains an N terminal tripartite nucleotide binding site and a C terminal tandem array of leucine rich repeats. Confers resistance to Pseudomonas syringae strains that carry the avirulence genes avrB and avrRpm1.; RESISTANCE TO P. SYRINGAE PV MACULICOLA 1 (RPM1); FUNCTIONS IN: protein binding, nucleotide binding; INVOLVED IN: defense response, plant type hypersensitive respon…
Ach_contig32179	Disease resistance protein RPM1, putative [Ricinus communis]	gi|46396936|sp|Q8L3R3.2|RFL1_ARATH	0	0	0	0	0	1.60761	0	RFL1	Achn165411		no hits & (original description: no original description)
Ach_contig31401	disease resistance protein RPP13 like [Solanum lycopersicum]	gi|29839583|sp|Q8W3K3.1|DRL8_ARATH	-1.12122	0	0	0	0	0	0	DRL8	Achn370391		(at1g58400 : 108.0) Disease resistance protein (CC NBS LRR class) family; FUNCTIONS IN: ATP binding; INVOLVED IN: defense response, apoptosis; LOCATED IN: cellular_component unknown; CONTAINS InterPro DOMAIN/s: NB ARC (InterPro:IPR002182), Disease resistance protein (InterPro:IPR000767); BEST Arabidopsis thaliana protein match is: Disease resistance protein (CC NBS LRR class) family (TAIR:AT1G583…
Ach_contig38661	putative disease resistance gene NBS-LRR family protein [Populus trichocarpa]	gi|46396029|sp|Q9T048.1|DRL27_ARATH	1.29978	1.29233	0	0	0	0	0	DRL27	Achn348041		(at4g27190 : 211.0) NB ARC domain containing disease resistance protein; FUNCTIONS IN: nucleoside triphosphatase activity, nucleotide binding, ATP binding; INVOLVED IN: apoptosis, defense response; LOCATED IN: cellular_component unknown; CONTAINS InterPro DOMAIN/s: ATPase, AAA+ type, core (InterPro:IPR003593), NB ARC (InterPro:IPR002182), Disease resistance protein (InterPro:IPR000767); BEST Arab…
Ach_contig24386	RPM1 interacting protein 4 like [Vitis vinifera]	gi|29839550|sp|Q8GYN5.1|RIN4_ARATH	1.53462	0	0	0	0	0	0	RIN4	Achn228021	K13456	(at3g25070 : 137.0) Encodes a member of the R protein complex and may represent a virulence target of type III pili effector proteins (virulence factors) from bacterial pathogens, which is guarded by R protein complex (RPM1 and RPS2 proteins). RIN4 physically interacts with RPS2 and RPM1 in vivo. Bacterial avirulence (Avr) effectors AvrB, AvrRpm1, and AvrRpt2 induce a mobility shift in RIN4 and e…
Ach_contig29877	RPM1 interacting protein 4 like [Vitis vinifera]	gi|29839550|sp|Q8GYN5.1|RIN4_ARATH	1.44648	0	0	-1.43486	-1.89621	0	0	RIN4	Achn228021	K13456	(at3g25070 : 141.0) Encodes a member of the R protein complex and may represent a virulence target of type III pili effector proteins (virulence factors) from bacterial pathogens, which is guarded by R protein complex (RPM1 and RPS2 proteins). RIN4 physically interacts with RPS2 and RPM1 in vivo. Bacterial avirulence (Avr) effectors AvrB, AvrRpm1, and AvrRpt2 induce a mobility shift in RIN4 and e…
Ach_contig24387	RPM1 interacting protein 4 like [Vitis vinifera]	gi|29839550|sp|Q8GYN5.1|RIN4_ARATH	1.32745	0	0	0	0	0	0	RIN4	Achn228021	K13456	(at3g25070 : 132.0) Encodes a member of the R protein complex and may represent a virulence target of type III pili effector proteins (virulence factors) from bacterial pathogens, which is guarded by R protein complex (RPM1 and RPS2 proteins). RIN4 physically interacts with RPS2 and RPM1 in vivo. Bacterial avirulence (Avr) effectors AvrB, AvrRpm1, and AvrRpt2 induce a mobility shift in RIN4 and e…
Ach_contig28845	RPM1-interacting protein 4-like [Daucus carota subsp. sativus]	gi|29839550|sp|Q8GYN5.1|RIN4_ARATH	0	0	0	0	0	1.17448	0	RIN4	Achn190911	K13456	(at3g25070 : 109.0) Encodes a member of the R protein complex and may represent a virulence target of type III pili effector proteins (virulence factors) from bacterial pathogens, which is guarded by R protein complex (RPM1 and RPS2 proteins). RIN4 physically interacts with RPS2 and RPM1 in vivo. Bacterial avirulence (Avr) effectors AvrB, AvrRpm1, and AvrRpt2 induce a mobility shift in RIN4 and e…
Ach_contig25299	TMV resistance protein N-like [Jatropha curcas]	gi|46577339|sp|Q40392.1|TMVRN_NICGU	1.52765	0	0	0	0	0	0	TMVRN	Achn258901		(at5g36930 : 195.0) Disease resistance protein (TIR NBS LRR class) family; FUNCTIONS IN: transmembrane receptor activity, ATP binding; INVOLVED IN: signal transduction, defense response, apoptosis, innate immune response; LOCATED IN: intrinsic to membrane; EXPRESSED IN: 19 plant structures; EXPRESSED DURING: 13 growth stages; CONTAINS InterPro DOMAIN/s: NB ARC (InterPro:IPR002182), Toll Interleuk…
Ach_contig28154	TMV resistance protein N-like [Jatropha curcas]	gi|46577339|sp|Q40392.1|TMVRN_NICGU	1.81285	0	0	0	0	0	0	TMVRN	Achn208841		(at5g36930 : 243.0) Disease resistance protein (TIR NBS LRR class) family; FUNCTIONS IN: transmembrane receptor activity, ATP binding; INVOLVED IN: signal transduction, defense response, apoptosis, innate immune response; LOCATED IN: intrinsic to membrane; EXPRESSED IN: 19 plant structures; EXPRESSED DURING: 13 growth stages; CONTAINS InterPro DOMAIN/s: NB ARC (InterPro:IPR002182), Toll Interleuk…
Ach_contig27883	TMV resistance protein N-like [Prunus mume]	gi|46577339|sp|Q40392.1|TMVRN_NICGU	1.21894	0	0	0	0	0	0	TMVRN	Achn208841		(at5g36930 : 569.0) Disease resistance protein (TIR NBS LRR class) family; FUNCTIONS IN: transmembrane receptor activity, ATP binding; INVOLVED IN: signal transduction, defense response, apoptosis, innate immune response; LOCATED IN: intrinsic to membrane; EXPRESSED IN: 19 plant structures; EXPRESSED DURING: 13 growth stages; CONTAINS InterPro DOMAIN/s: NB ARC (InterPro:IPR002182), Toll Interleuk…
Ach_contig37565	TMV resistance protein N-like [Pyrus x bretschneideri]	gi|46577339|sp|Q40392.1|TMVRN_NICGU	1.81766	0	0	0	0	0	0	TMVRN	Achn208841		(at5g36930 : 471.0) Disease resistance protein (TIR NBS LRR class) family; FUNCTIONS IN: transmembrane receptor activity, ATP binding; INVOLVED IN: signal transduction, defense response, apoptosis, innate immune response; LOCATED IN: intrinsic to membrane; EXPRESSED IN: 19 plant structures; EXPRESSED DURING: 13 growth stages; CONTAINS InterPro DOMAIN/s: NB ARC (InterPro:IPR002182), Toll Interleuk…
Ach_contig26268	TMV resistance protein N-like [Jatropha curcas]	gi|46577339|sp|Q40392.1|TMVRN_NICGU	2.11239	0	0	0	0	0	0	TMVRN	Achn208841		(at5g36930 : 326.0) Disease resistance protein (TIR NBS LRR class) family; FUNCTIONS IN: transmembrane receptor activity, ATP binding; INVOLVED IN: signal transduction, defense response, apoptosis, innate immune response; LOCATED IN: intrinsic to membrane; EXPRESSED IN: 19 plant structures; EXPRESSED DURING: 13 growth stages; CONTAINS InterPro DOMAIN/s: NB ARC (InterPro:IPR002182), Toll Interleuk…
Ach_contig26271	TMV resistance protein N-like [Pyrus x bretschneideri]	gi|46577339|sp|Q40392.1|TMVRN_NICGU	1.35399	0	0	0	0	1.9243	0	TMVRN	Achn208841		(at5g36930 : 358.0) Disease resistance protein (TIR NBS LRR class) family; FUNCTIONS IN: transmembrane receptor activity, ATP binding; INVOLVED IN: signal transduction, defense response, apoptosis, innate immune response; LOCATED IN: intrinsic to membrane; EXPRESSED IN: 19 plant structures; EXPRESSED DURING: 13 growth stages; CONTAINS InterPro DOMAIN/s: NB ARC (InterPro:IPR002182), Toll Interleuk…
Ach_contig28155	TMV resistance protein N-like, partial [Malus domestica]	gi|46577339|sp|Q40392.1|TMVRN_NICGU	2.11365	0	0	0	0	0	0	TMVRN	Achn208841		(at1g27170 : 118.0) transmembrane receptors;ATP binding; FUNCTIONS IN: transmembrane receptor activity, ATP binding; INVOLVED IN: signal transduction, defense response, apoptosis, innate immune response; CONTAINS InterPro DOMAIN/s: Leucine rich repeat, typical subtype (InterPro:IPR003591), NB ARC (InterPro:IPR002182), Leucine rich repeat (InterPro:IPR001611), Disease resistance protein (InterPro:…
Ach_contig38740	LRR and NB-ARC domains-containing disease resistance protein, putative isoform 3 [Theobroma cacao]	gi|29839649|sp|Q9LRR4.1|R13L1_ARATH	0	0	0	1.21622	0	0	0	R13L1	Achn112411		(at3g14470 : 601.0) NB ARC domain containing disease resistance protein; FUNCTIONS IN: protein binding; INVOLVED IN: apoptosis, defense response; LOCATED IN: endomembrane system; EXPRESSED IN: 23 plant structures; EXPRESSED DURING: 14 growth stages; CONTAINS InterPro DOMAIN/s: Leucine rich repeat containing protein (InterPro:IPR015766), NB ARC (InterPro:IPR002182), Leucine rich repeat (InterPro:I…
Ach_contig7568	putative leucine-rich repeat receptor-like serine/threonine-protein kinase At2g24130 [Gossypium raimondii]		0	0	0	2.37321	0	0	0	NBS LRR	Achn060621		(at1g58190 : 50.4) receptor like protein 9 (RLP9); INVOLVED IN: signal transduction; LOCATED IN: endomembrane system; CONTAINS InterPro DOMAIN/s: Leucine rich repeat, typical subtype (InterPro:IPR003591), Leucine rich repeat containing N terminal domain, type 2 (InterPro:IPR013210), Leucine rich repeat (InterPro:IPR001611); BEST Arabidopsis thaliana protein match is: receptor like protein 13 (TAI…
Ach_contig10623	MLO like protein 11 like [Solanum lycopersicum]	gi|33112394|sp|Q9FI00.1|MLO11_ARATH	2.47357	0	0	0	0	0	0	MLO11	Achn001861		(at5g53760 : 168.0) A member of a large family of seven transmembrane domain proteins specific to plants, homologs of the barley mildew resistance locus o (MLO) protein. The Arabidopsis genome contains 15 genes encoding MLO proteins, with localization in plasma membrane. Phylogenetic analysis revealed four clades of closely related AtMLO genes. ATMLO11 belongs to the clade I, with AtMLO4 and AtML…
Ach_contig29464	MLO1 [Prunus armeniaca]; predicted protein [Populus trichocarpa]	gi|33112391|sp|Q94KB7.2|MLO6_ARATH	0	0	0	0	0	1.35376	0	MLO6	Achn060141	K08472	(at1g61560 : 641.0) A member of a large family of seven transmembrane domain proteins specific to plants, homologs of the barley mildew resistance locus o (MLO) protein. The Arabidopsis genome contains 15 genes encoding MLO proteins, with localization in plasma membrane. Phylogenetic analysis revealed four clades of closely related AtMLO genes. ATMLO6 belongs to the clade IV, with AtMLO2, AtMLO3 …
Ach_contig20342	Seven transmembrane MLO family protein isoform 1 [Theobroma cacao]	gi|33112391|sp|Q94KB7.2|MLO6_ARATH	1.86588	0	0	0	0	0	0	MLO6	Achn351441	K08472	(at2g39200 : 335.0) A member of a large family of seven transmembrane domain proteins specific to plants, homologs of the barley mildew resistance locus o (MLO) protein. The Arabidopsis genome contains 15 genes encoding MLO proteins, with localization in plasma membrane. Phylogenetic analysis revealed four clades of closely related AtMLO genes. ATMLO6 belongs to the clade IV, with AtMLO2, AtMLO3 …
Ach_contig20631	Seven transmembrane MLO family protein, putative isoform 1 [Theobroma cacao]	gi|33112392|sp|Q94KB9.1|MLO3_ARATH	1.42682	0	0	0	0	0	0	MLO3	Achn066771	K08472	(at3g45290 : 439.0) A member of a large family of seven transmembrane domain proteins specific to plants, homologs of the barley mildew resistance locus o (MLO) protein. The Arabidopsis genome contains 15 genes encoding MLO proteins, with localization in plasma membrane. Phylogenetic analysis revealed four clades of closely related AtMLO genes. ATMLO3 belongs to the clade IV, with AtMLO2, AtMLO6 …
Ach_contig6809	Leucine rich repeat containing protein, putative		1.55183	0	0	0	0	0	0	NBS LRR	Achn216861		(at5g45230 : 51.2) Disease resistance protein (TIR NBS LRR class) family; FUNCTIONS IN: transmembrane receptor activity, ATP binding; INVOLVED IN: signal transduction, defense response, apoptosis, innate immune response; LOCATED IN: intrinsic to membrane; EXPRESSED IN: carpel; EXPRESSED DURING: 4 anthesis; CONTAINS InterPro DOMAIN/s: NB ARC (InterPro:IPR002182), Toll Interleukin receptor (InterPr…
Ach_contig24717	antifungal protein ginkbilobin-2-like [Gossypium raimondii]	gi|290463238|sp|A4ZDL6.1|GNK2_GINBI	-1.29319	0	0	0	0	0	0	GNK2	Achn309011		(at4g05200 : 50.8) Encodes a cysteine rich receptor like protein kinase.; cysteine rich RLK (RECEPTOR like protein kinase) 25 (CRK25); FUNCTIONS IN: kinase activity; INVOLVED IN: protein amino acid phosphorylation; LOCATED IN: endomembrane system; EXPRESSED IN: root; CONTAINS InterPro DOMAIN/s: Protein kinase, ATP binding site (InterPro:IPR017441), Protein kinase, catalytic domain (InterPro:IPR00…
Ach_contig20297	apoptosis-inducing factor homolog A [Vitis vinifera]	gi|74996854|sp|Q54NS9.1|AIFA_DICDI	0	0	0	1.51757	1.29387	1.73922	1.36592	AIFA	Achn347211		(at3g44190 : 470.0) FAD/NAD(P) binding oxidoreductase family protein; FUNCTIONS IN: electron carrier activity, oxidoreductase activity, FAD binding; INVOLVED IN: oxidation reduction; EXPRESSED IN: 25 plant structures; EXPRESSED DURING: 15 growth stages; CONTAINS InterPro DOMAIN/s: Pyridine nucleotide disulphide oxidoreductase, class II (InterPro:IPR000103), FAD dependent pyridine nucleotide disul…
Ach_contig28920	BAG family molecular chaperone regulator 2-like [Nicotiana tabacum]	gi|122230150|sp|Q0WUQ1.1|BAG1_ARATH	1.18214	0	0	0	0	0	0	BAG1	Achn250731		(at5g52060 : 251.0) A member of Arabidopsis BAG (Bcl 2 associated athanogene) proteins, plant homologs of mammalian regulators of apoptosis. Plant BAG proteins are multi functional and remarkably similar to their animal counterparts, as they regulate apoptotic like processes ranging from pathogen attack, to abiotic stress, to plant development.; BCL 2 associated athanogene 1 (BAG1); INVOLVED IN: …
Ach_contig17263	cysteine and histidine-rich domain-containing protein RAR1 [Nelumbo nucifera]	gi|75203770|sp|Q9SE33.1|RAR1_ARATH	0	0	0	1.21813	1.1472	0	1.26266	RAR1	Achn250771	K13458	(at5g51700 : 309.0) Encodes a resistance signalling protein with two zinc binding (CHORD) domains that are highly conserved across eukaryotic phyla. Mutant has reduced RPS5 and RPM1 mediated resistance. Potentially involved in transduction of R gene mediated disease resistance. Required for R protein accumulation.; PPHB SUSCEPTIBLE 2 (PBS2); CONTAINS InterPro DOMAIN/s: Cysteine/histidine rich dom…
Ach_contig27816	cysteine protease Cp4 [Actinidia deliciosa]	gi|1172873|sp|P43297.1|RD21A_ARATH	0	0	0	0	0	1.12733	0	RD21A	Achn006331		(at1g47128 : 469.0) cysteine proteinase precursor like protein/ dehydration stress responsive gene (RD21); responsive to dehydration 21 (RD21); FUNCTIONS IN: cysteine type endopeptidase activity, cysteine type peptidase activity; INVOLVED IN: response to water deprivation; LOCATED IN: apoplast, chloroplast, vacuole; EXPRESSED IN: 23 plant structures; EXPRESSED DURING: 13 growth stages; CONTAINS I…
Ach_contig2682	dirigent protein 22-like [Gossypium raimondii]	gi|75148213|sp|Q84TH6.1|DIR23_ARATH	0	0	0	2.23596	4.35386	2.24122	3.49382	DIR23	Achn322901		(at2g21100 : 147.0) Disease resistance responsive (dirigent like protein) family protein; FUNCTIONS IN: molecular_function unknown; INVOLVED IN: lignan biosynthetic process, defense response; LOCATED IN: endomembrane system; EXPRESSED IN: hypocotyl, root, flower; EXPRESSED DURING: petal differentiation and expansion stage; CONTAINS InterPro DOMAIN/s: Plant disease resistance response protein (Int…
Ach_contig17067	dirigent protein 22-like [Solanum pennellii]	gi|75170826|sp|Q9FIG6.1|DIR1_ARATH	2.03154	0	0	0	0	0	0	DIR1	Achn295001		(at5g42510 : 174.0) Disease resistance responsive (dirigent like protein) family protein; FUNCTIONS IN: molecular_function unknown; INVOLVED IN: defense response; LOCATED IN: endomembrane system; CONTAINS InterPro DOMAIN/s: Plant disease resistance response protein (InterPro:IPR004265); BEST Arabidopsis thaliana protein match is: Disease resistance responsive (dirigent like protein) family protei…
