# Supplementary material for: Comparative transcriptome analysis of the interaction between Actinidia chinensis var. chinensis and Pseudomonas syringae pv. actinidiae in absence and presence of acibenzolar-S-methyl
Source: BMC Genomics. 2018 Aug 6;19:585. doi: 10.1186/s12864-018-4967-4 (PMC6090863; doi:10.1186/s12864-018-4967-4)
Supplement: Supplementary file 10 — Table S7. List of subset of differentially expressed genes (DEGs) related to photosynthesis. (XLSX 43 kb) [file 12864_2018_4967_MOESM10_ESM.xlsx]

## Sheet: PS.lightreaction_CYP450
Additional file 10: Table S7. List of DEGs related to photosynthesis
Transcripts ID	Predicted Function (Blastx_vs_nr)	gene ID swissprot/nr	Log2FC for each library contrast
			HC_vs_I3	HC_vs_I24	HC_vs_I48	I3_vs_ASM-I3	I24_vs_ASM-I24	I48_vs_ ASM-I48	HC_vs_ASM		description
Ach_contig16096	PREDICTED: ATP synthase delta chain, chloroplastic [Vitis vinifera]	gi|416681|sp|P32980.1|ATPD_TOBAC	-1.09719		-1.22369	0	0	0	0		(p32980|atpd_tobac : 142.0) ATP synthase delta chain, chloroplast precursor (EC 3.6.3.14) Nicotiana tabacum (Common tobacco) & (at4g09650 : 105.0) Encodes the chloroplast ATPase delta subunit.; ATP synthase delta subunit gene (ATPD); FUNCTIONS IN: hydrogen ion transporting ATP synthase activity, rotational mechanism; INVOLVED IN: response to cold, defense response to bacterium, photosynthetic ele…
Ach_contig26458	uncharacterized protein LOC100527009 [Glycine max]	gi|461595|sp|P31853.2|ATPX_SPIOL	0	0	0	0	-1.04638	-1.10213	0		(p31853|atpx_spiol : 178.0) ATP synthase B chain, chloroplast precursor (EC 3.6.3.14) (Subunit II) Spinacia oleracea (Spinach) & (at4g32260 : 173.0) ATPase, F0 complex, subunit B/B, bacterial/chloroplast; FUNCTIONS IN: hydrogen ion transmembrane transporter activity; INVOLVED IN: defense response to bacterium; LOCATED IN: thylakoid, chloroplast thylakoid membrane, chloroplast, membrane, chloropla…
Ach_contig28925	chloroplast post illumination chlorophyll fluorescence increase protein [Nicotiana tabacum]	gi|75244399|sp|Q8GXI9.1|PV42B_ARATH	-1.70708	0	0	0	0	0	0		(at3g15840 : 362.0) Encodes a chloroplast targeted protein localized in the stroma that is a novel component essential for NDH mediated non photochemical reduction of the plastoquinone pool in chlororespiratory electron transport.; post illumination chlorophyll fluorescence increase (PIFI); FUNCTIONS IN: molecular_function unknown; INVOLVED IN: chlororespiration; LOCATED IN: chloroplast stroma; E…
Ach_contig14556	PREDICTED: NAD(P)H quinone oxidoreductase subunit 2 A, chloroplastic like [Solanum lycopersicum]	gi|288561930|sp|P0CC48.1|NU2C1_COFAR	0	0	0	0	-1.30596	0	0		(p06256|nu2c_tobac : 487.0) NAD(P)H quinone oxidoreductase chain 2, chloroplast (EC 1.6.5. ) (NAD(P)H dehydrogenase, chain 2) (NADH plastoquinone oxidoreductase chain 2) Nicotiana tabacum (Common tobacco) & (atcg01250 : 373.0) NADH dehydrogenase ND2; NDHB.2; FUNCTIONS IN: NADH dehydrogenase (ubiquinone) activity; INVOLVED IN: oxidation reduction, ATP synthesis coupled electron transport; LOCATED …
Ach_contig9679	hypothetical protein PRUPE_ppa013360mg [Prunus persica]	gi|75206595|sp|Q9SL05.1|PGR5_ARATH	0	-1.5426	-1.71298	-1.27724	0	0	0		(at2g05620 : 99.4) Involved in electron flow in Photosystem I. Essential for photoprotection.; proton gradient regulation 5 (PGR5); FUNCTIONS IN: electron carrier activity; INVOLVED IN: response to water deprivation, response to high light intensity, photosynthetic electron transport in photosystem I; LOCATED IN: chloroplast thylakoid membrane, chloroplast, chloroplast thylakoid; EXPRESSED IN: 30…
Ach_contig33985	PREDICTED: PGR5 like protein 1A, chloroplastic like [Vitis vinifera]	gi|75151862|sp|Q8H112.1|PGL1A_ARATH	-1.70372	0	0	0	0	0	0		(at4g22890 : 432.0) Encodes PGRL1A, a transmembrane protein present in thylakoids. PGRL1A has a highly homologous isoform PGRL1B encoded by At4g11960. Plants lacking PGRL1 show perturbation of cyclic electron flow, similar to PGR5 deficient plants. PGRL1 and PGR5 interact physically and associate with PSI (photosystem I).; PGR5 LIKE A; FUNCTIONS IN: molecular_function unknown; INVOLVED IN: photos…
Ach_contig18070	PREDICTED: cytochrome b6 f complex iron sulfur subunit, chloroplastic isoform 1 [Vitis vinifera]	gi|136707|sp|P26291.1|UCRIA_PEA	-1.26529	0	0	0	0	0	0		(p30361|ucria_tobac : 369.0) Cytochrome b6 f complex iron sulfur subunit 1, chloroplast precursor (EC 1.10.99.1) (Rieske iron sulfur protein 1) (Plastohydroquinone:plastocyanin oxidoreductase iron sulfur protein 1) (ISP 1) (RISP 1) Nicotiana tabacum (Common toba & (at4g03280 : 348.0) Encodes the Rieske FeS center of cytochrome b6f complex. Gene is expressed in shoot but not in root. Mutant has re…
Ach_contig19692	PREDICTED: uncharacterized protein LOC100255593 [Vitis vinifera]		-1.34961	0	0	0	-1.34603	-1.17626	-1.02124		(at2g26500 : 56.6) cytochrome b6f complex subunit (petM), putative; Has 37 Blast hits to 37 proteins in 10 species: Archae 0; Bacteria 0; Metazoa 0; Fungi 0; Plants 37; Viruses 0; Other Eukaryotes 0 (source: NCBI BLink). & (gnl|cdd|70912 : 53.9) no description available & (reliability: 113.2) & (original description: no original description)
Ach_contig3633	PREDICTED: uncharacterized protein LOC100250842 [Vitis vinifera]		-2.94043	0	0	0	0	0	0		(at2g01590 : 114.0) Likely a subunit of the chloroplast NAD(P)H dehydrogenase complex, involved in PSI cyclic electron transport. Located in the membrane fraction of chloroplast. Mutant has impaired NAD(P)H dehydrogenase activity.; CHLORORESPIRATORY REDUCTION 3 (CRR3); FUNCTIONS IN: molecular_function unknown; INVOLVED IN: photosynthetic electron transport in photosystem I; LOCATED IN: chloroplas…
Ach_contig7385	PREDICTED: NAD(P)H quinone oxidoreductase subunit N like [Glycine max]	gi|254767213|sp|B8HUU1.1|NDHN_CYAP4	-1.45563	-1.05911	0	0	-1.40375	0	0		(at5g58260 : 285.0) Encodes subunit NDH N of NAD(P)H:plastoquinone dehydrogenase complex (Ndh complex) present in the thylakoid membrane of chloroplasts. This subunit is thought to be required for Ndh complex assembly.; oxidoreductases, acting on NADH or NADPH, quinone or similar compound as acceptor; FUNCTIONS IN: oxidoreductase activity, acting on NADH or NADPH, quinone or similar compound as a…
Ach_contig28612	PREDICTED: uncharacterized protein LOC100259429 [Vitis vinifera]	gi|81743556|sp|Q8DKZ3.1|NDHL_THEEB	-1.9309	0	0	0	0	0	0		(at1g70760 : 204.0) a subunit of the chloroplast NAD(P)H dehydrogenase complex, involved in PSI cyclic electron transport. Located on the thylakoid membrane. Mutant has impaired NAD(P)H dehydrogenase activity.; CHLORORESPIRATORY REDUCTION 23 (CRR23); FUNCTIONS IN: oxidoreductase activity, acting on NADH or NADPH, quinone or similar compound as acceptor; INVOLVED IN: photosynthetic electron transp…
Ach_contig13623	chloroplast ferredoxin I [Camellia sinensis]	gi|34921349|sp|Q9ZTS2.1|FER_CAPAN	-1.07607	0	0	0	-1.06937	0	0		(q9zts2|fer_capan : 180.0) Ferredoxin, chloroplast precursor (PFLP) Capsicum annuum (Bell pepper) & (at1g10960 : 164.0) ferredoxin 1 (FD1); FUNCTIONS IN: electron carrier activity, iron sulfur cluster binding, 2 iron, 2 sulfur cluster binding; INVOLVED IN: response to karrikin; LOCATED IN: chloroplast stroma, chloroplast; EXPRESSED IN: 22 plant structures; EXPRESSED DURING: 13 growth stages; CONT…
Ach_contig31125	PREDICTED: uncharacterized protein LOC100257849 [Vitis vinifera]		0	0	-1.50686	0	-1.41992	0	0		(at1g02180 : 141.0) ferredoxin related; FUNCTIONS IN: molecular_function unknown; INVOLVED IN: biological_process unknown; LOCATED IN: endomembrane system; EXPRESSED IN: 23 plant structures; EXPRESSED DURING: 15 growth stages; Has 54 Blast hits to 54 proteins in 11 species: Archae 0; Bacteria 0; Metazoa 0; Fungi 0; Plants 54; Viruses 0; Other Eukaryotes 0 (source: NCBI BLink). & (reliability: 282…
Ach_contig139	unnamed protein product [Vitis vinifera]		0	0	0	0	2.85509	1.81889	0		(at1g02180 : 217.0) ferredoxin related; FUNCTIONS IN: molecular_function unknown; INVOLVED IN: biological_process unknown; LOCATED IN: endomembrane system; EXPRESSED IN: 23 plant structures; EXPRESSED DURING: 15 growth stages; Has 54 Blast hits to 54 proteins in 11 species: Archae 0; Bacteria 0; Metazoa 0; Fungi 0; Plants 54; Viruses 0; Other Eukaryotes 0 (source: NCBI BLink). & (reliability: 434…
Ach_contig892	PREDICTED: uncharacterized protein LOC100807125 [Glycine max]		-1.06063	-1.15099	0	0	-1.61349	0	0		(at4g32590 : 216.0) 2Fe 2S ferredoxin like superfamily protein; FUNCTIONS IN: electron carrier activity, iron sulfur cluster binding; LOCATED IN: chloroplast; EXPRESSED IN: 21 plant structures; EXPRESSED DURING: 15 growth stages; CONTAINS InterPro DOMAIN/s: Ferredoxin (InterPro:IPR001041); BEST Arabidopsis thaliana protein match is: NDH dependent cyclic electron flow 1 (TAIR:AT3G16250.1); Has 353…
Ach_contig31884	predicted protein [Populus trichocarpa]	gi|1170601|sp|P43394.1|K502_ACTDE	-1.21886	0	0	0	-1.35019	0	0		(at1g15140 : 371.0) FAD/NAD(P) binding oxidoreductase; FUNCTIONS IN: oxidoreductase activity, copper ion binding; INVOLVED IN: oxidation reduction; LOCATED IN: thylakoid, chloroplast; EXPRESSED IN: 23 plant structures; EXPRESSED DURING: 15 growth stages; CONTAINS InterPro DOMAIN/s: Oxidoreductase FAD/NAD(P) binding (InterPro:IPR001433), Ferredoxin reductase type FAD binding domain (InterPro:IPR01…
Ach_contig31887	PREDICTED: fruit protein pKIWI502 [Vitis vinifera]	gi|1170601|sp|P43394.1|K502_ACTDE	1.14966	0	0	0	0	0	0		(at1g15140 : 232.0) FAD/NAD(P) binding oxidoreductase; FUNCTIONS IN: oxidoreductase activity, copper ion binding; INVOLVED IN: oxidation reduction; LOCATED IN: thylakoid, chloroplast; EXPRESSED IN: 23 plant structures; EXPRESSED DURING: 15 growth stages; CONTAINS InterPro DOMAIN/s: Oxidoreductase FAD/NAD(P) binding (InterPro:IPR001433), Ferredoxin reductase type FAD binding domain (InterPro:IPR01…
Ach_contig31885	RecName: Full=Fruit protein pKIWI502 >gi|1085869|pir||S48036 hypothetical protein kiwi fruit >gi|450237|gb|AAA53070.1| pKIWI502 [Actinidia deliciosa]	gi|1170601|sp|P43394.1|K502_ACTDE	0	0	0	0	0	1.41602	0		(p43394|k502_actch : 122.0) Fruit protein PKIWI502 Actinidia chinensis (Kiwi) (Yangtao) & (at1g15140 : 105.0) FAD/NAD(P) binding oxidoreductase; FUNCTIONS IN: oxidoreductase activity, copper ion binding; INVOLVED IN: oxidation reduction; LOCATED IN: thylakoid, chloroplast; EXPRESSED IN: 23 plant structures; EXPRESSED DURING: 15 growth stages; CONTAINS InterPro DOMAIN/s: Oxidoreductase FAD/NAD(P) …
Ach_contig13017	RecName: Full=Fruit protein pKIWI502 >gi|1085869|pir||S48036 hypothetical protein kiwi fruit >gi|450237|gb|AAA53070.1| pKIWI502 [Actinidia deliciosa]	gi|1170601|sp|P43394.1|K502_ACTDE	0	0	0	0	-3.16669	0	0		(p43394|k502_actch : 71.2) Fruit protein PKIWI502 Actinidia chinensis (Kiwi) (Yangtao) & (at1g15140 : 67.0) FAD/NAD(P) binding oxidoreductase; FUNCTIONS IN: oxidoreductase activity, copper ion binding; INVOLVED IN: oxidation reduction; LOCATED IN: thylakoid, chloroplast; EXPRESSED IN: 23 plant structures; EXPRESSED DURING: 15 growth stages; CONTAINS InterPro DOMAIN/s: Oxidoreductase FAD/NAD(P) bi…
Ach_contig29642	chloroplast ferredoxin NADP+ oxidoreductase precursor [Capsicum annuum]	gi|3913651|sp|O04977.1|FENR1_TOBAC	-1.2467	0	0	0	0	0	0		(o04977|fenr1_tobac : 626.0) Ferredoxin NADP reductase, leaf type isozyme, chloroplast precursor (EC 1.18.1.2) (FNR) Nicotiana tabacum (Common tobacco) & (at5g66190 : 584.0) Encodes a leaf type ferredoxin:NADP(H) oxidoreductase. It is present in both chloroplast stroma and thylakoid membranes but is more abundant in the thylakoid. The affinity of this enzyme for ferredoxin is slightly, but signif…
Ach_contig13744	Plastocyanin A, chloroplast precursor, putative [Ricinus communis]	gi|130270|sp|P00290.1|PLAS_LACSA	-2.07983	-1.59225	-1.29182	0	-1.7895	0	0		(p00289|plas_spiol : 187.0) Plastocyanin, chloroplast precursor Spinacia oleracea (Spinach) & (at1g20340 : 167.0) recombination and DNA damage resistance protein (DRT112) One of two Arabidopsis plastocyanin genes. Predominant form, expressed 10x higher than PETE1. PETE2 is thought to be post transcriptionally regulated via copper accumulation and is involved in copper homeostasis.; DNA DAMAGE REP…
Ach_contig10484	chlorophyll a /b binding protein [Beta vulgaris]	gi|115385|sp|P27521.1|CA4_ARATH	0	-3.06327	0	0	0	0	0		(at3g47470 : 68.2) Encodes a chlorophyll a/b binding protein that is more similar to the PSI Cab proteins than the PSII cab proteins. The predicted protein is about 20 amino acids shorter than most known Cab proteins.; light harvesting chlorophyll protein complex I subunit A4 (LHCA4); FUNCTIONS IN: chlorophyll binding; INVOLVED IN: response to karrikin, photosynthesis; LOCATED IN: in 7 components…
Ach_contig8052	PREDICTED: chlorophyll a b binding protein 4, chloroplastic [Vitis vinifera]	gi|115385|sp|P27521.1|CA4_ARATH	-2.97019	-1.91025	-1.07561	-1.01543	-1.2143	0	0		(at3g47470 : 397.0) Encodes a chlorophyll a/b binding protein that is more similar to the PSI Cab proteins than the PSII cab proteins. The predicted protein is about 20 amino acids shorter than most known Cab proteins.; light harvesting chlorophyll protein complex I subunit A4 (LHCA4); FUNCTIONS IN: chlorophyll binding; INVOLVED IN: response to karrikin, photosynthesis; LOCATED IN: in 7 component…
Ach_contig14840	PREDICTED: chlorophyll a b binding protein 6A, chloroplastic like [Cucumis sativus]	gi|115764|sp|P12360.1|CB11_SOLLC	-1.79447	-1.36293	0	0	-1.2604	-1.1608	0		(at3g54890 : 409.0) Encodes a component of the light harvesting complex associated with photosystem I.; photosystem I light harvesting complex gene 1 (LHCA1); FUNCTIONS IN: chlorophyll binding; INVOLVED IN: response to blue light, response to red light, photosynthesis, light harvesting in photosystem I, response to far red light, photosynthesis; LOCATED IN: light harvesting complex, chloroplast t…
Ach_contig12321	PREDICTED: chlorophyll a b binding protein 8, chloroplastic [Vitis vinifera]	gi|115813|sp|P27522.1|CB13_SOLLC	-1.86089	-1.33335	0	0	0	0	0		(at1g61520 : 448.0) PSI type III chlorophyll a/b binding protein (Lhca3*1); photosystem I light harvesting complex gene 3 (LHCA3); FUNCTIONS IN: chlorophyll binding; INVOLVED IN: photosynthesis, light harvesting, photosynthesis; LOCATED IN: light harvesting complex, chloroplast thylakoid membrane, plastoglobule; EXPRESSED IN: 23 plant structures; EXPRESSED DURING: 14 growth stages; CONTAINS Inter…
Ach_contig10485	PREDICTED: chlorophyll a b binding protein P4, chloroplastic like [Solanum lycopersicum]	gi|75266203|sp|Q9SQL2.1|CB24_PEA	-1.55139	-2.39164	-1.66584	0	0	0	0		(at3g47470 : 374.0) Encodes a chlorophyll a/b binding protein that is more similar to the PSI Cab proteins than the PSII cab proteins. The predicted protein is about 20 amino acids shorter than most known Cab proteins.; light harvesting chlorophyll protein complex I subunit A4 (LHCA4); FUNCTIONS IN: chlorophyll binding; INVOLVED IN: response to karrikin, photosynthesis; LOCATED IN: in 7 component…
Ach_contig26606	PREDICTED: chlorophyll a b binding protein, chloroplastic [Vitis vinifera]	gi|115765|sp|P10708.1|CB12_SOLLC	-1.88533	-1.62241	-1.01326	0	-1.36924	-1.03759	0		(p13869|cb12_pethy : 459.0) Chlorophyll a b binding protein, chloroplast precursor (LHCI type II CAB) Petunia hybrida (Petunia) & (at3g61470 : 436.0) Encodes a component of the light harvesting antenna complex of photosystem I.; photosystem I light harvesting complex gene 2 (LHCA2); FUNCTIONS IN: chlorophyll binding; INVOLVED IN: photosynthesis, light harvesting in photosystem I, photosynthesis; …
Ach_contig17724	chlorophyll A/B binding protein, putative [Ricinus communis]	gi|115766|sp|P13869.1|CB12_PETHY	-1.65101	-1.14487	0	0	-1.08494	0	0		(at1g19150 : 408.0) PSI type II chlorophyll a/b binding protein (Lhca2*1) mRNA,; photosystem I light harvesting complex gene 6 (LHCA6); FUNCTIONS IN: chlorophyll binding; INVOLVED IN: response to blue light, response to red light, response to far red light, photosynthesis; LOCATED IN: light harvesting complex, chloroplast; EXPRESSED IN: 24 plant structures; EXPRESSED DURING: 13 growth stages; CON…
Ach_contig13995	PREDICTED: uncharacterized protein LOC101254806 [Solanum lycopersicum]		0	-1.07397	0	0	-1.46018	-1.18038	-1.16532		(at1g08380 : 185.0) Encodes subunit O of photosystem I.; photosystem I subunit O (PSAO); FUNCTIONS IN: molecular_function unknown; INVOLVED IN: response to salt stress, photosynthesis, light harvesting in photosystem I; LOCATED IN: thylakoid, photosystem I, chloroplast; EXPRESSED IN: 21 plant structures; EXPRESSED DURING: 13 growth stages; CONTAINS InterPro DOMAIN/s: Photosystem I PsaO (InterPro:…
Ach_contig12865	hypothetical protein POPTRDRAFT_711610 [Populus trichocarpa]	gi|2499966|sp|Q41228.1|PSAEA_NICSY	-1.08178	0	0	0	0	0	0		(q41228|psaea_nicsy : 127.0) Photosystem I reaction center subunit IV A, chloroplast precursor (PSI E A) [Contains: Photosystem I reaction center subunit IV A isoform 2] Nicotiana sylvestris (Wood tobacco) & (at2g20260 : 107.0) Encodes subunit E of photosystem I.; photosystem I subunit E 2 (PSAE 2); FUNCTIONS IN: catalytic activity; INVOLVED IN: photosynthesis; LOCATED IN: thylakoid, chloroplast …
Ach_contig16609	photosystem I 11K family protein [Populus trichocarpa]	gi|131199|sp|P22179.1|PSAH_SPIOL	-1.03355	0	0	0	-1.22705	-1.15766	0		(p22179|psah_spiol : 159.0) Photosystem I reaction center subunit VI, chloroplast precursor (PSI H) (Light harvesting complex I 11 kDa protein) Spinacia oleracea (Spinach) & (at1g52230 : 142.0) photosystem I subunit H2 (PSAH2); FUNCTIONS IN: molecular_function unknown; INVOLVED IN: photosynthesis; LOCATED IN: in 6 components; EXPRESSED IN: 21 plant structures; EXPRESSED DURING: 13 growth stages; …
Ach_contig11397	Photosystem I reaction center subunit II, chloroplast precursor, putative [Ricinus communis]	gi|417544|sp|P32869.1|PSAD_CUCSA	0	0	0	0	-1.20787	0	0		(p32869|psad_cucsa : 152.0) Photosystem I reaction center subunit II, chloroplast precursor (Photosystem I 20 kDa subunit) (PSI D) (PS I subunit 5) Cucumis sativus (Cucumber) & (at1g03130 : 118.0) Encodes a protein predicted by sequence similarity with spinach PsaD to be photosystem I reaction center subunit II (PsaD2); photosystem I subunit D 2 (PSAD 2); FUNCTIONS IN: molecular_function unknown;…
Ach_contig18237	Photosystem I reaction center subunit II, chloroplast precursor, putative [Ricinus communis]	gi|417544|sp|P32869.1|PSAD_CUCSA	-1.34423	-1.03693	0	0	0	0	0		(p32869|psad_cucsa : 335.0) Photosystem I reaction center subunit II, chloroplast precursor (Photosystem I 20 kDa subunit) (PSI D) (PS I subunit 5) Cucumis sativus (Cucumber) & (at1g03130 : 295.0) Encodes a protein predicted by sequence similarity with spinach PsaD to be photosystem I reaction center subunit II (PsaD2); photosystem I subunit D 2 (PSAD 2); FUNCTIONS IN: molecular_function unknown;…
Ach_contig12463	photosystem I reaction center subunit N [Camellia sinensis]	gi|1709825|sp|P49107.2|PSAN_ARATH	-1.23096	-1.13791	0	0	-1.25672	-1.11937	-1.15223		(at5g64040 : 179.0) Encodes the only subunit of photosystem I located entirely in the thylakoid lumen. May be involved in the interaction between plastocyanin and the photosystem I complex.; PSAN; FUNCTIONS IN: calmodulin binding; INVOLVED IN: photosynthetic electron transport in photosystem I; LOCATED IN: chloroplast thylakoid membrane, photosystem I, chloroplast thylakoid lumen, chloroplast, ch…
Ach_contig20083	Photosystem I reaction center subunit XI, chloroplast precursor, putative [Ricinus communis]	gi|3914473|sp|Q41385.1|PSAL_SPIOL	0	0	0	0	-1.20335	-1.17748	0		(q39654|psal_cucsa : 302.0) Photosystem I reaction center subunit XI, chloroplast precursor (PSI L) (PSI subunit V) Cucumis sativus (Cucumber) & (at4g12800 : 279.0) Encodes subunit L of photosystem I reaction center.; photosystem I subunit l (PSAL); FUNCTIONS IN: molecular_function unknown; INVOLVED IN: photosynthesis, light reaction, photosynthesis; LOCATED IN: in 7 components; EXPRESSED IN: 24 …
Ach_contig16682	photosystem I reaction center V (chloroplast) [Solanum tuberosum]	gi|20143884|sp|Q9S7N7.1|PSAG_ARATH	-1.14927	-1.24477	0	0	-1.25816	0	0		(at1g55670 : 194.0) Encodes subunit G of photosystem I, an 11 kDa membrane protein that plays an important role in electron transport between plastocyanin and PSI and is involved in the stability of the PSI complex. PSI G subunit is bound to PSI B and is in contact with Lhca1. The protein inserts into thylakoids by a direct or "spontaneous" pathway that does not involve the activities of any know…
Ach_contig12400	PREDICTED: photosystem I reaction center subunit psaK, chloroplastic like [Cicer arietinum]	gi|17369981|sp|Q9ZT05.1|PSAK_MEDSA	-1.24056	-1.34175	0	0	0	0	0		(q9zt05|psak_medsa : 175.0) Photosystem I reaction center subunit psaK, chloroplast precursor (Photosystem I subunit X) (PSI K) Medicago sativa (Alfalfa) & (at1g30380 : 168.0) Encodes subunit K of photosystem I reaction center.; photosystem I subunit K (PSAK); FUNCTIONS IN: molecular_function unknown; INVOLVED IN: photosynthesis; LOCATED IN: thylakoid, chloroplast thylakoid membrane, photosystem …
Ach_contig19019	PREDICTED: thylakoid membrane phosphoprotein 14 kDa, chloroplastic [Vitis vinifera]	gi|38503349|sp|Q8LCA1.2|TMP14_ARATH	-1.46692	0	0	0	0	0	0		(at2g46820 : 100.0) Encodes the P subunit of Photosystem I. About 25% of the TMP14 pool appeared to be phosphorylated, and this ratio is not affected by light. Contains seven phosphorylation sites on threonine residue and chloroplast targeting signal. Located in the proximity of PSI L, H and O subunits.; photosystem I P subunit (PSI P); FUNCTIONS IN: DNA binding; INVOLVED IN: photosynthetic elect…
Ach_contig19020	PREDICTED: thylakoid membrane phosphoprotein 14 kDa, chloroplastic like [Glycine max]	gi|38503349|sp|Q8LCA1.2|TMP14_ARATH	-1.3629	0	0	-1.22943	-1.671	-1.26393	-1.15539		(at2g46820 : 125.0) Encodes the P subunit of Photosystem I. About 25% of the TMP14 pool appeared to be phosphorylated, and this ratio is not affected by light. Contains seven phosphorylation sites on threonine residue and chloroplast targeting signal. Located in the proximity of PSI L, H and O subunits.; photosystem I P subunit (PSI P); FUNCTIONS IN: DNA binding; INVOLVED IN: photosynthetic elect…
Ach_contig18366	chlorophyll A/B binding protein, putative [Ricinus communis]	gi|115805|sp|P27495.1|CB24_TOBAC	-1.75687	-2.20327	-1.53117	-1.3022	-2.24382	-1.71718	0		(p27495|cb24_tobac : 384.0) Chlorophyll a b binding protein 40, chloroplast precursor (LHCII type I CAB 40) (LHCP) Nicotiana tabacum (Common tobacco) & (at2g34430 : 356.0) Photosystem II type I chlorophyll a/b binding protein; light harvesting chlorophyll protein complex II subunit B1 (LHB1B1); FUNCTIONS IN: chlorophyll binding; INVOLVED IN: photosynthesis, light harvesting in photosystem II, pho…
Ach_contig23925	chloroplast chlorophyll A B binding protein [Gossypium hirsutum]	gi|115825|sp|P07369.1|CB2G_SOLLC	-1.67814	-1.72409	0	-1.16565	-1.86585	-1.15834	0		(p27492|cb21_tobac : 469.0) Chlorophyll a b binding protein 16, chloroplast precursor (LHCII type I CAB 16) (LHCP) Nicotiana tabacum (Common tobacco) & (at2g34430 : 449.0) Photosystem II type I chlorophyll a/b binding protein; light harvesting chlorophyll protein complex II subunit B1 (LHB1B1); FUNCTIONS IN: chlorophyll binding; INVOLVED IN: photosynthesis, light harvesting in photosystem II, pho…
Ach_contig23924	chloroplast chlorophyll A/B binding protein [Mangifera indica]	gi|115805|sp|P27495.1|CB24_TOBAC	-1.75853	-1.62218	-1.12698	0	-1.20632	0	0		(p27495|cb24_tobac : 494.0) Chlorophyll a b binding protein 40, chloroplast precursor (LHCII type I CAB 40) (LHCP) Nicotiana tabacum (Common tobacco) & (at2g34430 : 466.0) Photosystem II type I chlorophyll a/b binding protein; light harvesting chlorophyll protein complex II subunit B1 (LHB1B1); FUNCTIONS IN: chlorophyll binding; INVOLVED IN: photosynthesis, light harvesting in photosystem II, pho…
Ach_contig1108	chloroplast chlorophyll a/b binding protein [Pachysandra terminalis]	gi|115819|sp|P07370.1|CB2B_SOLLC	-2.14798	-2.4687	0	0	-4.52511	-2.54521	-2.25665		(p27493|cb22_tobac : 160.0) Chlorophyll a b binding protein 21, chloroplast precursor (LHCII type I CAB 21) (LHCP) Nicotiana tabacum (Common tobacco) & (at1g29930 : 150.0) Subunit of light harvesting complex II (LHCII),which absorbs light and transfers energy to the photosynthetic reaction center.; chlorophyll A/B binding protein 1 (CAB1); FUNCTIONS IN: chlorophyll binding; INVOLVED IN: photosynt…
Ach_contig18286	hypothetical protein PRUPE_ppa009496mg [Prunus persica]	gi|28558077|sp|Q9XF89.1|CB5_ARATH	0	-1.19006	0	0	0	0	0		(at4g10340 : 418.0) photosystem II encoding the light harvesting chlorophyll a/b binding protein CP26 of the antenna system of the photosynthetic apparatus; light harvesting complex of photosystem II 5 (LHCB5); FUNCTIONS IN: chlorophyll binding; INVOLVED IN: response to blue light, response to red light, response to far red light, photosynthesis, nonphotochemical quenching; LOCATED IN: in 9 compo…
Ach_contig25640	PREDICTED: chlorophyll a b binding protein 13, chloroplastic like [Vitis vinifera]	gi|115794|sp|P27489.1|CB23_SOLLC	-2.07027	-2.25359	-1.95347	-1.62433	-2.04918	-1.5582	0		(at5g54270 : 355.0) Lhcb3 protein is a component of the main light harvesting chlorophyll a/b protein complex of Photosystem II (LHC II).; light harvesting chlorophyll B binding protein 3 (LHCB3); FUNCTIONS IN: structural molecule activity; INVOLVED IN: photosynthesis; LOCATED IN: light harvesting complex, thylakoid, chloroplast thylakoid membrane, chloroplast; EXPRESSED IN: 24 plant structures; …
Ach_contig18502	PREDICTED: chlorophyll a b binding protein 151, chloroplastic like [Cucumis sativus]	gi|115811|sp|P12062.1|CB26_PETSP	-2.07794	-2.46332	-1.51341	-1.4619	-1.7461	-1.3863	-1.11461		(p27518|cb21_goshi : 506.0) Chlorophyll a b binding protein 151, chloroplast precursor (LHCII type II CAB 151) (LHCP) Gossypium hirsutum (Upland cotton) & (at3g27690 : 496.0) Encodes Lhcb2.4. Belongs to the Lhc super gene family encodes the light harvesting chlorophyll a/b binding (LHC) proteins that constitute the antenna system of the photosynthetic apparatus.; photosystem II light harvesting c…
Ach_contig18364	putative chloroplast chlorophyll A B binding protein type I [Sorghum bicolor]	gi|115822|sp|P10707.1|CB2D_SOLLC	-2.01192	-2.32848	0	0	-1.92819	0	0		(p27497|cb29_maize : 99.4) Chlorophyll a b binding protein M9, chloroplast precursor (LHCII type I CAB M9) (LHCP) Zea mays (Maize) & (at2g34420 : 97.8) Photosystem II type I chlorophyll a/b binding protein; photosystem II light harvesting complex gene B1B2 (LHB1B2); FUNCTIONS IN: chlorophyll binding; INVOLVED IN: photosynthesis, light harvesting in photosystem II, photosynthesis; LOCATED IN: in 7…
Ach_contig19932	unknown [Medicago truncatula]	gi|38503262|sp|Q9XF88.1|CB4B_ARATH	-1.47952	-1.1954	0	0	-1.18895	-1.41378	0		(at3g08940 : 450.0) Lhcb4.2 protein (Lhcb4.2, protein involved in the light harvesting complex of photosystem II; light harvesting complex photosystem II (LHCB4.2); FUNCTIONS IN: chlorophyll binding; INVOLVED IN: response to blue light, response to red light, response to far red light; LOCATED IN: thylakoid, chloroplast thylakoid membrane, chloroplast, membrane, chloroplast envelope; EXPRESSED IN…
Ach_contig25639	unknown [Populus trichocarpa x Populus deltoides]	gi|115794|sp|P27489.1|CB23_SOLLC	-2.19554	-2.67904	0	0	0	-2.89231	0		(at5g54270 : 112.0) Lhcb3 protein is a component of the main light harvesting chlorophyll a/b protein complex of Photosystem II (LHC II).; light harvesting chlorophyll B binding protein 3 (LHCB3); FUNCTIONS IN: structural molecule activity; INVOLVED IN: photosynthesis; LOCATED IN: light harvesting complex, thylakoid, chloroplast thylakoid membrane, chloroplast; EXPRESSED IN: 24 plant structures; …
Ach_contig25638	unknown [Populus trichocarpa x Populus deltoides]	gi|115794|sp|P27489.1|CB23_SOLLC	-2.36995	-2.43273	0	-1.99528	-2.14935	-2.05664	0		(at5g54270 : 112.0) Lhcb3 protein is a component of the main light harvesting chlorophyll a/b protein complex of Photosystem II (LHC II).; light harvesting chlorophyll B binding protein 3 (LHCB3); FUNCTIONS IN: structural molecule activity; INVOLVED IN: photosynthesis; LOCATED IN: light harvesting complex, thylakoid, chloroplast thylakoid membrane, chloroplast; EXPRESSED IN: 24 plant structures; …
Ach_contig18365	unnamed protein product [Vitis vinifera]	gi|115822|sp|P10707.1|CB2D_SOLLC	-1.82416	-2.04596	0	0	-2.47286	-2.3971	0		(p27497|cb29_maize : 101.0) Chlorophyll a b binding protein M9, chloroplast precursor (LHCII type I CAB M9) (LHCP) Zea mays (Maize) & (at2g34420 : 99.8) Photosystem II type I chlorophyll a/b binding protein; photosystem II light harvesting complex gene B1B2 (LHB1B2); FUNCTIONS IN: chlorophyll binding; INVOLVED IN: photosynthesis, light harvesting in photosystem II, photosynthesis; LOCATED IN: in …
Ach_contig22853	chloroplast pigment binding protein CP24 [Nicotiana tabacum]	gi|115833|sp|P27524.1|CB4A_SOLLC	-1.40166	-1.85264	-1.10316	0	0	0	0		(p36494|cb4_spiol : 370.0) Chlorophyll a b binding protein CP24, chloroplast precursor Spinacia oleracea (Spinach) & (at1g15820 : 355.0) Lhcb6 protein (Lhcb6), light harvesting complex of photosystem II.; light harvesting complex photosystem II subunit 6 (LHCB6); FUNCTIONS IN: chlorophyll binding; INVOLVED IN: photosynthesis, nonphotochemical quenching; LOCATED IN: in 7 components; EXPRESSED IN: …
Ach_contig9148	PREDICTED: psbP domain containing protein 5, chloroplastic [Vitis vinifera]		0	0	0	0	-1.01025	0	0		(at5g11450 : 347.0) Mog1/PsbP/DUF1795 like photosystem II reaction center PsbP family protein; FUNCTIONS IN: calcium ion binding; INVOLVED IN: photosynthesis; LOCATED IN: thylakoid, thylakoid lumen, chloroplast thylakoid membrane, chloroplast thylakoid lumen, chloroplast; EXPRESSED IN: 23 plant structures; EXPRESSED DURING: 13 growth stages; CONTAINS InterPro DOMAIN/s: Photosystem II oxygen evolv…
Ach_contig3774	hypothetical protein POPTRDRAFT_830089 [Populus trichocarpa]	gi|122064936|sp|Q39194.2|PSBW_ARATH	-1.90233	0	0	0	0	-1.57724	0		(q41387|psbw_spiol : 94.7) Photosystem II reaction center W protein, chloroplast precursor (PSII 6.1 kDa protein) Spinacia oleracea (Spinach) & (at2g30570 : 93.2) Encodes a protein similar to photosystem II reaction center subunit W.; photosystem II reaction center W (PSBW); FUNCTIONS IN: molecular_function unknown; INVOLVED IN: biological_process unknown; LOCATED IN: chloroplast thylakoid membra…
Ach_contig18501	PREDICTED: psbP domain containing protein 6, chloroplastic [Vitis vinifera]	gi|75180968|sp|Q9LXX5.1|PPD6_ARATH	0	0	0	0	-1.17617	0	0		(at3g56650 : 357.0) Mog1/PsbP/DUF1795 like photosystem II reaction center PsbP family protein; FUNCTIONS IN: calcium ion binding; INVOLVED IN: photosynthesis; LOCATED IN: thylakoid, thylakoid lumen, chloroplast thylakoid lumen, chloroplast stroma, chloroplast; EXPRESSED IN: 21 plant structures; EXPRESSED DURING: 14 growth stages; CONTAINS InterPro DOMAIN/s: Photosystem II oxygen evolving complex …
Ach_contig35397	Os04g0690800 [Oryza sativa Japonica Group]	gi|400890|sp|Q02060.1|PSBS_SPIOL	-1.22885	0	0	0	0	0	0		(q02060|psbs_spiol : 92.8) Photosystem II 22 kDa protein, chloroplast precursor (CP22) Spinacia oleracea (Spinach) & (at1g44575 : 90.5) Encoding PSII S (CP22), a ubiquitous pigment binding protein associated with photosystem II (PSII) of higher plants. Involved in nonphotochemical quenching rather than in photosynthesis. Mutant has a normal violaxanthin cycle but has a limited capacity of quenchi…
Ach_contig23841	oxygen evolving enhancer protein 1 [Litchi chinensis]	gi|11134054|sp|Q40459.1|PSBO_TOBAC	-1.33535	-1.00488	0	0	0	0	0		(q40459|psbo_tobac : 568.0) Oxygen evolving enhancer protein 1, chloroplast precursor (OEE1) (33 kDa subunit of oxygen evolving system of photosystem II) (OEC 33 kDa subunit) (33 kDa thylakoid membrane protein) Nicotiana tabacum (Common tobacco) & (at5g66570 : 535.0) Encodes a protein which is an extrinsic subunit of photosystem II and which has been proposed to play a central role in stabilizati…
Ach_contig14624	Photosystem II 5 kDa protein, chloroplastic [Theobroma cacao]	gi|400198|sp|P31336.1|PST2_GOSHI	-1.81229	0	0	0	-1.23425	0	0		(at1g51400 : 67.0) Photosystem II 5 kD protein; FUNCTIONS IN: molecular_function unknown; INVOLVED IN: response to UV B, response to wounding, response to ozone; LOCATED IN: chloroplast thylakoid membrane, chloroplast thylakoid lumen, chloroplast photosystem II; EXPRESSED IN: 22 plant structures; EXPRESSED DURING: 13 growth stages; BEST Arabidopsis thaliana protein match is: photosystem II subuni…
Ach_contig7974	predicted protein [Populus trichocarpa]	gi|408407791|sp|B3EWI4.1|PST2_PETHY	-1.09565	0	0	0	-1.33966	-1.10225	0		(p31336|pst2_goshi : 73.2) Photosystem II 5 kDa protein, chloroplast precursor (PSII T) (Light regulated unknown 11 kDa protein) Gossypium hirsutum (Upland cotton) & (at1g51400 : 70.1) Photosystem II 5 kD protein; FUNCTIONS IN: molecular_function unknown; INVOLVED IN: response to UV B, response to wounding, response to ozone; LOCATED IN: chloroplast thylakoid membrane, chloroplast thylakoid lumen…
Ach_contig13937	predicted protein [Populus trichocarpa]	gi|75180295|sp|Q9LR64.1|PB27A_ARATH	-1.26986	0	0	0	-1.04153	0	0		(at1g03600 : 175.0) PSB27; FUNCTIONS IN: molecular_function unknown; INVOLVED IN: photosystem II repair; LOCATED IN: thylakoid, chloroplast thylakoid membrane, chloroplast thylakoid lumen, chloroplast photosystem II, chloroplast; EXPRESSED IN: 23 plant structures; EXPRESSED DURING: 13 growth stages; Has 273 Blast hits to 273 proteins in 82 species: Archae 0; Bacteria 114; Metazoa 0; Fungi 0; Plan…
Ach_contig14623	predicted protein [Populus trichocarpa]	gi|408407791|sp|B3EWI4.1|PST2_PETHY	-2.48275	0	0	0	-1.71092	0	0		(p31336|pst2_goshi : 77.8) Photosystem II 5 kDa protein, chloroplast precursor (PSII T) (Light regulated unknown 11 kDa protein) Gossypium hirsutum (Upland cotton) & (at1g51400 : 74.3) Photosystem II 5 kD protein; FUNCTIONS IN: molecular_function unknown; INVOLVED IN: response to UV B, response to wounding, response to ozone; LOCATED IN: chloroplast thylakoid membrane, chloroplast thylakoid lumen…
Ach_contig30238	PREDICTED: photosystem II core complex proteins psbY, chloroplastic like [Vitis vinifera]	gi|6093830|sp|P80470.2|PSBY_SPIOL	-1.14778	-1.14058	0	0	0	0	0		(at1g67740 : 129.0) PsbY precursor (psbY) mRNA. This single nuclear gene is imported into the chloroplasts where it is processed into two integral membrane proteins with identical topology (PsbY 1 and PsbY 2). The protein appears to bind manganese but its role is not well understood.; photosystem II BY (PSBY); FUNCTIONS IN: manganese ion binding; INVOLVED IN: photosynthesis; LOCATED IN: chloropla…
Ach_contig20170	PREDICTED: photosystem II reaction center PSB28 protein, chloroplastic [Vitis vinifera]	gi|122064924|sp|Q0JG75.2|PSB28_ORYSJ	-1.20746	0	0	0	0	0	0		(at4g28660 : 208.0) Similar to PsbW subunit of photosystem II.; photosystem II reaction center PSB28 protein (PSB28); FUNCTIONS IN: molecular_function unknown; INVOLVED IN: photosynthesis; LOCATED IN: chloroplast thylakoid membrane, photosystem II reaction center; EXPRESSED IN: 22 plant structures; EXPRESSED DURING: 13 growth stages; CONTAINS InterPro DOMAIN/s: Photosystem II protein Psb28, class…
Ach_contig19246	PREDICTED: putative oxygen evolving enhancer protein [Vitis vinifera]	gi|9297075|sp|P82538.1|PPL1_ARATH	0	0	0	0	-1.33865	0	0		(at3g55330 : 283.0) PsbP like protein 1 (PPL1); FUNCTIONS IN: calcium ion binding; INVOLVED IN: photosynthesis; LOCATED IN: in 6 components; EXPRESSED IN: 24 plant structures; EXPRESSED DURING: 14 growth stages; CONTAINS InterPro DOMAIN/s: Photosystem II oxygen evolving complex protein PsbP (InterPro:IPR002683), Mog1/PsbP/DUF1795, alpha/beta/alpha sandwich (InterPro:IPR016124), Mog1/PsbP, alpha/b…
Ach_contig19244	PREDICTED: putative oxygen evolving enhancer protein [Vitis vinifera]	gi|9297075|sp|P82538.1|PPL1_ARATH	-1.35427	0	0	0	0	0	0		(at3g55330 : 267.0) PsbP like protein 1 (PPL1); FUNCTIONS IN: calcium ion binding; INVOLVED IN: photosynthesis; LOCATED IN: in 6 components; EXPRESSED IN: 24 plant structures; EXPRESSED DURING: 14 growth stages; CONTAINS InterPro DOMAIN/s: Photosystem II oxygen evolving complex protein PsbP (InterPro:IPR002683), Mog1/PsbP/DUF1795, alpha/beta/alpha sandwich (InterPro:IPR016124), Mog1/PsbP, alpha/b…
Ach_contig1122	uncharacterized protein LOC100305752 [Glycine max]	gi|3914471|sp|Q40163.1|PSBR_SOLLC	-2.06186	0	0	0	0	0	0		(p06183|psbr_soltu : 175.0) Photosystem II 10 kDa polypeptide, chloroplast precursor (Light inducible tissue specific ST LS1 protein) Solanum tuberosum (Potato) & (at1g79040 : 168.0) Encodes for the 10 kDa PsbR subunit of photosystem II (PSII). This subunit appears to be involved in the stable assembly of PSII, particularly that of the oxygen evolving complex subunit PsbP. Mutants defective in th…
Ach_contig12360	unknown [Lotus japonicus]	gi|122064936|sp|Q39194.2|PSBW_ARATH	-1.31769	0	0	0	0	0	0		(q41387|psbw_spiol : 133.0) Photosystem II reaction center W protein, chloroplast precursor (PSII 6.1 kDa protein) Spinacia oleracea (Spinach) & (at2g30570 : 131.0) Encodes a protein similar to photosystem II reaction center subunit W.; photosystem II reaction center W (PSBW); FUNCTIONS IN: molecular_function unknown; INVOLVED IN: biological_process unknown; LOCATED IN: chloroplast thylakoid memb…
Ach_contig12361	unknown [Populus trichocarpa x Populus deltoides]	gi|122064936|sp|Q39194.2|PSBW_ARATH	-1.89964	-1.20193	0	0	-1.06883	0	0		(q41387|psbw_spiol : 106.0) Photosystem II reaction center W protein, chloroplast precursor (PSII 6.1 kDa protein) Spinacia oleracea (Spinach) & (at2g30570 : 102.0) Encodes a protein similar to photosystem II reaction center subunit W.; photosystem II reaction center W (PSBW); FUNCTIONS IN: molecular_function unknown; INVOLVED IN: biological_process unknown; LOCATED IN: chloroplast thylakoid memb…
Ach_contig17603	unnamed protein product [Vitis vinifera]	gi|221222727|sp|A7M961.1|PSBD_CUSRE	1.81055	0	0	0	0	0	0		(p69686|psbd_tobac : 99.8) Photosystem II D2 protein (Photosystem Q(A) protein) (PSII D2 protein) Nicotiana tabacum (Common tobacco) & (atcg00270 : 95.5) PSII D2 protein; photosystem II reaction center protein D (PSBD); FUNCTIONS IN: electron transporter, transferring electrons within the noncyclic electron transport pathway of photosynthesis activity; INVOLVED IN: photosynthetic electron transpo…
Ach_contig10305	unnamed protein product [Vitis vinifera]	gi|13959580|sp|O23403.1|PPD1_ARATH	0	0	0	0	-1.3457	0	-1.12264		(at4g15510 : 302.0) Photosystem II reaction center PsbP family protein; FUNCTIONS IN: calcium ion binding; INVOLVED IN: photosynthesis; LOCATED IN: in 6 components; EXPRESSED IN: 21 plant structures; EXPRESSED DURING: 14 growth stages; CONTAINS InterPro DOMAIN/s: Photosystem II oxygen evolving complex protein PsbP (InterPro:IPR002683), Mog1/PsbP/DUF1795, alpha/beta/alpha sandwich (InterPro:IPR016…
Ach_contig3535	Calcium ion binding protein, putative isoform 1 [Theobroma cacao]	gi|122209581|sp|Q2V4B2.1|PQL3_ARATH	-1.3987	0	0	0	-1.8675	-1.35069	0		(at2g01918 : 108.0) Encode a protein homologous to each PQL protein. Mutational analysis indicates that PQL3 is also required for NDH activity.; PsbQ like 3 (PQL3); CONTAINS InterPro DOMAIN/s: Photosystem II oxygen evolving complex protein PsbQ (InterPro:IPR008797); BEST Arabidopsis thaliana protein match is: photosystem II subunit QA (TAIR:AT4G21280.2); Has 35333 Blast hits to 34131 proteins in …
Ach_contig23485	hypothetical protein PRUPE_ppa010884mg [Prunus persica]	gi|131397|sp|P12301.1|PSBQ_SPIOL	-1.24253	0	0	0	-1.01883	0	0		(at4g21280 : 225.0) Encodes the PsbQ subunit of the oxygen evolving complex of photosystem II.; photosystem II subunit QA (PSBQA); FUNCTIONS IN: calcium ion binding; INVOLVED IN: response to light stimulus, peptidyl cysteine S nitrosylation, response to light intensity; LOCATED IN: chloroplast thylakoid membrane, chloroplast thylakoid lumen, chloroplast photosystem II, chloroplast, oxygen evolvin…
Ach_contig14511	PREDICTED: oxygen evolving enhancer protein 2, chloroplastic like [Glycine max]	gi|131390|sp|P16059.1|PSBP_PEA	0	-1.04795	0	0	0	0	0		(p18212|psbp2_tobac : 354.0) Oxygen evolving enhancer protein 2 2, chloroplast precursor (OEE2) (23 kDa subunit of oxygen evolving system of photosystem II) (OEC 23 kDa subunit) (23 kDa thylakoid membrane protein) Nicotiana tabacum (Common tobacco) & (at1g06680 : 347.0) Encodes a 23 kD extrinsic protein that is part of photosystem II and participates in the regulation of oxygen evolution.; photos…
Ach_contig20239	conserved hypothetical protein [Ricinus communis]		-1.8679	0	0	-1.48882	-2.97346	-1.71334	-1.37141		(at2g06520 : 70.9) Encodes a protein with sequence similarity to the spinach photosystem II subunit PsbX.; photosystem II subunit X (PSBX); FUNCTIONS IN: molecular_function unknown; INVOLVED IN: photosynthesis; LOCATED IN: chloroplast thylakoid membrane; EXPRESSED IN: 22 plant structures; EXPRESSED DURING: 13 growth stages; CONTAINS InterPro DOMAIN/s: Photosystem II protein PsbX (InterPro:IPR0095…
Ach_contig20240	conserved hypothetical protein [Ricinus communis]		-1.95004	-1.39076	0	-1.20286	-1.57114	-1.07612	-1.49127		(at2g06520 : 95.5) Encodes a protein with sequence similarity to the spinach photosystem II subunit PsbX.; photosystem II subunit X (PSBX); FUNCTIONS IN: molecular_function unknown; INVOLVED IN: photosynthesis; LOCATED IN: chloroplast thylakoid membrane; EXPRESSED IN: 22 plant structures; EXPRESSED DURING: 13 growth stages; CONTAINS InterPro DOMAIN/s: Photosystem II protein PsbX (InterPro:IPR0095…
Ach_contig6884	unnamed protein product [Vitis vinifera]		-1.19992	0	0	0	-1.21309	0	0		(at2g06520 : 97.1) Encodes a protein with sequence similarity to the spinach photosystem II subunit PsbX.; photosystem II subunit X (PSBX); FUNCTIONS IN: molecular_function unknown; INVOLVED IN: photosynthesis; LOCATED IN: chloroplast thylakoid membrane; EXPRESSED IN: 22 plant structures; EXPRESSED DURING: 13 growth stages; CONTAINS InterPro DOMAIN/s: Photosystem II protein PsbX (InterPro:IPR0095…
Ach_contig9428	predicted protein [Populus trichocarpa]	gi|75099839|sp|O80634.2|PPL2_ARATH	0	0	0	0	-1.4203	0	0		(at2g39470 : 256.0) PsbP like protein 2 (PPL2); FUNCTIONS IN: calcium ion binding; INVOLVED IN: photosynthesis; LOCATED IN: chloroplast thylakoid membrane, chloroplast thylakoid lumen, chloroplast photosystem II, chloroplast, oxygen evolving complex; EXPRESSED IN: 21 plant structures; EXPRESSED DURING: 13 growth stages; CONTAINS InterPro DOMAIN/s: Photosystem II oxygen evolving complex protein Ps…
Ach_contig7720	predicted protein [Populus trichocarpa]	gi|75161418|sp|Q8VY52.1|PPD2_ARATH	-1.32486	0	0	0	-1.53507	0	-1.49722		(at2g28605 : 232.0) Encodes a PsbP domain OEC23 like protein localized in thylakoid (peripheral lumenal side).; Photosystem II reaction center PsbP family protein; FUNCTIONS IN: calcium ion binding; INVOLVED IN: photosynthesis; LOCATED IN: thylakoid, chloroplast; EXPRESSED IN: 21 plant structures; EXPRESSED DURING: 13 growth stages; CONTAINS InterPro DOMAIN/s: Photosystem II oxygen evolving compl…
Ach_contig17730	PREDICTED: psbP domain containing protein 4, chloroplastic [Vitis vinifera]	gi|190358910|sp|O49292.2|PPD4_ARATH	0	-1.36214	0	0	0	0	0		(at1g77090 : 363.0) Mog1/PsbP/DUF1795 like photosystem II reaction center PsbP family protein; FUNCTIONS IN: calcium ion binding; INVOLVED IN: photosynthesis; LOCATED IN: thylakoid, thylakoid lumen, chloroplast thylakoid lumen, chloroplast stroma, chloroplast; EXPRESSED IN: 21 plant structures; EXPRESSED DURING: 13 growth stages; CONTAINS InterPro DOMAIN/s: Photosystem II oxygen evolving complex …
Ach_contig1495	PREDICTED: uncharacterized protein LOC100261162 [Vitis vinifera]		-1.01851	0	0	0	0	0	0		(at5g51545 : 135.0) Encodes LPA2 (low psii accumulation2), an intrinsic thylakoid membrane protein required for efficient assembly of Photosystem II.; low psii accumulation2 (LPA2); INVOLVED IN: photosystem II assembly; LOCATED IN: chloroplast, thylakoid membrane; EXPRESSED IN: 22 plant structures; EXPRESSED DURING: 13 growth stages; Has 38 Blast hits to 38 proteins in 19 species: Archae 0; Bacte…
Ach_contig14362	Putative oxygen evolving enhancer protein 3, identical [Solanum demissum]	gi|75215661|sp|Q9XI73.1|PQL1_ARATH	-1.97331	0	0	0	0	0	0		(at1g14150 : 196.0) Encodes a subunit of the NAD(P)H dehydrogenase complex located in the chloroplast thylakoid lumen.; PsbQ like 2 (PQL2); FUNCTIONS IN: electron transporter, transferring electrons within the cyclic electron transport pathway of photosynthesis activity; INVOLVED IN: photosynthetic electron transport chain; LOCATED IN: in 6 components; EXPRESSED IN: 22 plant structures; EXPRESSED…
Ach_contig14352	Cytochrome P450 [Theobroma cacao]	gi|75319884|sp|Q50EK1.1|C16B1_PICSI	3.48949	0	0	0	0	0	0		Cytochrome P450 716B1	(at5g36110 : 273.0) member of CYP716A; "cytochrome P450, family 716, subfamily A, polypeptide 1" (CYP716A1); FUNCTIONS IN: electron carrier activity, monooxygenase activity, iron ion binding, oxygen binding, heme binding; INVOLVED IN: oxidation reduction; LOCATED IN: endomembrane system; CONTAINS InterPro DOMAIN/s: Cytochrome P450 (InterPro:IPR001128), Cytochrome P450, conserved site (InterPro:IP…
Ach_contig29217	cytochrome P450 [Panax notoginseng]	gi|75319884|sp|Q50EK1.1|C16B1_PICSI	1.26544	0	0	0	0	0	0		Cytochrome P450 716B1	(at5g36110 : 206.0) member of CYP716A; "cytochrome P450, family 716, subfamily A, polypeptide 1" (CYP716A1); FUNCTIONS IN: electron carrier activity, monooxygenase activity, iron ion binding, oxygen binding, heme binding; INVOLVED IN: oxidation reduction; LOCATED IN: endomembrane system; CONTAINS InterPro DOMAIN/s: Cytochrome P450 (InterPro:IPR001128), Cytochrome P450, conserved site (InterPro:IP…
Ach_contig29153	PREDICTED: cytochrome P450 716B2 like [Fragaria vesca subsp. vesca]	gi|75319883|sp|Q50EK0.1|C16B2_PICSI	1.31931	0	0	0	0	0	0		Cytochrome P450 716B2	(at5g36110 : 427.0) member of CYP716A; "cytochrome P450, family 716, subfamily A, polypeptide 1" (CYP716A1); FUNCTIONS IN: electron carrier activity, monooxygenase activity, iron ion binding, oxygen binding, heme binding; INVOLVED IN: oxidation reduction; LOCATED IN: endomembrane system; CONTAINS InterPro DOMAIN/s: Cytochrome P450 (InterPro:IPR001128), Cytochrome P450, conserved site (InterPro:IP…
Ach_contig29216	Cytochrome P450 [Theobroma cacao]	gi|75319883|sp|Q50EK0.1|C16B2_PICSI	1.90895	0	-1.43207	0	1.50911	1.6089	0		Cytochrome P450 716B2	(at5g36110 : 605.0) member of CYP716A; "cytochrome P450, family 716, subfamily A, polypeptide 1" (CYP716A1); FUNCTIONS IN: electron carrier activity, monooxygenase activity, iron ion binding, oxygen binding, heme binding; INVOLVED IN: oxidation reduction; LOCATED IN: endomembrane system; CONTAINS InterPro DOMAIN/s: Cytochrome P450 (InterPro:IPR001128), Cytochrome P450, conserved site (InterPro:IP…
Ach_contig29215	Cytochrome P450 [Theobroma cacao]	gi|75319883|sp|Q50EK0.1|C16B2_PICSI	0	0	0	0	1.14042	1.23081	0		Cytochrome P450 716B2	(at5g36110 : 595.0) member of CYP716A; "cytochrome P450, family 716, subfamily A, polypeptide 1" (CYP716A1); FUNCTIONS IN: electron carrier activity, monooxygenase activity, iron ion binding, oxygen binding, heme binding; INVOLVED IN: oxidation reduction; LOCATED IN: endomembrane system; CONTAINS InterPro DOMAIN/s: Cytochrome P450 (InterPro:IPR001128), Cytochrome P450, conserved site (InterPro:IP…
Ach_contig8762	hypothetical protein PRUPE_ppa023510mg [Prunus persica]	gi|75314129|sp|Q9SZ46.1|C82C4_ARATH	0	0	0	1.48457	1.51235	1.50945	1.69269		Cytochrome P450 82C4	(at4g31970 : 416.0) member of CYP82C; "cytochrome P450, family 82, subfamily C, polypeptide 2" (CYP82C2); FUNCTIONS IN: electron carrier activity, monooxygenase activity, iron ion binding, oxygen binding, heme binding; INVOLVED IN: oxidation reduction; LOCATED IN: endomembrane system; CONTAINS InterPro DOMAIN/s: Cytochrome P450 (InterPro:IPR001128), Cytochrome P450, conserved site (InterPro:IPR01…
Ach_contig9070	cytochrome P450 [Populus trichocarpa]	gi|75313563|sp|Q9SLP1.1|C78A9_ARATH	-1.18741	0	0	0	-2.07994	-1.3433	0		Cytochrome P450 78A9	(at3g61880 : 600.0) Encodes a cytochrome p450 monooxygenase. Overexpression of this gene allows fruit growth independently of fertilization. The gene is normally expressed only in floral organs(during the Arabidopsis stage 14 flower) and in the funiculus at anthesis.; cytochrome p450 78a9 (CYP78A9); FUNCTIONS IN: monooxygenase activity, oxygen binding; INVOLVED IN: fruit development; LOCATED IN: …
Ach_contig1155	PREDICTED: cytochrome P450 86B1 [Vitis vinifera]	gi|75309222|sp|Q9FMY1.1|C86B1_ARATH	-1.18373	0	0	0	0	0	0		Cytochrome P450 86B1	(at4g39490 : 545.0) member of CYP96A; "cytochrome P450, family 96, subfamily A, polypeptide 10" (CYP96A10); FUNCTIONS IN: electron carrier activity, monooxygenase activity, iron ion binding, heme binding; INVOLVED IN: oxidation reduction; LOCATED IN: endomembrane system; EXPRESSED IN: 6 plant structures; EXPRESSED DURING: 4 anthesis, C globular stage; CONTAINS InterPro DOMAIN/s: Cytochrome P450 (…
Ach_contig28288	hypothetical protein PRUPE_ppa004341mg [Prunus persica]	gi|75291347|sp|Q6NKZ8.1|C14A2_ARATH	0	0	0	0	2.35376	0	2.20148		Cytochrome P450 714A2	(at5g24900 : 97.1) member of CYP714A; "cytochrome P450, family 714, subfamily A, polypeptide 2" (CYP714A2); FUNCTIONS IN: electron carrier activity, monooxygenase activity, iron ion binding, oxygen binding, heme binding; INVOLVED IN: oxidation reduction; LOCATED IN: endomembrane system; CONTAINS InterPro DOMAIN/s: Cytochrome P450 (InterPro:IPR001128), Cytochrome P450, E class, group I (InterPro:I…
Ach_contig11382	RecName: Full=Geraniol 8 hydroxylase; AltName: Full=Cytochrome P450 76B6; AltName: Full=Geraniol 10 hydroxylase; Short=CrG10H >gi|17065916|emb|CAC80883.1| geraniol 10 hydroxylase [Catharanthus roseus]	gi|75161264|sp|Q8VWZ7.1|C76B6_CATRO	-1.28173	0	0	0	0	0	0		Geraniol 8 hydroxylase	(at2g45570 : 440.0) member of CYP76C; "cytochrome P450, family 76, subfamily C, polypeptide 2" (CYP76C2); FUNCTIONS IN: electron carrier activity, monooxygenase activity, iron ion binding, oxygen binding, heme binding; INVOLVED IN: oxidation reduction; EXPRESSED IN: stem, sepal, male gametophyte, carpel, stamen; EXPRESSED DURING: 4 anthesis; CONTAINS InterPro DOMAIN/s: Cytochrome P450 (InterPro:I…
Ach_contig28691	putative ripening related P 450 enzyme [Vitis vinifera]	gi|75161264|sp|Q8VWZ7.1|C76B6_CATRO	-2.182	-1.27725	0	0	0	0	0		Geraniol 8 hydroxylase	(at2g45550 : 442.0) member of CYP76C; "cytochrome P450, family 76, subfamily C, polypeptide 4" (CYP76C4); FUNCTIONS IN: electron carrier activity, monooxygenase activity, iron ion binding, oxygen binding, heme binding; INVOLVED IN: oxidation reduction; EXPRESSED IN: stem, root, carpel; EXPRESSED DURING: 4 anthesis; CONTAINS InterPro DOMAIN/s: Cytochrome P450 (InterPro:IPR001128), Cytochrome P450,…
Ach_contig3790	PREDICTED: cytochrome P450 87A3 like [Solanum lycopersicum]	gi|73917647|sp|Q7XU38.3|C87A3_ORYSJ	0	0	0	0	-3.85648	0	-3.88091		Cytochrome P450 87A3	(q7xu38|c87a3_orysa : 61.2) Cytochrome P450 87A3 (EC 1.14. . ) Oryza sativa (Rice) & (at1g12740 : 60.1) encodes a protein with cytochrome P450 domain; "cytochrome P450, family 87, subfamily A, polypeptide 2" (CYP87A2); FUNCTIONS IN: electron carrier activity, monooxygenase activity, iron ion binding, oxygen binding, heme binding; INVOLVED IN: oxidation reduction; EXPRESSED IN: root; CONTAINS Inte…
Ach_contig3788	PREDICTED: cytochrome P450 87A3 like [Fragaria vesca subsp. vesca]	gi|73917647|sp|Q7XU38.3|C87A3_ORYSJ	-3.52229	0	0	0	-4.42324	0	-3.49461		Cytochrome P450 87A3	(at1g12740 : 154.0) encodes a protein with cytochrome P450 domain; "cytochrome P450, family 87, subfamily A, polypeptide 2" (CYP87A2); FUNCTIONS IN: electron carrier activity, monooxygenase activity, iron ion binding, oxygen binding, heme binding; INVOLVED IN: oxidation reduction; EXPRESSED IN: root; CONTAINS InterPro DOMAIN/s: Cytochrome P450 (InterPro:IPR001128), Cytochrome P450, E class, group…
Ach_contig3789	cytochrome P450 [Populus trichocarpa]	gi|73917647|sp|Q7XU38.3|C87A3_ORYSJ	0	0	0	0	-3.91876	0	-7		Cytochrome P450 87A3	(at1g12740 : 65.9) encodes a protein with cytochrome P450 domain; "cytochrome P450, family 87, subfamily A, polypeptide 2" (CYP87A2); FUNCTIONS IN: electron carrier activity, monooxygenase activity, iron ion binding, oxygen binding, heme binding; INVOLVED IN: oxidation reduction; EXPRESSED IN: root; CONTAINS InterPro DOMAIN/s: Cytochrome P450 (InterPro:IPR001128), Cytochrome P450, E class, group …
Ach_contig34825	PREDICTED: NADPH cytochrome P450 reductase like [Vitis vinifera]	gi|730125|sp|Q05001.1|NCPR_CATRO	2.013	0	0	0	0	0	0		NADPH cytochrome P450 reductase	(q05001|ncpr_catro : 578.0) NADPH cytochrome P450 reductase (EC 1.6.2.4) (CPR) (P450R) Catharanthus roseus (Rosy periwinkle) (Madagascar periwinkle) & (at4g30210 : 552.0) Encodes NADPH cytochrome P450 reductase that catalyzes the first oxidative step of the phenylpropanoid general pathway.; P450 reductase 2 (ATR2); FUNCTIONS IN: NADPH hemoprotein reductase activity; INVOLVED IN: phenylpropanoid m…
Ach_contig34823	PREDICTED: NADPH cytochrome P450 reductase like [Vitis vinifera]	gi|730125|sp|Q05001.1|NCPR_CATRO	1.87076	0	0	0	0	0	0		NADPH cytochrome P450 reductase	(q05001|ncpr_catro : 989.0) NADPH cytochrome P450 reductase (EC 1.6.2.4) (CPR) (P450R) Catharanthus roseus (Rosy periwinkle) (Madagascar periwinkle) & (at4g30210 : 949.0) Encodes NADPH cytochrome P450 reductase that catalyzes the first oxidative step of the phenylpropanoid general pathway.; P450 reductase 2 (ATR2); FUNCTIONS IN: NADPH hemoprotein reductase activity; INVOLVED IN: phenylpropanoid m…
Ach_contig34824	NADPH cytochrome P450 reductase [Petroselinum crispum]	gi|730125|sp|Q05001.1|NCPR_CATRO	1.4859	0	0	0	0	0	0		NADPH cytochrome P450 reductase	(q05001|ncpr_catro : 393.0) NADPH cytochrome P450 reductase (EC 1.6.2.4) (CPR) (P450R) Catharanthus roseus (Rosy periwinkle) (Madagascar periwinkle) & (at4g30210 : 381.0) Encodes NADPH cytochrome P450 reductase that catalyzes the first oxidative step of the phenylpropanoid general pathway.; P450 reductase 2 (ATR2); FUNCTIONS IN: NADPH hemoprotein reductase activity; INVOLVED IN: phenylpropanoid m…
Ach_contig32167	cytochrome P450 [Populus trichocarpa]	gi|5921185|sp|O64636.1|C76C1_ARATH	0	0	1.04031	0	0	0	0		Cytochrome P450 76C1	(at4g12300 : 270.0) member of CYP706A; "cytochrome P450, family 706, subfamily A, polypeptide 4" (CYP706A4); FUNCTIONS IN: electron carrier activity, monooxygenase activity, iron ion binding, oxygen binding, heme binding; INVOLVED IN: oxidation reduction; LOCATED IN: cellular_component unknown; EXPRESSED IN: 22 plant structures; EXPRESSED DURING: 11 growth stages; CONTAINS InterPro DOMAIN/s: Cyto…
Ach_contig21687	PREDICTED: flavonoid 3' monooxygenase like [Fragaria vesca subsp. vesca]	gi|5915853|sp|O81973.1|C93A3_SOYBN	-1.17066	0	0	0	0	0	0		Cytochrome P450 93A3	(at4g12300 : 535.0) member of CYP706A; "cytochrome P450, family 706, subfamily A, polypeptide 4" (CYP706A4); FUNCTIONS IN: electron carrier activity, monooxygenase activity, iron ion binding, oxygen binding, heme binding; INVOLVED IN: oxidation reduction; LOCATED IN: cellular_component unknown; EXPRESSED IN: 22 plant structures; EXPRESSED DURING: 11 growth stages; CONTAINS InterPro DOMAIN/s: Cyto…
Ach_contig30699	PREDICTED: cytochrome P450 82A3 like [Vitis vinifera]	gi|5915844|sp|O49858.1|C82A3_SOYBN	-1.27251	0	0	0	1.28284	0	0		Cytochrome P450 82A3	(o49858|c82a3_soybn : 556.0) Cytochrome P450 82A3 (EC 1.14. . ) (P450 CP6) Glycine max (Soybean) & (at4g31940 : 538.0) member of CYP82C; "cytochrome P450, family 82, subfamily C, polypeptide 4" (CYP82C4); FUNCTIONS IN: electron carrier activity, monooxygenase activity, iron ion binding, oxygen binding, heme binding; INVOLVED IN: oxidation reduction; LOCATED IN: endomembrane system; EXPRESSED IN: …
Ach_contig24319	Cytochrome P450, putative [Theobroma cacao]	gi|5915844|sp|O49858.1|C82A3_SOYBN	0	0	0	0	0	-1.06156	0		Cytochrome P450 82A3	(o49858|c82a3_soybn : 420.0) Cytochrome P450 82A3 (EC 1.14. . ) (P450 CP6) Glycine max (Soybean) & (at4g31940 : 397.0) member of CYP82C; "cytochrome P450, family 82, subfamily C, polypeptide 4" (CYP82C4); FUNCTIONS IN: electron carrier activity, monooxygenase activity, iron ion binding, oxygen binding, heme binding; INVOLVED IN: oxidation reduction; LOCATED IN: endomembrane system; EXPRESSED IN: …
Ach_contig20413	PREDICTED: isoflavone 2' hydroxylase like [Vitis vinifera]	gi|5915842|sp|P93147.2|C81E1_GLYEC	3.60666	2.02479	0	0	0	0	0		Isoflavone 2' hydroxylase	(at4g37370 : 513.0) member of CYP81D; "cytochrome P450, family 81, subfamily D, polypeptide 8" (CYP81D8); FUNCTIONS IN: electron carrier activity, monooxygenase activity, iron ion binding, oxygen binding, heme binding; INVOLVED IN: response to karrikin; LOCATED IN: endoplasmic reticulum, plasma membrane; EXPRESSED IN: 20 plant structures; EXPRESSED DURING: 13 growth stages; CONTAINS InterPro DOMA…
Ach_contig12769	PREDICTED: isoflavone 2' hydroxylase like [Vitis vinifera]	gi|5915842|sp|P93147.2|C81E1_GLYEC	0	0	0	0	-2.46525	-2.79765	-2.44116		Isoflavone 2' hydroxylase	(at2g23190 : 259.0) member of CYP81D; "cytochrome P450, family 81, subfamily D, polypeptide 7" (CYP81D7); FUNCTIONS IN: electron carrier activity, monooxygenase activity, iron ion binding, oxygen binding, heme binding; INVOLVED IN: oxidation reduction; LOCATED IN: endomembrane system; CONTAINS InterPro DOMAIN/s: Cytochrome P450 (InterPro:IPR001128), Cytochrome P450, conserved site (InterPro:IPR01…
Ach_contig5015	unnamed protein product [Vitis vinifera]	gi|5915835|sp|P93530.1|C71D6_SOLCH	0	0	0	0	-2.88235	0	0		Cytochrome P450 71D6	(at3g26330 : 77.8) putative cytochrome P450; "cytochrome P450, family 71, subfamily B, polypeptide 37" (CYP71B37); FUNCTIONS IN: electron carrier activity, monooxygenase activity, iron ion binding, oxygen binding, heme binding; INVOLVED IN: oxidation reduction; EXPRESSED IN: 11 plant structures; EXPRESSED DURING: 4 anthesis, F mature embryo stage, petal differentiation and expansion stage, E expa…
Ach_contig30310	NADPH cytochrome P 450 reductase [Ophiorrhiza pumila]	gi|585550|sp|P37116.1|NCPR_PHAAU	2.05581	0	1.50941	0	0	0	0		NADPH cytochrome P450 reductase	(p37116|ncpr_phaau : 268.0) NADPH cytochrome P450 reductase (EC 1.6.2.4) (CPR) (P450R) Phaseolus aureus (Mung bean) (Vigna radiata) & (at4g24520 : 262.0) Encodes a cyp450 reductase likely to be involved in phenylpropanoid metabolism.; P450 reductase 1 (ATR1); CONTAINS InterPro DOMAIN/s: Oxidoreductase FAD/NAD(P) binding (InterPro:IPR001433), Ferredoxin reductase type FAD binding domain (InterPro:…
Ach_contig30311	hypothetical protein PRUPE_ppa002280mg [Prunus persica]	gi|585550|sp|P37116.1|NCPR_PHAAU	1.35117	0	0	0	0	0	0		NADPH cytochrome P450 reductase	(p37116|ncpr_phaau : 691.0) NADPH cytochrome P450 reductase (EC 1.6.2.4) (CPR) (P450R) Phaseolus aureus (Mung bean) (Vigna radiata) & (at4g24520 : 653.0) Encodes a cyp450 reductase likely to be involved in phenylpropanoid metabolism.; P450 reductase 1 (ATR1); CONTAINS InterPro DOMAIN/s: Oxidoreductase FAD/NAD(P) binding (InterPro:IPR001433), Ferredoxin reductase type FAD binding domain (InterPro:…
Ach_contig12623	PREDICTED: cytochrome P450 77A2 [Vitis vinifera]	gi|584867|sp|P37124.1|C77A2_SOLME	0	0	-3.21829	0	-4.74965	0	-6.00753		Cytochrome P450 77A2	(p37124|c77a2_solme : 244.0) Cytochrome P450 77A2 (EC 1.14. . ) (CYPLXXVIIA2) (P 450EG5) Solanum melongena (Eggplant) (Aubergine) & (at5g04660 : 234.0) encodes a protein with cytochrome P450 domain; "cytochrome P450, family 77, subfamily A, polypeptide 4" (CYP77A4); FUNCTIONS IN: electron carrier activity, monooxygenase activity, iron ion binding, oxygen binding, heme binding; INVOLVED IN: oxidat…
Ach_contig12624	hypothetical protein VITISV_042049 [Vitis vinifera]	gi|584867|sp|P37124.1|C77A2_SOLME	0	0	0	0	-6.35792	-4.18832	-3.34825		Cytochrome P450 77A2	(p37124|c77a2_solme : 264.0) Cytochrome P450 77A2 (EC 1.14. . ) (CYPLXXVIIA2) (P 450EG5) Solanum melongena (Eggplant) (Aubergine) & (at5g04660 : 253.0) encodes a protein with cytochrome P450 domain; "cytochrome P450, family 77, subfamily A, polypeptide 4" (CYP77A4); FUNCTIONS IN: electron carrier activity, monooxygenase activity, iron ion binding, oxygen binding, heme binding; INVOLVED IN: oxidat…
Ach_contig37323	PREDICTED: secologanin synthase like [Solanum lycopersicum]	gi|461812|sp|Q05047.1|C72A1_CATRO	0	1.30174	1.22234	0	0	0	0		Secologanin synthase	(at3g14690 : 457.0) putative cytochrome P450; "cytochrome P450, family 72, subfamily A, polypeptide 15" (CYP72A15); FUNCTIONS IN: electron carrier activity, monooxygenase activity, iron ion binding, oxygen binding, heme binding; INVOLVED IN: response to cyclopentenone; LOCATED IN: endomembrane system; EXPRESSED IN: 22 plant structures; EXPRESSED DURING: 13 growth stages; CONTAINS InterPro DOMAIN/…
Ach_contig28509	PREDICTED: secologanin synthase like [Fragaria vesca subsp. vesca]	gi|461812|sp|Q05047.1|C72A1_CATRO	2.65277	0	0	0	0	0	0		Secologanin synthase	(at3g14690 : 483.0) putative cytochrome P450; "cytochrome P450, family 72, subfamily A, polypeptide 15" (CYP72A15); FUNCTIONS IN: electron carrier activity, monooxygenase activity, iron ion binding, oxygen binding, heme binding; INVOLVED IN: response to cyclopentenone; LOCATED IN: endomembrane system; EXPRESSED IN: 22 plant structures; EXPRESSED DURING: 13 growth stages; CONTAINS InterPro DOMAIN/…
Ach_contig17351	hypothetical protein PRUPE_ppa004414mg [Prunus persica]	gi|461812|sp|Q05047.1|C72A1_CATRO	3.3816	1.97217	0	0	0	0	0		Secologanin synthase	(at3g14610 : 267.0) putative cytochrome P450; "cytochrome P450, family 72, subfamily A, polypeptide 7" (CYP72A7); FUNCTIONS IN: electron carrier activity, monooxygenase activity, iron ion binding, oxygen binding, heme binding; INVOLVED IN: oxidation reduction; LOCATED IN: endoplasmic reticulum; EXPRESSED IN: 16 plant structures; EXPRESSED DURING: 6 growth stages; CONTAINS InterPro DOMAIN/s: Cytoc…
Ach_contig17352	Cytochrome P450, putative [Theobroma cacao]	gi|461812|sp|Q05047.1|C72A1_CATRO	1.65109	1.83958	0	0	0	0	0		Secologanin synthase	(at3g14690 : 435.0) putative cytochrome P450; "cytochrome P450, family 72, subfamily A, polypeptide 15" (CYP72A15); FUNCTIONS IN: electron carrier activity, monooxygenase activity, iron ion binding, oxygen binding, heme binding; INVOLVED IN: response to cyclopentenone; LOCATED IN: endomembrane system; EXPRESSED IN: 22 plant structures; EXPRESSED DURING: 13 growth stages; CONTAINS InterPro DOMAIN/…
Ach_contig2145	PREDICTED: cytochrome P450 83B1 [Vitis vinifera]	gi|313118168|sp|C0SJS3.1|ANGS_PASSA	-3.56367	0	0	0	0	0	0		Angelicin synthase	(at3g48280 : 55.5) putative cytochrome P450; "cytochrome P450, family 71, subfamily A, polypeptide 25" (CYP71A25); FUNCTIONS IN: electron carrier activity, monooxygenase activity, iron ion binding, oxygen binding, heme binding; INVOLVED IN: oxidation reduction; CONTAINS InterPro DOMAIN/s: Cytochrome P450 (InterPro:IPR001128), Cytochrome P450, conserved site (InterPro:IPR017972), Cytochrome P450, …
Ach_contig5014	PREDICTED: cytochrome P450 83B1 [Vitis vinifera]	gi|311033356|sp|P24465.2|C71A1_PERAE	0	0	0	0	0	-2.07439	0		Cytochrome P450 71A1	(at3g26300 : 178.0) putative cytochrome P450; "cytochrome P450, family 71, subfamily B, polypeptide 34" (CYP71B34); FUNCTIONS IN: electron carrier activity, monooxygenase activity, iron ion binding, oxygen binding, heme binding; INVOLVED IN: oxidation reduction; LOCATED IN: endomembrane system; EXPRESSED IN: 22 plant structures; EXPRESSED DURING: 13 growth stages; CONTAINS InterPro DOMAIN/s: Cyto…
Ach_contig14351	cytochrome P450 [Catharanthus roseus]	gi|28380196|sp|Q8W4T9.1|T13H_TAXCU	3.36275	0	0	0	0	0	0		Taxane 13 alpha hydroxylase	(at5g36140 : 87.4) member of CYP716A; "cytochrome P450, family 716, subfamily A, polypeptide 2" (CYP716A2); FUNCTIONS IN: electron carrier activity, monooxygenase activity, iron ion binding, heme binding; LOCATED IN: endomembrane system; EXPRESSED IN: root; CONTAINS InterPro DOMAIN/s: Cytochrome P450 (InterPro:IPR001128); BEST Arabidopsis thaliana protein match is: cytochrome P450, family 716, su…
Ach_contig2147	Cytochrome P450 [Theobroma cacao]	gi|21542404|sp|Q9LIP3.2|C71BY_ARATH	-3.44859	0	0	0	0	0	0		Cytochrome P450 71B37	(at2g02580 : 241.0) member of CYP71B; "cytochrome P450, family 71, subfamily B, polypeptide 9" (CYP71B9); FUNCTIONS IN: electron carrier activity, monooxygenase activity, iron ion binding, oxygen binding, heme binding; INVOLVED IN: oxidation reduction; EXPRESSED IN: carpel; EXPRESSED DURING: 4 anthesis; CONTAINS InterPro DOMAIN/s: Cytochrome P450 (InterPro:IPR001128), Cytochrome P450, E class, gr…
Ach_contig30062	PREDICTED: cytochrome P450 94A1 like [Vitis vinifera]	gi|17366212|sp|O81117.2|C94A1_VICSA	2.5236	0	0	0	0	0	0		Cytochrome P450 94A1	(at5g63450 : 386.0) member of CYP94B; "cytochrome P450, family 94, subfamily B, polypeptide 1" (CYP94B1); FUNCTIONS IN: electron carrier activity, monooxygenase activity, iron ion binding, oxygen binding, heme binding; INVOLVED IN: oxidation reduction; LOCATED IN: endomembrane system; EXPRESSED IN: 10 plant structures; EXPRESSED DURING: 4 anthesis, petal differentiation and expansion stage; CONTA…
Ach_contig9931	PREDICTED: isoflavone 2' hydroxylase like [Solanum lycopersicum]	gi|13878373|sp|Q9FG65.1|C81D1_ARATH	0	0	0	0	1.22385	0	1.30977		Cytochrome P450 81D1	(at5g10600 : 431.0) member of CYP81K; "cytochrome P450, family 81, subfamily K, polypeptide 2" (CYP81K2); FUNCTIONS IN: electron carrier activity, monooxygenase activity, iron ion binding, oxygen binding, heme binding; INVOLVED IN: oxidation reduction; CONTAINS InterPro DOMAIN/s: Cytochrome P450 (InterPro:IPR001128), Cytochrome P450, E class, group I (InterPro:IPR002401), Cytochrome P450, conserv…
Ach_contig34778	PREDICTED: isoflavone 2' hydroxylase like [Fragaria vesca subsp. vesca]	gi|13878373|sp|Q9FG65.1|C81D1_ARATH	-1.40873	0	0	0	0	0	0		Cytochrome P450 81D1	(at4g37370 : 575.0) member of CYP81D; "cytochrome P450, family 81, subfamily D, polypeptide 8" (CYP81D8); FUNCTIONS IN: electron carrier activity, monooxygenase activity, iron ion binding, oxygen binding, heme binding; INVOLVED IN: response to karrikin; LOCATED IN: endoplasmic reticulum, plasma membrane; EXPRESSED IN: 20 plant structures; EXPRESSED DURING: 13 growth stages; CONTAINS InterPro DOMA…
Ach_contig34779	Cytochrome P450, family 81, subfamily D, polypeptide 8 [Theobroma cacao]	gi|13878373|sp|Q9FG65.1|C81D1_ARATH	-1.49163	0	0	0	0	0	0		Cytochrome P450 81D1	(at4g37340 : 188.0) member of CYP81D; "cytochrome P450, family 81, subfamily D, polypeptide 3" (CYP81D3); FUNCTIONS IN: electron carrier activity, monooxygenase activity, iron ion binding, oxygen binding, heme binding; INVOLVED IN: oxidation reduction; CONTAINS InterPro DOMAIN/s: Cytochrome P450 (InterPro:IPR001128), Cytochrome P450, conserved site (InterPro:IPR017972), Cytochrome P450, E class, …
Ach_contig5016	PREDICTED: cytochrome P450 83B1 [Vitis vinifera]	gi|13878365|sp|O65782.1|C83B1_ARATH	0	0	0	0	-2.09588	0	-2.26916		Cytochrome P450 83B1	(at4g31500 : 240.0) Encodes an oxime metabolizing enzyme in the biosynthetic pathway of glucosinolates. Is required for phytochrome signal transduction in red light. Mutation confers auxin overproduction.; "cytochrome P450, family 83, subfamily B, polypeptide 1" (CYP83B1); FUNCTIONS IN: oxidoreductase activity, acting on paired donors, with incorporation or reduction of molecular oxygen, NADH or …
Ach_contig2146	PREDICTED: cytochrome P450 83B1 [Vitis vinifera]	gi|13878365|sp|O65782.1|C83B1_ARATH	-4.63041	0	0	0	0	0	0		Cytochrome P450 83B1	(at4g31500 : 139.0) Encodes an oxime metabolizing enzyme in the biosynthetic pathway of glucosinolates. Is required for phytochrome signal transduction in red light. Mutation confers auxin overproduction.; "cytochrome P450, family 83, subfamily B, polypeptide 1" (CYP83B1); FUNCTIONS IN: oxidoreductase activity, acting on paired donors, with incorporation or reduction of molecular oxygen, NADH or …
Ach_contig32171	PREDICTED: cytochrome P450 76C1 like [Vitis vinifera]	gi|1345642|sp|P48418.1|C75A1_PETHY	-1.2006	0	0	0	0	0	0		Flavonoid 3',5' hydroxylase 1	(at4g12320 : 523.0) member of CYP706A; "cytochrome P450, family 706, subfamily A, polypeptide 6" (CYP706A6); FUNCTIONS IN: electron carrier activity, monooxygenase activity, iron ion binding, oxygen binding, heme binding; INVOLVED IN: oxidation reduction; LOCATED IN: endomembrane system; CONTAINS InterPro DOMAIN/s: Cytochrome P450 (InterPro:IPR001128), Cytochrome P450, conserved site (InterPro:IP…
Ach_contig17135	hypothetical protein PRUPE_ppa005322mg [Prunus persica]	gi|1345642|sp|P48418.1|C75A1_PETHY	-1.62534	0	0	0	-1.27024	0	0		Flavonoid 3',5' hydroxylase 1	(at4g12330 : 397.0) member of CYP706A; "cytochrome P450, family 706, subfamily A, polypeptide 7" (CYP706A7); FUNCTIONS IN: electron carrier activity, monooxygenase activity, iron ion binding, oxygen binding, heme binding; INVOLVED IN: oxidation reduction; LOCATED IN: cellular_component unknown; EXPRESSED IN: root; CONTAINS InterPro DOMAIN/s: Cytochrome P450 (InterPro:IPR001128), Cytochrome P450, …
Ach_contig33100	Cytochrome P450 [Theobroma cacao]	gi|122248687|sp|Q2QYH7.1|C14C2_ORYSJ	1.22733	0	-1.47373	0	1.12563	1.05285	0		Cytochrome P450 714C2	(at5g24910 : 449.0) member of CYP714A; "cytochrome P450, family 714, subfamily A, polypeptide 1" (CYP714A1); FUNCTIONS IN: electron carrier activity, monooxygenase activity, iron ion binding, oxygen binding, heme binding; INVOLVED IN: oxidation reduction; LOCATED IN: endomembrane system; EXPRESSED IN: 10 plant structures; EXPRESSED DURING: 4 anthesis, F mature embryo stage, petal differentiation …
Ach_contig28289	Cytochrome P450 [Theobroma cacao]	gi|122248687|sp|Q2QYH7.1|C14C2_ORYSJ	0	0	0	0	1.556	0	0		Cytochrome P450 714C2	(at5g24910 : 485.0) member of CYP714A; "cytochrome P450, family 714, subfamily A, polypeptide 1" (CYP714A1); FUNCTIONS IN: electron carrier activity, monooxygenase activity, iron ion binding, oxygen binding, heme binding; INVOLVED IN: oxidation reduction; LOCATED IN: endomembrane system; EXPRESSED IN: 10 plant structures; EXPRESSED DURING: 4 anthesis, F mature embryo stage, petal differentiation …
Ach_contig14353	putative cytochrome P450, partial [Aralia elata]		3.4657	0	0	0	0	0	0			(at5g36110 : 58.2) member of CYP716A; "cytochrome P450, family 716, subfamily A, polypeptide 1" (CYP716A1); FUNCTIONS IN: electron carrier activity, monooxygenase activity, iron ion binding, oxygen binding, heme binding; INVOLVED IN: oxidation reduction; LOCATED IN: endomembrane system; CONTAINS InterPro DOMAIN/s: Cytochrome P450 (InterPro:IPR001128), Cytochrome P450, conserved site (InterPro:IPR…
