# Supplementary material for: Comparative transcriptome analysis of the interaction between Actinidia chinensis var. chinensis and Pseudomonas syringae pv. actinidiae in absence and presence of acibenzolar-S-methyl
Source: BMC Genomics. 2018 Aug 6;19:585. doi: 10.1186/s12864-018-4967-4 (PMC6090863; doi:10.1186/s12864-018-4967-4)
Supplement: Supplementary file 11 — Table S8. List of subset of differentially expressed genes (DEGs) involved in ethylene biosynthesis and signalling. (XLSX 467 kb) [file 12864_2018_4967_MOESM11_ESM.xlsx]

## Sheet: ETILENE_ok
Additional file 11: Table S8. List of DEGs involved in Ethylene biosynthesis and signaling
Transcripts ID	Predicted Function (Blastx_vs_nr)	gene ID swissprot/nr	Log2FC for each library contrast
			HC_vs_I3	HC_vs_I24	HC_vs_I48	I3_vs_ASM-I3	I24_vs_ASM-I24	I48_vs_ ASM-I48	HC_vs_ASM	abreviation	A. chinensis HongYang ortholog	KEGG_orthologs	description
Ach_contig22185	PREDICTED: homocysteine S methyltransferase 1 [Vitis vinifera]	gi|334306355|sp|A4ZGQ8.1|HMT1_BRAOT	4.58441	2.58323	0	0	0	-1.43119	0	HMT1	Achn221921	K00547	(at3g25900 : 489.0) HMT 1; CONTAINS InterPro DOMAIN/s: Homocysteine S methyltransferase (InterPro:IPR003726); BEST Arabidopsis thaliana protein match is: homocysteine S methyltransferase 3 (TAIR:AT3G22740.1). & (q9fun0|hmt1_maize : 429.0) Homocysteine S methyltransferase 1 (EC 2.1.1.10) (S methylmethionine:homocysteine methyltransferase 1) (SMM:Hcy S methyltransferase 1) (ZmHMT 1) Zea mays (Maize…
Ach_contig16088	PREDICTED: selenocysteine methyltransferase like [Citrus sinensis]	gi|50400668|sp|Q9M1W4.1|HMT2_ARATH	0	1.79764	0	0	0	0	0	HMT2	Achn030541	K00547	(at3g63250 : 506.0) Encodes a homocysteine methyltransferase (HMT). Among the three HMT coding genes in the genome, HMT2 is responsible for a significant proportion of HMT activity in the flower stalks and silique hulls. However, HMT2 does not significantly contribute to the total HMT activity in seeds.; homocysteine methyltransferase 2 (HMT2); FUNCTIONS IN: homocysteine S methyltransferase activ…
Ach_contig37240	Cobalamin independent synthase family protein isoform 1 [Theobroma cacao]	gi|8134570|sp|Q42699.1|METE_CATRO	0	0	-1.76597	0	0	0	0	METE	Achn008171	K00549	(q42699|mete_catro : 1339.0) 5 methyltetrahydropteroyltriglutamate homocysteine methyltransferase (EC 2.1.1.14) (Vitamin B12 independent methionine synthase isozyme) (Cobalamin independent methionine synthase isozyme) Catharanthus roseus (Rosy periwinkle) (Madag & (at5g17920 : 1328.0) Encodes a cytosolic cobalamin independent methionine synthase, involved in methionine regeneration via the activa…
Ach_contig37239	methionine synthase [Camellia sinensis]	gi|8134568|sp|P93263.1|METE_MESCR	1.65628	0	-1.32727	0	0	0	0	METE	Achn256141	K00549	(p93263|mete_mescr : 408.0) 5 methyltetrahydropteroyltriglutamate homocysteine methyltransferase (EC 2.1.1.14) (Vitamin B12 independent methionine synthase isozyme) (Cobalamin independent methionine synthase isozyme) Mesembryanthemum crystallinum (Common ice pl & (at5g17920 : 392.0) Encodes a cytosolic cobalamin independent methionine synthase, involved in methionine regeneration via the activate…
Ach_contig21471	methionine synthase [Camellia sinensis]	gi|8134570|sp|Q42699.1|METE_CATRO	1.54273	0	-1.57347	0	0	0	0	METE	Achn256141	K00549	(q42699|mete_catro : 444.0) 5 methyltetrahydropteroyltriglutamate homocysteine methyltransferase (EC 2.1.1.14) (Vitamin B12 independent methionine synthase isozyme) (Cobalamin independent methionine synthase isozyme) Catharanthus roseus (Rosy periwinkle) (Madag & (at5g17920 : 436.0) Encodes a cytosolic cobalamin independent methionine synthase, involved in methionine regeneration via the activate…
Ach_contig37238	vitamin b12 independent methionine synthase [Populus trichocarpa]	gi|8134569|sp|Q42662.2|METE_SOLSC	1.51347	0	0	0	0	0	0	METE	Achn058831		(q42699|mete_catro : 166.0) 5 methyltetrahydropteroyltriglutamate homocysteine methyltransferase (EC 2.1.1.14) (Vitamin B12 independent methionine synthase isozyme) (Cobalamin independent methionine synthase isozyme) Catharanthus roseus (Rosy periwinkle) (Madag & (at5g17920 : 162.0) Encodes a cytosolic cobalamin independent methionine synthase, involved in methionine regeneration via the activate…
Ach_contig18114	S adenosylmethionine synthase 1; Short=AdoMet synthase 1; AltName: Full=Methionine adenosyltransferase 1; Short=MAT 1 >gi|726030|gb|AAA81378.1| S adenosylmethionine synthetase [Actinidia chinensis]	gi|1708995|sp|P50301.1|METK1_ACTCH	3.17784	0	0	0	0	0	0	SAMS	Achn153841		(original description: no original description)
Ach_contig18112	S adenosylmethionine synthase 1; Short=AdoMet synthase 1; AltName: Full=Methionine adenosyltransferase 1; Short=MAT 1 >gi|726030|gb|AAA81378.1| S adenosylmethionine synthetase [Actinidia chinensis]	gi|1708995|sp|P50301.1|METK1_ACTCH	2.28979	0	0	0	0	-1.12481	0	SAMS	Achn381391	K00789	(p50301|metk_actch : 643.0) S adenosylmethionine synthetase 1 (EC 2.5.1.6) (Methionine adenosyltransferase 1) (AdoMet synthetase 1) Actinidia chinensis (Kiwi) (Yangtao) & (at2g36880 : 594.0) methionine adenosyltransferase 3 (MAT3); FUNCTIONS IN: methionine adenosyltransferase activity; INVOLVED IN: one carbon metabolic process, S adenosylmethionine biosynthetic process; LOCATED IN: plasma membran…
Ach_contig18113	S adenosylmethionine synthase 1; Short=AdoMet synthase 1; AltName: Full=Methionine adenosyltransferase 1; Short=MAT 1 >gi|726030|gb|AAA81378.1| S adenosylmethionine synthetase [Actinidia chinensis]	gi|1708995|sp|P50301.1|METK1_ACTCH	1.72764	0	0	0	0	-1.71112	0	SAMS	Achn381391		(p50301|metk_actch : 219.0) S adenosylmethionine synthetase 1 (EC 2.5.1.6) (Methionine adenosyltransferase 1) (AdoMet synthetase 1) Actinidia chinensis (Kiwi) (Yangtao) & (at3g17390 : 203.0) S adenosylmethionine synthetase; METHIONINE OVER ACCUMULATOR 3 (MTO3); FUNCTIONS IN: methionine adenosyltransferase activity; INVOLVED IN: lignin biosynthetic process, response to cold, methionine metabolic p…
Ach_contig18110	S adenosylmethionine synthase [Nicotiana tabacum]	gi|1709004|sp|P50302.1|METK2_ACTCH	2.59627	0	0	0	0	0	0	SAMS	Achn381391		(p50302|metl_actch : 117.0) S adenosylmethionine synthetase 2 (EC 2.5.1.6) (Methionine adenosyltransferase 2) (AdoMet synthetase 2) Actinidia chinensis (Kiwi) (Yangtao) & (at3g17390 : 116.0) S adenosylmethionine synthetase; METHIONINE OVER ACCUMULATOR 3 (MTO3); FUNCTIONS IN: methionine adenosyltransferase activity; INVOLVED IN: lignin biosynthetic process, response to cold, methionine metabolic p…
Ach_contig18109	S adenosylmethionine synthase [Nicotiana tabacum]	gi|1709004|sp|P50302.1|METK2_ACTCH	1.65329	0	0	0	0	0	0	SAMS	Achn381391		(p50302|metl_actch : 117.0) S adenosylmethionine synthetase 2 (EC 2.5.1.6) (Methionine adenosyltransferase 2) (AdoMet synthetase 2) Actinidia chinensis (Kiwi) (Yangtao) & (at3g17390 : 116.0) S adenosylmethionine synthetase; METHIONINE OVER ACCUMULATOR 3 (MTO3); FUNCTIONS IN: methionine adenosyltransferase activity; INVOLVED IN: lignin biosynthetic process, response to cold, methionine metabolic p…
Ach_contig20053	S adenosylmethionine synthetase [Prunus persica]	gi|3024127|sp|Q96552.1|METK2_CATRO	3.13912	1.83338	0	0	0	0	0	SAMS	Achn054411	K00789	(q96552|metl_catro : 413.0) S adenosylmethionine synthetase 2 (EC 2.5.1.6) (Methionine adenosyltransferase 2) (AdoMet synthetase 2) Catharanthus roseus (Rosy periwinkle) (Madagascar periwinkle) & (at1g02500 : 401.0) encodes a S adenosylmethionine synthetase. SAM1 is regulated by protein S nitrosylation. The covalent binding of nitric oxide (NO) to the Cys114 residue inhibits the enzyme activity.;…
Ach_contig17516	s adenosylmethionine synthetase, putative [Ricinus communis]	gi|3024126|sp|Q96551.1|METK1_CATRO	1.87843	0	-1.13686	0	0	0	0	SAMS	Achn276811	K00789	(q96551|metk_catro : 742.0) S adenosylmethionine synthetase 1 (EC 2.5.1.6) (Methionine adenosyltransferase 1) (AdoMet synthetase 1) Catharanthus roseus (Rosy periwinkle) (Madagascar periwinkle) & (at4g01850 : 724.0) S adenosylmethionine synthetase 2 (SAM 2); FUNCTIONS IN: methionine adenosyltransferase activity; INVOLVED IN: one carbon metabolic process, S adenosylmethionine biosynthetic process;…
Ach_contig15019	ACC synthase ACS3a [Nicotiana attenuata]	gi|398957|sp|P31531.1|1A1C_SOYBN	2.92154	0	0	0	0	0	0	ACS3a	Achn189421	K01762	(p31531|1a1c_soybn : 698.0) 1 aminocyclopropane 1 carboxylate synthase (EC 4.4.1.14) (ACC synthase) (S adenosyl L methionine methylthioadenosine lyase) Glycine max (Soybean) & (at4g11280 : 652.0) encodes a a member of the 1 aminocyclopropane 1 carboxylate (ACC) synthase (S adenosyl L methionine methylthioadenosine lyase, EC 4.4.1.14) gene family; 1 aminocyclopropane 1 carboxylic acid (acc) syntha…
Ach_contig23058	1 aminocyclopropane 1 carboxylate synthase [Rosa hybrid cultivar]	gi|50400664|sp|Q9LQ10.1|1A110_ARATH	-1.71245	0	0	0	0	0	0	ACS10	Achn093111	K14270	(at1g62960 : 546.0) Encodes an aminotransferase with broad specificity for aspartate and aromatic amino aids such as tyrosine and phenylalanine. It does not act on branched chain amino acids and does not have ACC synthase activity.; ACC synthase 10 (ACS10); CONTAINS InterPro DOMAIN/s: 1 aminocyclopropane 1 carboxylate synthase (InterPro:IPR001176), Aminotransferase, class I/classII (InterPro:IPR0…
Ach_contig17472	ACC oxidase 3 [Actinidia deliciosa]	gi|398994|sp|P31237.1|ACCO_ACTDE	0	0	0	0	-1.23334	0	0	ACCO3	Achn326461	K05933	(p31237|acco_actch : 230.0) 1 aminocyclopropane 1 carboxylate oxidase (EC 1.14.17.4) (ACC oxidase) (Ethylene forming enzyme) (EFE) Actinidia chinensis (Kiwi) (Yangtao) & (at1g05010 : 191.0) Encodes 1 aminocyclopropane 1 carboxylate oxidase; ethylene forming enzyme (EFE); FUNCTIONS IN: 1 aminocyclopropane 1 carboxylate oxidase activity; INVOLVED IN: response to fungus, ethylene biosynthetic proces…
Ach_contig34280	ACC oxidase 5 [Actinidia chinensis]	gi|584711|sp|Q08507.1|ACCO3_PETHY	0	0	-1.14935	0	0	0	0	ACCO5	Achn157111	K05933	(q08507|acco3_pethy : 519.0) 1 aminocyclopropane 1 carboxylate oxidase 3 (EC 1.14.17.4) (ACC oxidase 3) (Ethylene forming enzyme) (EFE) Petunia hybrida (Petunia) & (at1g05010 : 469.0) Encodes 1 aminocyclopropane 1 carboxylate oxidase; ethylene forming enzyme (EFE); FUNCTIONS IN: 1 aminocyclopropane 1 carboxylate oxidase activity; INVOLVED IN: response to fungus, ethylene biosynthetic process; EXP…
Ach_contig19031	S adenosyl L methionine dependent methyltransferases superfamily protein, putative [Theobroma cacao]	gi|75180362|sp|Q9LS10.1|MT810_ARATH	0	0	0	0	0	1.95439	0	SAMT	Achn313791		(at1g68040 : 317.0) S adenosyl L methionine dependent methyltransferases superfamily protein; FUNCTIONS IN: S adenosylmethionine dependent methyltransferase activity, methyltransferase activity; INVOLVED IN: biological_process unknown; LOCATED IN: cellular_component unknown; EXPRESSED IN: root; CONTAINS InterPro DOMAIN/s: SAM dependent carboxyl methyltransferase (InterPro:IPR005299); BEST Arabido…
Ach_contig19030	S adenosyl L methionine dependent methyltransferases superfamily protein, putative [Theobroma cacao]	gi|75180362|sp|Q9LS10.1|MT810_ARATH	2.39733	0	0	0	0	1.83715	0	SAMT	Achn313791		(at1g68040 : 240.0) S adenosyl L methionine dependent methyltransferases superfamily protein; FUNCTIONS IN: S adenosylmethionine dependent methyltransferase activity, methyltransferase activity; INVOLVED IN: biological_process unknown; LOCATED IN: cellular_component unknown; EXPRESSED IN: root; CONTAINS InterPro DOMAIN/s: SAM dependent carboxyl methyltransferase (InterPro:IPR005299); BEST Arabido…
Ach_contig11630	S adenosyl L methionine dependent methyltransferases superfamily protein [Theobroma cacao]	gi|75207104|sp|Q9SPV4.1|SAMT_CLABR	1.81139	0	0	0	0	0	0	SAMT	Achn135291		(at4g36470 : 450.0) S adenosyl L methionine dependent methyltransferases superfamily protein; CONTAINS InterPro DOMAIN/s: SAM dependent carboxyl methyltransferase (InterPro:IPR005299); BEST Arabidopsis thaliana protein match is: S adenosyl L methionine dependent methyltransferases superfamily protein (TAIR:AT3G11480.1); Has 909 Blast hits to 891 proteins in 125 species: Archae 0; Bacteria 69; Met…
Ach_contig20191	S adenosyl L methionine dependent methyltransferases superfamily protein [Theobroma cacao]		1.21374	0	0	0	0	-2.39635	-1.63446	SAMT	Achn375721		(at1g24480 : 327.0) S adenosyl L methionine dependent methyltransferases superfamily protein; FUNCTIONS IN: methyltransferase activity; INVOLVED IN: metabolic process; LOCATED IN: endomembrane system; CONTAINS InterPro DOMAIN/s: Methyltransferase type 11 (InterPro:IPR013216); BEST Arabidopsis thaliana protein match is: S adenosyl L methionine dependent methyltransferases superfamily protein (TAIR…
Ach_contig36078	S adenosyl L methionine dependent methyltransferases superfamily protein isoform 1 [Theobroma cacao]	gi|292630946|sp|Q9C9Q8.2|PMTT_ARATH	0	0	0	-1.46571	0	0	-1.32647	SAMT	Achn087231		(at1g78240 : 986.0) Encodes TSD2 (TUMOROUS SHOOT DEVELOPMENT2), a putative methyltransferase with an essential role in cell adhesion and coordinated plant development.; TUMOROUS SHOOT DEVELOPMENT 2 (TSD2); FUNCTIONS IN: methyltransferase activity; INVOLVED IN: shoot development, homogalacturonan biosynthetic process, response to cytokinin stimulus, root development; LOCATED IN: Golgi apparatus; E…
Ach_contig4419	S adenosyl L methionine dependent methyltransferases superfamily protein, putative [Theobroma cacao]	gi|75171305|sp|Q9FKR0.1|MT878_ARATH	0	0	0	0	0	0	1.69685	SAMT	Achn313891		(at1g68040 : 116.0) S adenosyl L methionine dependent methyltransferases superfamily protein; FUNCTIONS IN: S adenosylmethionine dependent methyltransferase activity, methyltransferase activity; INVOLVED IN: biological_process unknown; LOCATED IN: cellular_component unknown; EXPRESSED IN: root; CONTAINS InterPro DOMAIN/s: SAM dependent carboxyl methyltransferase (InterPro:IPR005299); BEST Arabido…
Ach_contig14400	S adenosyl L methionine dependent methyltransferases superfamily protein [Theobroma cacao]	gi|124429|sp|P23525.1|IN37_SPIOL	-1.42394	0	0	0	0	0	0	SAMT	Achn321521		(p23525|in37_spiol : 349.0) 37 kDa inner envelope membrane protein, chloroplast precursor (E37) Spinacia oleracea (Spinach) & (at3g63410 : 343.0) Encodes a MPBQ/MSBQ methyltransferase located in the chloroplast inner envelope membrane. Mutant plants lack plastoquinone (PQ), suggesting that the APG1 protein is involved in the methylation step of PQ biosynthesis. The gene product is also involved i…
Ach_contig18595	PREDICTED: probable polyamine oxidase 5 like [Vitis vinifera]	gi|75266349|sp|Q9SU79.1|PAO5_ARATH	0	0	0	0	0	-1.98285	0	PAO5	Achn156131	K12259	(at4g29720 : 187.0) polyamine oxidase 5 (PAO5); FUNCTIONS IN: primary amine oxidase activity; LOCATED IN: endomembrane system; EXPRESSED IN: 22 plant structures; EXPRESSED DURING: 13 growth stages; CONTAINS InterPro DOMAIN/s: Amine oxidase (InterPro:IPR002937); BEST Arabidopsis thaliana protein match is: LSD1 like 3 (TAIR:AT4G16310.1); Has 3107 Blast hits to 2713 proteins in 458 species: Archae 2…
Ach_contig18597	Polyamine oxidase 5 [Theobroma cacao]	gi|75266349|sp|Q9SU79.1|PAO5_ARATH	0	0	0	0	0	-2.68747	0	PAO5	Achn168341	K12259	(at4g29720 : 278.0) polyamine oxidase 5 (PAO5); FUNCTIONS IN: primary amine oxidase activity; LOCATED IN: endomembrane system; EXPRESSED IN: 22 plant structures; EXPRESSED DURING: 13 growth stages; CONTAINS InterPro DOMAIN/s: Amine oxidase (InterPro:IPR002937); BEST Arabidopsis thaliana protein match is: LSD1 like 3 (TAIR:AT4G16310.1); Has 3107 Blast hits to 2713 proteins in 458 species: Archae 2…
Ach_contig18916	spermidine synthase [Ammopiptanthus mongolicus]	gi|12644069|sp|O48661.2|SPD2_ARATH	-1.66712	0	0	0	0	0	0	SPD2	Achn122841		(at1g70310 : 70.5) Spermidine synthase.; spermidine synthase 2 (SPDS2); FUNCTIONS IN: spermidine synthase activity; INVOLVED IN: spermidine biosynthetic process; LOCATED IN: plasma membrane; EXPRESSED IN: 25 plant structures; EXPRESSED DURING: 13 growth stages; CONTAINS InterPro DOMAIN/s: Spermine synthase (InterPro:IPR001045); BEST Arabidopsis thaliana protein match is: spermidine synthase 1 (TA…
Ach_contig18919	Spermidine synthase 1 [Theobroma cacao]	gi|6094327|sp|Q96556.1|SPD1_DATST	-1.13198	0	0	0	0	0	0	SPD1	Achn053811	K00797	(o48660|spde_nicsy : 536.0) Spermidine synthase (EC 2.5.1.16) (Putrescine aminopropyltransferase) (Aminopropyltransferase) Nicotiana sylvestris (Wood tobacco) & (at1g23820 : 518.0) Spermidine synthase.; spermidine synthase 1 (SPDS1); FUNCTIONS IN: spermidine synthase activity; INVOLVED IN: spermidine biosynthetic process; LOCATED IN: cellular_component unknown; EXPRESSED IN: 25 plant structures; …
Ach_contig24663	PREDICTED: thermospermine synthase ACAULIS5 [Vitis vinifera]	gi|75198278|sp|Q9S7X6.1|ACL5_ARATH	0	0	0	0	0	-2.12641	0	ACL5	Achn271031		(at5g19530 : 446.0) Encodes a spermine synthase. Required for internode elongation and vascular development, specifically in the mechanism that defines the boundaries between veins and nonvein regions. This mechanism may be mediated by polar auxin transport. Though ACL5 has been shown to function as a spermine synthase in E. coli, an ACL5 knockout has no effect on the endogenous levels of free an…
Ach_contig33722	unnamed protein product [Vitis vinifera]	gi|75334172|sp|Q9FPR3.1|EDR1_ARATH	1.58286	0	0	0	0	0	0	EDR1	Achn181701		(at5g11850 : 132.0) Protein kinase superfamily protein; FUNCTIONS IN: protein serine/threonine/tyrosine kinase activity, kinase activity; INVOLVED IN: protein amino acid phosphorylation; LOCATED IN: plasma membrane; EXPRESSED IN: 24 plant structures; EXPRESSED DURING: 13 growth stages; CONTAINS InterPro DOMAIN/s: Protein kinase, ATP binding site (InterPro:IPR017441), Protein kinase, catalytic dom…
Ach_contig33724	unnamed protein product [Vitis vinifera]	gi|75334172|sp|Q9FPR3.1|EDR1_ARATH	1.28713	0	0	0	0	0	0	EDR1	Achn370621	K04424	(at5g11850 : 346.0) Protein kinase superfamily protein; FUNCTIONS IN: protein serine/threonine/tyrosine kinase activity, kinase activity; INVOLVED IN: protein amino acid phosphorylation; LOCATED IN: plasma membrane; EXPRESSED IN: 24 plant structures; EXPRESSED DURING: 13 growth stages; CONTAINS InterPro DOMAIN/s: Protein kinase, ATP binding site (InterPro:IPR017441), Protein kinase, catalytic dom…
Ach_contig34711	EIN3 binding F box protein 1 [Solanum lycopersicum]	gi|75325708|sp|Q708Y0.1|EBF2_ARATH	2.92264	0	0	1.22564	0	1.39493	0	EBF2	Achn195831	K14515	(at5g25350 : 210.0) Arabidopsis thaliana EIN3 binding F box protein 2 (EBF2) mRNA. Part of the SCF complex, it is located in the nucleus and is involved in the ethylene response pathway.; EIN3 binding F box protein 2 (EBF2); CONTAINS InterPro DOMAIN/s: F box domain, cyclin like (InterPro:IPR001810), F box domain, Skp2 like (InterPro:IPR022364), Leucine rich repeat, cysteine containing subtype (In…
Ach_contig34712	ein3 binding f box protein 4 [Populus trichocarpa]	gi|75337355|sp|Q9SKK0.1|EBF1_ARATH	1.68536	0	0	1.44149	0	1.23486	1.53457	EBF1	Achn195831	K14515	(at2g25490 : 474.0) Encodes an F box protein involved in the ubiquitin/proteasome dependent proteolysis of EIN3.; EIN3 binding F box protein 1 (EBF1); CONTAINS InterPro DOMAIN/s: F box domain, cyclin like (InterPro:IPR001810), F box domain, Skp2 like (InterPro:IPR022364), Leucine rich repeat, cysteine containing subtype (InterPro:IPR006553); BEST Arabidopsis thaliana protein match is: EIN3 bindin…
Ach_contig23335	PREDICTED: ethylene insensitive protein 2 like [Vitis vinifera]	gi|59797895|sp|Q9S814.1|EIN2_ARATH	1.44294	0	0	0	0	0	0	EIN2	Achn263941	K14513	(at5g03280 : 554.0) Involved in ethylene signal transduction. Acts downstream of CTR1. Positively regulates ORE1 and negatively regulates mir164A,B,C to regulate leaf senescence.; ETHYLENE INSENSITIVE 2 (EIN2); FUNCTIONS IN: transporter activity; INVOLVED IN: in 22 processes; LOCATED IN: membrane; EXPRESSED IN: 23 plant structures; EXPRESSED DURING: 13 growth stages; CONTAINS InterPro DOMAIN/s: N…
Ach_contig23336	unnamed protein product [Vitis vinifera]	gi|59797895|sp|Q9S814.1|EIN2_ARATH	1.42432	0	0	0	0	0	0	EIN2	Achn263931		(at5g03280 : 108.0) Involved in ethylene signal transduction. Acts downstream of CTR1. Positively regulates ORE1 and negatively regulates mir164A,B,C to regulate leaf senescence.; ETHYLENE INSENSITIVE 2 (EIN2); FUNCTIONS IN: transporter activity; INVOLVED IN: in 22 processes; LOCATED IN: membrane; EXPRESSED IN: 23 plant structures; EXPRESSED DURING: 13 growth stages; CONTAINS InterPro DOMAIN/s: N…
Ach_contig10181	Kunitz trypsin inhibitor protein [Phaseolus coccineus]	gi|24638243|sp|P83399.1|DEF1_VIGUN	1.74395	0	0	0	0	0	0	DEF1	Achn241641		Defensin like protein 1
