# Supplementary material for: Comparative transcriptome analysis of the interaction between Actinidia chinensis var. chinensis and Pseudomonas syringae pv. actinidiae in absence and presence of acibenzolar-S-methyl
Source: BMC Genomics. 2018 Aug 6;19:585. doi: 10.1186/s12864-018-4967-4 (PMC6090863; doi:10.1186/s12864-018-4967-4)
Supplement: Supplementary file 12 — Table S9. List of subset of differentially expressed genes (DEGs) involved in jasmonic acid-mediated response. (XLSX 462 kb) [file 12864_2018_4967_MOESM12_ESM.xlsx]

## Sheet: JA_ok
Additional file 12: Table S9. List of DEGs involved in JA-mediated response
Transcripts ID	Predicted Function (Blastx_vs_nr)	gene ID swissprot/nr	Log2FC for each library contrast
			HC_vs_I3	HC_vs_I24	HC_vs_I48	I3_vs_ASM-I3	I24_vs_ASM-I24	I48_vs_ ASM-I48	HC_vs_ASM	abreviation	A. chinensis HongYang ortholog	KEGG_orthologs	description
Ach_contig22183	OPC 8:0 CoA ligase1 isoform 1 [Theobroma cacao]	gi|158564046|sp|Q84P21.2|4CLL5_ARATH	1.02459	0	0	0	0	0	0	OPCL1	Achn095521	K10526	(at1g20510 : 795.0) OPC 8:0 CoA ligase1 (OPCL1); FUNCTIONS IN: 4 coumarate CoA ligase activity; INVOLVED IN: phenylpropanoid metabolic process, jasmonic acid biosynthetic process, response to wounding; LOCATED IN: peroxisome; EXPRESSED IN: 22 plant structures; EXPRESSED DURING: 13 growth stages; CONTAINS InterPro DOMAIN/s: AMP binding, conserved site (InterPro:IPR020845), AMP dependent synthetase…
Ach_contig13768	AOC allene oxide cyclase [Lotus japonicus]	gi|73921674|sp|Q93ZC5.1|AOC4_ARATH	2.37937	0	0	0	0	0	0	AOC	Achn170451	K10525	(at3g25780 : 258.0) Encodes allene oxide cyclase, one of the enzymes involved in jasmonic acid biosynthesis. One of four genes in Arabidopsis that encode this enzyme. mRNA expression is upregulated in senescing leaves. Note: Nomenclature for Arabidopsis allene oxide cyclase 3 (AOC3, AT3G25780) gene is based on Stenzel et al. 2003 Plant Molecular Biology 51:895 911. AOC3 (AT3G25780) is also referr…
Ach_contig30905	fatty acid hydroperoxide lyase [Camellia sinensis]	gi|1352186|sp|P48417.1|CP74_LINUS	-1.12956	0	0	0	0	0	0	AOS	Achn280231	K10528	(at4g15440 : 430.0) Encodes a hydroperoxide lyase. Also a member of the CYP74B cytochrome p450 family. In the ecotype Columbia (Col) the gene contains a 10 nucleotide deletion in its first exon that causes it to code for a truncated protein that results in a non functional hydroperoxide lyase.; hydroperoxide lyase 1 (HPL1); FUNCTIONS IN: electron carrier activity, monooxygenase activity, iron ion…
Ach_contig34833	predicted protein [Populus trichocarpa]	gi|75309247|sp|Q9FNX8.1|LOX4_ARATH	1.82155	0	0	0	0	0	0	LOX	Achn198621		(at1g72520 : 250.0) PLAT/LH2 domain containing lipoxygenase family protein; FUNCTIONS IN: oxidoreductase activity, acting on single donors with incorporation of molecular oxygen, incorporation of two atoms of oxygen, lipoxygenase activity, iron ion binding, metal ion binding; INVOLVED IN: growth, jasmonic acid biosynthetic process, response to wounding, defense response; LOCATED IN: chloroplast; …
Ach_contig31010	JAZ1 [Maesa lanceolata]	gi|75174736|sp|Q9LMA8.1|TI10A_ARATH	3.0294	0	0	0	0	0	0	JAZ1	Achn061431		no hits & (original description: no original description)
Ach_contig31198	PREDICTED: protein TIFY 10A [Vitis vinifera]	gi|75174736|sp|Q9LMA8.1|TI10A_ARATH	2.5835	0	0	0	0	1.20495	1.55229	JAZ1	Achn167651	K13464	(at1g19180 : 159.0) JAZ1 is a nuclear localized protein involved in jasmonate signaling. JAZ1 transcript levels rise in response to a jasmonate stimulus. JAZ1 can interact with the COI1 F box subunit of an SCF E3 ubiquitin ligase in a yeast two hybrid assay only in the presence of jasmonate isoleucine (JA ILE) or coronatine. Application of jasmonate methyl ester to Arabidopsis roots reduces the l…
Ach_contig31008	JAZ1 [Maesa lanceolata]	gi|75174736|sp|Q9LMA8.1|TI10A_ARATH	2.00757	0	0	0	0	0	0	JAZ1	Achn061431		no hits & (original description: no original description)
Ach_contig31197	JAZ1 [Maesa lanceolata]	gi|75174736|sp|Q9LMA8.1|TI10A_ARATH	1.74961	0	0	0	0	0	0	JAZ1	Achn167651	K13464	(at1g19180 : 157.0) JAZ1 is a nuclear localized protein involved in jasmonate signaling. JAZ1 transcript levels rise in response to a jasmonate stimulus. JAZ1 can interact with the COI1 F box subunit of an SCF E3 ubiquitin ligase in a yeast two hybrid assay only in the presence of jasmonate isoleucine (JA ILE) or coronatine. Application of jasmonate methyl ester to Arabidopsis roots reduces the l…
Ach_contig31009	JAZ1 [Maesa lanceolata]	gi|75174736|sp|Q9LMA8.1|TI10A_ARATH	1.33848	0	0	0	0	0	0	JAZ1	Achn061431		no hits & (original description: no original description)
Ach_contig15246	predicted protein [Populus trichocarpa]	gi|75169694|sp|Q9C9E3.1|TI11B_ARATH	2.11689	0	0	0	0	0	0	JAZ1	Achn360591	K13464	(at1g74950 : 119.0) TIFY10B; CONTAINS InterPro DOMAIN/s: Tify (InterPro:IPR010399), CCT domain like (InterPro:IPR018467); BEST Arabidopsis thaliana protein match is: jasmonate zim domain protein 1 (TAIR:AT1G19180.1); Has 432 Blast hits to 427 proteins in 29 species: Archae 0; Bacteria 0; Metazoa 0; Fungi 0; Plants 432; Viruses 0; Other Eukaryotes 0 (source: NCBI BLink). & (reliability: 224.0) & (…
Ach_contig26411	conserved hypothetical protein [Ricinus communis]	gi|75163798|sp|Q93ZM9.1|TIF9_ARATH	3.00591	0	0	0	0	0	0	JAZ9		K13464	(at5g13220 : 122.0) jasmonate zim domain protein 10; FUNCTIONS IN: protein binding; INVOLVED IN: response to jasmonic acid stimulus, regulation of systemic acquired resistance, response to wounding; EXPRESSED IN: 21 plant structures; EXPRESSED DURING: 11 growth stages; CONTAINS InterPro DOMAIN/s: Tify (InterPro:IPR010399); Has 28 Blast hits to 28 proteins in 8 species: Archae 0; Bacteria 0; Metaz…
Ach_contig26413	predicted protein [Populus trichocarpa]	gi|75163798|sp|Q93ZM9.1|TIF9_ARATH	1.40704	0	0	0	0	0	0	JAZ9		K13464	(at5g13220 : 134.0) jasmonate zim domain protein 10; FUNCTIONS IN: protein binding; INVOLVED IN: response to jasmonic acid stimulus, regulation of systemic acquired resistance, response to wounding; EXPRESSED IN: 21 plant structures; EXPRESSED DURING: 11 growth stages; CONTAINS InterPro DOMAIN/s: Tify (InterPro:IPR010399); Has 28 Blast hits to 28 proteins in 8 species: Archae 0; Bacteria 0; Metaz…
Ach_contig25649	PREDICTED: protein TIFY 8 like [Vitis vinifera]	gi|75147164|sp|Q84MB2.1|TIF8_ARATH	-1.06099	0	0	0	0	0	0	JAZ8			(at4g32570 : 178.0) TIFY domain protein 8 (TIFY8); CONTAINS InterPro DOMAIN/s: Tify (InterPro:IPR010399); Has 30201 Blast hits to 17322 proteins in 780 species: Archae 12; Bacteria 1396; Metazoa 17338; Fungi 3422; Plants 5037; Viruses 0; Other Eukaryotes 2996 (source: NCBI BLink). & (reliability: 356.0) & (original description: no original description)
Ach_contig16388	WD 40 repeat family protein [Populus trichocarpa]	gi|302393776|sp|Q9LRZ0.2|TPR2_ARATH	-1.4751	0	0	0	0	0	0	TPR2	Achn175631		(at3g16830 : 200.0) TOPLESS related 2 (TPR2); FUNCTIONS IN: protein binding; INVOLVED IN: primary shoot apical meristem specification; LOCATED IN: endomembrane system; EXPRESSED IN: 24 plant structures; EXPRESSED DURING: 13 growth stages; CONTAINS InterPro DOMAIN/s: WD40 repeat 2 (InterPro:IPR019782), WD40 repeat, conserved site (InterPro:IPR019775), WD40 repeat (InterPro:IPR001680), CTLH, C term…
Ach_contig25898	unnamed protein product [Vitis vinifera]	gi|75265810|sp|Q9SGH6.1|DOX1_ARATH	-1.33053	0	0	0	0	0	0	DOX1	Achn323881	K10529	(at3g01420 : 942.0) Encodes an alpha dioxygenase involved in protection against oxidative stress and cell death. Induced in response to Salicylic acid and oxidative stress. Independent of NPR1 in induction by salicylic acid.; DOX1; FUNCTIONS IN: lipoxygenase activity; INVOLVED IN: in 6 processes; LOCATED IN: endomembrane system; EXPRESSED IN: 9 plant structures; EXPRESSED DURING: 4 anthesis; CONT…
Ach_contig14891	12 oxophytodienoate reductase 1 [Theobroma cacao]	gi|338818374|sp|B9FSC8.1|OPR11_ORYSJ	-1.44503	0	0	0	-1.33702	0	0	OPR11	Achn302151	K05894	(at1g76680 : 569.0) Encodes a member of an alpha/beta barrel fold family of FMN containing oxidoreductases. One of the closely related 12 oxophytodienoic acid reductases. This enzyme is not expected to participate in jasmonic acid biosynthesis because during in vitro assays, it shows very little activity with the naturally occurring OPDA isomer. Shows activity towards 2,4,6 trinitrotoluene. Expre…
