# Supplementary material for: Comparative transcriptome analysis of the interaction between Actinidia chinensis var. chinensis and Pseudomonas syringae pv. actinidiae in absence and presence of acibenzolar-S-methyl
Source: BMC Genomics. 2018 Aug 6;19:585. doi: 10.1186/s12864-018-4967-4 (PMC6090863; doi:10.1186/s12864-018-4967-4)
Supplement: Supplementary file 13 — Table S10. List of subset of differentially expressed genes (DEGs) involved in salicylic acid biosynthesis and signalling. (XLSX 464 kb) [file 12864_2018_4967_MOESM13_ESM.xlsx]

## Sheet: SA_ok
Additional file 13: Table S10. List of DEGs involved in Salicylic Acid biosynthesis and signaling
Transcripts ID	Predicted Function (Blastx_vs_nr)	gene ID swissprot/nr	Log2FC for each library contrast
			HC_vs_I3	HC_vs_I24	HC_vs_I48	I3_vs_ASM-I3	I24_vs_ASM-I24	I48_vs_ ASM-I48	HC_vs_ASM	abreviation	A. chinensis HongYang ortholog	KEGG_orthologs	description
Ach_contig14801	chorismate synthase, chloroplastic [Vitis vinifera]	gi|2492952|sp|Q42884.1|AROC1_SOLLC	0	0	0	-1.2601	-1.9526	-1.96697	-2.09798	AROC1	Achn203961	K01736	(at1g48850 : 573.0) embryo defective 1144 (EMB1144); FUNCTIONS IN: chorismate synthase activity; INVOLVED IN: aromatic amino acid family biosynthetic process, embryo development ending in seed dormancy; LOCATED IN: nucleolus, chloroplast; EXPRESSED IN: 25 plant structures; EXPRESSED DURING: 15 growth stages; CONTAINS InterPro DOMAIN/s: Chorismate synthase, conserved site (InterPro:IPR020541), Cho…
Ach_contig20840	putative chorismate mutase [Fagus sylvatica]	gi|334302922|sp|P42738.3|CM1_ARATH	0	0	0	0	0	1.09953	0	CM1	Achn256731	K01850	(at3g29200 : 372.0) L ascorbate peroxidase; chorismate mutase 1 (CM1); CONTAINS InterPro DOMAIN/s: Chorismate mutase, type II (InterPro:IPR020822), Chorismate mutase, AroQ class, eukaryotic type (InterPro:IPR008238); BEST Arabidopsis thaliana protein match is: chorismate mutase 3 (TAIR:AT1G69370.1); Has 278 Blast hits to 278 proteins in 116 species: Archae 0; Bacteria 2; Metazoa 0; Fungi 142; Pla…
Ach_contig10145	Isochorismate synthase 2 isoform 1 [Theobroma cacao]	gi|20138529|sp|Q9ZPC0.1|ICS_CATRO	0	0	0	0	0	-1.13465	0	ICS	Achn121701	K02552	(q9zpc0|ics_catro : 593.0) Isochorismate synthase, chloroplast precursor (EC 5.4.4.2) Catharanthus roseus (Rosy periwinkle) (Madagascar periwinkle) & (at1g18870 : 587.0) Encodes a protein with isochorismate synthase activity involved in phylloquinone biosynthesis. Mutant studies of this genes function suggest that its function is redundant with that of ICS1 (AT1G7410).; isochorismate synthase 2 (…
Ach_contig1593	salicylic acid carboxyl methltransferase [Camellia sinensis]	gi|73619518|sp|Q9FYZ9.1|BAMT_ANTMA	-2.03442	0	0	0	-2.98542	-1.44857	-2.71712	BAMT	Achn135281		(q9fyz9|bamt_antma : 312.0) Benzoate carboxyl methyltransferase (EC 2.1.1. ) (S adenosyl L methionine:benzoic acid carboxyl methyltransferase) Antirrhinum majus (Garden snapdragon) & (at5g38020 : 308.0) encodes a protein whose sequence is similar to SAM:salicylic acid carboxyl methyltransferase (SAMT) (GI:6002712)(Clarkia breweri) and to SAM:benzoic acid carboxyl methyltransferase (BAMT)(GI:97892…
Ach_contig34672	glutaredoxin C9 like [Vitis vinifera]	gi|75204928|sp|Q9SGP6.1|GRXC9_ARATH	0	0	0	2.30918	3.04968	2.78283	2.08694	GRXC9	Achn335231		(at1g28480 : 114.0) Encodes GRX480, a member of the glutaredoxin family that regulates protein redox state. GRX480 interacts with TGA factors and suppresses JA responsive PDF1.2 transcription. GRX480 transcription is SA inducible and requires NPR1. Maybe involved in SA/JA cross talk.; GRX480; FUNCTIONS IN: electron carrier activity, protein disulfide oxidoreductase activity; INVOLVED IN: salicyli…
Ach_contig10017	glutaredoxin C9 like [Vitis vinifera]	gi|75204928|sp|Q9SGP6.1|GRXC9_ARATH	0	0	0	0	0	0	1.95429	GRXC9	Achn345511		(at1g28480 : 133.0) Encodes GRX480, a member of the glutaredoxin family that regulates protein redox state. GRX480 interacts with TGA factors and suppresses JA responsive PDF1.2 transcription. GRX480 transcription is SA inducible and requires NPR1. Maybe involved in SA/JA cross talk.; GRX480; FUNCTIONS IN: electron carrier activity, protein disulfide oxidoreductase activity; INVOLVED IN: salicyli…
Ach_contig19421	thioredoxin dependent peroxidase [Plantago major]	gi|75338536|sp|Q9XEX2.1|PRX2B_ARATH	-1.4269	0	-1.57562	0	1.38854	2.49296	1.49406	PRX2B	Achn146281	K03386	(at1g65980 : 239.0) thioredoxin dependent peroxidase; thioredoxin dependent peroxidase 1 (TPX1); FUNCTIONS IN: oxidoreductase activity, antioxidant activity; INVOLVED IN: response to cadmium ion; LOCATED IN: chloroplast, plasma membrane, membrane; EXPRESSED IN: 27 plant structures; EXPRESSED DURING: 16 growth stages; CONTAINS InterPro DOMAIN/s: thioredoxin fold (InterPro:IPR012335), thioredoxin l…
Ach_contig23288	HXXXD type acyl transferase family protein, putative [Theobroma cacao]Shikimate O-hydroxycinnamoyltransferase	gi|75150330|sp|Q8GSM7.1|HST_TOBAC	0	0	0	0	3.31537	2.41495	0	HST	Achn278141		(at1g32910 : 453.0) HXXXD type acyl transferase family protein; FUNCTIONS IN: transferase activity, transferring acyl groups other than amino acyl groups, transferase activity; INVOLVED IN: biological_process unknown; LOCATED IN: cellular_component unknown; CONTAINS InterPro DOMAIN/s: Transferase (InterPro:IPR003480); BEST Arabidopsis thaliana protein match is: HXXXD type acyl transferase family …
Ach_contig1915	lipid binding protein, putative [Ricinus communis]	gi|75162405|sp|Q8W453.1|DIR1_ARATH	0	0	0	-2.36724	-4.21879	-3.68315	-2.41409	DIR1	Achn268091		(at5g48485 : 94.7) encodes a putative apoplastic lipid transfer protein that is involved in systemic acquired resistance. Mutants in this gene exhibit wild type local resistance to avirulent and virulent Pseudomonas syringae, but pathogenesis related gene expression is abolished in uninoculated distant leaves and fail to develop SAR to virulent Pseudomonas or Peronospora parasitica.; DEFECTIVE IN…
Ach_contig27833	EDS1 like protein [Nicotiana benthamiana]	gi|122219644|sp|Q4F883.1|SG101_ARATH	0	0	0	1.56887	1.94029	1.88363	1.92175	EDS1	Achn380061	K18875	(at3g48080 : 452.0) alpha/beta Hydrolases superfamily protein; FUNCTIONS IN: lipase activity, triglyceride lipase activity, signal transducer activity; INVOLVED IN: lipid metabolic process; LOCATED IN: cellular_component unknown; EXPRESSED IN: 19 plant structures; EXPRESSED DURING: 12 growth stages; CONTAINS InterPro DOMAIN/s: Lipase, class 3 (InterPro:IPR002921); BEST Arabidopsis thaliana protei…
Ach_contig9574	lipase-like PAD4 [Populus euphratica]	gi|75193635|sp|Q9S745.1|PAD4_ARATH	2.28343	0	0	0	0	0	0	PAD4	Achn047931		(at3g52430 : 310.0) Encodes a lipase like gene that is important for salicylic acid signaling and function in resistance (R) gene mediated and basal plant disease resistance. PAD4 can interact directly with EDS1, another disease resistance signaling protein. Expressed at elevated level in response to green peach aphid (GPA) feeding, and modulates the GPA feeding induced leaf senescence through a …
Ach_contig3965	predicted protein [Populus trichocarpa]	gi|75174733|sp|Q9LMA1.1|FMO1_ARATH	-1.83926	0	0	0	0	0	0	FMO1	Achn340271	K00485	(at1g19250 : 219.0) FMO1 is required for full expression of TIR NB LRR├▒conditioned resistance to avirulent pathogens and for basal resistance to invasive virulent pathogens. Functions in an EDS1 regulated but SA independent mechanism that promotes resistance and cell death at pathogen infection sites.; flavin dependent monooxygenase 1 (FMO1); FUNCTIONS IN: NADP or NADPH binding, oxidoreductase a…
Ach_contig3966	predicted protein [Populus trichocarpa]	gi|334302805|sp|Q9FKE7.2|FMO2_ARATH	-2.28791	0	0	0	0	0	0	FMO2	Achn375401	K00485	(at5g45180 : 184.0) Flavin binding monooxygenase family protein; FUNCTIONS IN: NADP or NADPH binding, monooxygenase activity, FAD binding, flavin containing monooxygenase activity; INVOLVED IN: oxidation reduction; CONTAINS InterPro DOMAIN/s: Flavin containing monooxygenase like (InterPro:IPR020946); BEST Arabidopsis thaliana protein match is: flavin dependent monooxygenase 1 (TAIR:AT1G19250.1); …
Ach_contig28322	predicted protein [Populus trichocarpa]	gi|395406776|sp|F4I171.1|MD15A_ARATH	-1.06065	0	0	0	0	0	0	MD15A	Achn101701	K14972	(at1g15780 : 125.0) unknown protein; BEST Arabidopsis thaliana protein match is: unknown protein (TAIR:AT2G10440.1); Has 103701 Blast hits to 43153 proteins in 1828 species: Archae 30; Bacteria 7385; Metazoa 38639; Fungi 11531; Plants 7727; Viruses 307; Other Eukaryotes 38082 (source: NCBI BLink). & (reliability: 250.0) & (original description: no original description)
Ach_contig28323	predicted protein [Populus trichocarpa]	gi|395406776|sp|F4I171.1|MD15A_ARATH	-1.34675	0	0	0	0	0	0	MD15A	Achn101701	K14972	(at1g15780 : 125.0) unknown protein; BEST Arabidopsis thaliana protein match is: unknown protein (TAIR:AT2G10440.1); Has 103701 Blast hits to 43153 proteins in 1828 species: Archae 30; Bacteria 7385; Metazoa 38639; Fungi 11531; Plants 7727; Viruses 307; Other Eukaryotes 38082 (source: NCBI BLink). & (reliability: 250.0) & (original description: no original description)
Ach_contig17288	protein NIM1-INTERACTING 2-like [Erythranthe guttata]		0	0	0	4.71998	3.29578	3.04337	3.42071	NIMIN2	Achn311411
Ach_contig17287	protein NIM1-INTERACTING 2-like [Erythranthe guttata]		0	0	0	2.90627	3.29395	2.27605	3.50109	NIMIN2	Achn374111
Ach_contig14340	Regulatory protein NPR1, putative [Ricinus communis]	gi|75301128|sp|Q8L746.1|NPR3_ARATH	0	0	0	0	1.1071	1.4371	0	NPR3	Achn326871	K14508	(at5g45110 : 638.0) Encodes a paralog of NPR1. Involved in negative regulation of defense responses against bacterial and oomycete pathogens. npr3 mutants has elevated level of PR1 expression. Interacts with TGA2, TGA3, TGA5 and TGA6 in yeast two hybrid assays.; NPR1 like protein 3 (NPR3); INVOLVED IN: defense response to fungus, incompatible interaction, defense response to bacterium, incompatib…
Ach_contig32812	regulatory protein NPR3 like [Glycine max]	gi|75301128|sp|Q8L746.1|NPR3_ARATH	0	0	0	0	1.00307	1.21846	0	NPR3	Achn176311		(at4g19660 : 244.0) Encodes a ankyrin repeat BTB/POZ domain containing protein with 36% sequence identity with NPR1. Mutants are more susceptible to the bacterial pathogen Pseudomonas syringe pv. tomato DC3000 and to the fungal pathogen Erysiphe cichoracearum, but do not differ markedly from wild type in interaction with virulent and avirulent strains of the oomycete Peronospora parasitica. NPR4 …
