# Supplementary material for: Comparative transcriptome analysis of the interaction between Actinidia chinensis var. chinensis and Pseudomonas syringae pv. actinidiae in absence and presence of acibenzolar-S-methyl
Source: BMC Genomics. 2018 Aug 6;19:585. doi: 10.1186/s12864-018-4967-4 (PMC6090863; doi:10.1186/s12864-018-4967-4)
Supplement: Supplementary file 14 — Table S11. List of subset of differentially expressed genes (DEGs) involved in abscisic acid biosynthesis and signalling. (XLSX 463 kb) [file 12864_2018_4967_MOESM14_ESM.xlsx]

## Sheet: ABA_ok
Additional file 14: Table S11. List of DEGs involved in ABA biosynthesis and signaling
Transcripts ID	Predicted Function (Blastx_vs_nr)	gene ID swissprot/nr	Log2FC for each library contrast
			HC_vs_I3	HC_vs_I24	HC_vs_I48	I3_vs_ASM-I3	I24_vs_ASM-I24	I48_vs_ ASM-I48	HC_vs_ASM	abreviation	A. chinensis HongYang ortholog	KEGG_orthologs	description
Ach_contig12330	momilactone A synthase like [Vitis vinifera]	gi|403377902|sp|F1SWA0.1|ZERSY_ZINZE	2.77355	0	-1.58977	0	-3.16971	0	-1.88081	ZERSY	Achn288381	K09841	(at1g52340 : 249.0) Encodes a cytosolic short chain dehydrogenase/reductase involved in the conversion of xanthoxin to ABA aldehyde during ABA biosynthesis. Mutants are insensitive to sucrose and glucose.; ABA DEFICIENT 2 (ABA2); CONTAINS InterPro DOMAIN/s: NAD(P) binding domain (InterPro:IPR016040), Glucose/ribitol dehydrogenase (InterPro:IPR002347), Short chain dehydrogenase/reductase SDR (Inte…
Ach_contig18099	Nine cis epoxycarotenoid dioxygenase 4 [Theobroma cacao]	gi|75318399|sp|O49675.1|CCD4_ARATH	-1.95127	-1.68507	0	0	0	0	0	NCED4	Achn260561	K09840	(at4g19170 : 243.0) chloroplast targeted member of a family of enzymes similar to nine cis epoxycarotenoid dioxygenase; nine cis epoxycarotenoid dioxygenase 4 (NCED4); LOCATED IN: chloroplast, plastoglobule; EXPRESSED IN: 16 plant structures; EXPRESSED DURING: 9 growth stages; CONTAINS InterPro DOMAIN/s: Carotenoid oxygenase (InterPro:IPR004294); BEST Arabidopsis thaliana protein match is: nine c…
Ach_contig18100	carotenoid cleavage dioxygenase 4 [Osmanthus fragrans]	gi|75318399|sp|O49675.1|CCD4_ARATH	-3.77968	-1.74072	0	0	0	0	0	NCED4	Achn228731	K09840	(at4g19170 : 763.0) chloroplast targeted member of a family of enzymes similar to nine cis epoxycarotenoid dioxygenase; nine cis epoxycarotenoid dioxygenase 4 (NCED4); LOCATED IN: chloroplast, plastoglobule; EXPRESSED IN: 16 plant structures; EXPRESSED DURING: 9 growth stages; CONTAINS InterPro DOMAIN/s: Carotenoid oxygenase (InterPro:IPR004294); BEST Arabidopsis thaliana protein match is: nine c…
Ach_contig25980	phospholipase D [Jatropha curcas]	gi|2499710|sp|Q41142.1|PLDA1_RICCO	-1.27909	0	0	0	0	0	0	PLDA1	Achn164521	K01115	(q41142|plda1_ricco : 1406.0) Phospholipase D alpha 1 precursor (EC 3.1.4.4) (PLD 1) (Choline phosphatase 1) (Phosphatidylcholine hydrolyzing phospholipase D 1) Ricinus communis (Castor bean) & (at3g15730 : 1327.0) Encodes phospholipase D alpha 1 (PLD alpha 1). Positive regulator of abscisic acid (ABA) mediated stomatal movements. PLD alpha 1 plays an important role in seed deterioration and agin…
Ach_contig26540	protein phosphatase 2C [Nicotiana tabacum]	gi|1352681|sp|P49598.1|P2C37_ARATH	-1.80354	0	0	0	0	0	0	PP2CA	Achn055261	K14497	(at3g11410 : 454.0) Encodes protein phosphatase 2C. Negative regulator of ABA signalling. Expressed in seeds during germination. mRNA up regulated by drought and ABA.; protein phosphatase 2CA (PP2CA); FUNCTIONS IN: protein binding, protein serine/threonine phosphatase activity, phosphoprotein phosphatase activity; INVOLVED IN: in 6 processes; LOCATED IN: protein serine/threonine phosphatase compl…
Ach_contig9883	protein phosphatase 2C ABI2 homolog [Solanum lycopersicum]	gi|75308947|sp|Q9CAJ0.1|P2C16_ARATH	-1.30393	0	0	0	0	0	0	PP2C/ABI2	Achn050151	K14497	(at1g72770 : 345.0) mutant has ABA hypersensitive inhibition of seed germination; Protein Phosphatase 2C; regulates the activation of the Snf1 related kinase OST1 by abscisic acid.; homology to ABI1 (HAB1); FUNCTIONS IN: protein serine/threonine phosphatase activity; INVOLVED IN: protein amino acid dephosphorylation; LOCATED IN: protein serine/threonine phosphatase complex; EXPRESSED IN: 22 plant…
Ach_contig9880	protein phosphatase 2C ABI2 homolog [Solanum lycopersicum]	gi|75308947|sp|Q9CAJ0.1|P2C16_ARATH	-1.48461	0	0	0	0	0	0	PP2C/ABI2	Achn050151		(at1g72770 : 196.0) mutant has ABA hypersensitive inhibition of seed germination; Protein Phosphatase 2C; regulates the activation of the Snf1 related kinase OST1 by abscisic acid.; homology to ABI1 (HAB1); FUNCTIONS IN: protein serine/threonine phosphatase activity; INVOLVED IN: protein amino acid dephosphorylation; LOCATED IN: protein serine/threonine phosphatase complex; EXPRESSED IN: 22 plant…
Ach_contig28395	protein phosphatase 2C ABI2 homolog [Solanum lycopersicum]	gi|75308947|sp|Q9CAJ0.1|P2C16_ARATH	-1.78292	0	0	0	0	0	0	PP2C/ABI2	Achn155701	K14497	(at1g72770 : 420.0) mutant has ABA hypersensitive inhibition of seed germination; Protein Phosphatase 2C; regulates the activation of the Snf1 related kinase OST1 by abscisic acid.; homology to ABI1 (HAB1); FUNCTIONS IN: protein serine/threonine phosphatase activity; INVOLVED IN: protein amino acid dephosphorylation; LOCATED IN: protein serine/threonine phosphatase complex; EXPRESSED IN: 22 plant…
Ach_contig30242	Phosphatase 2C family protein isoform 1 [Theobroma cacao]	gi|75266736|sp|Q9SZ53.1|P2C60_ARATH	0	0	1.81357	0	0	-1.60538	0	PP2C	Achn134561	K17499	(at4g31860 : 432.0) Protein phosphatase 2C family protein; FUNCTIONS IN: protein serine/threonine phosphatase activity, catalytic activity; INVOLVED IN: protein amino acid dephosphorylation; LOCATED IN: plasma membrane; EXPRESSED IN: 24 plant structures; EXPRESSED DURING: 15 growth stages; CONTAINS InterPro DOMAIN/s: Protein phosphatase 2C, manganese/magnesium aspartate binding site (InterPro:IPR…
Ach_contig20119	abscisic acid receptor PYL4 [Vitis vinifera]	gi|75099990|sp|O80920.1|PYL4_ARATH	1.9189	0	0	0	-2.30567	0	0	PYL4	Achn037141		(at2g38310 : 189.0) Encodes a member of the PYR (pyrabactin resistance )/PYL(PYR1 like)/RCAR (regulatory components of ABA receptor) family proteins with 14 members. PYR/PYL/RCAR family proteins function as abscisic acid sensors. Mediate ABA dependent regulation of protein phosphatase 2Cs ABI1 and ABI2.; PYR1 like 4 (PYL4); CONTAINS InterPro DOMAIN/s: Polyketide cyclase/dehydrase (InterPro:IPR019…
Ach_contig32298	abscisic acid receptor PYL4 [Vitis vinifera]	gi|75099990|sp|O80920.1|PYL4_ARATH	2.80899	0	0	0	-1.85756	-1.3337	0	PYL4	Achn018941	K14496	(at2g38310 : 224.0) Encodes a member of the PYR (pyrabactin resistance )/PYL(PYR1 like)/RCAR (regulatory components of ABA receptor) family proteins with 14 members. PYR/PYL/RCAR family proteins function as abscisic acid sensors. Mediate ABA dependent regulation of protein phosphatase 2Cs ABI1 and ABI2.; PYR1 like 4 (PYL4); CONTAINS InterPro DOMAIN/s: Polyketide cyclase/dehydrase (InterPro:IPR019…
Ach_contig20123	abscisic acid receptor PYL4 [Vitis vinifera]	gi|75099990|sp|O80920.1|PYL4_ARATH	2.08045	0	0	0	-1.89689	0	0	PYL4	Achn287001	K14496	(at2g38310 : 236.0) Encodes a member of the PYR (pyrabactin resistance )/PYL(PYR1 like)/RCAR (regulatory components of ABA receptor) family proteins with 14 members. PYR/PYL/RCAR family proteins function as abscisic acid sensors. Mediate ABA dependent regulation of protein phosphatase 2Cs ABI1 and ABI2.; PYR1 like 4 (PYL4); CONTAINS InterPro DOMAIN/s: Polyketide cyclase/dehydrase (InterPro:IPR019…
Ach_contig20122	abscisic acid receptor PYL4 like [Vitis vinifera]	gi|75171431|sp|Q9FLB1.1|PYL5_ARATH	3.31066	0	0	0	-2.69415	-2.47919	0	PYL5	Achn032421	K14496	(at2g38310 : 248.0) Encodes a member of the PYR (pyrabactin resistance )/PYL(PYR1 like)/RCAR (regulatory components of ABA receptor) family proteins with 14 members. PYR/PYL/RCAR family proteins function as abscisic acid sensors. Mediate ABA dependent regulation of protein phosphatase 2Cs ABI1 and ABI2.; PYR1 like 4 (PYL4); CONTAINS InterPro DOMAIN/s: Polyketide cyclase/dehydrase (InterPro:IPR019…
Ach_contig20120	Polyketide cyclase/dehydrase and lipid transport superfamily protein [Theobroma cacao]	gi|75171431|sp|Q9FLB1.1|PYL5_ARATH	2.64365	0	0	0	-3.05156	0	0	PYL5	Achn037141	K14496	(at2g38310 : 226.0) Encodes a member of the PYR (pyrabactin resistance )/PYL(PYR1 like)/RCAR (regulatory components of ABA receptor) family proteins with 14 members. PYR/PYL/RCAR family proteins function as abscisic acid sensors. Mediate ABA dependent regulation of protein phosphatase 2Cs ABI1 and ABI2.; PYR1 like 4 (PYL4); CONTAINS InterPro DOMAIN/s: Polyketide cyclase/dehydrase (InterPro:IPR019…
Ach_contig26433	bZIP transcription factor bZIP7 [Camellia sinensis]	gi|75334900|sp|Q9LES3.1|AI5L2_ARATH	0	0	0	0	1.63145	0	0	ABI5	Achn173651	K14432	(at1g45249 : 152.0) Leucine zipper transcription factor that binds to the abscisic acid (ABA)├▒responsive element (ABRE) motif in the promoter region of ABA inducible genes. Enhances drought tolerance in vegetative tissues. Required for normal glucose response. Localized in the nucleus. Expressed constitutively in roots, leaf vascular tissues, and hydathodes or in all tissues under stress conditi…
Ach_contig25391	bZIP transcription factor bZIP8 [Camellia sinensis]	gi|75312268|sp|Q9M7Q4.1|AI5L5_ARATH	0	0	0	0	1.21069	0	0	ABI5	Achn227711		(at1g45249 : 152.0) Leucine zipper transcription factor that binds to the abscisic acid (ABA)├▒responsive element (ABRE) motif in the promoter region of ABA inducible genes. Enhances drought tolerance in vegetative tissues. Required for normal glucose response. Localized in the nucleus. Expressed constitutively in roots, leaf vascular tissues, and hydathodes or in all tissues under stress conditi…
Ach_contig25394	bZIP transcription factor bZIP8 [Camellia sinensis]	gi|75312268|sp|Q9M7Q4.1|AI5L5_ARATH	0	0	0	0	1.21874	0	0	ABI5	Achn227711	K14432	(at1g45249 : 152.0) Leucine zipper transcription factor that binds to the abscisic acid (ABA)├▒responsive element (ABRE) motif in the promoter region of ABA inducible genes. Enhances drought tolerance in vegetative tissues. Required for normal glucose response. Localized in the nucleus. Expressed constitutively in roots, leaf vascular tissues, and hydathodes or in all tissues under stress conditi…
Ach_contig27093	ARM REPEAT PROTEIN INTERACTING WITH ABF2 like [Solanum lycopersicum]	gi|325529999|sp|B9DHT4.2|ARIA_ARATH	2.50165	0	0	0	0	0	0	ARIA	Achn022291		(at5g19330 : 819.0) Encodes an armadillo repeat protein involved in the abscisic acid response. The protein interacts with a transcription factor, ABF2, which controls ABA dependent gene expression via the G box type ABA responsive elements.; ARM repeat protein interacting with ABF2 (ARIA); FUNCTIONS IN: protein binding; INVOLVED IN: response to salt stress, negative regulation of seed germinatio…
Ach_contig27096	PIB25 armadillo repeat protein [Petunia x hybrida]	gi|325529999|sp|B9DHT4.2|ARIA_ARATH	1.79678	0	0	0	0	0	0	ARIA	Achn022291		(at5g19330 : 209.0) Encodes an armadillo repeat protein involved in the abscisic acid response. The protein interacts with a transcription factor, ABF2, which controls ABA dependent gene expression via the G box type ABA responsive elements.; ARM repeat protein interacting with ABF2 (ARIA); FUNCTIONS IN: protein binding; INVOLVED IN: response to salt stress, negative regulation of seed germinatio…
Ach_contig15315	Serine/threonine protein kinase SAPK1, putative [Ricinus communis]	gi|158513656|sp|A2YNT8.2|SAPK2_ORYSI	0	0	0	0	1.21277	1.18636	1.2487	SAPK1	Achn157571	K14498	(q75lr7|sapk1_orysa : 519.0) Serine/threonine protein kinase SAPK1 (EC 2.7.11.1) (Osmotic stress/abscisic acid activated protein kinase 1) Oryza sativa (Rice) & (at1g78290 : 503.0) Protein kinase superfamily protein; FUNCTIONS IN: protein serine/threonine kinase activity, protein kinase activity, kinase activity, ATP binding; INVOLVED IN: response to karrikin; LOCATED IN: nucleus, cytoplasm; EXPR…
Ach_contig20697	serine/threonine protein kinase SAPK3 [Vitis vinifera]	gi|158513710|sp|A2ZAB5.2|SAPK3_ORYSI	-2.05044	0	0	0	0	0	0	SAPK2	Achn269761	K14498	(q84tc6|sapk2_orysa : 533.0) Serine/threonine protein kinase SAPK2 (EC 2.7.11.1) (Osmotic stress/abscisic acid activated protein kinase 2) Oryza sativa (Rice) & (at1g60940 : 502.0) encodes a member of SNF1 related protein kinases (SnRK2) whose activity is activated by ionic (salt) and non ionic (mannitol) osmotic stress.; SNF1 related protein kinase 2.10 (SNRK2.10); CONTAINS InterPro DOMAIN/s: Pr…
