# Supplementary material for: Comparative transcriptome analysis of the interaction between Actinidia chinensis var. chinensis and Pseudomonas syringae pv. actinidiae in absence and presence of acibenzolar-S-methyl
Source: BMC Genomics. 2018 Aug 6;19:585. doi: 10.1186/s12864-018-4967-4 (PMC6090863; doi:10.1186/s12864-018-4967-4)
Supplement: Supplementary file 16 — Table S12. Distribution of transcription factors (TFs) in Actinidia chinensis var. chinensis transcriptome. (XLSX 357 kb) [file 12864_2018_4967_MOESM16_ESM.xlsx]

## Sheet: TAb_supl
Additional file 16: Table S12. Distribution of TFs in Actinidia chinensis var. chinensis transcriptome
Family of Transcription Factors	subfamily	Numbers of TF in A.chinensis	Differentialy expressed TFs	Description
A20-like		22	0	putative novel transcription regulator
AP2/ERF	RAV	92	37	transcription factor
	AP2-EREBP			transcription factor
AS2-LOB		14	3	transcription factor
AUX-IAA		48	14	transcription regulator
B3 superfamily	ARF	38	4	transcription factor
	B3-Domain			transcription factor
BED-type(Zn)		23	0	transcription factor/ chromatin remodeling
BES/BZR		10	3	transcription factor
bHLH		124	33	transcription factor
bZIP		71	8	transcription factor
C2C2	C2C2-CO-like	124	25	transcription factor
	C2C2-Dof			transcription factor
	C2C2-GATA			transcription factor
	C2C2-YABBY			transcription factor
C2H2		501	18	transcription factor
C3H	C3H	120	6	transcription factor
	C3H-WRC/GRF			transcription factor interactor and regulator
CCHC(Zn)		153	0	transcription factor interactor and regulator
CG1-CAMTA		7	0	transcription factor
E2F-DP		7	0	transcription factor
EIL		9	0	transcription factor
FAR		39	0	transcription factor
FHA-SMAD		18	0	transcription factor interactor and regulator
GAGA-Binding-like		27	1	transcription factor
GARP	GARP-G2-like	35	13	transcription factor
	RR-A-type			response regulator and putative novel transcription factor
GeBP		9	0	transcription factor
GRAS		46	15	transcription factor
NFY	Hap2/NF-YA	102	5	transcription factor
	Hap3/NF-YB			transcription factor
HB	HD-SAD	125	19	transcription factor & lipid binding
	HD-ZIP			transcription factor
	HMG			transcriptional activation
	Homeodomain-LIKE			transcription regulator
	Homeodomain-PHD			transcription regulator
	Homeodomain-TALE-BEL			transcription factor
	Homeodomain-TALE-KNOX			transcription factor
	Homobox-WOX			transcription factor
HSF-type-DNA-binding		22	6	transcription factor
JUMONJI	JmjC	18	8	transcription factor & chromatin remodeling
	JmjC-ARID			transcription factor & chromatin remodeling
Lambda-DB		2	0	putative novel transcription factor
LIM		16	0	transcription factor interactor and regulator
LisH		29	0	transcription factor interactor and regulator
MADS	MADS-MIKC	21	7	transcription factor
	MADS-type1			transcription factor
MYB	MYB	234	43	transcription factor
	MYB/SANT			transcription factor
	MYB-HB-like			transcription factor
NAC	NAM	70	20	transcription factor
Nin-like		14	0	transcription factor
PAZ-Argonaute		15	4	post-transcriptional gene silencing
PLATZ		6	2	putative novel transcription repressor
RB		1	0	putative novel transcription repressor
S1Fa-like		5	0	transcription factor
SAP		11	0	transcription regulator
WD40-like		306	0	transcription factor
WRKY		95	53	transcription factor
SBP		16	3	transcription factor
ssDNA-binding-TF		4	0	transcription factor
Znf	Znf-B	18	1	transcription factor interactor and regulator
	Znf-LSD			transcription factor
SSXT		2	0	putative novel transcription factor
STAT		1	0	transcription factor
STY-LRP1		6	0	transcription factor
TCP		19	2	transcription factor
Tc-PD		2	0	transcription coactivator
Tesmin		3	0	putative novel transcription factor
TIFY		10	9	transcription factor
TTF-type(Zn)		3	4	transcription factor and/or regulators
TUBBY		9	0	transcription factor
YEATS		2	1	putative novel transcription factor
	Total	2724	367
Chromatin remodeling factors		Numbers in A.chinensis	Differentialy expressed TF	Description
Bromodomain		38	1	chromatin remodeler
ISWI		2	1	chromatin remodeling
SET		33	1	chromatin remodeling
SNF2		26	0	chromatin remodeling
SWIB-Plus-3		1	0	chromatin remodeling
PHD		127	20	chromatin regulator
HSA		2	0	chromatin remodeler
CHROMO-DOMAIN		19	1	chromatin remodeling & transcriptional activation
CW-Zn	CW-Zn	12	0	putative transcription factor & chromatin remodeling
	CW-Zn-B3/VAL			transcription factor & chromatin remodeling
DDT		11	0	transcription factor & chromatin remodeling
DICER		2	0	post-transcriptional gene silencing
FYR		3	0	chromatin remodeling & transcription regulator
ARID	ARID	9	0	chromatin remodeling
	ARID-HMG			chromatin remodeling
		tot=3009
