# Supplementary material for: Comparative transcriptome analysis of the interaction between Actinidia chinensis var. chinensis and Pseudomonas syringae pv. actinidiae in absence and presence of acibenzolar-S-methyl
Source: BMC Genomics. 2018 Aug 6;19:585. doi: 10.1186/s12864-018-4967-4 (PMC6090863; doi:10.1186/s12864-018-4967-4)
Supplement: Supplementary file 17 — Table S13. List of subset of differentially expressed genes (DEGs) related to transcription factors. (XLSX 545 kb) [file 12864_2018_4967_MOESM17_ESM.xlsx]

## Sheet: TF
Additional file 17: Table S13. List of subset of DEGs related to transcription factors.
Transcripts ID	Predicted Function (Blastx_vs_nr)	gene ID swissprot/nr	Log2FC for each library contrast
			HC_vs_I3	HC_vs_I24	HC_vs_I48	I3_vs_ASM-I3	I24_vs_ASM-I24	I48_vs_ ASM-I48	HC_vs_ASM	abreviation	A. chinensis HongYang ortholog	KEGG_orthologs	description
Ach_contig35552	ethylene-responsive transcription factor RAP2-7-like [Vitis vinifera]	gi|75265979|sp|Q9SK03.2|RAP27_ARATH	1.88943	0	0	0	0	0	0	AP2/ERF	Achn108581	K09284	'(at2g28550 : 359.0) related to AP2.7 (RAP2.7); CONTAINS InterPro DOMAIN/s: DNA-binding, integrase-type (InterPro:IPR016177), Pathogenesis-related transcriptional factor/ERF, DNA-binding (InterPro:IPR001471); BEST Arabidopsis thaliana protein match is: target of early activation tagged (EAT) 2 (TAIR:AT5G60120.1). & (q8lsn2|bbm2_brana : 152.0) Protein BABY BOOM 2 (BnBBM2) - Brassica napus (Rape) &…
Ach_contig18951	DNA binding protein, putative [Ricinus communis]	gi|75262440|sp|Q9FGF8.1|ABR1_ARATH	8.2062	0	0	0	0	0	0	AP2/ERF	Achn271311		(at5g64750 : 137.0) Encodes a putative transcription factor containing an AP2 domain. Is a member of the ERF (ethylene response factor) subfamily B-4 of ERF/AP2 transcription factor family. Expressed in response to ABA, osmotic stress, sugar stress and drought. Mutants are hypersensitive to these stresses. May be involved in regulation of ABA mediated stress response.; ABA REPRESSOR1 (ABR1); CONT…
Ach_contig4846	ERF transcription factor [Camellia sinensis]	gi|7531108|sp|O80338.1|EF101_ARATH	3.22659	0	0	0	0	0	0	AP2/ERF	Achn331661		'(at5g47220 : 60.5) Encodes a member of the ERF (ethylene response factor) subfamily B-3 of ERF/AP2 transcription factor family (ATERF-2). The protein contains one AP2 domain. Functions as activator of GCC box├▒dependent transcription. Positive regulator of JA-responsive defense genes and resistance to F. oxysporum and enhances JA inhibition of root elongation.; ethylene responsive element bindin…
Ach_contig5488	ethylene-responsive transcription factor ERF012-like [Glycine max]	gi|75265793|sp|Q9SFE4.1|ERF12_ARATH	4.82167	0	0	0	0	0	0	AP2/ERF	Achn305041		'(at1g21910 : 119.0) encodes a member of the DREB subfamily A-5 of ERF/AP2 transcription factor family. The protein contains one AP2 domain. There are 15 members in this subfamily including RAP2.1, RAP2.9 and RAP2.10.; Integrase-type DNA-binding superfamily protein; FUNCTIONS IN: DNA binding, sequence-specific DNA binding transcription factor activity; INVOLVED IN: regulation of transcription, DN…
Ach_contig24914	transcription factor APETALA2 [Vitis vinifera]	gi|1351945|sp|P47927.1|AP2_ARATH	0	0	0	0	-1.69876	2.06402	0	AP2/ERF	Achn363861	K09284	'(at4g36920 : 350.0) Encodes a floral homeotic gene, a member of the AP2/EREBP (ethylene responsive element binding protein) class of transcription factors and is involved in the specification of floral organ identity, establishment of floral meristem identity, suppression of floral meristem indeterminancy, and development of the ovule and seed coat. AP2 also has a role in controlling seed mass. …
Ach_contig5661	ethylene-responsive transcription factor ERF012-like [Glycine max]	gi|75264120|sp|Q9LPE8.1|ERF14_ARATH	5.09094	0	0	0	0	0	0	AP2/ERF	Achn243111		'(at1g21910 : 55.5) encodes a member of the DREB subfamily A-5 of ERF/AP2 transcription factor family. The protein contains one AP2 domain. There are 15 members in this subfamily including RAP2.1, RAP2.9 and RAP2.10.; Integrase-type DNA-binding superfamily protein; FUNCTIONS IN: DNA binding, sequence-specific DNA binding transcription factor activity; INVOLVED IN: regulation of transcription, DNA…
Ach_contig16307	uncharacterized protein LOC100262406 [Vitis vinifera]	gi|148886839|sp|Q70II3.2|EF110_ARATH	1.99181	0	0	0	0	0	0	AP2/ERF	Achn290601		'(at5g50080 : 113.0) encodes a member of the ERF (ethylene response factor) subfamily B-4 of ERF/AP2 transcription factor family. The protein contains one AP2 domain. There are 7 members in this subfamily.; ethylene response factor 110 (ERF110); FUNCTIONS IN: DNA binding, sequence-specific DNA binding transcription factor activity; INVOLVED IN: regulation of transcription, DNA-dependent; LOCATED …
Ach_contig7319	Integrase-type DNA-binding superfamily protein, putative [Theobroma cacao]	gi|75333357|sp|Q9C591.1|ERF16_ARATH	2.13997	0	0	0	0	0	0	AP2/ERF	Achn023091		'(at5g21960 : 96.7) encodes a member of the DREB subfamily A-5 of ERF/AP2 transcription factor family. The protein contains one AP2 domain. There are 15 members in this subfamily including RAP2.1, RAP2.9 and RAP2.10.; Integrase-type DNA-binding superfamily protein; FUNCTIONS IN: DNA binding, sequence-specific DNA binding transcription factor activity; INVOLVED IN: regulation of transcription, DNA…
Ach_contig24915	APETALA2 [Actinidia deliciosa]	gi|1351945|sp|P47927.1|AP2_ARATH	0	0	0	0	1.20502	0	0	AP2/ERF	Achn363861	K09284	'(at4g36920 : 366.0) Encodes a floral homeotic gene, a member of the AP2/EREBP (ethylene responsive element binding protein) class of transcription factors and is involved in the specification of floral organ identity, establishment of floral meristem identity, suppression of floral meristem indeterminancy, and development of the ovule and seed coat. AP2 also has a role in controlling seed mass. …
Ach_contig14722	ethylene-responsive transcription factor ERF011-like isoform 2 [Solanum lycopersicum]	gi|75219088|sp|O22174.1|ERF08_ARATH	-1.25811	0	0	0	0	0	0	AP2/ERF	Achn363841	K09286	'(at4g36900 : 149.0) encodes a member of the DREB subfamily A-5 of ERF/AP2 transcription factor family (RAP2.10). The protein contains one AP2 domain. There are 16 members in this subfamily including RAP2.9 and RAP2.1.; related to AP2 10 (RAP2.10); FUNCTIONS IN: DNA binding, sequence-specific DNA binding transcription factor activity; INVOLVED IN: regulation of transcription, DNA-dependent; EXPRE…
Ach_contig32264	ethylene-responsive transcription factor ERF118 [Vitis vinifera]	gi|75262264|sp|Q9CA27.1|EF118_ARATH	1.40693	0	0	0	0	0	0	AP2/ERF	Achn310981		'(at1g68550 : 94.0) encodes a member of the ERF (ethylene response factor) subfamily B-6 of ERF/AP2 transcription factor family. The protein contains one AP2 domain. There are 12 members in this subfamily including RAP2.11.; Integrase-type DNA-binding superfamily protein; FUNCTIONS IN: DNA binding, sequence-specific DNA binding transcription factor activity; INVOLVED IN: regulation of transcripti…
Ach_contig23443	ethylene response factor 4 [Actinidia deliciosa]	gi|27735162|sp|P42736.2|RAP23_ARATH	2.50896	1.46912	0	0	0	0	0	AP2/ERF	Achn318101	K09286	'(at3g16770 : 109.0) Encodes a member of the ERF (ethylene response factor) subfamily B-2 of the plant specific ERF/AP2 transcription factor family (RAP2.3). The protein contains one AP2 domain. There are 5 members in this subfamily including RAP2.2 AND RAP2.12.It is localized to the nucleus and acts as a transcriptional activator through the GCC-box. It has been identified as a suppressor of Bax…
Ach_contig7807	AP2 domain class transcription factor [Malus domestica]	gi|122225033|sp|Q1ECI2.1|ERF23_ARATH	0	0	0	0	0	-3.62426	0	AP2/ERF	Achn136171		'(at1g01250 : 152.0) encodes a member of the DREB subfamily A-4 of ERF/AP2 transcription factor family. The protein contains one AP2 domain. There are 17 members in this subfamily including TINY.; Integrase-type DNA-binding superfamily protein; FUNCTIONS IN: DNA binding, sequence-specific DNA binding transcription factor activity; INVOLVED IN: regulation of transcription, DNA-dependent; LOCATED I…
Ach_contig25656	ethylene responsive element binding protein C3 [Capsicum annuum]	gi|75335632|sp|Q9LY05.1|EF106_ARATH	-1.78484	-1.17808	-1.02379	0	-1.8932	-3.21895	0	AP2/ERF	Achn249781	K09286	'(at5g07580 : 134.0) encodes a member of the ERF (ethylene response factor) subfamily B-3 of ERF/AP2 transcription factor family. The protein contains one AP2 domain. There are 18 members in this subfamily including ATERF-1, ATERF-2, AND ATERF-5.; Integrase-type DNA-binding superfamily protein; CONTAINS InterPro DOMAIN/s: DNA-binding, integrase-type (InterPro:IPR016177), Pathogenesis-related tran…
Ach_contig33797	ethylene response factor 5 [Actinidia deliciosa]	gi|75337589|sp|Q9SSA8.1|RA212_ARATH	1.27122	0	0	0	0	0	0	AP2/ERF	Achn226291	K09286	'(at1g53910 : 234.0) encodes a member of the ERF (ethylene response factor) subfamily B-2 of ERF/AP2 transcription factor family (RAP2.12). The protein contains one AP2 domain. There are 5 members in this subfamily including RAP2.2 AND RAP2.12.; related to AP2 12 (RAP2.12); FUNCTIONS IN: DNA binding, sequence-specific DNA binding transcription factor activity; INVOLVED IN: regulation of transcrip…
Ach_contig13845	ethylene response factor 12 [Actinidia deliciosa]	gi|57012876|sp|Q9LW50.1|ERF2_NICSY	1.49746	0	0	0	0	0	0	AP2/ERF	Achn062471	K09286	'(q9lw50|erf2_nicsy : 306.0) Ethylene-responsive transcription factor 2 (Ethylene-responsive element-binding factor 2) (EREBP-2) (NsERF2) - Nicotiana sylvestris (Wood tobacco) & (at4g17500 : 191.0) Encodes a member of the ERF (ethylene response factor) subfamily B-3 of ERF/AP2 transcription factor family (ATERF-1). The protein contains one AP2 domain. There are 18 members in this subfamily includ…
Ach_contig12383	ethylene response factor 4 [Actinidia deliciosa]	gi|27735162|sp|P42736.2|RAP23_ARATH	3.18737	2.19905	0	0	-2.14528	0	0	AP2/ERF	Achn064481	K09286	'(at3g16770 : 105.0) Encodes a member of the ERF (ethylene response factor) subfamily B-2 of the plant specific ERF/AP2 transcription factor family (RAP2.3). The protein contains one AP2 domain. There are 5 members in this subfamily including RAP2.2 AND RAP2.12.It is localized to the nucleus and acts as a transcriptional activator through the GCC-box. It has been identified as a suppressor of Bax…
Ach_contig13844	ethylene response factor 12 [Actinidia deliciosa]	gi|57012876|sp|Q9LW50.1|ERF2_NICSY	1.43695	0	0	0	-1.02709	0	0	AP2/ERF	Achn062471	K09286	'(q9lw50|erf2_nicsy : 250.0) Ethylene-responsive transcription factor 2 (Ethylene-responsive element-binding factor 2) (EREBP-2) (NsERF2) - Nicotiana sylvestris (Wood tobacco) & (at4g17500 : 176.0) Encodes a member of the ERF (ethylene response factor) subfamily B-3 of ERF/AP2 transcription factor family (ATERF-1). The protein contains one AP2 domain. There are 18 members in this subfamily includ…
Ach_contig21920	ethylene response factor 11 [Actinidia deliciosa]	gi|57012874|sp|Q9LW48.1|ERF5_NICSY	1.69212	0	0	0	0	0	0	AP2/ERF	Achn319471	K09286	'(q40478|erf5_tobac : 173.0) Ethylene-responsive transcription factor 5 (Ethylene-responsive element-binding factor 5 homolog) (EREBP-4) (NtERF4) - Nicotiana tabacum (Common tobacco) & (at5g61600 : 144.0) encodes a member of the ERF (ethylene response factor) subfamily B-3 of ERF/AP2 transcription factor family. The protein contains one AP2 domain. There are 18 members in this subfamily including…
Ach_contig2526	AP2/ERF domain-containing transcription factor [Populus trichocarpa]	gi|7531180|sp|O04681.1|PTI5_SOLLC	4.7836	0	0	0	0	0	0	AP2/ERF	Achn193711		'(at3g23230 : 87.8) encodes a member of the ERF (ethylene response factor) subfamily B-3 of ERF/AP2 transcription factor family. The protein contains one AP2 domain. There are 18 members in this subfamily including ATERF-1, ATERF-2, AND ATERF-5.; Integrase-type DNA-binding superfamily protein; CONTAINS InterPro DOMAIN/s: DNA-binding, integrase-type (InterPro:IPR016177), Pathogenesis-related trans…
Ach_contig21169	AP2/ERF domain-containing transcription factor [Populus trichocarpa]	gi|75220238|sp|O82339.1|CRF5_ARATH	2.11522	0	0	0	0	0	0	AP2/ERF	Achn300601		'(at2g46310 : 115.0) CRF5 encodes one of the six cytokinin response factors. It is transcriptionally upregulated in response to cytokinin. CRF5 belongs to the AP2/ERF superfamily of the transcriptional factors. CRF proteins rapidly relocalize to the nucleus in response to cytokinin. Analysis of loos-of-function mutants revealed that the CRFs function redundantly to regulate the development of emb…
Ach_contig7806	AP2 domain class transcription factor [Malus domestica]	gi|122225033|sp|Q1ECI2.1|ERF23_ARATH	0	0	0	0	-3.01525	-3.53503	-2.87988	AP2/ERF	Achn136171	K09286	'(at1g01250 : 152.0) encodes a member of the DREB subfamily A-4 of ERF/AP2 transcription factor family. The protein contains one AP2 domain. There are 17 members in this subfamily including TINY.; Integrase-type DNA-binding superfamily protein; FUNCTIONS IN: DNA binding, sequence-specific DNA binding transcription factor activity; INVOLVED IN: regulation of transcription, DNA-dependent; LOCATED I…
Ach_contig25655	hypothetical protein PRUPE_ppa008915mg [Prunus persica]	gi|57012840|sp|Q8VZ91.2|EF103_ARATH	0	0	0	0	-2.89581	-1.13167	0	AP2/ERF	Achn140391		'(at4g17490 : 84.3) Encodes a member of the ERF (ethylene response factor) subfamily B-3 of ERF/AP2 transcription factor family (ATERF-6). The protein contains one AP2 domain. There are 18 members in this subfamily including ATERF-1, ATERF-2, AND ATERF-5.; ethylene responsive element binding factor 6 (ERF6); CONTAINS InterPro DOMAIN/s: DNA-binding, integrase-type (InterPro:IPR016177), Pathogenesi…
Ach_contig6295	uncharacterized protein LOC101245410 [Solanum lycopersicum]	gi|122235075|sp|Q0JQF7.1|DRE2A_ORYSJ	2.50518	0	0	0	0	0	0	AP2/ERF	Achn252751		'(at5g05410 : 117.0) Encodes a transcription factor that specifically binds to DRE/CRT cis elements (responsive to drought and low-temperature stress). Belongs to the DREB subfamily A-2 of ERF/AP2 transcription factor family (DREB2A). There are eight members in this subfamily including DREB2B. The protein contains one AP2 domain. Overexpression of transcriptional activation domain of DREB2A resul…
Ach_contig17227	PREDICTED: ethylene-responsive transcription factor ERF114-like [Vitis vinifera]	gi|75262469|sp|Q9FH54.1|EF114_ARATH	0	0	0	0	1.93622	0	0	AP2/ERF	Achn271311		'(at5g07310 : 148.0) encodes a member of the ERF (ethylene response factor) subfamily B-4 of ERF/AP2 transcription factor family. The protein contains one AP2 domain. There are 7 members in this subfamily.; Integrase-type DNA-binding superfamily protein; FUNCTIONS IN: DNA binding, sequence-specific DNA binding transcription factor activity; INVOLVED IN: regulation of transcription, DNA-dependent;…
Ach_contig21919	ethylene response factor 11 [Actinidia deliciosa]	gi|57012874|sp|Q9LW48.1|ERF5_NICSY	2.20718	1.00683	0	0	0	-2.29325	0	AP2/ERF	Achn063061	K09286	'(q40478|erf5_tobac : 157.0) Ethylene-responsive transcription factor 5 (Ethylene-responsive element-binding factor 5 homolog) (EREBP-4) (NtERF4) - Nicotiana tabacum (Common tobacco) & (at5g47230 : 115.0) encodes a member of the ERF (ethylene response factor) subfamily B-3 of ERF/AP2 transcription factor family (ATERF-5). The protein contains one AP2 domain. There are 18 members in this subfamily…
Ach_contig10891	ERF transcription factor [Camellia sinensis]	gi|7531108|sp|O80338.1|EF101_ARATH	2.89533	0	0	0	0	0	0	AP2/ERF	Achn331661		'(at4g17500 : 70.9) Encodes a member of the ERF (ethylene response factor) subfamily B-3 of ERF/AP2 transcription factor family (ATERF-1). The protein contains one AP2 domain. There are 18 members in this subfamily including ATERF-1, ATERF-2, AND ATERF-5.; ethylene responsive element binding factor 1 (ERF-1); CONTAINS InterPro DOMAIN/s: DNA-binding, integrase-type (InterPro:IPR016177), Pathogenes…
Ach_contig12380	ethylene response factor 4 [Actinidia deliciosa]	-	2.44989	0	0	0	0	0	0	AP2/ERF	Achn064481		' no hits & (original description: no original description)'
Ach_contig19387	ethylene response factor 7 [Actinidia deliciosa]	gi|57012875|sp|Q9LW49.1|ERF4_NICSY	2.02228	0	0	0	0	0	0	AP2/ERF	Achn362941	K09286	'(q9lw49|erf4_nicsy : 116.0) Ethylene-responsive transcription factor 4 (Ethylene-responsive element-binding factor 4 homolog) (EREBP-3) (NsERF3) - Nicotiana sylvestris (Wood tobacco) & (at3g15210 : 100.0) Encodes a member of the ERF (ethylene response factor) subfamily B-1 of ERF/AP2 transcription factor family (ATERF-4). The protein contains one AP2 domain. Acts as a negative regulator of JA-re…
Ach_contig30205	ethylene response factor 13 [Actinidia deliciosa]	gi|7531111|sp|O80341.1|EF102_ARATH	1.86294	0	0	0	-1.64277	0	0	AP2/ERF	Achn141871	K09286	'(at5g47230 : 170.0) encodes a member of the ERF (ethylene response factor) subfamily B-3 of ERF/AP2 transcription factor family (ATERF-5). The protein contains one AP2 domain. There are 18 members in this subfamily including ATERF-1, ATERF-2, AND ATERF-5.; ethylene responsive element binding factor 5 (ERF5); CONTAINS InterPro DOMAIN/s: DNA-binding, integrase-type (InterPro:IPR016177), Pathogenes…
Ach_contig30206	ethylene response factor 13 [Actinidia deliciosa]	-	2.02558	0	0	0	0	0	0	AP2/ERF	Achn141871		' no hits & (original description: no original description)'
Ach_contig37464	ubiquitin conjugating enzyme 9 [Arabidopsis thaliana]	gi|464986|sp|P35132.1|UBC9_ARATH	1.14422	0	0	0	0	0	0	AP2/ERF	Achn191231		' no hits & (original description: no original description)'
Ach_contig20265	gi|300079008|gb|ADJ67435.1|	PREDICTED: ethylene-responsive transcription factor RAP2-3 [Vitis vinifera]	0	0	0	-2.25213	0	0	0	AP2/ERF	Achn226291	K09286	'(at3g16770 : 73.2) Encodes a member of the ERF (ethylene response factor) subfamily B-2 of the plant specific ERF/AP2 transcription factor family (RAP2.3). The protein contains one AP2 domain. There are 5 members in this subfamily including RAP2.2 AND RAP2.12.It is localized to the nucleus and acts as a transcriptional activator through the GCC-box. It has been identified as a suppressor of Bax-…
Ach_contig20428	RAV transcription factor [Camellia sinensis]	gi|25091118|sp|Q9ZWM9.1|RAV1_ARATH	0	0	0	0	-2.55259	1.84594	-1.09865	AP2/ERF	Achn170441	K09287	'(at1g13260 : 369.0) Encodes an AP2/B3 domain transcription factor which is upregulated in response to low temperature. It contains a B3 DNA binding domain. It has circadian regulation and may function as a negative growth regulator.; related to ABI3/VP1 1 (RAV1); CONTAINS InterPro DOMAIN/s: DNA-binding, integrase-type (InterPro:IPR016177), Transcriptional factor B3 (InterPro:IPR003340), Pathogen…
Ach_contig8529	TSI1 [Nicotiana tabacum]	gi|7531181|sp|O04682.1|PTI6_SOLLC	-1.36041	0	0	0	0	0	1.46074	AP2/ERF	Achn191231		'(at4g11140 : 61.2) encodes a member of the ERF (ethylene response factor) subfamily B-5 of ERF/AP2 transcription factor family. The protein contains one AP2 domain. There are 7 members in this subfamily. Also named as CRF1 (cytokinin response factor 1).; cytokinin response factor 1 (CRF1); CONTAINS InterPro DOMAIN/s: DNA-binding, integrase-type (InterPro:IPR016177), Pathogenesis-related transcri…
Ach_contig8530	hypothetical protein PRUPE_ppa025495mg [Prunus persica]	gi|7531181|sp|O04682.1|PTI6_SOLLC	-1.96803	0	0	0	0	0	0	AP2/ERF	Achn191231	K09286	'(at4g11140 : 78.2) encodes a member of the ERF (ethylene response factor) subfamily B-5 of ERF/AP2 transcription factor family. The protein contains one AP2 domain. There are 7 members in this subfamily. Also named as CRF1 (cytokinin response factor 1).; cytokinin response factor 1 (CRF1); CONTAINS InterPro DOMAIN/s: DNA-binding, integrase-type (InterPro:IPR016177), Pathogenesis-related transcri…
Ach_contig31069	High-level expression of sugar-inducible gene 2, putative isoform 1 [Theobroma cacao]	gi|75331397|sp|Q8W4L5.1|VAL1_ARATH	2.24443	0	0	0	0	0	0	AP2\ERF	Achn191261		'(at2g30470 : 135.0) HSI2 is a member of a novel family of B3 domain proteins with a sequence similar to the ERF-associated amphiphilic repression (EAR) motif. It functions as an active repressor of the Spo minimal promoter (derived from a gene for sweet potato sporamin A1) through the EAR motif. It contains a plant-specific B3 DNA-binding domain. The Arabidopsis genome contains 42 genes with B3 …
Ach_contig37939	unnamed protein product [Vitis vinifera]	gi|238054274|sp|Q9ZTX8.2|ARFF_ARATH	2.55494	0	0	0	0	0	0	AUX/IAA	Achn295121		'(at1g30330 : 788.0) Encodes a member of the auxin response factor family. Mediates auxin response via expression of auxin regulated genes. Acts redundantly with ARF8 to control stamen elongation and flower maturation. Expression of ARF6 is controlled by miR167.; auxin response factor 6 (ARF6); FUNCTIONS IN: sequence-specific DNA binding transcription factor activity; INVOLVED IN: flower developm…
Ach_contig17887	auxin-induced protein 22D [Vitis vinifera]	gi|11131103|sp|O24542.1|AX22D_PHAAU	1.01593	0	0	0	0	0	0	AUX/IAA	Achn030331	K14484	'(o24542|ax22d_phaau : 264.0) Auxin-induced protein 22D (Indole-3-acetic acid-induced protein ARG13) - Phaseolus aureus (Mung bean) (Vigna radiata) & (at5g43700 : 238.0) Auxin inducible protein similar to transcription factors.; AUXIN INDUCIBLE 2-11 (ATAUX2-11); CONTAINS InterPro DOMAIN/s: Aux/IAA-ARF-dimerisation (InterPro:IPR011525), AUX/IAA protein (InterPro:IPR003311); BEST Arabidopsis thalia…
Ach_contig17068	unnamed protein product [Vitis vinifera]	gi|46395937|sp|Q93WC4.2|IAA29_ARATH	0	0	0	0	0	-2.92295	-1.97954	AUX/IAA	Achn065511	K14484	'(at4g32280 : 153.0) Auxin inducible protein.; indole-3-acetic acid inducible 29 (IAA29); FUNCTIONS IN: sequence-specific DNA binding transcription factor activity; INVOLVED IN: response to auxin stimulus, response to cyclopentenone, response to red light, response to far red light; LOCATED IN: nucleus; EXPRESSED IN: 7 plant structures; EXPRESSED DURING: 6 growth stages; CONTAINS InterPro DOMAIN/…
Ach_contig17771	Nt-iaa4.5 deduced protein [Nicotiana tabacum]	gi|11131103|sp|O24542.1|AX22D_PHAAU	0	0	0	0	-1.69825	1.34812	-1.33461	AUX/IAA	Achn191921	K14484	'(o24542|ax22d_phaau : 261.0) Auxin-induced protein 22D (Indole-3-acetic acid-induced protein ARG13) - Phaseolus aureus (Mung bean) (Vigna radiata) & (at5g43700 : 248.0) Auxin inducible protein similar to transcription factors.; AUXIN INDUCIBLE 2-11 (ATAUX2-11); CONTAINS InterPro DOMAIN/s: Aux/IAA-ARF-dimerisation (InterPro:IPR011525), AUX/IAA protein (InterPro:IPR003311); BEST Arabidopsis thalia…
Ach_contig35823	auxin response factor 18-like [Vitis vinifera]	gi|75253259|sp|Q653H7.1|ARFR_ORYSJ	1.08105	0	0	0	0	0	0	AUX/IAA	Achn108891		'(at2g28350 : 744.0) Involved in root cap cell differentiation.; auxin response factor 10 (ARF10); FUNCTIONS IN: sequence-specific DNA binding transcription factor activity, miRNA binding; INVOLVED IN: in 13 processes; LOCATED IN: nucleus; EXPRESSED IN: 25 plant structures; EXPRESSED DURING: 15 growth stages; CONTAINS InterPro DOMAIN/s: Aux/IAA-ARF-dimerisation (InterPro:IPR011525), Transcription…
Ach_contig8690	PREDICTED: auxin-induced protein 22D [Vitis vinifera]	gi|11131103|sp|O24542.1|AX22D_PHAAU	0	0	0	0	-3.3453	0	0	AUX/IAA	Achn092591		'(o24542|ax22d_phaau : 137.0) Auxin-induced protein 22D (Indole-3-acetic acid-induced protein ARG13) - Phaseolus aureus (Mung bean) (Vigna radiata) & (at5g43700 : 127.0) Auxin inducible protein similar to transcription factors.; AUXIN INDUCIBLE 2-11 (ATAUX2-11); CONTAINS InterPro DOMAIN/s: Aux/IAA-ARF-dimerisation (InterPro:IPR011525), AUX/IAA protein (InterPro:IPR003311); BEST Arabidopsis thalia…
Ach_contig15450	unnamed protein product [Vitis vinifera]	gi|46395697|sp|Q38832.2|IAA14_ARATH	0	0	0	0	-1.75394	-2.57412	0	AUX/IAA	Achn054241		'(at4g14550 : 179.0) IAA14 is a member of the Aux/IAA protein family. Involved in lateral root development. Gain of function mutation decreases auxin-inducible gene expression. Protein is localized to the nucleus. Expressed in stele and root tip epidermis. Functions as a negative regulator of ARF7/19.; indole-3-acetic acid inducible 14 (IAA14); CONTAINS InterPro DOMAIN/s: Aux/IAA-ARF-dimerisation…
Ach_contig4736	auxin response factor 18-like [Vitis vinifera]	gi|46576670|sp|Q9XED8.1|ARFI_ARATH	-1.43714	0	0	0	0	0	0	AUX/IAA	Achn346141		'(at4g23980 : 176.0) Encodes auxin response factor 9 (ARF9).; auxin response factor 9 (ARF9); FUNCTIONS IN: sequence-specific DNA binding transcription factor activity; INVOLVED IN: regulation of transcription, DNA-dependent; LOCATED IN: nucleus; EXPRESSED IN: 22 plant structures; EXPRESSED DURING: 13 growth stages; CONTAINS InterPro DOMAIN/s: Aux/IAA-ARF-dimerisation (InterPro:IPR011525), Transc…
Ach_contig15451	unnamed protein product [Vitis vinifera]	gi|46395697|sp|Q38832.2|IAA14_ARATH	0	0	0	0	-1.05437	-1.39495	-1.39681	AUX/IAA	Achn091651	K14484	'(at4g14550 : 270.0) IAA14 is a member of the Aux/IAA protein family. Involved in lateral root development. Gain of function mutation decreases auxin-inducible gene expression. Protein is localized to the nucleus. Expressed in stele and root tip epidermis. Functions as a negative regulator of ARF7/19.; indole-3-acetic acid inducible 14 (IAA14); CONTAINS InterPro DOMAIN/s: Aux/IAA-ARF-dimerisation…
Ach_contig25426	unnamed protein product [Vitis vinifera]	gi|46576670|sp|Q9XED8.1|ARFI_ARATH	1.23043	0	0	0	0	0	0	AUX/IAA	Achn273801	K14486	'(at4g23980 : 722.0) Encodes auxin response factor 9 (ARF9).; auxin response factor 9 (ARF9); FUNCTIONS IN: sequence-specific DNA binding transcription factor activity; INVOLVED IN: regulation of transcription, DNA-dependent; LOCATED IN: nucleus; EXPRESSED IN: 22 plant structures; EXPRESSED DURING: 13 growth stages; CONTAINS InterPro DOMAIN/s: Aux/IAA-ARF-dimerisation (InterPro:IPR011525), Transc…
Ach_contig26108	Auxin-responsive protein IAA27, putative [Ricinus communis]	gi|46396058|sp|Q9ZSY8.1|IAA27_ARATH	0	0	0	0	-2.06314	0	0	AUX/IAA	Achn146101		'(at4g29080 : 167.0) phytochrome-associated protein 2 (PAP2); phytochrome-associated protein 2 (PAP2); FUNCTIONS IN: sequence-specific DNA binding transcription factor activity; INVOLVED IN: response to auxin stimulus, regulation of translation; LOCATED IN: intracellular, nucleus; EXPRESSED IN: 22 plant structures; EXPRESSED DURING: 13 growth stages; CONTAINS InterPro DOMAIN/s: Aux/IAA-ARF-dimeri…
Ach_contig27245	gi|225426284|ref|XP_002266905.1|	gi|75273210|sp|Q9LH89.1|Y3885_ARATH	0	-1.5064	0	0	0	1.44842	0	AUX/IAA	Achn273801	K17479	'(at1g64500 : 312.0) Glutaredoxin family protein; FUNCTIONS IN: electron carrier activity, protein disulfide oxidoreductase activity; INVOLVED IN: N-terminal protein myristoylation, cell redox homeostasis; LOCATED IN: cellular_component unknown; EXPRESSED IN: 22 plant structures; EXPRESSED DURING: 13 growth stages; CONTAINS InterPro DOMAIN/s: Thioredoxin fold (InterPro:IPR012335), Glutaredoxin (I…
Ach_contig19123	uncharacterized protein LOC101245338 [Solanum lycopersicum]	-	1.25793	0	-1.46223	0	0	0	0	AUX/IAA	Achn115761		'(at1g64980 : 409.0) Nucleotide-diphospho-sugar transferases superfamily protein; LOCATED IN: cellular_component unknown; EXPRESSED IN: 23 plant structures; EXPRESSED DURING: 15 growth stages; Has 703 Blast hits to 703 proteins in 58 species: Archae - 0; Bacteria - 90; Metazoa - 0; Fungi - 0; Plants - 45; Viruses - 4; Other Eukaryotes - 564 (source: NCBI BLink). & (reliability: 818.0) & (original…
Ach_contig9854	mixed amyrin synthase [Olea europaea]	gi|122165822|sp|Q08IT1.1|DADIS_PANGI	5.7007	0	0	0	0	0	0	AUX/IAA	Achn231151		'(at1g78950 : 177.0) Terpenoid cyclases family protein; CONTAINS InterPro DOMAIN/s: Terpene synthase, conserved site (InterPro:IPR002365), Squalene cyclase (InterPro:IPR018333), Terpenoid cylases/protein prenyltransferase alpha-alpha toroid (InterPro:IPR008930), Prenyltransferase/squalene oxidase (InterPro:IPR001330); BEST Arabidopsis thaliana protein match is: camelliol C synthase 1 (TAIR:AT1G78…
Ach_contig15511	transcription factor UNE10-like [Vitis vinifera]	gi|75299638|sp|Q8GZ38.1|UNE10_ARATH	-1.21204	0	0	0	0	-1.72125	0	bHLH	Achn318391		'(at4g00050 : 210.0) unfertilized embryo sac 10 (UNE10); FUNCTIONS IN: DNA binding, sequence-specific DNA binding transcription factor activity; INVOLVED IN: double fertilization forming a zygote and endosperm, regulation of transcription; LOCATED IN: nucleus; EXPRESSED IN: 20 plant structures; EXPRESSED DURING: 13 growth stages; CONTAINS InterPro DOMAIN/s: Helix-loop-helix DNA-binding domain (In…
Ach_contig18600	Basic helix-loop-helix DNA-binding superfamily protein isoform 1 [Theobroma cacao]	gi|75299638|sp|Q8GZ38.1|UNE10_ARATH	-1.08283	0	0	0	-2.0657	-1.23095	-1.44766	bHLH	Achn235091		'(at4g00050 : 290.0) unfertilized embryo sac 10 (UNE10); FUNCTIONS IN: DNA binding, sequence-specific DNA binding transcription factor activity; INVOLVED IN: double fertilization forming a zygote and endosperm, regulation of transcription; LOCATED IN: nucleus; EXPRESSED IN: 20 plant structures; EXPRESSED DURING: 13 growth stages; CONTAINS InterPro DOMAIN/s: Helix-loop-helix DNA-binding domain (In…
Ach_contig23848	transcription factor bHLH128-like [Fragaria vesca subsp. vesca]	gi|75299737|sp|Q8H102.1|BH128_ARATH	1.21165	0	0	0	0	0	0	bHLH	Achn096211		'(at1g05805 : 228.0) basic helix-loop-helix (bHLH) DNA-binding superfamily protein; FUNCTIONS IN: DNA binding, sequence-specific DNA binding transcription factor activity; INVOLVED IN: regulation of transcription; LOCATED IN: cytosol; EXPRESSED IN: 24 plant structures; EXPRESSED DURING: 13 growth stages; CONTAINS InterPro DOMAIN/s: Helix-loop-helix DNA-binding domain (InterPro:IPR001092), Helix-l…
Ach_contig28358	transcription factor UNE10-like [Vitis vinifera]	gi|75299638|sp|Q8GZ38.1|UNE10_ARATH	0	0	0	0	-1.59554	-4.91542	-1.41763	bHLH	Achn121441		'(at4g00050 : 169.0) unfertilized embryo sac 10 (UNE10); FUNCTIONS IN: DNA binding, sequence-specific DNA binding transcription factor activity; INVOLVED IN: double fertilization forming a zygote and endosperm, regulation of transcription; LOCATED IN: nucleus; EXPRESSED IN: 20 plant structures; EXPRESSED DURING: 13 growth stages; CONTAINS InterPro DOMAIN/s: Helix-loop-helix DNA-binding domain (In…
Ach_contig32035	transcription factor bHLH74 [Vitis vinifera]	gi|75291341|sp|Q6NKN9.1|BH074_ARATH	-1.45289	0	0	0	0	0	0	bHLH	Achn249371		'(at1g10120 : 219.0) basic helix-loop-helix (bHLH) DNA-binding superfamily protein; FUNCTIONS IN: DNA binding, sequence-specific DNA binding transcription factor activity; INVOLVED IN: regulation of transcription; LOCATED IN: nucleus; EXPRESSED IN: 22 plant structures; EXPRESSED DURING: 13 growth stages; CONTAINS InterPro DOMAIN/s: Helix-loop-helix DNA-binding domain (InterPro:IPR001092), Helix-l…
Ach_contig9136	unnamed protein product [Vitis vinifera]	gi|75309922|sp|Q9FYE6.1|BH101_ARATH	0	0	0	0	-3.18413	1.24333	0	bHLH	Achn084621		'(at3g56970 : 171.0) Encodes a member of the basic helix-loop-helix transcription factor family protein.; BHLH038; FUNCTIONS IN: DNA binding, sequence-specific DNA binding transcription factor activity; INVOLVED IN: regulation of transcription; LOCATED IN: nucleus; CONTAINS InterPro DOMAIN/s: Achaete-scute transcription factor related (InterPro:IPR015660), Helix-loop-helix DNA-binding domain (Int…
Ach_contig29956	gi|357461291|ref|XP_003600927.1|	Transcription factor bHLH51 [Medicago truncatula]	0	0	0	-1.12114	0	0	0	bHLH	Achn141461		'(at3g25710 : 136.0) Encodes a basic helix├▒loop├▒helix transcription factor that is expressed in the hypophysis-adjacent embryo cells, and is required and partially sufficient for MP-dependent root initiation. Involved in response to phosphate starvation. Negative regulator of root hair development, anthocyanin formation and Pi content.; basic helix-loop-helix 32 (BHLH32); CONTAINS InterPro DOMA…
Ach_contig16450	uncharacterized protein LOC100267842 [Vitis vinifera]	gi|193806610|sp|P0C7P8.1|LHWL1_ARATH	0	0	0	0	-3.38371	-1.09168	-3.85065	bHLH	Achn299601		'(at1g60060 : 229.0) Serine/threonine-protein kinase WNK (With No Lysine)-related; BEST Arabidopsis thaliana protein match is: Serine/threonine-protein kinase WNK (With No Lysine)-related (TAIR:AT5G53900.2); Has 3565 Blast hits to 2565 proteins in 80 species: Archae - 0; Bacteria - 3; Metazoa - 15; Fungi - 88; Plants - 227; Viruses - 0; Other Eukaryotes - 3232 (source: NCBI BLink). & (reliability…
Ach_contig31115	transcription factor bHLH62-like [Vitis vinifera]	gi|75309142|sp|Q9FJL4.1|BH078_ARATH	1.79266	0	0	0	0	0	0	bHLH	Achn035131		'(at5g48560 : 129.0) basic helix-loop-helix (bHLH) DNA-binding superfamily protein; FUNCTIONS IN: DNA binding, sequence-specific DNA binding transcription factor activity; INVOLVED IN: regulation of transcription; LOCATED IN: nucleus; EXPRESSED IN: 14 plant structures; EXPRESSED DURING: LP.06 six leaves visible, LP.04 four leaves visible, 4 anthesis, petal differentiation and expansion stage, LP.…
Ach_contig22622	inducer of CBF expression 2 [Vitis amurensis]	gi|47605929|sp|Q9LSE2.1|ICE1_ARATH	0	0	0	0	0	0	-1.01025	bHLH	Achn239971		'(at3g26744 : 375.0) Encodes a MYC-like bHLH transcriptional activator that binds specifically to the MYC recognition sequences in the CBF3 promoter. Mutants are defective in cold-regulated gene expression. Cold stress triggers protein degradation of nuclear GFPICE1 protein, and the RING finger protein HOS1 is required. Sumoylation of ICE1 controls CBF3/DREB1A expression and freezing tolerance.; …
Ach_contig24139	Basic helix-loop-helix DNA-binding superfamily protein, putative isoform 1 [Theobroma cacao]	-	0	0	0	4.48349	4.69147	-1.47955	5.79383	bHLH	Achn009041		'(at4g20970 : 107.0) basic helix-loop-helix (bHLH) DNA-binding superfamily protein; FUNCTIONS IN: DNA binding, sequence-specific DNA binding transcription factor activity; INVOLVED IN: defense response to fungus, regulation of transcription; LOCATED IN: nucleus; CONTAINS InterPro DOMAIN/s: Helix-loop-helix DNA-binding domain (InterPro:IPR001092), Helix-loop-helix DNA-binding (InterPro:IPR011598);…
Ach_contig24140	hypothetical protein PRUPE_ppa018357mg [Prunus persica]	-	0	0	0	2.56506	2.02524	3.79705	2.37488	bHLH	Achn385531		'(at4g20970 : 50.4) basic helix-loop-helix (bHLH) DNA-binding superfamily protein; FUNCTIONS IN: DNA binding, sequence-specific DNA binding transcription factor activity; INVOLVED IN: defense response to fungus, regulation of transcription; LOCATED IN: nucleus; CONTAINS InterPro DOMAIN/s: Helix-loop-helix DNA-binding domain (InterPro:IPR001092), Helix-loop-helix DNA-binding (InterPro:IPR011598); …
Ach_contig15706	transcription factor bHLH35-like [Fragaria vesca subsp. vesca]	gi|122232377|sp|Q2HIV9.1|BH035_ARATH	0	0	0	2.30389	2.35072	-3.03776	1.73459	bHLH	Achn368981		'(at5g57150 : 275.0) basic helix-loop-helix (bHLH) DNA-binding superfamily protein; FUNCTIONS IN: DNA binding, sequence-specific DNA binding transcription factor activity; INVOLVED IN: regulation of transcription; LOCATED IN: nucleus; EXPRESSED IN: 24 plant structures; EXPRESSED DURING: 14 growth stages; CONTAINS InterPro DOMAIN/s: Helix-loop-helix DNA-binding domain (InterPro:IPR001092), Helix-l…
Ach_contig15707	transcription factor bHLH35-like [Fragaria vesca subsp. vesca]	gi|122232377|sp|Q2HIV9.1|BH035_ARATH	0	0	0	3.78397	2.45563	2.07224	2.01892	bHLH	Achn368981		'(at5g57150 : 253.0) basic helix-loop-helix (bHLH) DNA-binding superfamily protein; FUNCTIONS IN: DNA binding, sequence-specific DNA binding transcription factor activity; INVOLVED IN: regulation of transcription; LOCATED IN: nucleus; EXPRESSED IN: 24 plant structures; EXPRESSED DURING: 14 growth stages; CONTAINS InterPro DOMAIN/s: Helix-loop-helix DNA-binding domain (InterPro:IPR001092), Helix-l…
Ach_contig30101	hypothetical protein RCOM_0092500 [Ricinus communis]	-	0	0	0	0	-1.67444	0	-1.71526	bHLH	Achn126881		' no hits & (original description: no original description)'
Ach_contig12326	Serine/threonine-protein kinase WNK-related [Theobroma cacao]	gi|75283672|sp|Q58G01.1|LHWL3_ARATH	1.58413	0	0	0	-3.77989	0	-2.59599	bHLH	Achn053551		'(at1g60060 : 311.0) Serine/threonine-protein kinase WNK (With No Lysine)-related; BEST Arabidopsis thaliana protein match is: Serine/threonine-protein kinase WNK (With No Lysine)-related (TAIR:AT5G53900.2); Has 3565 Blast hits to 2565 proteins in 80 species: Archae - 0; Bacteria - 3; Metazoa - 15; Fungi - 88; Plants - 227; Viruses - 0; Other Eukaryotes - 3232 (source: NCBI BLink). & (reliability…
Ach_contig38868	predicted protein [Populus trichocarpa]	gi|75299631|sp|Q8GZ13.1|BEE1_ARATH	1.95892	0	0	0	0	0	0	bHLH	Achn253521		'(at1g73830 : 180.0) BR enhanced expression 3 (BEE3); FUNCTIONS IN: DNA binding, sequence-specific DNA binding transcription factor activity; INVOLVED IN: regulation of transcription; LOCATED IN: nucleus; EXPRESSED IN: 18 plant structures; EXPRESSED DURING: 10 growth stages; CONTAINS InterPro DOMAIN/s: Helix-loop-helix DNA-binding domain (InterPro:IPR001092), Helix-loop-helix DNA-binding (InterPr…
Ach_contig8017	inducer of CBF expression [Camellia sinensis]	gi|47605929|sp|Q9LSE2.1|ICE1_ARATH	0	0	0	0	-2.20149	-2.3438	0	bHLH	Achn017041		'(at3g26744 : 100.0) Encodes a MYC-like bHLH transcriptional activator that binds specifically to the MYC recognition sequences in the CBF3 promoter. Mutants are defective in cold-regulated gene expression. Cold stress triggers protein degradation of nuclear GFPICE1 protein, and the RING finger protein HOS1 is required. Sumoylation of ICE1 controls CBF3/DREB1A expression and freezing tolerance.; …
Ach_contig22090	hypothetical protein PRUPE_ppa008085mg [Prunus persica]	gi|75305763|sp|Q93W88.1|BH137_ARATH	0	0	0	0	-1.36257	0	0	bHLH	Achn116251		'(at5g50915 : 153.0) basic helix-loop-helix (bHLH) DNA-binding superfamily protein; FUNCTIONS IN: DNA binding, sequence-specific DNA binding transcription factor activity; INVOLVED IN: response to gibberellin stimulus; LOCATED IN: nucleus; EXPRESSED IN: 23 plant structures; EXPRESSED DURING: 13 growth stages; CONTAINS InterPro DOMAIN/s: Helix-loop-helix DNA-binding domain (InterPro:IPR001092), He…
Ach_contig8082	hypothetical protein PRUPE_ppa012528mg [Prunus persica]	gi|75311549|sp|Q9LT67.1|BH113_ARATH	0	0	0	0	0	-1.20533	1.37553	bHLH	Achn104991		'(at1g05710 : 179.0) basic helix-loop-helix (bHLH) DNA-binding superfamily protein; FUNCTIONS IN: sequence-specific DNA binding transcription factor activity; INVOLVED IN: response to ethylene stimulus, regulation of transcription; LOCATED IN: nucleus; EXPRESSED IN: 22 plant structures; EXPRESSED DURING: 13 growth stages; CONTAINS InterPro DOMAIN/s: Helix-loop-helix DNA-binding domain (InterPro:I…
Ach_contig18482	hypothetical protein PRUPE_ppa012566mg [Prunus persica]	-	0	0	0	0	0	-1.12007	0	bHLH	Achn377141		'(at2g43060 : 57.4) ILI1 binding bHLH 1 (IBH1); FUNCTIONS IN: sequence-specific DNA binding transcription factor activity; INVOLVED IN: regulation of transcription; EXPRESSED IN: 13 plant structures; EXPRESSED DURING: 6 growth stages; CONTAINS InterPro DOMAIN/s: Helix-loop-helix DNA-binding domain (InterPro:IPR001092); Has 261 Blast hits to 261 proteins in 15 species: Archae - 0; Bacteria - 0; Me…
Ach_contig23138	Cryptochrome-interacting basic-helix-loop-helix 1, putative isoform 1 [Theobroma cacao]	gi|75299602|sp|Q8GY61.1|BH063_ARATH	0	0	0	0	-2.64314	-1.79487	-1.79211	bHLH	Achn232701		'(at4g34530 : 213.0) Encodes a transcription factor CIB1 (cryptochrome-interacting basic-helix-loop-helix). CIB1 interacts with CRY2 (cryptochrome 2) in a blue light-specific manner in yeast and Arabidopsis cells, and it acts together with additional CIB1-related proteins to promote CRY2-dependent floral initiation. CIB1 positively regulates FT expression.; cryptochrome-interacting basic-helix-lo…
Ach_contig10907	PREDICTED: transcription factor bHLH130-like [Vitis vinifera]	gi|75288858|sp|Q66GR3.1|BH130_ARATH	0	0	0	0	-1.08719	0	0	bHLH	Achn128751		'(at2g42280 : 262.0) basic helix-loop-helix (bHLH) DNA-binding superfamily protein; BEST Arabidopsis thaliana protein match is: basic helix-loop-helix (bHLH) DNA-binding superfamily protein (TAIR:AT1G51140.1); Has 35333 Blast hits to 34131 proteins in 2444 species: Archae - 798; Bacteria - 22429; Metazoa - 974; Fungi - 991; Plants - 531; Viruses - 0; Other Eukaryotes - 9610 (source: NCBI BLink). …
Ach_contig30610	hypothetical protein PRUPE_ppa018357mg [Prunus persica]	-	0	0	0	0	0	3.03975	0	bHLH	Achn259961	K00771	'(at4g20970 : 50.4) basic helix-loop-helix (bHLH) DNA-binding superfamily protein; FUNCTIONS IN: DNA binding, sequence-specific DNA binding transcription factor activity; INVOLVED IN: defense response to fungus, regulation of transcription; LOCATED IN: nucleus; CONTAINS InterPro DOMAIN/s: Helix-loop-helix DNA-binding domain (InterPro:IPR001092), Helix-loop-helix DNA-binding (InterPro:IPR011598); …
Ach_contig16451	Serine/threonine-protein kinase WNK-related isoform 2 [Theobroma cacao]	-	0	0	0	0	-3.05756	-2.99196	0	bHLH	Achn299601		' no hits & (original description: no original description)'
Ach_contig18601	Basic helix-loop-helix DNA-binding superfamily protein isoform 1 [Theobroma cacao]	gi|75299638|sp|Q8GZ38.1|UNE10_ARATH	0	0	0	-1.29871	-2.81931	-2.53561	-1.56773	bHLH	Achn011161		'(at4g00050 : 145.0) unfertilized embryo sac 10 (UNE10); FUNCTIONS IN: DNA binding, sequence-specific DNA binding transcription factor activity; INVOLVED IN: double fertilization forming a zygote and endosperm, regulation of transcription; LOCATED IN: nucleus; EXPRESSED IN: 20 plant structures; EXPRESSED DURING: 13 growth stages; CONTAINS InterPro DOMAIN/s: Helix-loop-helix DNA-binding domain (In…
Ach_contig21334	PREDICTED: uncharacterized protein LOC100249441 [Vitis vinifera]	gi|71153860|sp|P0A9H8.2|CFA_ECOL6	0	0	0	0	0	-1.67628	0	bHLH	Achn182291		'(at3g23530 : 918.0) Cyclopropane-fatty-acyl-phospholipid synthase; FUNCTIONS IN: cyclopropane-fatty-acyl-phospholipid synthase activity; INVOLVED IN: lipid biosynthetic process; LOCATED IN: endomembrane system; CONTAINS InterPro DOMAIN/s: Amine oxidase (InterPro:IPR002937), Cyclopropane-fatty-acyl-phospholipid/mycolic acid synthase (InterPro:IPR003333), Adrenodoxin reductase (InterPro:IPR000759)…
Ach_contig12328	unnamed protein product [Vitis vinifera]	-	0	0	0	0	-4.9212	0	0	bHLH	Achn053551		'(at1g60060 : 147.0) Serine/threonine-protein kinase WNK (With No Lysine)-related; BEST Arabidopsis thaliana protein match is: Serine/threonine-protein kinase WNK (With No Lysine)-related (TAIR:AT5G53900.2); Has 3565 Blast hits to 2565 proteins in 80 species: Archae - 0; Bacteria - 3; Metazoa - 15; Fungi - 88; Plants - 227; Viruses - 0; Other Eukaryotes - 3232 (source: NCBI BLink). & (reliability…
Ach_contig7150	Basic helix-loop-helix DNA-binding family protein [Theobroma cacao]	gi|75277357|sp|O23090.1|BH014_ARATH	-1.72579	0	0	0	0	0	0	bHLH	Achn313661	K13422	'(at4g00870 : 121.0) basic helix-loop-helix (bHLH) DNA-binding superfamily protein; FUNCTIONS IN: DNA binding, sequence-specific DNA binding transcription factor activity; INVOLVED IN: regulation of transcription; LOCATED IN: nucleus; EXPRESSED IN: 9 plant structures; EXPRESSED DURING: 6 growth stages; CONTAINS InterPro DOMAIN/s: Helix-loop-helix DNA-binding domain (InterPro:IPR001092), Helix-loo…
Ach_contig7151	predicted protein [Populus trichocarpa]	gi|34222779|sp|Q39204.2|RAP1_ARATH	-1.69952	0	0	0	0	0	0	bHLH	Achn313661	K13422	'(at4g00870 : 162.0) basic helix-loop-helix (bHLH) DNA-binding superfamily protein; FUNCTIONS IN: DNA binding, sequence-specific DNA binding transcription factor activity; INVOLVED IN: regulation of transcription; LOCATED IN: nucleus; EXPRESSED IN: 9 plant structures; EXPRESSED DURING: 6 growth stages; CONTAINS InterPro DOMAIN/s: Helix-loop-helix DNA-binding domain (InterPro:IPR001092), Helix-loo…
Ach_contig20992	transcription factor bHLH13 [Vitis vinifera]	gi|75311402|sp|Q9LNJ5.1|BH013_ARATH	1.13071	0	0	0	0	0	0	bHLH	Achn136071		'(at1g01260 : 496.0) basic helix-loop-helix (bHLH) DNA-binding superfamily protein; FUNCTIONS IN: DNA binding, sequence-specific DNA binding transcription factor activity; INVOLVED IN: regulation of transcription; LOCATED IN: nucleus; EXPRESSED IN: 24 plant structures; EXPRESSED DURING: 15 growth stages; CONTAINS InterPro DOMAIN/s: Helix-loop-helix DNA-binding domain (InterPro:IPR001092), Helix-l…
Ach_contig24041	gi|460369628|ref|XP_004230659.1|	-	0	-1.00674	-1.00794	0	0	0	0	bHLH	Achn204621		'(at5g64510 : 495.0) unknown protein; FUNCTIONS IN: molecular_function unknown; INVOLVED IN: biological_process unknown; LOCATED IN: endomembrane system; EXPRESSED IN: 17 plant structures; EXPRESSED DURING: 10 growth stages; Has 35333 Blast hits to 34131 proteins in 2444 species: Archae - 798; Bacteria - 22429; Metazoa - 974; Fungi - 991; Plants - 531; Viruses - 0; Other Eukaryotes - 9610 (source…
Ach_contig18133	Basic-leucine zipper transcription factor family protein isoform 1 [Theobroma cacao]	-	-1.07367	0	0	0	0	0	0	bZIP	Achn112471		'(at2g16770 : 160.0) Basic-region leucine zipper (bZIP23) transcription factor involved in the adaptation to zinc deficiency. Binds ZDRE motifs.; bZIP23; FUNCTIONS IN: protein binding, DNA binding, sequence-specific DNA binding transcription factor activity; INVOLVED IN: cellular response to zinc ion, response to zinc ion; LOCATED IN: nucleus; CONTAINS InterPro DOMAIN/s: Basic-leucine zipper (bZI…
Ach_contig22734	Basic leucine-zipper 44 [Theobroma cacao]	-	0	0	0	0	0	0	-1.7207	bZIP	Achn059341		'(at3g62420 : 57.8) Encodes a group-S bZIP transcription factor. Forms heterodimers with group-C bZIP transcription factors. The heterodimers bind to the ACTCAT cis-element of proline dehydrogenase gene.; basic region/leucine zipper motif 53 (BZIP53); FUNCTIONS IN: sequence-specific DNA binding, DNA binding, protein heterodimerization activity, sequence-specific DNA binding transcription factor a…
Ach_contig24988	PREDICTED: transcription factor TGA4 [Vitis vinifera]	gi|44888356|sp|Q39162.2|TGA4_ARATH	0	0	0	0	1.07652	0	0	bZIP	Achn388061	K14431	'(at1g22070 : 426.0) Encodes a transcription factor. Like other TGAla-related factors, TGA3 has a highly conserved bZIP region and exhibits similar DNA-binding properties.; TGA1A-related gene 3 (TGA3); CONTAINS InterPro DOMAIN/s: Basic-leucine zipper (bZIP) transcription factor (InterPro:IPR004827), bZIP transcription factor, bZIP-1 (InterPro:IPR011616); BEST Arabidopsis thaliana protein match is…
Ach_contig27028	Basic leucine-zipper 44 [Theobroma cacao]	gi|1352613|sp|P24068.2|OCS1_MAIZE	1.29977	0	0	0	0	0	0	bZIP	Achn015171		'(at4g34590 : 137.0) Encodes a basic domain leucine zipper (bZip) transcription factor bZIP11. Translation is repressed by sucrose. Directly regulates gene expression of ASN1 and ProDH2, which are enzyme-coding genes involved in amino acid metabolism.; G-box binding factor 6 (GBF6); FUNCTIONS IN: DNA binding, protein heterodimerization activity, sequence-specific DNA binding transcription factor …
Ach_contig26433	bZIP transcription factor bZIP7 [Camellia sinensis]	gi|75334900|sp|Q9LES3.1|AI5L2_ARATH	0	0	0	0	1.63145	0	0	bZIP	Achn173651	K14432	'(at3g56850 : 118.0) Encodes an ABA-responsive element binding protein with a bZIP domain. Located in the nucleus and expressed in the embryo during seed maturation.; ABA-responsive element binding protein 3 (AREB3); FUNCTIONS IN: DNA binding, transcription activator activity, sequence-specific DNA binding transcription factor activity; INVOLVED IN: regulation of transcription, DNA-dependent, res…
Ach_contig37009	uncharacterized protein LOC101251428 [Solanum lycopersicum]	-	-1.26077	0	0	0	0	0	0	bZIP	Achn363251		'(at4g35240 : 668.0) Protein of unknown function (DUF630 and DUF632); EXPRESSED IN: 23 plant structures; EXPRESSED DURING: 13 growth stages; CONTAINS InterPro DOMAIN/s: Protein of unknown function DUF630 (InterPro:IPR006868), Protein of unknown function DUF632 (InterPro:IPR006867); BEST Arabidopsis thaliana protein match is: Protein of unknown function (DUF630 and DUF632) (TAIR:AT2G17110.1). & (r…
Ach_contig8694	hypothetical protein PRUPE_ppa018923mg [Prunus persica]	gi|158564329|sp|Q659C4.2|LAR1B_HUMAN	1.82501	0	0	0	0	0	0	bZIP	Achn085571	K18757	'(at5g66100 : 89.7) winged-helix DNA-binding transcription factor family protein; FUNCTIONS IN: molecular_function unknown; INVOLVED IN: biological_process unknown; LOCATED IN: chloroplast; EXPRESSED IN: 16 plant structures; EXPRESSED DURING: 4 anthesis, F mature embryo stage, petal differentiation and expansion stage, E expanded cotyledon stage, D bilateral stage; CONTAINS InterPro DOMAIN/s: Win…
Ach_contig29116	PREDICTED: common plant regulatory factor 1-like [Vitis vinifera]	gi|1169081|sp|Q99089.1|CPRF1_PETCR	0	0	0	0	1.04049	-2.19289	0	bZIP	Achn245851	K09060	'(q99089|cprf1_petcr : 304.0) Common plant regulatory factor CPRF-1 - Petroselinum crispum (Parsley) (Petroselinum hortense) & (at2g46270 : 261.0) encodes a bZIP G-box binding protein whose expression is induced by ABA. It has been shown to bind to Adh that contains the G-box and is induced by cold and water deprivation. GBF3 has been shown to be expressed mostly in the root and dark-grown leaves…
Ach_contig33681	gi|225446176|ref|XP_002277953.1|	gi|52788296|sp|Q9FHH8.2|COL5_ARATH	0	-1.29623	-1.07352	0	0	-1.21609	0	C2C2	Achn033491		'(at5g57660 : 210.0) CONSTANS-like 5 (COL5); FUNCTIONS IN: sequence-specific DNA binding transcription factor activity, zinc ion binding; INVOLVED IN: regulation of transcription; LOCATED IN: intracellular; EXPRESSED IN: 23 plant structures; EXPRESSED DURING: 13 growth stages; CONTAINS InterPro DOMAIN/s: CCT domain (InterPro:IPR010402), Zinc finger, B-box (InterPro:IPR000315); BEST Arabidopsis th…
Ach_contig33679	zinc finger protein CONSTANS-LIKE 5-like [Vitis vinifera]	gi|52788296|sp|Q9FHH8.2|COL5_ARATH	-1.0769	-1.00517	0	0	-1.40843	0	0	C2C2	Achn240631		'(at5g57660 : 246.0) CONSTANS-like 5 (COL5); FUNCTIONS IN: sequence-specific DNA binding transcription factor activity, zinc ion binding; INVOLVED IN: regulation of transcription; LOCATED IN: intracellular; EXPRESSED IN: 23 plant structures; EXPRESSED DURING: 13 growth stages; CONTAINS InterPro DOMAIN/s: CCT domain (InterPro:IPR010402), Zinc finger, B-box (InterPro:IPR000315); BEST Arabidopsis th…
Ach_contig21732	zinc finger protein CONSTANS-LIKE 16 [Vitis vinifera]	gi|52782786|sp|Q8RWD0.2|COL16_ARATH	1.84409	0	0	0	-2.19916	0	-1.35834	C2C2	Achn221931		'(at1g25440 : 225.0) B-box type zinc finger protein with CCT domain; FUNCTIONS IN: sequence-specific DNA binding transcription factor activity, zinc ion binding; INVOLVED IN: regulation of transcription; LOCATED IN: membrane; EXPRESSED IN: leaf; CONTAINS InterPro DOMAIN/s: CCT domain (InterPro:IPR010402), Zinc finger, B-box (InterPro:IPR000315); BEST Arabidopsis thaliana protein match is: B-box t…
Ach_contig27736	B-box zinc finger family protein, putative isoform 2 [Theobroma cacao]	gi|17433041|sp|Q9C9F4.1|COLX_ARATH	1.64649	0	0	0	0	0	0	C2C2	Achn282901		'(at1g68190 : 153.0) B-box zinc finger family protein; FUNCTIONS IN: sequence-specific DNA binding transcription factor activity, zinc ion binding; INVOLVED IN: regulation of transcription; LOCATED IN: endomembrane system, intracellular; EXPRESSED IN: 14 plant structures; EXPRESSED DURING: 8 growth stages; CONTAINS InterPro DOMAIN/s: Zinc finger, B-box (InterPro:IPR000315); BEST Arabidopsis thali…
Ach_contig29566	hypothetical protein OsI_00752 [Oryza sativa Indica Group]	gi|75325688|sp|Q700D2.1|JKD_ARATH	0	0	0	0	-1.43256	0	0	C2C2	Achn247371		'(at1g55110 : 132.0) indeterminate(ID)-domain 7 (IDD7); FUNCTIONS IN: sequence-specific DNA binding transcription factor activity, zinc ion binding, nucleic acid binding; INVOLVED IN: regulation of transcription; LOCATED IN: intracellular; EXPRESSED IN: 22 plant structures; EXPRESSED DURING: 13 growth stages; CONTAINS InterPro DOMAIN/s: Zinc finger, C2H2-like (InterPro:IPR015880), Zinc finger, C2…
Ach_contig12104	unnamed protein product [Vitis vinifera]	gi|55583930|sp|Q84TE9.1|DOF53_ARATH	0	0	0	0	1.69738	1.28268	0	C2C2	Achn081781		'(at5g60200 : 144.0) Encodes a Dof-type transcription factor.; TARGET OF MONOPTEROS 6 (TMO6); CONTAINS InterPro DOMAIN/s: Zinc finger, Dof-type (InterPro:IPR003851); BEST Arabidopsis thaliana protein match is: Dof-type zinc finger DNA-binding family protein (TAIR:AT3G45610.1); Has 30201 Blast hits to 17322 proteins in 780 species: Archae - 12; Bacteria - 1396; Metazoa - 17338; Fungi - 3422; Plant…
Ach_contig14737	axial regulator YABBY 5 [Vitis vinifera]	gi|75244351|sp|Q8GW46.1|YAB5_ARATH	-1.23584	0	0	0	0	0	0	C2C2	Achn383981		'(at2g26580 : 239.0) YABBY5 (YAB5); CONTAINS InterPro DOMAIN/s: High mobility group, superfamily (InterPro:IPR009071), YABBY protein (InterPro:IPR006780); BEST Arabidopsis thaliana protein match is: Plant-specific transcription factor YABBY family protein (TAIR:AT1G08465.1); Has 458 Blast hits to 449 proteins in 126 species: Archae - 0; Bacteria - 0; Metazoa - 0; Fungi - 4; Plants - 444; Viruses …
Ach_contig3084	predicted protein [Populus trichocarpa]	gi|17433030|sp|Q96502.1|COL2_ARATH	0	0	-3.78573	0	0	0	0	C2C2	Achn177071		'(at4g15248 : 107.0) B-box type zinc finger family protein; FUNCTIONS IN: zinc ion binding; INVOLVED IN: biological_process unknown; LOCATED IN: intracellular; CONTAINS InterPro DOMAIN/s: Zinc finger, B-box (InterPro:IPR000315); BEST Arabidopsis thaliana protein match is: B-box type zinc finger family protein (TAIR:AT3G21890.1); Has 35333 Blast hits to 34131 proteins in 2444 species: Archae - 798…
Ach_contig23512	gi|225455104|ref|XP_002268568.1|	PREDICTED: uncharacterized protein LOC100241849 [Vitis vinifera]	0	0	0	3.11079	2.67933	0	0	C2C2	Achn039611		'(at5g53420 : 164.0) CCT motif family protein; FUNCTIONS IN: molecular_function unknown; INVOLVED IN: biological_process unknown; LOCATED IN: cellular_component unknown; EXPRESSED IN: 23 plant structures; EXPRESSED DURING: 13 growth stages; BEST Arabidopsis thaliana protein match is: CCT motif family protein (TAIR:AT4G27900.2); Has 30201 Blast hits to 17322 proteins in 780 species: Archae - 12; B…
Ach_contig23515	gi|508776275|gb|EOY23531.1|	PREDICTED: uncharacterized protein LOC100241849 [Vitis vinifera]	0	0	0	2.0619	2.1241	1.87232	0	C2C2	Achn039611		'(at5g53420 : 254.0) CCT motif family protein; FUNCTIONS IN: molecular_function unknown; INVOLVED IN: biological_process unknown; LOCATED IN: cellular_component unknown; EXPRESSED IN: 23 plant structures; EXPRESSED DURING: 13 growth stages; BEST Arabidopsis thaliana protein match is: CCT motif family protein (TAIR:AT4G27900.2); Has 30201 Blast hits to 17322 proteins in 780 species: Archae - 12; B…
Ach_contig22210	GATA transcription factor, putative [Ricinus communis]	gi|62900367|sp|Q8LAU9.2|GATA1_ARATH	0	0	0	0	-2.11749	0	0	C2C2	Achn168691		'(at3g24050 : 162.0) Encodes a member of the GATA factor family of zinc finger transcription factors.; GATA transcription factor 1 (GATA1); CONTAINS InterPro DOMAIN/s: Zinc finger, NHR/GATA-type (InterPro:IPR013088), Zinc finger, GATA-type (InterPro:IPR000679); BEST Arabidopsis thaliana protein match is: GATA transcription factor 9 (TAIR:AT4G32890.1); Has 1635 Blast hits to 1587 proteins in 195 s…
Ach_contig14521	unnamed protein product [Vitis vinifera]	gi|71660752|sp|Q9SV30.1|GATA8_ARATH	-1.68713	0	0	0	-1.76185	1.30572	-1.37802	C2C2	Achn166151		'(at3g54810 : 126.0) Encodes a protein containing a GATA type zinc finger domain that is expressed in the embryo axis and involved in germination. Mutants have a reduced rate of germination even when stratified.; BLUE MICROPYLAR END 3 (BME3); CONTAINS InterPro DOMAIN/s: Zinc finger, NHR/GATA-type (InterPro:IPR013088), Transcription factor, GATA, plant (InterPro:IPR016679), Zinc finger, GATA-type …
Ach_contig19661	GATA transcription factor 16 [Vitis vinifera]	gi|71660826|sp|Q9FJ10.1|GAT16_ARATH	2.06068	0	0	0	0	0	0	C2C2	Achn103011		'(at5g49300 : 144.0) Encodes a member of the GATA factor family of zinc finger transcription factors.; GATA transcription factor 16 (GATA16); FUNCTIONS IN: sequence-specific DNA binding transcription factor activity; INVOLVED IN: regulation of transcription, DNA-dependent; CONTAINS InterPro DOMAIN/s: Zinc finger, NHR/GATA-type (InterPro:IPR013088), Zinc finger, GATA-type (InterPro:IPR000679); BES…
Ach_contig15957	GATA transcription factor 9, putative [Theobroma cacao]	gi|71660770|sp|P69781.1|GAT12_ARATH	-1.67456	0	0	-1.80653	-2.25598	0	0	C2C2	Achn220811		'(at5g25830 : 133.0) Encodes a member of the GATA factor family of zinc finger transcription factors.; GATA transcription factor 12 (GATA12); CONTAINS InterPro DOMAIN/s: Zinc finger, NHR/GATA-type (InterPro:IPR013088), Transcription factor, GATA, plant (InterPro:IPR016679), Zinc finger, GATA-type (InterPro:IPR000679); BEST Arabidopsis thaliana protein match is: GATA transcription factor 9 (TAIR:A…
Ach_contig21856	AG-motif binding protein-5 [Nicotiana tabacum]	gi|71660752|sp|Q9SV30.1|GATA8_ARATH	1.72375	0	0	0	-2.88505	-1.20588	0	C2C2	Achn202561		'(at3g54810 : 87.0) Encodes a protein containing a GATA type zinc finger domain that is expressed in the embryo axis and involved in germination. Mutants have a reduced rate of germination even when stratified.; BLUE MICROPYLAR END 3 (BME3); CONTAINS InterPro DOMAIN/s: Zinc finger, NHR/GATA-type (InterPro:IPR013088), Transcription factor, GATA, plant (InterPro:IPR016679), Zinc finger, GATA-type (…
Ach_contig21857	GATA transcription factor 9-like [Vitis vinifera]	gi|71660752|sp|Q9SV30.1|GATA8_ARATH	1.46371	0	0	0	0	0	0	C2C2	Achn288481		'(at3g54810 : 169.0) Encodes a protein containing a GATA type zinc finger domain that is expressed in the embryo axis and involved in germination. Mutants have a reduced rate of germination even when stratified.; BLUE MICROPYLAR END 3 (BME3); CONTAINS InterPro DOMAIN/s: Zinc finger, NHR/GATA-type (InterPro:IPR013088), Transcription factor, GATA, plant (InterPro:IPR016679), Zinc finger, GATA-type …
Ach_contig36281	hypothetical protein VITISV_006083 [Vitis vinifera]	gi|71660851|sp|Q8W4H1.1|GAT26_ARATH	-1.06729	0	0	0	0	0	0	C2C2	Achn269641		'(at4g17570 : 416.0) Encodes a member of the GATA factor family of zinc finger transcription factors.; GATA transcription factor 26 (GATA26); FUNCTIONS IN: sequence-specific DNA binding transcription factor activity; INVOLVED IN: regulation of transcription, DNA-dependent; EXPRESSED IN: 21 plant structures; EXPRESSED DURING: 13 growth stages; CONTAINS InterPro DOMAIN/s: Zinc finger, GATA-type (In…
Ach_contig9303	PREDICTED: axial regulator YABBY 1 [Vitis vinifera]	gi|75219085|sp|O22152.1|YAB1_ARATH	0	0	0	0	-1.37784	0	0	C2C2	Achn002711		'(at2g45190 : 266.0) Encodes a member of the YABBY family of transcriptional regulators that is involved in abaxial cell type specification in leaves and fruits. YAB1 acts in a non-cell autonomous fashion within the meristem to affect phyllotactic patterning. The non-autonomous effect on the central region of the meristem is mediated through the activity if Lateral Suppressor (LAS).; ABNORMAL FLO…
Ach_contig21297	zinc finger protein CONSTANS-LIKE 16 [Vitis vinifera]	gi|52782786|sp|Q8RWD0.2|COL16_ARATH	-1.3276	0	0	0	0	0	0	C2C2	Achn374151		'(at1g25440 : 281.0) B-box type zinc finger protein with CCT domain; FUNCTIONS IN: sequence-specific DNA binding transcription factor activity, zinc ion binding; INVOLVED IN: regulation of transcription; LOCATED IN: membrane; EXPRESSED IN: leaf; CONTAINS InterPro DOMAIN/s: CCT domain (InterPro:IPR010402), Zinc finger, B-box (InterPro:IPR000315); BEST Arabidopsis thaliana protein match is: B-box t…
Ach_contig21299	zinc finger protein CONSTANS-LIKE 16 [Vitis vinifera]	gi|52782786|sp|Q8RWD0.2|COL16_ARATH	0	0	0	0	0	0	-1.21029	C2C2	Achn374151		'(at1g25440 : 206.0) B-box type zinc finger protein with CCT domain; FUNCTIONS IN: sequence-specific DNA binding transcription factor activity, zinc ion binding; INVOLVED IN: regulation of transcription; LOCATED IN: membrane; EXPRESSED IN: leaf; CONTAINS InterPro DOMAIN/s: CCT domain (InterPro:IPR010402), Zinc finger, B-box (InterPro:IPR000315); BEST Arabidopsis thaliana protein match is: B-box t…
Ach_contig1321	gi|462419273|gb|EMJ23536.1|	gi|17433040|sp|Q9C7E8.1|COL15_ARATH	0	1.07045	1.32504	0	0	0	0	C2C2	Achn039341		'(at1g28050 : 323.0) B-box type zinc finger protein with CCT domain; FUNCTIONS IN: sequence-specific DNA binding transcription factor activity, zinc ion binding; INVOLVED IN: regulation of transcription; LOCATED IN: intracellular; EXPRESSED IN: 21 plant structures; EXPRESSED DURING: 13 growth stages; CONTAINS InterPro DOMAIN/s: CCT domain (InterPro:IPR010402), Zinc finger, B-box (InterPro:IPR0003…
Ach_contig20110	gi|147766884|emb|CAN67529.1|	gi|17433041|sp|Q9C9F4.1|COLX_ARATH	0	-1.74194	0	0	0	0	0	C2C2	Achn042391		'(at5g54470 : 116.0) B-box type zinc finger family protein; FUNCTIONS IN: sequence-specific DNA binding transcription factor activity, zinc ion binding; INVOLVED IN: response to cold, regulation of transcription; LOCATED IN: intracellular; EXPRESSED IN: 11 plant structures; EXPRESSED DURING: 4 anthesis, F mature embryo stage, petal differentiation and expansion stage, E expanded cotyledon stage, …
Ach_contig22693	unnamed protein product [Vitis vinifera]	gi|122222103|sp|Q0J7V9.1|LSD1_ORYSJ	-2.63018	0	0	0	0	0	0	C2C2	Achn003131		'(at1g32540 : 192.0) Encodes a protein with 3 plant-specific zinc finger domains that acts as a positive regulator of cell death.; lsd one like 1 (LOL1); FUNCTIONS IN: DNA binding; INVOLVED IN: induction of apoptosis; EXPRESSED IN: 21 plant structures; EXPRESSED DURING: 13 growth stages; CONTAINS InterPro DOMAIN/s: Zinc finger, LSD1-type (InterPro:IPR005735); BEST Arabidopsis thaliana protein mat…
Ach_contig22694	unnamed protein product [Vitis vinifera]	gi|122222103|sp|Q0J7V9.1|LSD1_ORYSJ	1.23599	0	0	-1.24187	-2.18401	0	0	C2C2	Achn003131		'(at1g32540 : 234.0) Encodes a protein with 3 plant-specific zinc finger domains that acts as a positive regulator of cell death.; lsd one like 1 (LOL1); FUNCTIONS IN: DNA binding; INVOLVED IN: induction of apoptosis; EXPRESSED IN: 21 plant structures; EXPRESSED DURING: 13 growth stages; CONTAINS InterPro DOMAIN/s: Zinc finger, LSD1-type (InterPro:IPR005735); BEST Arabidopsis thaliana protein mat…
Ach_contig37268	uncharacterized protein LOC100258840 [Vitis vinifera]	gi|71660777|sp|Q9FH57.1|GATA5_ARATH	1.82813	0	0	0	0	0	0	C2C2	Achn273551	K10635	'(at5g66320 : 186.0) Encodes GATA transcription factor gene GNC, involved in regulating carbon and nitrogen metabolism. Expression occurs in aerial tissue at an early stage of development and is inducible by nitrate.; GATA transcription factor 5 (GATA5); FUNCTIONS IN: sequence-specific DNA binding transcription factor activity; INVOLVED IN: regulation of transcription, DNA-dependent; EXPRESSED IN…
Ach_contig15798	uncharacterized protein LOC100854597 [Vitis vinifera]	gi|27923891|sp|Q39264.1|ZFP5_ARATH	0	0	0	0	0	0	1.82738	C2H2	Achn122381		'(at1g10480 : 118.0) Encodes a zinc finger protein containing only a single zinc finger.; zinc finger protein 5 (ZFP5); FUNCTIONS IN: sequence-specific DNA binding transcription factor activity, zinc ion binding, nucleic acid binding; INVOLVED IN: regulation of transcription; LOCATED IN: intracellular, chloroplast; EXPRESSED IN: inflorescence meristem, hypocotyl, root, flower; EXPRESSED DURING: p…
Ach_contig22125	zinc-finger protein 1 [Datisca glomerata]	gi|75318005|sp|O22533.1|ZAT6_ARATH	2.05206	0	0	0	-1.5381	0	0	C2H2	Achn159201		'(at5g04340 : 170.0) putative c2h2 zinc finger transcription factor mRNA,; zinc finger of Arabidopsis thaliana 6 (ZAT6); FUNCTIONS IN: sequence-specific DNA binding transcription factor activity, zinc ion binding, nucleic acid binding; LOCATED IN: intracellular; EXPRESSED IN: 15 plant structures; EXPRESSED DURING: 8 growth stages; CONTAINS InterPro DOMAIN/s: Zinc finger, C2H2-like (InterPro:IPR01…
Ach_contig5669	gi|225436448|ref|XP_002274374.1|	PREDICTED: zinc finger protein ZAT5 [Vitis vinifera]	0	0	0	-1.47085	-1.62215	0	0	C2H2	Achn258281		'(at2g28200 : 162.0) C2H2-type zinc finger family protein; FUNCTIONS IN: sequence-specific DNA binding transcription factor activity, zinc ion binding, nucleic acid binding; INVOLVED IN: regulation of transcription; LOCATED IN: intracellular; EXPRESSED IN: 20 plant structures; EXPRESSED DURING: 11 growth stages; CONTAINS InterPro DOMAIN/s: Zinc finger, C2H2-like (InterPro:IPR015880), Zinc finger,…
Ach_contig10919	putative cold-inducible protein [Camellia sinensis]	gi|75337376|sp|Q9SLD4.1|ZAT11_ARATH	5.97671	3.13811	0	0	-1.7022	0	0	C2H2	Achn172521		'(at2g28710 : 115.0) C2H2-type zinc finger family protein; FUNCTIONS IN: sequence-specific DNA binding transcription factor activity, zinc ion binding, nucleic acid binding; INVOLVED IN: regulation of transcription; LOCATED IN: intracellular; EXPRESSED IN: 8 plant structures; EXPRESSED DURING: 4 anthesis; CONTAINS InterPro DOMAIN/s: Zinc finger, C2H2-like (InterPro:IPR015880), Zinc finger, C2H2-t…
Ach_contig9378	ZPT2-14 [Petunia x hybrida]	gi|75319670|sp|Q42453.1|ZAT7_ARATH	2.25055	0	0	0	0	0	0	C2H2	Achn203091		'(at2g28710 : 121.0) C2H2-type zinc finger family protein; FUNCTIONS IN: sequence-specific DNA binding transcription factor activity, zinc ion binding, nucleic acid binding; INVOLVED IN: regulation of transcription; LOCATED IN: intracellular; EXPRESSED IN: 8 plant structures; EXPRESSED DURING: 4 anthesis; CONTAINS InterPro DOMAIN/s: Zinc finger, C2H2-like (InterPro:IPR015880), Zinc finger, C2H2-t…
Ach_contig9377	zinc finger protein ZAT12-like [Vitis vinifera]	gi|75337376|sp|Q9SLD4.1|ZAT11_ARATH	1.92189	0	0	0	0	1.317	1.15913	C2H2	Achn203091		'(at2g28710 : 139.0) C2H2-type zinc finger family protein; FUNCTIONS IN: sequence-specific DNA binding transcription factor activity, zinc ion binding, nucleic acid binding; INVOLVED IN: regulation of transcription; LOCATED IN: intracellular; EXPRESSED IN: 8 plant structures; EXPRESSED DURING: 4 anthesis; CONTAINS InterPro DOMAIN/s: Zinc finger, C2H2-like (InterPro:IPR015880), Zinc finger, C2H2-t…
Ach_contig1004	unnamed protein product [Vitis vinifera]	gi|27923892|sp|Q39265.1|ZFP6_ARATH	0	0	0	0	0	0	3.26858	C2H2	Achn373931		'(at1g68360 : 85.1) C2H2 and C2HC zinc fingers superfamily protein; FUNCTIONS IN: sequence-specific DNA binding transcription factor activity; INVOLVED IN: regulation of transcription; LOCATED IN: intracellular; EXPRESSED IN: 12 plant structures; EXPRESSED DURING: 4 anthesis, F mature embryo stage, petal differentiation and expansion stage, E expanded cotyledon stage, D bilateral stage; CONTAINS …
Ach_contig9514	uncharacterized protein LOC100245765 [Vitis vinifera]	gi|75337601|sp|Q9SSW2.1|AZF2_ARATH	1.47026	0	0	0	0	1.46446	0	C2H2	Achn390691		'(at1g26610 : 265.0) C2H2-like zinc finger protein; FUNCTIONS IN: sequence-specific DNA binding transcription factor activity, zinc ion binding, nucleic acid binding; INVOLVED IN: regulation of transcription; LOCATED IN: intracellular; EXPRESSED IN: 23 plant structures; EXPRESSED DURING: 14 growth stages; CONTAINS InterPro DOMAIN/s: Zinc finger, C2H2-like (InterPro:IPR015880), Zinc finger, C2H2-t…
Ach_contig3651	putative cold-inducible protein [Camellia sinensis]	gi|75335605|sp|Q9LX85.1|ZAT8_ARATH	5.23168	0	0	0	0	0	0	C2H2	Achn107881		'(at3g46090 : 65.1) ZAT7; FUNCTIONS IN: sequence-specific DNA binding transcription factor activity, zinc ion binding, nucleic acid binding; INVOLVED IN: response to chitin, regulation of transcription; LOCATED IN: intracellular; CONTAINS InterPro DOMAIN/s: Zinc finger, C2H2-like (InterPro:IPR015880), Zinc finger, C2H2-type (InterPro:IPR007087); BEST Arabidopsis thaliana protein match is: C2H2-ty…
Ach_contig25520	hypothetical protein VITISV_006143 [Vitis vinifera]	gi|122069682|sp|Q67YE6.2|SAP12_ARATH	1.99927	0	0	0	0	0	0	C2H2	Achn158501		'(at3g28210 : 209.0) Encodes a putative zinc finger protein (PMZ).; PMZ; FUNCTIONS IN: zinc ion binding; INVOLVED IN: response to abscisic acid stimulus, response to chitin; LOCATED IN: cellular_component unknown; EXPRESSED IN: 12 plant structures; EXPRESSED DURING: 10 growth stages; CONTAINS InterPro DOMAIN/s: Zinc finger, AN1-type (InterPro:IPR000058); BEST Arabidopsis thaliana protein match is…
Ach_contig34714	PREDICTED: zinc finger CCCH domain-containing protein 12 [Vitis vinifera]	gi|62901489|sp|Q94AD9.1|C3H3_ARATH	0	0	0	0	1.009	0	0	C2H2	Achn381591		'(at1g04990 : 326.0) Zinc finger C-x8-C-x5-C-x3-H type family protein; FUNCTIONS IN: zinc ion binding, nucleic acid binding; INVOLVED IN: biological_process unknown; LOCATED IN: cellular_component unknown; EXPRESSED IN: 24 plant structures; EXPRESSED DURING: 15 growth stages; CONTAINS InterPro DOMAIN/s: Zinc finger, CCCH-type (InterPro:IPR000571); BEST Arabidopsis thaliana protein match is: zinc …
Ach_contig23388	PREDICTED: protein TRANSPARENT TESTA 1 [Vitis vinifera]	gi|27151706|sp|Q8VWG3.1|TT1_ARATH	0	0	0	0	1.36567	0	0	C2H2	Achn305591		'(at1g08290 : 345.0) WIP domain protein 3 (WIP3); CONTAINS InterPro DOMAIN/s: Zinc finger, C2H2-like (InterPro:IPR015880), Zinc finger, C2H2-type (InterPro:IPR007087); BEST Arabidopsis thaliana protein match is: WIP domain protein 5 (TAIR:AT1G51220.1); Has 40394 Blast hits to 17903 proteins in 213 species: Archae - 0; Bacteria - 0; Metazoa - 38493; Fungi - 119; Plants - 685; Viruses - 0; Other Eu…
Ach_contig14874	histone-lysine N-methyltransferase SUVR5-like [Vitis vinifera]	gi|306526268|sp|O64827.3|SUVR5_ARATH	-1.31018	0	0	0	0	0	0	C2H2	Achn210581		'(at2g23740 : 522.0) nucleic acid binding;sequence-specific DNA binding transcription factors;zinc ion binding; FUNCTIONS IN: sequence-specific DNA binding transcription factor activity, zinc ion binding, nucleic acid binding; INVOLVED IN: chromatin modification; LOCATED IN: intracellular, nucleus; EXPRESSED IN: 22 plant structures; EXPRESSED DURING: 13 growth stages; CONTAINS InterPro DOMAIN/s: …
Ach_contig14876	set domain protein, putative [Ricinus communis]	gi|306526268|sp|O64827.3|SUVR5_ARATH	-1.1355	0	0	0	0	0	0	C2H2	Achn091541		'(at2g23740 : 221.0) nucleic acid binding;sequence-specific DNA binding transcription factors;zinc ion binding; FUNCTIONS IN: sequence-specific DNA binding transcription factor activity, zinc ion binding, nucleic acid binding; INVOLVED IN: chromatin modification; LOCATED IN: intracellular, nucleus; EXPRESSED IN: 22 plant structures; EXPRESSED DURING: 13 growth stages; CONTAINS InterPro DOMAIN/s: …
Ach_contig29568	unnamed protein product [Vitis vinifera]	-	0	0	0	0	-1.37297	-1.23428	-1.23229	C2H2	Achn016471		' no hits & (original description: no original description)'
Ach_contig22123	hypothetical protein VITISV_013327 [Vitis vinifera]	gi|75332918|sp|Q96289.1|ZAT10_ARATH	3.20783	0	0	0	0	0	0	C2H2	Achn159201		'(at1g27730 : 184.0) Related to Cys2/His2-type zinc-finger proteins found in higher plants. Compensated for a subset of calcineurin deficiency in yeast. Salt tolerance produced by ZAT10 appeared to be partially dependent on ENA1/PMR2, a P-type ATPase required for Li+ and Na+ efflux in yeast. The protein is localized to the nucleus, acts as a transcriptional repressor and is responsive to chitin o…
Ach_contig22124	zinc-finger protein 1 [Datisca glomerata]	gi|75318005|sp|O22533.1|ZAT6_ARATH	2.95912	0	0	0	0	0	0	C2H2	Achn159201		'(at1g27730 : 175.0) Related to Cys2/His2-type zinc-finger proteins found in higher plants. Compensated for a subset of calcineurin deficiency in yeast. Salt tolerance produced by ZAT10 appeared to be partially dependent on ENA1/PMR2, a P-type ATPase required for Li+ and Na+ efflux in yeast. The protein is localized to the nucleus, acts as a transcriptional repressor and is responsive to chitin o…
Ach_contig22126	Cys2-His2 type zinc finger protein [Nicotiana tabacum]	gi|75332918|sp|Q96289.1|ZAT10_ARATH	3.88327	0	0	0	0	0	0	C2H2	Achn159201		'(at1g27730 : 160.0) Related to Cys2/His2-type zinc-finger proteins found in higher plants. Compensated for a subset of calcineurin deficiency in yeast. Salt tolerance produced by ZAT10 appeared to be partially dependent on ENA1/PMR2, a P-type ATPase required for Li+ and Na+ efflux in yeast. The protein is localized to the nucleus, acts as a transcriptional repressor and is responsive to chitin o…
Ach_contig33526	Zinc finger family protein [Theobroma cacao]	gi|75311611|sp|Q9LUZ4.1|C3H66_ARATH	1.59475	0	0	0	0	0	0	C3H	Achn055461		'(at5g58620 : 504.0) zinc finger (CCCH-type) family protein; FUNCTIONS IN: sequence-specific DNA binding transcription factor activity; INVOLVED IN: regulation of transcription; LOCATED IN: endomembrane system; EXPRESSED IN: 17 plant structures; EXPRESSED DURING: 7 growth stages; CONTAINS InterPro DOMAIN/s: Zinc finger, CCCH-type (InterPro:IPR000571), Ankyrin repeat-containing domain (InterPro:IP…
Ach_contig12017	Zinc finger family protein [Theobroma cacao]	gi|75311611|sp|Q9LUZ4.1|C3H66_ARATH	1.4733	0	0	0	0	0	0	C3H	Achn303561		'(at5g58620 : 175.0) zinc finger (CCCH-type) family protein; FUNCTIONS IN: sequence-specific DNA binding transcription factor activity; INVOLVED IN: regulation of transcription; LOCATED IN: endomembrane system; EXPRESSED IN: 17 plant structures; EXPRESSED DURING: 7 growth stages; CONTAINS InterPro DOMAIN/s: Zinc finger, CCCH-type (InterPro:IPR000571), Ankyrin repeat-containing domain (InterPro:IP…
Ach_contig22050	hypothetical protein VITISV_036981 [Vitis vinifera]	gi|75220226|sp|O82199.1|C3H20_ARATH	-1.28428	0	0	0	0	0	0	C3H	Achn247421		'(at2g19810 : 351.0) CCCH-type zinc finger family protein; CONTAINS InterPro DOMAIN/s: Zinc finger, CCCH-type (InterPro:IPR000571); BEST Arabidopsis thaliana protein match is: Zinc finger C-x8-C-x5-C-x3-H type family protein (TAIR:AT4G29190.1); Has 721 Blast hits to 690 proteins in 126 species: Archae - 0; Bacteria - 0; Metazoa - 152; Fungi - 6; Plants - 412; Viruses - 0; Other Eukaryotes - 151 (…
Ach_contig10021	unnamed protein product [Vitis vinifera]	gi|75220226|sp|O82199.1|C3H20_ARATH	-2.30786	0	0	0	0	0	0	C3H	Achn310851		'(at2g19810 : 243.0) CCCH-type zinc finger family protein; CONTAINS InterPro DOMAIN/s: Zinc finger, CCCH-type (InterPro:IPR000571); BEST Arabidopsis thaliana protein match is: Zinc finger C-x8-C-x5-C-x3-H type family protein (TAIR:AT4G29190.1); Has 721 Blast hits to 690 proteins in 126 species: Archae - 0; Bacteria - 0; Metazoa - 152; Fungi - 6; Plants - 412; Viruses - 0; Other Eukaryotes - 151 (…
Ach_contig10538	Zinc finger C-x8-C-x5-C-x3-H type family protein, putative [Theobroma cacao]	gi|75220226|sp|O82199.1|C3H20_ARATH	0	0	-1.49353	0	1.59844	1.42238	1.59681	C3H	Achn061011		'(at4g29190 : 149.0) Zinc finger C-x8-C-x5-C-x3-H type family protein; CONTAINS InterPro DOMAIN/s: Zinc finger, CCCH-type (InterPro:IPR000571); BEST Arabidopsis thaliana protein match is: CCCH-type zinc finger family protein (TAIR:AT2G19810.1); Has 726 Blast hits to 700 proteins in 125 species: Archae - 0; Bacteria - 0; Metazoa - 157; Fungi - 3; Plants - 406; Viruses - 0; Other Eukaryotes - 160 (…
Ach_contig10537	zinc finger CCCH domain-containing protein 49-like [Vitis vinifera]	gi|75220235|sp|O82307.1|C3H23_ARATH	0	0	-2.56924	0	1.82772	0	0	C3H	Achn061011		'(at2g25900 : 132.0) putative Cys3His zinc finger protein (ATCTH) mRNA, complete; ATCTH; CONTAINS InterPro DOMAIN/s: Zinc finger, CCCH-type (InterPro:IPR000571); BEST Arabidopsis thaliana protein match is: CCCH-type zinc finger family protein (TAIR:AT2G19810.1). & (reliability: 264.0) & (original description: no original description)'
Ach_contig24034	Pseudo response regulator isoform 3 [Theobroma cacao]	gi|158513660|sp|A2YQ93.2|PRR37_ORYSI	-2.08263	0	0	0	0	0	0	GARP	Achn299941	K12129	'(q689g8|prr37_orysa : 491.0) Two-component response regulator-like PRR37 (Pseudo-response regulator 37) (OsPRR37) - Oryza sativa (Rice) & (at5g02810 : 449.0) PRR7 and PRR9 are partially redundant essential components of a temperature-sensitive circadian system. CCA1 and LHY had a positive effect on PRR7 expression levels. Acts as transcriptional repressor of CCA1 and LHY.; pseudo-response regula…
Ach_contig35658	two-component response regulator-like PRR73-like [Vitis vinifera]	gi|158513189|sp|A2XFB7.2|PRR73_ORYSI	-1.71752	0	0	0	0	0	0	GARP	Achn060581	K12129	'(q689g8|prr37_orysa : 476.0) Two-component response regulator-like PRR37 (Pseudo-response regulator 37) (OsPRR37) - Oryza sativa (Rice) & (at5g02810 : 378.0) PRR7 and PRR9 are partially redundant essential components of a temperature-sensitive circadian system. CCA1 and LHY had a positive effect on PRR7 expression levels. Acts as transcriptional repressor of CCA1 and LHY.; pseudo-response regula…
Ach_contig34716	two-component response regulator-like APRR5-like [Vitis vinifera]	gi|68565887|sp|Q689G6.1|PRR95_ORYSJ	-1.42789	0	0	0	0	0	0	GARP	Achn046761	K12130	'(at5g24470 : 365.0) Encodes a pseudo-response regulator whose mutation affects various circadian-associated biological events such as flowering time in the long-day photoperiod conditions, red light sensitivity of seedlings during early photomorphogenesis, and the period of free-running rhythms of certain clock-controlled genes including CCA1 and APRR1/TOC1 in constant white light. Acts as trans…
Ach_contig33806	Pseudo response regulator isoform 3 [Theobroma cacao]	gi|52783235|sp|Q93WK5.1|APRR7_ARATH	-1.82919	0	0	0	0	0	0	GARP	Achn153441		'(at5g02810 : 90.5) PRR7 and PRR9 are partially redundant essential components of a temperature-sensitive circadian system. CCA1 and LHY had a positive effect on PRR7 expression levels. Acts as transcriptional repressor of CCA1 and LHY.; pseudo-response regulator 7 (PRR7); CONTAINS InterPro DOMAIN/s: CheY-like (InterPro:IPR011006), Signal transduction response regulator, receiver domain (InterPro…
Ach_contig33807	Pseudo response regulator, putative isoform 1 [Theobroma cacao]	gi|158513660|sp|A2YQ93.2|PRR37_ORYSI	-1.76199	0	0	0	0	0	0	GARP	Achn202861		'(q689g8|prr37_orysa : 285.0) Two-component response regulator-like PRR37 (Pseudo-response regulator 37) (OsPRR37) - Oryza sativa (Rice) & (at5g02810 : 219.0) PRR7 and PRR9 are partially redundant essential components of a temperature-sensitive circadian system. CCA1 and LHY had a positive effect on PRR7 expression levels. Acts as transcriptional repressor of CCA1 and LHY.; pseudo-response regula…
Ach_contig35655	two-component response regulator-like PRR73-like [Vitis vinifera]	gi|158513189|sp|A2XFB7.2|PRR73_ORYSI	-1.83645	0	0	0	0	0	0	GARP	Achn060581	K12129	'(q689g8|prr37_orysa : 448.0) Two-component response regulator-like PRR37 (Pseudo-response regulator 37) (OsPRR37) - Oryza sativa (Rice) & (at5g02810 : 378.0) PRR7 and PRR9 are partially redundant essential components of a temperature-sensitive circadian system. CCA1 and LHY had a positive effect on PRR7 expression levels. Acts as transcriptional repressor of CCA1 and LHY.; pseudo-response regula…
Ach_contig17677	hypothetical protein VITISV_027904 [Vitis vinifera]	gi|68565887|sp|Q689G6.1|PRR95_ORYSJ	-2.45513	-1.8084	0	0	0	0	0	GARP	Achn346391	K12130	'(q689g6|prr95_orysa : 102.0) Two-component response regulator-like PRR95 (Pseudo-response regulator 95) (OsPRR95) - Oryza sativa (Rice) & (at5g02810 : 92.0) PRR7 and PRR9 are partially redundant essential components of a temperature-sensitive circadian system. CCA1 and LHY had a positive effect on PRR7 expression levels. Acts as transcriptional repressor of CCA1 and LHY.; pseudo-response regulat…
Ach_contig33990	two-component response regulator-like APRR1-like [Vitis vinifera]	gi|52783243|sp|Q9LKL2.1|APRR1_ARATH	0	0	1.28287	0	0	-1.54193	0	GARP	Achn077571	K12127	'(at5g61380 : 82.0) Pseudo response regulator involved in the generation of circadian rhythms. TOC1 appears to shorten the period of circumnutation speed. TOC1 contributes to the plant fitness (carbon fixation, biomass) by influencing the circadian clock period. PRR3 may increase the stability of TOC1 by preventing interactions between TOC1 and the F-box protein ZTL. Expression of TOC1 is correla…
Ach_contig24032	Pseudo response regulator isoform 3 [Theobroma cacao]	gi|158513660|sp|A2YQ93.2|PRR37_ORYSI	-1.1224	0	0	0	0	0	0	GARP	Achn299941		'(q689g8|prr37_orysa : 429.0) Two-component response regulator-like PRR37 (Pseudo-response regulator 37) (OsPRR37) - Oryza sativa (Rice) & (at5g02810 : 381.0) PRR7 and PRR9 are partially redundant essential components of a temperature-sensitive circadian system. CCA1 and LHY had a positive effect on PRR7 expression levels. Acts as transcriptional repressor of CCA1 and LHY.; pseudo-response regula…
Ach_contig24033	Pseudo response regulator isoform 3 [Theobroma cacao]	gi|158513660|sp|A2YQ93.2|PRR37_ORYSI	-2.21248	0	0	0	0	0	0	GARP	Achn299941	K12129	'(q689g8|prr37_orysa : 449.0) Two-component response regulator-like PRR37 (Pseudo-response regulator 37) (OsPRR37) - Oryza sativa (Rice) & (at5g02810 : 402.0) PRR7 and PRR9 are partially redundant essential components of a temperature-sensitive circadian system. CCA1 and LHY had a positive effect on PRR7 expression levels. Acts as transcriptional repressor of CCA1 and LHY.; pseudo-response regula…
Ach_contig17678	two-component response regulator-like APRR5-like [Vitis vinifera]	gi|52783225|sp|Q6LA42.2|APRR5_ARATH	-2.54102	-1.73519	-1.43995	-1.19932	0	0	0	GARP	Achn346391	K12130	'(at5g24470 : 238.0) Encodes a pseudo-response regulator whose mutation affects various circadian-associated biological events such as flowering time in the long-day photoperiod conditions, red light sensitivity of seedlings during early photomorphogenesis, and the period of free-running rhythms of certain clock-controlled genes including CCA1 and APRR1/TOC1 in constant white light. Acts as trans…
Ach_contig30895	GBF's pro-rich region-interacting factor 1 [Theobroma cacao]	gi|75337286|sp|Q9SIV3.2|GLK1_ARATH	-1.28186	0	0	0	0	0	0	GARP	Achn385381		'(at2g20570 : 259.0) Encodes GLK1, Golden2-like 1, one of a pair of partially redundant nuclear transcription factors that regulate chloroplast development in a cell-autonomous manner. GLK2, Golden2-like 2, is encoded by At5g44190. GLK1 and GLK2 regulate the expression of the photosynthetic apparatus.; GBF's pro-rich region-interacting factor 1 (GPRI1); CONTAINS InterPro DOMAIN/s: Homeodomain-lik…
Ach_contig30897	GBF's pro-rich region-interacting factor 1 [Theobroma cacao]	gi|75337286|sp|Q9SIV3.2|GLK1_ARATH	-1.03806	0	0	0	0	0	0	GARP	Achn385381		'(at2g20570 : 259.0) Encodes GLK1, Golden2-like 1, one of a pair of partially redundant nuclear transcription factors that regulate chloroplast development in a cell-autonomous manner. GLK2, Golden2-like 2, is encoded by At5g44190. GLK1 and GLK2 regulate the expression of the photosynthetic apparatus.; GBF's pro-rich region-interacting factor 1 (GPRI1); CONTAINS InterPro DOMAIN/s: Homeodomain-lik…
Ach_contig18238	hypothetical protein VITISV_030872 [Vitis vinifera]	-	-1.10347	0	0	1.48887	1.45982	0	1.14372	GRAS	Achn094011		'(at5g10210 : 117.0) CONTAINS InterPro DOMAIN/s: C2 calcium-dependent membrane targeting (InterPro:IPR000008); BEST Arabidopsis thaliana protein match is: unknown protein (TAIR:AT5G65030.1); Has 1807 Blast hits to 1807 proteins in 277 species: Archae - 0; Bacteria - 0; Metazoa - 736; Fungi - 347; Plants - 385; Viruses - 0; Other Eukaryotes - 339 (source: NCBI BLink). & (reliability: 234.0) & (ori…
Ach_contig7422	scarecrow-like protein 9 [Vitis vinifera]	gi|206557918|sp|P0C883.1|SCL33_ARATH	2.73002	0	-1.75819	-1.30641	-1.4122	-1.7416	0	GRAS	Achn292501		'(at2g29060 : 157.0) GRAS family transcription factor; CONTAINS InterPro DOMAIN/s: Transcription factor GRAS (InterPro:IPR005202); BEST Arabidopsis thaliana protein match is: SCARECROW-like 14 (TAIR:AT1G07530.1); Has 4860 Blast hits to 2426 proteins in 308 species: Archae - 0; Bacteria - 15; Metazoa - 0; Fungi - 0; Plants - 4833; Viruses - 0; Other Eukaryotes - 12 (source: NCBI BLink). & (reliabi…
Ach_contig7424	GRAS transcription factor [Capsicum annuum]	gi|75099994|sp|O80933.1|SCL9_ARATH	3.62259	0	0	0	-1.88757	0	0	GRAS	Achn292501		'(at2g37650 : 152.0) GRAS family transcription factor; CONTAINS InterPro DOMAIN/s: Transcription factor GRAS (InterPro:IPR005202); BEST Arabidopsis thaliana protein match is: SCARECROW-like 14 (TAIR:AT1G07530.1); Has 2417 Blast hits to 2350 proteins in 288 species: Archae - 0; Bacteria - 4; Metazoa - 2; Fungi - 0; Plants - 2410; Viruses - 0; Other Eukaryotes - 1 (source: NCBI BLink). & (q8gve1|ci…
Ach_contig7421	transcription factor, putative [Ricinus communis]	gi|75180465|sp|Q9LTI5.1|SCL11_ARATH	3.0629	0	0	0	0	0	0	GRAS	Achn264251		'(at5g59450 : 191.0) GRAS family transcription factor; CONTAINS InterPro DOMAIN/s: Transcription factor GRAS (InterPro:IPR005202); BEST Arabidopsis thaliana protein match is: GRAS family transcription factor (TAIR:AT3G46600.1); Has 1807 Blast hits to 1807 proteins in 277 species: Archae - 0; Bacteria - 0; Metazoa - 736; Fungi - 347; Plants - 385; Viruses - 0; Other Eukaryotes - 339 (source: NCBI …
Ach_contig9483	Chitin-inducible gibberellin-responsive protein, putative [Ricinus communis]	gi|75099994|sp|O80933.1|SCL9_ARATH	1.04047	0	0	0	0	0	0	GRAS	Achn292501		'(at1g07520 : 159.0) GRAS family transcription factor; CONTAINS InterPro DOMAIN/s: Transcription factor GRAS (InterPro:IPR005202); BEST Arabidopsis thaliana protein match is: GRAS family transcription factor (TAIR:AT2G29065.1); Has 2426 Blast hits to 2385 proteins in 289 species: Archae - 0; Bacteria - 8; Metazoa - 3; Fungi - 0; Plants - 2411; Viruses - 0; Other Eukaryotes - 4 (source: NCBI BLink…
Ach_contig37003	hypothetical protein PRUPE_ppa003323mg [Prunus persica]	gi|73620050|sp|Q69VG1.1|CIGR1_ORYSJ	1.41506	0	0	0	0	0	0	GRAS	Achn176791		'(q69vg1|cigr1_orysa : 620.0) Chitin-inducible gibberellin-responsive protein 1 - Oryza sativa (Rice) & (at5g48150 : 483.0) Member of GRAS gene family. Semi-dominant mutant has a reduced response to far-red light and appears to act early in the phytochrome A signaling pathway.; phytochrome a signal transduction 1 (PAT1); CONTAINS InterPro DOMAIN/s: Transcription factor GRAS (InterPro:IPR005202); …
Ach_contig7423	scarecrow-like protein 14 [Vitis vinifera]	gi|206558299|sp|Q9XE58.2|SCL14_ARATH	2.97454	0	0	-1.29309	0	0	0	GRAS	Achn292501		'(at1g07530 : 118.0) Encodes a member of the GRAS family of transcription factors. The protein interacts with the TGA2 transcription factor and affects the transcription of stress-responsive genes. The protein is found in the nucleus and is also exported to the cytoplasm.; SCARECROW-like 14 (SCL14); CONTAINS InterPro DOMAIN/s: Transcription factor GRAS (InterPro:IPR005202); BEST Arabidopsis thali…
Ach_contig32069	hypothetical protein PRUPE_ppa003310mg [Prunus persica]	gi|75203514|sp|Q9SDQ3.1|SCL1_ARATH	0	0	0	0	0	1.56582	0	GRAS	Achn142571		' no hits & (original description: no original description)'
Ach_contig10668	GRAS family transcription factor [Populus trichocarpa]	gi|71153017|sp|Q5NE24.1|NSP2_MEDTR	-2.0132	0	0	0	-1.05357	0	0	GRAS	Achn214311		'(q5ne24|nsp2_medtr : 100.0) Nodulation signaling pathway 2 protein - Medicago truncatula (Barrel medic) & (at4g08250 : 79.7) GRAS family transcription factor; CONTAINS InterPro DOMAIN/s: Transcription factor GRAS (InterPro:IPR005202); BEST Arabidopsis thaliana protein match is: RGA-like protein 3 (TAIR:AT5G17490.1); Has 2377 Blast hits to 2344 proteins in 299 species: Archae - 0; Bacteria - 2; M…
Ach_contig7915	GRAS family transcription factor, putative [Theobroma cacao]	gi|71153017|sp|Q5NE24.1|NSP2_MEDTR	0	0	1.41243	0	0	0	0	GRAS	Achn032401		'(q5ne24|nsp2_medtr : 132.0) Nodulation signaling pathway 2 protein - Medicago truncatula (Barrel medic) & (at4g08250 : 99.0) GRAS family transcription factor; CONTAINS InterPro DOMAIN/s: Transcription factor GRAS (InterPro:IPR005202); BEST Arabidopsis thaliana protein match is: RGA-like protein 3 (TAIR:AT5G17490.1); Has 2377 Blast hits to 2344 proteins in 299 species: Archae - 0; Bacteria - 2; M…
Ach_contig9484	scarecrow-like protein 9 [Vitis vinifera]	gi|206558299|sp|Q9XE58.2|SCL14_ARATH	1.29963	0	0	0	0	0	0	GRAS	Achn292491		'(at1g07530 : 394.0) Encodes a member of the GRAS family of transcription factors. The protein interacts with the TGA2 transcription factor and affects the transcription of stress-responsive genes. The protein is found in the nucleus and is also exported to the cytoplasm.; SCARECROW-like 14 (SCL14); CONTAINS InterPro DOMAIN/s: Transcription factor GRAS (InterPro:IPR005202); BEST Arabidopsis thali…
Ach_contig6284	hypothetical protein PRUPE_ppa024047mg [Prunus persica]	gi|82581566|sp|Q8GXW1.2|RGL2_ARATH	-2.62546	0	0	0	0	0	0	GRAS	Achn102881		'(at3g03450 : 103.0) Encodes a DELLA protein, a member of the GRAS superfamily of putative transcription factors. DELLA proteins restrain the cell proliferation and expansion that drives plant growth. Negative regulator of the response to GA in controlling seed germination. GA triggers the degradation of RGL2 protein in a process blocked by both proteasome inhibitors and serine/threonine phosphat…
Ach_contig36300	scarecrow-like protein 14-like [Solanum lycopersicum]	gi|206557918|sp|P0C883.1|SCL33_ARATH	1.63748	0	0	0	0	0	0	GRAS	Achn264251		'(at1g07530 : 641.0) Encodes a member of the GRAS family of transcription factors. The protein interacts with the TGA2 transcription factor and affects the transcription of stress-responsive genes. The protein is found in the nucleus and is also exported to the cytoplasm.; SCARECROW-like 14 (SCL14); CONTAINS InterPro DOMAIN/s: Transcription factor GRAS (InterPro:IPR005202); BEST Arabidopsis thali…
Ach_contig36301	scarecrow-like protein 14-like [Solanum lycopersicum]	gi|206558299|sp|Q9XE58.2|SCL14_ARATH	1.23966	0	0	0	0	0	0	GRAS	Achn264251		'(at1g07530 : 641.0) Encodes a member of the GRAS family of transcription factors. The protein interacts with the TGA2 transcription factor and affects the transcription of stress-responsive genes. The protein is found in the nucleus and is also exported to the cytoplasm.; SCARECROW-like 14 (SCL14); CONTAINS InterPro DOMAIN/s: Transcription factor GRAS (InterPro:IPR005202); BEST Arabidopsis thali…
Ach_contig32844	GRAS1 protein [Solanum lycopersicum]	gi|334302852|sp|Q9M0M5.2|SCL13_ARATH	1.03427	0	0	0	0	0	0	GRAS	Achn341111		'(at4g17230 : 572.0) Encodes a scarecrow-like protein (SCL13). Member of GRAS gene family.; SCARECROW-like 13 (SCL13); CONTAINS InterPro DOMAIN/s: Transcription factor GRAS (InterPro:IPR005202); BEST Arabidopsis thaliana protein match is: scarecrow-like 5 (TAIR:AT1G50600.1); Has 2512 Blast hits to 2467 proteins in 302 species: Archae - 0; Bacteria - 4; Metazoa - 0; Fungi - 0; Plants - 2508; Virus…
Ach_contig29148	KNOTTED-like from [Theobroma cacao]	gi|3023974|sp|Q41330.1|KN1_SOLLC	0	0	0	0	1.29016	0	0	HB	Achn299201		'(o04135|knap2_maldo : 434.0) Homeobox protein knotted-1-like 2 (KNAP2) - Malus domestica (Apple) (Malus sylvestris) & (at4g08150 : 408.0) A member of class I knotted1-like homeobox gene family (together with KNAT2). Similar to the knotted1 (kn1) homeobox gene of maize. Normally expressed in the peripheral and rib zone of shoot apical meristem but not in the leaf primordia. It is also expressed i…
Ach_contig2296	WUSCHEL related homeobox 11 [Theobroma cacao]	gi|342187324|sp|Q6X7J3.2|WOX11_ARATH	4.22549	0	0	0	0	0	0	HB	Achn104531		'(at3g03660 : 115.0) Encodes a WUSCHEL-related homeobox gene family member with 65 amino acids in its homeodomain. Proteins in this family contain a sequence of eight residues (TLPLFPMH) downstream of the homeodomain called the WUS box.; WUSCHEL related homeobox 11 (WOX11); FUNCTIONS IN: DNA binding, sequence-specific DNA binding transcription factor activity; INVOLVED IN: regulation of transcrip…
Ach_contig11868	unnamed protein product [Vitis vinifera]	gi|172045782|sp|Q9XI29.2|Y1540_ARATH	-1.08408	0	0	0	0	0	0	HB	Achn159891		'(at5g11270 : 199.0) Encodes a homeodomain transcription factor involved in mediating resistance to infection by necrotrophic pathogens dependent on perception of jasmonic acid through COI1. Expressed in the nucleus. Downregulated upon fungal infection. Also involved in drought tolerance.; overexpressor of cationic peroxidase 3 (OCP3); CONTAINS InterPro DOMAIN/s: Homeobox (InterPro:IPR001356), Ho…
Ach_contig19391	homeobox-leucine zipper protein HAT4-like isoform 1 [Vitis vinifera]	gi|462281|sp|Q05466.1|HAT4_ARATH	0	0	0	-1.40357	-2.66639	-1.33962	-1.62027	HB	Achn002881	K09338	'(at4g16780 : 318.0) Encodes a homeodomain-leucine zipper protein that is rapidly and strongly induced by changes in the ratio of red to far-red light. It is also involved in cell expansion and cell proliferation and in the response to auxin.; homeobox protein 2 (HB-2); CONTAINS InterPro DOMAIN/s: HD-ZIP protein, N-terminal (InterPro:IPR006712), Helix-turn-helix motif, lambda-like repressor (Inte…
Ach_contig15816	predicted protein [Populus trichocarpa]	gi|21431751|sp|P46897.2|ATHB7_ARATH	-2.32529	0	0	0	0	0	0	HB	Achn046891	K09338	'(at3g61890 : 220.0) Encodes a homeodomain leucine zipper class I (HD-Zip I) protein. Loss of function mutant has abnormally shaped leaves and stems.; homeobox 12 (HB-12); CONTAINS InterPro DOMAIN/s: Homeobox, conserved site (InterPro:IPR017970), Homeobox (InterPro:IPR001356), Homeodomain-like (InterPro:IPR009057), Helix-turn-helix motif, lambda-like repressor (InterPro:IPR000047), Leucine zipper…
Ach_contig24615	Homeobox-leucine zipper protein ATHB-7 [Medicago truncatula]	gi|21431751|sp|P46897.2|ATHB7_ARATH	-1.45834	0	0	0	0	0	0	HB	Achn046891		'(at3g61890 : 169.0) Encodes a homeodomain leucine zipper class I (HD-Zip I) protein. Loss of function mutant has abnormally shaped leaves and stems.; homeobox 12 (HB-12); CONTAINS InterPro DOMAIN/s: Homeobox, conserved site (InterPro:IPR017970), Homeobox (InterPro:IPR001356), Homeodomain-like (InterPro:IPR009057), Helix-turn-helix motif, lambda-like repressor (InterPro:IPR000047), Leucine zipper…
Ach_contig33582	homeobox-leucine zipper protein PROTODERMAL FACTOR 2 [Vitis vinifera]	gi|75331628|sp|Q93V99.1|PDF2_ARATH	0	0	0	0	-1.55239	0	-1.35037	HB	Achn326311	K09338	'(at4g21750 : 1035.0) Encodes a homeobox protein similar to GL2. It is expressed in both the apical and basal daughter cells of the zygote as well as their progeny. Expression is detected starting the two-celled stage of embryo development and is later restricted to the outermost, epidermal cell layer from its inception. Its promoter is highly modular with each region contributing to specific asp…
Ach_contig31570	gi|508782624|gb|EOY29880.1|	predicted protein [Populus trichocarpa]	0	0	0	-1.37137	-1.35678	-1.06753	0	HB	Achn336121		'(at4g32980 : 286.0) Encodes transcription factor involved in photomorphogenesis. Regulates gibberellin biosynthesis. Activated by AGAMOUS in a cal-1, ap1-1 background. Expressed at low levels in developing stamens. Increased levels of ATH1 severely delay flowering in the C24 accession. Most remarkably, ectopically expressed ATH1 hardly had an effect on flowering time in the Col-0 and Ler accessi…
Ach_contig30250	unnamed protein product [Vitis vinifera]	gi|6016226|sp|O22300.1|LET12_SOLLC	-1.15687	0	0	0	0	0	0	HB	Achn324571		'(o04136|knap3_maldo : 452.0) Homeobox protein knotted-1-like 3 (KNAP3) - Malus domestica (Apple) (Malus sylvestris) & (at5g25220 : 442.0) A member of class II knotted1-like homeobox gene family (together with KNAT4 and KNAT5). Expressed in: hypocotyl-root boundary, anther-filament junction in flowers, ovule-funiculus and peduncle-silique boundaries, petioles and root. Light-regulated expression …
Ach_contig25120	homeobox protein knotted-1-like 1 [Vitis vinifera]	gi|75171952|sp|Q9FP29.1|KNOS1_ORYSJ	0	0	0	0	0	0	1.05536	HB	Achn271611		'(at1g23380 : 232.0) homeodomain transcription factor KNAT6, belonging to class I of KN transcription factor family (which also includes KNAT1 and KNAT2). Expression is increased in as and bop1 leaf mutants.; KNOTTED1-like homeobox gene 6 (KNAT6); FUNCTIONS IN: DNA binding, transcription activator activity, sequence-specific DNA binding transcription factor activity; INVOLVED IN: meristem mainten…
Ach_contig17720	homeodomain leucine zipper protein HDZ2 [Phaseolus vulgaris]	gi|399900|sp|Q02283.1|HAT5_ARATH	-1.12925	0	0	0	0	0	0	HB	Achn183171	K09338	'(at3g01470 : 148.0) Encodes a homeodomain leucine zipper class I (HD-Zip I) transcriptional activator involved in leaf development.; homeobox 1 (HB-1); FUNCTIONS IN: sequence-specific DNA binding, DNA binding, transcription activator activity, protein homodimerization activity, sequence-specific DNA binding transcription factor activity; INVOLVED IN: response to salt stress, response to blue lig…
Ach_contig11065	homeobox-leucine zipper protein ATHB-40-like [Solanum lycopersicum]	gi|322510138|sp|O23208.3|ATB40_ARATH	-1.90966	0	0	0	0	0	0	HB	Achn254421	K09338	'(at4g36740 : 192.0) Encodes a homeodomain leucine zipper class I (HD-Zip I) protein.; homeobox protein 40 (HB40); FUNCTIONS IN: DNA binding, sequence-specific DNA binding transcription factor activity; INVOLVED IN: response to auxin stimulus, regulation of transcription, DNA-dependent; LOCATED IN: nucleus; EXPRESSED IN: ovule, fruit, root, flower; CONTAINS InterPro DOMAIN/s: Homeobox, conserved …
Ach_contig10720	gi|225443586|ref|XP_002273463.1|	gi|75262744|sp|Q9FN29.1|ATB52_ARATH	0	-1.62228	0	0	0	0	0	HB	Achn345501		'(at5g53980 : 67.8) Encodes a homeodomain leucine zipper class I (HD-Zip I) protein.; homeobox protein 52 (HB52); FUNCTIONS IN: sequence-specific DNA binding transcription factor activity; INVOLVED IN: response to blue light, regulation of transcription, DNA-dependent, response to absence of light; LOCATED IN: nucleus; EXPRESSED IN: root, flower; EXPRESSED DURING: seedling growth; CONTAINS InterP…
Ach_contig16771	homeobox-leucine zipper protein ROC3 [Vitis vinifera]	gi|322510124|sp|Q9FJS2.3|HDG5_ARATH	0	0	-1.60791	0	-1.82896	0	0	HB	Achn313451		'(at5g46880 : 472.0) homeobox-7 (HB-7); FUNCTIONS IN: DNA binding, sequence-specific DNA binding transcription factor activity; INVOLVED IN: regulation of transcription, DNA-dependent, regulation of transcription; LOCATED IN: nucleus; EXPRESSED IN: 22 plant structures; EXPRESSED DURING: 6 growth stages; CONTAINS InterPro DOMAIN/s: Homeobox (InterPro:IPR001356), Homeobox, conserved site (InterPro:…
Ach_contig5798	PREDICTED: homeobox-leucine zipper protein ATHB-13-like [Vitis vinifera]	gi|118573191|sp|Q8LC03.2|ATB13_ARATH	0	0	0	0	-2.94616	0	0	HB	Achn143971	K09338	'(at1g69780 : 86.3) Encodes a homeodomain leucine zipper class I (HD-Zip I) protein.; ATHB13; FUNCTIONS IN: sequence-specific DNA binding, DNA binding, sequence-specific DNA binding transcription factor activity; INVOLVED IN: cotyledon morphogenesis, regulation of transcription, DNA-dependent, response to sucrose stimulus, leaf morphogenesis; LOCATED IN: nucleus; EXPRESSED IN: 22 plant structures…
Ach_contig5799	unnamed protein product [Vitis vinifera]	gi|118573191|sp|Q8LC03.2|ATB13_ARATH	0	0	0	0	-2.73557	0	0	HB	Achn143971	K09338	'(at1g69780 : 104.0) Encodes a homeodomain leucine zipper class I (HD-Zip I) protein.; ATHB13; FUNCTIONS IN: sequence-specific DNA binding, DNA binding, sequence-specific DNA binding transcription factor activity; INVOLVED IN: cotyledon morphogenesis, regulation of transcription, DNA-dependent, response to sucrose stimulus, leaf morphogenesis; LOCATED IN: nucleus; EXPRESSED IN: 22 plant structure…
Ach_contig1056	Mini zinc finger 2 isoform 1 [Theobroma cacao]	gi|73921131|sp|Q9SB61.1|Y4466_ARATH	-2.04859	0	-1.31036	0	0	1.50408	1.24473	HB	Achn293421		'(at3g28917 : 147.0) mini zinc finger 2 (MIF2); CONTAINS InterPro DOMAIN/s: ZF-HD homeobox protein, Cys/His-rich dimerisation domain (InterPro:IPR006456); BEST Arabidopsis thaliana protein match is: mini zinc finger (TAIR:AT1G18835.1); Has 35333 Blast hits to 34131 proteins in 2444 species: Archae - 798; Bacteria - 22429; Metazoa - 974; Fungi - 991; Plants - 531; Viruses - 0; Other Eukaryotes - 9…
Ach_contig22637	PREDICTED: ZF-HD homeobox protein At4g24660 [Vitis vinifera]	gi|73921131|sp|Q9SB61.1|Y4466_ARATH	0	0	0	0	0	-1.94333	0	HB	Achn041581		'(at4g24660 : 210.0) homeobox protein 22 (HB22); CONTAINS InterPro DOMAIN/s: Homeobox domain, ZF-HD class (InterPro:IPR006455), ZF-HD homeobox protein, Cys/His-rich dimerisation domain (InterPro:IPR006456), Homeodomain-related (InterPro:IPR012287); BEST Arabidopsis thaliana protein match is: homeobox protein 25 (TAIR:AT5G65410.1); Has 493 Blast hits to 471 proteins in 34 species: Archae - 0; Bact…
Ach_contig12690	transcription factor, putative [Ricinus communis]	gi|73921131|sp|Q9SB61.1|Y4466_ARATH	0	0	0	0	1.36567	0	1.81778	HB	Achn121971		'(at4g24660 : 81.3) homeobox protein 22 (HB22); CONTAINS InterPro DOMAIN/s: Homeobox domain, ZF-HD class (InterPro:IPR006455), ZF-HD homeobox protein, Cys/His-rich dimerisation domain (InterPro:IPR006456), Homeodomain-related (InterPro:IPR012287); BEST Arabidopsis thaliana protein match is: homeobox protein 25 (TAIR:AT5G65410.1); Has 493 Blast hits to 471 proteins in 34 species: Archae - 0; Bacte…
Ach_contig21183	PREDICTED: heat stress transcription factor A-6b-like [Fragaria vesca subsp. vesca]	gi|75311595|sp|Q9LUH8.1|HFA6B_ARATH	0	0	0	0	0	-1.44208	0	HSF	Achn340131		'(at3g22830 : 210.0) member of Heat Stress Transcription Factor (Hsf) family; heat shock transcription factor A6B (HSFA6B); FUNCTIONS IN: DNA binding, sequence-specific DNA binding transcription factor activity; INVOLVED IN: regulation of transcription, DNA-dependent; LOCATED IN: nucleus; EXPRESSED IN: root; CONTAINS InterPro DOMAIN/s: Winged helix-turn-helix transcription repressor DNA-binding (…
Ach_contig18175	Heat shock transcription factor C1, putative [Theobroma cacao]	gi|75311616|sp|Q9LV52.1|HSFC1_ARATH	0	0	0	0	-1.69306	0	-1.20454	HSF	Achn358341	K09419	'(at3g24520 : 250.0) member of Heat Stress Transcription Factor (Hsf) family; heat shock transcription factor C1 (HSFC1); FUNCTIONS IN: DNA binding, sequence-specific DNA binding transcription factor activity; INVOLVED IN: regulation of transcription, DNA-dependent; LOCATED IN: nucleus; EXPRESSED IN: 14 plant structures; EXPRESSED DURING: LP.06 six leaves visible, LP.04 four leaves visible, 4 ant…
Ach_contig17130	gi|508782669|gb|EOY29925.1|	gi|729774|sp|P41152.1|HSF30_SOLPE	0	2.81922	0	0	0	0	0	HSF	Achn247541	K09419	'(at2g26150 : 337.0) member of Heat Stress Transcription Factor (Hsf) family. Involved in response to misfolded protein accumulation in the cytosol. Regulated by alternative splicing and non-sense-mediated decay.; heat shock transcription factor A2 (HSFA2); FUNCTIONS IN: DNA binding, transcription activator activity, sequence-specific DNA binding transcription factor activity; INVOLVED IN: in 7 p…
Ach_contig24026	unnamed protein product [Vitis vinifera]	gi|75277249|sp|O22230.1|HSFB3_ARATH	0	0	0	0	1.39164	0	1.04051	HSF	Achn124291	K09419	'(at2g41690 : 111.0) member of Heat Stress Transcription Factor (Hsf) family; heat shock transcription factor B3 (HSFB3); FUNCTIONS IN: DNA binding, sequence-specific DNA binding transcription factor activity; INVOLVED IN: response to cadmium ion; LOCATED IN: nucleus; EXPRESSED IN: inflorescence meristem, leaf whorl, flower, cultured cell; EXPRESSED DURING: 4 anthesis, petal differentiation and e…
Ach_contig22617	heat shock factor protein HSF24-like [Vitis vinifera]	gi|123684|sp|P22335.1|HSF24_SOLPE	1.33996	0	0	0	0	0	0	HSF	Achn266121	K09419	'(at4g36990 : 244.0) encodes a protein whose sequence is similar to heat shock factors that regulate the expression of heat shock proteins. Transcript level is increased in response to heat shock. However, overexpression of this gene did not result in the increase of decrease of heat shock proteins.; heat shock factor 4 (HSF4); FUNCTIONS IN: transcription repressor activity, DNA binding, sequence…
Ach_contig2069	gi|470108667|ref|XP_004290633.1|	gi|75311595|sp|Q9LUH8.1|HFA6B_ARATH	0	1.87456	0	0	-1.75128	-1.0245	0	HSF	Achn359401	K09419	'(at3g22830 : 210.0) member of Heat Stress Transcription Factor (Hsf) family; heat shock transcription factor A6B (HSFA6B); FUNCTIONS IN: DNA binding, sequence-specific DNA binding transcription factor activity; INVOLVED IN: regulation of transcription, DNA-dependent; LOCATED IN: nucleus; EXPRESSED IN: root; CONTAINS InterPro DOMAIN/s: Winged helix-turn-helix transcription repressor DNA-binding (…
Ach_contig30038	unnamed protein product [Vitis vinifera]	gi|322510131|sp|Q9M9E8.3|FB92_ARATH	1.14495	0	0	0	0	0	0	JUMONJI	Achn266831		'(at1g78280 : 1220.0) transferases, transferring glycosyl groups; CONTAINS InterPro DOMAIN/s: Transcription factor jumonji/aspartyl beta-hydroxylase (InterPro:IPR003347), F-box domain, cyclin-like (InterPro:IPR001810), F-box domain, Skp2-like (InterPro:IPR022364), Transcription factor jumonji (InterPro:IPR013129), Aminoglycoside phosphotransferase (InterPro:IPR002575), Protein kinase-like domain …
Ach_contig12386	PREDICTED: uncharacterized protein LOC100250303 [Vitis vinifera]	-	0	0	0	0	2.5729	2.15857	0	JUMONJI	Achn150771		'(at1g11950 : 70.9) Transcription factor jumonji (jmjC) domain-containing protein; CONTAINS InterPro DOMAIN/s: Transcription factor jumonji/aspartyl beta-hydroxylase (InterPro:IPR003347), Transcription factor jumonji (InterPro:IPR013129); BEST Arabidopsis thaliana protein match is: transcription factor jumonji (jmjC) domain-containing protein (TAIR:AT1G62310.1); Has 30201 Blast hits to 17322 prot…
Ach_contig26878	hypothetical protein VITISV_015921 [Vitis vinifera]	gi|123781422|sp|Q497B8.1|KDM8_RAT	0	0	1.22067	0	0	0	0	JUMONJI	Achn018181	K10277	'(at3g20810 : 156.0) 2-oxoglutarate (2OG) and Fe(II)-dependent oxygenase superfamily protein; CONTAINS InterPro DOMAIN/s: Transcription factor jumonji/aspartyl beta-hydroxylase (InterPro:IPR003347); BEST Arabidopsis thaliana protein match is: 2-oxoglutarate (2OG) and Fe(II)-dependent oxygenase superfamily protein (TAIR:AT5G19840.2); Has 35333 Blast hits to 34131 proteins in 2444 species: Archae -…
Ach_contig26881	lysine-specific demethylase 8-like [Vitis vinifera]	gi|123781422|sp|Q497B8.1|KDM8_RAT	0	0	1.99893	0	0	-1.72534	0	JUMONJI	Achn018181	K10277	'(at3g20810 : 387.0) 2-oxoglutarate (2OG) and Fe(II)-dependent oxygenase superfamily protein; CONTAINS InterPro DOMAIN/s: Transcription factor jumonji/aspartyl beta-hydroxylase (InterPro:IPR003347); BEST Arabidopsis thaliana protein match is: 2-oxoglutarate (2OG) and Fe(II)-dependent oxygenase superfamily protein (TAIR:AT5G19840.2); Has 35333 Blast hits to 34131 proteins in 2444 species: Archae -…
Ach_contig23316	jumonji domain protein [Populus trichocarpa]	gi|75323150|sp|Q6BDA0.1|ELF6_ARATH	1.94994	0	0	0	0	0	0	JUMONJI	Achn084151		'(at5g46910 : 459.0) Transcription factor jumonji (jmj) family protein / zinc finger (C5HC2 type) family protein; FUNCTIONS IN: sequence-specific DNA binding transcription factor activity; INVOLVED IN: response to chitin, regulation of transcription; LOCATED IN: nucleus; EXPRESSED IN: 24 plant structures; EXPRESSED DURING: 14 growth stages; CONTAINS InterPro DOMAIN/s: Transcription factor jumonji…
Ach_contig12387	unnamed protein product [Vitis vinifera]	gi|97054042|sp|Q6ZPY7.2|KDM3B_MOUSE	0	0	0	0	1.65757	1.82472	1.84259	JUMONJI	Achn150771	K15601	'(at1g62310 : 551.0) transcription factor jumonji (jmjC) domain-containing protein; FUNCTIONS IN: sequence-specific DNA binding transcription factor activity, zinc ion binding; EXPRESSED IN: 22 plant structures; EXPRESSED DURING: 14 growth stages; CONTAINS InterPro DOMAIN/s: Transcription factor jumonji/aspartyl beta-hydroxylase (InterPro:IPR003347), Zinc finger, RING-type (InterPro:IPR001841), T…
Ach_contig23318	uncharacterized protein LOC101264047 [Solanum lycopersicum]	-	2.31822	0	0	0	0	0	0	JUMONJI	Achn096681		'(at5g46910 : 108.0) Transcription factor jumonji (jmj) family protein / zinc finger (C5HC2 type) family protein; FUNCTIONS IN: sequence-specific DNA binding transcription factor activity; INVOLVED IN: response to chitin, regulation of transcription; LOCATED IN: nucleus; EXPRESSED IN: 24 plant structures; EXPRESSED DURING: 14 growth stages; CONTAINS InterPro DOMAIN/s: Transcription factor jumonji…
Ach_contig12389	hypothetical protein PRUPE_ppa002063mg [Prunus persica]	-	0	0	0	0	2.35002	2.45377	0	JUMONJI	Achn150771		'(at1g11950 : 180.0) Transcription factor jumonji (jmjC) domain-containing protein; CONTAINS InterPro DOMAIN/s: Transcription factor jumonji/aspartyl beta-hydroxylase (InterPro:IPR003347), Transcription factor jumonji (InterPro:IPR013129); BEST Arabidopsis thaliana protein match is: transcription factor jumonji (jmjC) domain-containing protein (TAIR:AT1G62310.1); Has 30201 Blast hits to 17322 pro…
Ach_contig31474	hypothetical protein PRUPE_ppa010480mg [Prunus persica]	gi|29428046|sp|Q9SN23.1|LBD38_ARATH	0	0	1.07195	0	0	-1.18814	0	AS2-LOB	Achn012881		' no hits & (original description: no original description)'
Ach_contig16087	PREDICTED: LOB domain-containing protein 4-like [Solanum lycopersicum]	gi|29428037|sp|Q9SHE9.1|LBD4_ARATH	0	0	0	0	0	3.09226	0	AS2-LOB	Achn051551		'(at1g31320 : 221.0) LOB domain-containing protein 4 (LBD4); CONTAINS InterPro DOMAIN/s: Lateral organ boundaries, LOB (InterPro:IPR004883); BEST Arabidopsis thaliana protein match is: ASYMMETRIC LEAVES 2-like 9 (TAIR:AT1G16530.1); Has 1039 Blast hits to 1034 proteins in 25 species: Archae - 0; Bacteria - 0; Metazoa - 0; Fungi - 0; Plants - 1039; Viruses - 0; Other Eukaryotes - 0 (source: NCBI BL…
Ach_contig13863	LOB domain-containing protein 21 [Vitis vinifera]	gi|29428048|sp|Q9SRL8.1|LBD21_ARATH	-1.55679	0	0	0	0	-1.1889	0	AS2-LOB	Achn055041		'(at3g11090 : 178.0) LOB domain-containing protein 21 (LBD21); CONTAINS InterPro DOMAIN/s: Lateral organ boundaries, LOB (InterPro:IPR004883); BEST Arabidopsis thaliana protein match is: LOB domain-containing protein 25 (TAIR:AT3G27650.1); Has 1016 Blast hits to 1011 proteins in 25 species: Archae - 0; Bacteria - 0; Metazoa - 0; Fungi - 0; Plants - 1016; Viruses - 0; Other Eukaryotes - 0 (source:…
Ach_contig25801	gi|197244651|dbj|BAG68947.1|	mads box protein, putative [Ricinus communis]	0	0	0	-1.19857	-1.00281	1.40878	0	MADS	Achn247791	K09264	'(q42429|agl8_soltu : 184.0) Agamous-like MADS-box protein AGL8 homolog (POTM1-1) - Solanum tuberosum (Potato) & (at5g60910 : 175.0) MADS box gene negatively regulated by APETALA1; AGAMOUS-like 8 (AGL8); FUNCTIONS IN: sequence-specific DNA binding transcription factor activity; INVOLVED IN: positive regulation of flower development, maintenance of inflorescence meristem identity, fruit developmen…
Ach_contig13092	unnamed protein product [Vitis vinifera]	gi|91207149|sp|Q6EP49.2|MAD27_ORYSJ	1.42927	0	0	0	1.48385	1.38166	1.70224	MADS	Achn222091		'(q6ep49|mad27_orysa : 290.0) MADS-box transcription factor 27 (OsMADS27) (RMADS218) - Oryza sativa (Rice) & (at3g57230 : 283.0) MADS-box transcription factor. Expressed in leaf, root and stem, with higher RNA accumulation in guard cells and trichomes.; AGAMOUS-like 16 (AGL16); FUNCTIONS IN: sequence-specific DNA binding transcription factor activity; INVOLVED IN: regulation of transcription, DNA…
Ach_contig172	deficiens H7 homologue [Misopates orontium]	gi|75290249|sp|Q6EU39.1|MADS6_ORYSJ	0	0	0	0	2.5649	0	0	MADS	Achn196271		'(q6eu39|mads6_orysa : 166.0) MADS-box transcription factor 6 (OsMADS6) - Oryza sativa (Rice) & (at1g26310 : 157.0) Floral homeotic gene encoding a MADS domain protein homologous to AP1. Enhances the flower to shoot transformation in ap1 mutants.; CAULIFLOWER (CAL); FUNCTIONS IN: DNA binding, sequence-specific DNA binding transcription factor activity; INVOLVED IN: positive regulation of flower d…
Ach_contig13091	unnamed protein product [Vitis vinifera]	gi|91207149|sp|Q6EP49.2|MAD27_ORYSJ	0	0	0	1.76453	1.85035	-1.86307	1.46489	MADS	Achn222091		'(q6ep49|mad27_orysa : 297.0) MADS-box transcription factor 27 (OsMADS27) (RMADS218) - Oryza sativa (Rice) & (at3g57230 : 283.0) MADS-box transcription factor. Expressed in leaf, root and stem, with higher RNA accumulation in guard cells and trichomes.; AGAMOUS-like 16 (AGL16); FUNCTIONS IN: sequence-specific DNA binding transcription factor activity; INVOLVED IN: regulation of transcription, DNA…
Ach_contig28236	Uncharacterized protein TCM_000239 [Theobroma cacao]	gi|158517761|sp|P0C5B2.1|MAD56_ORYSJ	3.47599	0	0	0	-2.34927	0	0	MADS	Achn275811		' no hits & (original description: no original description)'
Ach_contig25803	APETALA1/FRUITFUL like protein [Hydrangea macrophylla]	gi|3913001|sp|Q42429.1|AGL8_SOLTU	0	0	0	0	0	-1.36131	0	MADS	Achn247791		'(q42429|agl8_soltu : 184.0) Agamous-like MADS-box protein AGL8 homolog (POTM1-1) - Solanum tuberosum (Potato) & (at5g60910 : 175.0) MADS box gene negatively regulated by APETALA1; AGAMOUS-like 8 (AGL8); FUNCTIONS IN: sequence-specific DNA binding transcription factor activity; INVOLVED IN: positive regulation of flower development, maintenance of inflorescence meristem identity, fruit developmen…
Ach_contig18047	uncharacterized protein LOC100244294 [Vitis vinifera]	-	-1.11351	0	0	0	0	0	0	MADS	Achn086051		'(at1g35340 : 147.0) ATP-dependent protease La (LON) domain protein; FUNCTIONS IN: ATP-dependent peptidase activity; INVOLVED IN: proteolysis; EXPRESSED IN: 22 plant structures; EXPRESSED DURING: 14 growth stages; CONTAINS InterPro DOMAIN/s: Peptidase S16, lon N-terminal (InterPro:IPR003111). & (reliability: 294.0) & (original description: no original description)'
Ach_contig14574	Myb domain protein 13, putative [Theobroma cacao]	gi|73921025|sp|Q7XBH4.2|MYB4_ORYSJ	5.56413	0	0	0	0	-1.32951	0	MYB	Achn377521	K09422	'(at3g23250 : 229.0) Member of the R2R3 factor gene family.; myb domain protein 15 (MYB15); CONTAINS InterPro DOMAIN/s: SANT, DNA-binding (InterPro:IPR001005), Homeodomain-like (InterPro:IPR009057), Myb, DNA-binding (InterPro:IPR014778), HTH transcriptional regulator, Myb-type, DNA-binding (InterPro:IPR017930), Homeodomain-related (InterPro:IPR012287), Myb transcription factor (InterPro:IPR015495…
Ach_contig5332	transcription repressor MYB6-like [Cucumis sativus]	gi|73921025|sp|Q7XBH4.2|MYB4_ORYSJ	4.58352	0	0	0	0	0	0	MYB	Achn352391	K09422	'(at2g31180 : 221.0) Member of the R2R3 factor gene family.; myb domain protein 14 (MYB14); CONTAINS InterPro DOMAIN/s: SANT, DNA-binding (InterPro:IPR001005), Homeodomain-like (InterPro:IPR009057), Myb, DNA-binding (InterPro:IPR014778), HTH transcriptional regulator, Myb-type, DNA-binding (InterPro:IPR017930), Homeodomain-related (InterPro:IPR012287), Myb transcription factor (InterPro:IPR015495…
Ach_contig29723	trihelix transcription factor GT-3b-like [Glycine max]	-	2.82295	0	0	0	0	0	0	MYB	Achn152441		' no hits & (original description: no original description)'
Ach_contig18294	hypothetical protein PRUPE_ppa014728mg [Prunus persica]	gi|75317955|sp|O22059.1|CPC_ARATH	2.26867	0	0	-1.55351	0	0	0	MYB	Achn307721		'(at1g01380 : 71.6) ETC1 is involved in trichome and root hair patterning in Arabidopsis.; ENHANCER OF TRY AND CPC 1 (ETC1); FUNCTIONS IN: DNA binding, sequence-specific DNA binding transcription factor activity; INVOLVED IN: regulation of transcription, DNA-dependent, regulation of transcription; EXPRESSED IN: shoot apex, hypocotyl, root; CONTAINS InterPro DOMAIN/s: SANT, DNA-binding (InterPro:I…
Ach_contig27287	putative R2R3-MYB transcription factor [Citrus sinensis]	gi|75333678|sp|Q9FDW1.1|MYB44_ARATH	2.04551	1.07412	0	0	0	0	0	MYB	Achn328791	K09422	'(at4g37260 : 222.0) Member of the R2R3 factor gene family.; myb domain protein 73 (MYB73); CONTAINS InterPro DOMAIN/s: SANT, DNA-binding (InterPro:IPR001005), Homeodomain-like (InterPro:IPR009057), Myb, DNA-binding (InterPro:IPR014778), HTH transcriptional regulator, Myb-type, DNA-binding (InterPro:IPR017930), Homeodomain-related (InterPro:IPR012287), Myb transcription factor (InterPro:IPR015495…
Ach_contig17554	Myb domain protein 20 [Theobroma cacao]	gi|68052409|sp|Q50EX6.1|ODO1_PETHY	1.79351	0	0	0	0	0	0	MYB	Achn278081	K09422	'(at5g16600 : 270.0) Encodes a putative transcription factor (MYB43).; myb domain protein 43 (MYB43); CONTAINS InterPro DOMAIN/s: SANT, DNA-binding (InterPro:IPR001005), Homeodomain-like (InterPro:IPR009057), Myb, DNA-binding (InterPro:IPR014778), HTH transcriptional regulator, Myb-type, DNA-binding (InterPro:IPR017930), Homeodomain-related (InterPro:IPR012287), Myb transcription factor (InterPro…
Ach_contig33962	hypothetical protein VITISV_035498 [Vitis vinifera]	gi|75328846|sp|Q8GUN5.1|PHL1_ARATH	1.59743	0	1.83304	0	0	2.43188	0	MYB	Achn004071		'(at2g01060 : 229.0) myb-like HTH transcriptional regulator family protein; BEST Arabidopsis thaliana protein match is: myb-like HTH transcriptional regulator family protein (TAIR:AT3G13040.2); Has 35333 Blast hits to 34131 proteins in 2444 species: Archae - 798; Bacteria - 22429; Metazoa - 974; Fungi - 991; Plants - 531; Viruses - 0; Other Eukaryotes - 9610 (source: NCBI BLink). & (reliability: …
Ach_contig18495	transcription factor DIVARICATA-like [Solanum lycopersicum]	-	1.59433	0	0	0	0	0	0	MYB	Achn029591		' no hits & (original description: no original description)'
Ach_contig18296	hypothetical protein PRUPE_ppa014728mg [Prunus persica]	gi|75317955|sp|O22059.1|CPC_ARATH	1.45325	0	0	-1.37468	0	0	0	MYB	Achn307721		'(at2g46410 : 69.7) Nuclear-localized R3-type MYB transcription factor. Positive regulator of hair-cell differentiation. Preferentially transcribed in hairless cells. Moves from atrichoblasts into trichoblast via plasmodesmata in a tissue-specific mode. N-terminus and part of the Myb domain are required for this movement, with W76 playing a crucial role. Capability to increase the size-exclusion …
Ach_contig18496	hypothetical protein PRUPE_ppa010926mg [Prunus persica]	gi|75330977|sp|Q8S9H7.1|DIV_ANTMA	1.41396	0	0	0	0	0	0	MYB	Achn029591		'(at5g04760 : 241.0) Duplicated homeodomain-like superfamily protein; CONTAINS InterPro DOMAIN/s: SANT, DNA-binding (InterPro:IPR001005), Molecular chaperone, heat shock protein, Hsp40, DnaJ (InterPro:IPR015609), Homeodomain-like (InterPro:IPR009057), Myb, DNA-binding (InterPro:IPR014778), HTH transcriptional regulator, Myb-type, DNA-binding (InterPro:IPR017930), Myb-like DNA-binding domain, SHAQ…
Ach_contig16512	uncharacterized protein LOC100263252 [Vitis vinifera]	gi|75319073|sp|P92973.1|CCA1_ARATH	1.35705	0	0	0	0	0	0	MYB	Achn093361		'(at5g17300 : 230.0) Myb-like transcription factor that regulates hypocotyl growth by regulating free auxin levels in a time-of-day specific manner.; REVEILLE 1 (RVE1); CONTAINS InterPro DOMAIN/s: SANT, DNA-binding (InterPro:IPR001005), Homeodomain-like (InterPro:IPR009057), Myb, DNA-binding (InterPro:IPR014778), HTH transcriptional regulator, Myb-type, DNA-binding (InterPro:IPR017930), Myb-like …
Ach_contig32364	uncharacterized protein LOC100263252 [Vitis vinifera]	gi|75319073|sp|P92973.1|CCA1_ARATH	1.32907	0	0	-1.01878	0	0	0	MYB	Achn171061		'(at5g17300 : 233.0) Myb-like transcription factor that regulates hypocotyl growth by regulating free auxin levels in a time-of-day specific manner.; REVEILLE 1 (RVE1); CONTAINS InterPro DOMAIN/s: SANT, DNA-binding (InterPro:IPR001005), Homeodomain-like (InterPro:IPR009057), Myb, DNA-binding (InterPro:IPR014778), HTH transcriptional regulator, Myb-type, DNA-binding (InterPro:IPR017930), Myb-like …
Ach_contig21889	hypothetical protein PRUPE_ppa007562mg [Prunus persica]	gi|75107027|sp|P81392.1|MYB06_ANTMA	1.15945	0	0	-1.38661	-1.36985	0	-1.82006	MYB	Achn385851	K09422	'(at1g74650 : 339.0) Member of the R2R3 factor gene family.; myb domain protein 31 (MYB31); CONTAINS InterPro DOMAIN/s: SANT, DNA-binding (InterPro:IPR001005), Homeodomain-like (InterPro:IPR009057), Myb, DNA-binding (InterPro:IPR014778), HTH transcriptional regulator, Myb-type, DNA-binding (InterPro:IPR017930), Homeodomain-related (InterPro:IPR012287), Myb transcription factor (InterPro:IPR015495…
Ach_contig13830	predicted protein [Populus trichocarpa]	gi|75107026|sp|P81391.1|MYB05_ANTMA	0	0	0	0	0	1.7836	0	MYB	Achn322351	K09422	'(at1g25340 : 150.0) putative transcription factor (MYB116); myb domain protein 116 (MYB116); CONTAINS InterPro DOMAIN/s: SANT, DNA-binding (InterPro:IPR001005), Homeodomain-like (InterPro:IPR009057), Myb, DNA-binding (InterPro:IPR014778), HTH transcriptional regulator, Myb-type, DNA-binding (InterPro:IPR017930), Homeodomain-related (InterPro:IPR012287), Myb transcription factor (InterPro:IPR0154…
Ach_contig27924	gi|224133080|ref|XP_002321477.1|	predicted protein [Populus trichocarpa]	0	0	0	2.33419	2.41297	2.0708	0	MYB	Achn297221	K09422	'(at1g25340 : 150.0) putative transcription factor (MYB116); myb domain protein 116 (MYB116); CONTAINS InterPro DOMAIN/s: SANT, DNA-binding (InterPro:IPR001005), Homeodomain-like (InterPro:IPR009057), Myb, DNA-binding (InterPro:IPR014778), HTH transcriptional regulator, Myb-type, DNA-binding (InterPro:IPR017930), Homeodomain-related (InterPro:IPR012287), Myb transcription factor (InterPro:IPR0154…
Ach_contig29577	PREDICTED: uncharacterized protein LOC100244960 [Vitis vinifera]	gi|75330977|sp|Q8S9H7.1|DIV_ANTMA	0	0	0	0	1.14475	0	0	MYB	Achn172831		'(at5g58900 : 296.0) Homeodomain-like transcriptional regulator; FUNCTIONS IN: DNA binding, sequence-specific DNA binding transcription factor activity; INVOLVED IN: regulation of transcription; EXPRESSED IN: 20 plant structures; EXPRESSED DURING: 11 growth stages; CONTAINS InterPro DOMAIN/s: Molecular chaperone, heat shock protein, Hsp40, DnaJ (InterPro:IPR015609), SANT, eukarya (InterPro:IPR017…
Ach_contig22073	hypothetical protein PRUPE_ppa009143mg [Prunus persica]	-	0	0	0	0	0	3.95602	0	MYB	Achn256021	K09422	'(at1g68320 : 54.3) putative transcription factor: R2R3-MYB transcription family. Involved in regulation of phosphate starvation responses and gibberellic acid biosynthesis.; myb domain protein 62 (MYB62); CONTAINS InterPro DOMAIN/s: SANT, DNA-binding (InterPro:IPR001005), Homeodomain-like (InterPro:IPR009057), Myb, DNA-binding (InterPro:IPR014778), HTH transcriptional regulator, Myb-type, DNA-bi…
Ach_contig19554	uncharacterized protein LOC100245564 [Vitis vinifera]	gi|75328917|sp|Q8GWP0.1|MYB39_ARATH	0	0	0	0	-1.41866	1.54321	-1.23075	MYB	Achn229071	K09422	'(at5g15310 : 359.0) Member of the R2R3 factor gene family.; myb domain protein 16 (MYB16); CONTAINS InterPro DOMAIN/s: SANT, DNA-binding (InterPro:IPR001005), Homeodomain-like (InterPro:IPR009057), Myb, DNA-binding (InterPro:IPR014778), Homeodomain-related (InterPro:IPR012287), Myb transcription factor (InterPro:IPR015495), HTH transcriptional regulator, Myb-type, DNA-binding (InterPro:IPR017930…
Ach_contig14575	PREDICTED: transcription repressor MYB4 [Vitis vinifera]	gi|56749359|sp|Q9SZP1.1|MYB4_ARATH	0	0	0	0	0	-1.81606	0	MYB	Achn334541		'(at4g38620 : 213.0) Encodes a R2R3 MYB protein which is involved in the response to UV-B. It functions as a repressor of target gene expression. One of its target genes encodes cinnamate 4-hydroxylase; mutants accumulate sinapate esters in their leaves. MYB4 binds to its own promoter and represses its own expression. Nuclear localization of MYB4 depends on the action of the beta importin SAD2.; …
Ach_contig26620	predicted protein [Populus trichocarpa]	gi|75337316|sp|Q9SJL7.1|RAX2_ARATH	0	0	0	0	1.67009	0	0	MYB	Achn381461	K09422	'(at2g36890 : 237.0) "Putative homolog of the Blind gene in tomato. Together with RAX1 and RAX3 belong to the class R2R3 MYB genes; encoded by the Myb-like transcription factor MYB38, regulates axillary meristem formation. "; REGULATOR OF AXILLARY MERISTEMS 2 (RAX2); CONTAINS InterPro DOMAIN/s: SANT, DNA-binding (InterPro:IPR001005), Homeodomain-like (InterPro:IPR009057), Myb, DNA-binding (InterP…
Ach_contig15280	predicted protein [Populus trichocarpa]	gi|75107027|sp|P81392.1|MYB06_ANTMA	0	0	0	0	0	0	-2.07393	MYB	Achn016341	K09422	'(at1g08810 : 231.0) putative transcription factor of the R2R3-MYB gene family. Transcript increases under conditions that promote stomatal opening (white and blue light, abi1-1 mutation) and decreases under conditions that trigger stomatal closure (ABA, desiccation, darkness), with the exception of elevated CO2. Expressed exclusively in guard cells of all tissues. It is required for light-induce…
Ach_contig5258	PREDICTED: transcription factor MYB59-like [Vitis vinifera]	gi|97179947|sp|Q4JL84.2|MYB59_ARATH	0	0	0	0	0	-1.60977	0	MYB	Achn374211		'(at3g46130 : 207.0) Encodes a putative transcription factor (MYB48) that functions to regulate flavonol biosynthesis primarily in cotyledons.; myb domain protein 48 (MYB48); CONTAINS InterPro DOMAIN/s: SANT, DNA-binding (InterPro:IPR001005), Myb, DNA-binding (InterPro:IPR014778), Homeodomain-like (InterPro:IPR009057), Myb transcription factor (InterPro:IPR015495), HTH transcriptional regulator, …
Ach_contig16578	Myb domain protein 6 [Theobroma cacao]	gi|75336874|sp|Q9S9K9.1|MYB3_ARATH	0	0	0	0	-1.12166	0	0	MYB	Achn294101	K09422	'(at1g22640 : 237.0) MYB-type transcription factor (MYB3) that represses phenylpropanoid biosynthesis gene expression; myb domain protein 3 (MYB3); CONTAINS InterPro DOMAIN/s: SANT, DNA-binding (InterPro:IPR001005), Homeodomain-like (InterPro:IPR009057), Myb, DNA-binding (InterPro:IPR014778), HTH transcriptional regulator, Myb-type, DNA-binding (InterPro:IPR017930), Homeodomain-related (InterPro:…
Ach_contig3773	Myb-like transcription factor family protein, putative [Theobroma cacao]	gi|75330977|sp|Q8S9H7.1|DIV_ANTMA	0	0	0	0	-2.02435	0	0	MYB	Achn100041		'(at5g56840 : 154.0) myb-like transcription factor family protein; CONTAINS InterPro DOMAIN/s: SANT, DNA-binding (InterPro:IPR001005), Homeodomain-like (InterPro:IPR009057), Myb, DNA-binding (InterPro:IPR014778), Zinc finger, CCHC-type (InterPro:IPR001878), HTH transcriptional regulator, Myb-type, DNA-binding (InterPro:IPR017930), Myb-like DNA-binding domain, SHAQKYF class (InterPro:IPR006447); B…
Ach_contig24446	PREDICTED: transcription factor MYB59-like [Vitis vinifera]	gi|97179947|sp|Q4JL84.2|MYB59_ARATH	0	0	0	0	-1.77006	2.86637	0	MYB	Achn172271	K09422	'(at3g46130 : 207.0) Encodes a putative transcription factor (MYB48) that functions to regulate flavonol biosynthesis primarily in cotyledons.; myb domain protein 48 (MYB48); CONTAINS InterPro DOMAIN/s: SANT, DNA-binding (InterPro:IPR001005), Myb, DNA-binding (InterPro:IPR014778), Homeodomain-like (InterPro:IPR009057), Myb transcription factor (InterPro:IPR015495), HTH transcriptional regulator, …
Ach_contig24444	MYB transcription factor MYB145 [Glycine max]	gi|75320195|sp|Q53NK6.1|MYBA1_ORYSJ	0	0	0	0	-1.48348	0	-1.284	MYB	Achn172271	K09422	'(at5g59780 : 128.0) Encodes a putative transcription factor (MYB59).; myb domain protein 59 (MYB59); FUNCTIONS IN: DNA binding, sequence-specific DNA binding transcription factor activity; INVOLVED IN: response to cadmium ion, regulation of transcription, DNA-dependent, response to chitin, response to salicylic acid stimulus; LOCATED IN: nucleus; EXPRESSED IN: 20 plant structures; EXPRESSED DURI…
Ach_contig14183	gi|198400321|gb|ACH87169.1|	gi|75324472|sp|Q6R0H0.1|ASG4_ARATH	0	-1.45024	0	0	0	0	0	MYB	Achn351781		'(at3g09600 : 301.0) Homeodomain-like superfamily protein; FUNCTIONS IN: DNA binding, sequence-specific DNA binding transcription factor activity; INVOLVED IN: in 9 processes; LOCATED IN: chloroplast; EXPRESSED IN: 22 plant structures; EXPRESSED DURING: 13 growth stages; CONTAINS InterPro DOMAIN/s: SANT, DNA-binding (InterPro:IPR001005), Homeodomain-like (InterPro:IPR009057), Myb, DNA-binding (In…
Ach_contig29580	DIV3B protein [Heptacodium miconioides]	gi|75330977|sp|Q8S9H7.1|DIV_ANTMA	0	0	0	0	-2.50072	0	0	MYB	Achn380631		'(at2g38090 : 108.0) Duplicated homeodomain-like superfamily protein; CONTAINS InterPro DOMAIN/s: Molecular chaperone, heat shock protein, Hsp40, DnaJ (InterPro:IPR015609), SANT, eukarya (InterPro:IPR017884), Myb-like DNA-binding domain, SHAQKYF class (InterPro:IPR006447), SANT, DNA-binding (InterPro:IPR001005), Homeodomain-like (InterPro:IPR009057), Myb, DNA-binding (InterPro:IPR014778), Homeodo…
Ach_contig4733	predicted protein [Populus trichocarpa]	gi|75328865|sp|Q8GV05.1|TRY_ARATH	0	0	0	0	-3.99619	-2.03588	-1.92809	MYB	Achn307721	K09422	'(at5g53200 : 119.0) TRIPTYCHON (TRY); CONTAINS InterPro DOMAIN/s: SANT, DNA-binding (InterPro:IPR001005), Homeodomain-like (InterPro:IPR009057), Myb, DNA-binding (InterPro:IPR014778), Homeodomain-related (InterPro:IPR012287), MYB-like (InterPro:IPR017877), Myb transcription factor (InterPro:IPR015495); BEST Arabidopsis thaliana protein match is: Homeodomain-like superfamily protein (TAIR:AT2G304…
Ach_contig4734	triptychon and cpc, putative [Ricinus communis]	gi|75328865|sp|Q8GV05.1|TRY_ARATH	0	0	0	0	0	-2.01442	0	MYB	Achn307721	K09422	'(at5g53200 : 127.0) TRIPTYCHON (TRY); CONTAINS InterPro DOMAIN/s: SANT, DNA-binding (InterPro:IPR001005), Homeodomain-like (InterPro:IPR009057), Myb, DNA-binding (InterPro:IPR014778), Homeodomain-related (InterPro:IPR012287), MYB-like (InterPro:IPR017877), Myb transcription factor (InterPro:IPR015495); BEST Arabidopsis thaliana protein match is: Homeodomain-like superfamily protein (TAIR:AT2G304…
Ach_contig12886	predicted protein [Populus trichocarpa]	gi|114806|sp|P00303.1|BABL_CUCSA	0	0	0	0	1.81966	0	2.61774	MYB	Achn012091		'(p00303|babl_cucsa : 155.0) Basic blue protein (Cusacyanin) (Plantacyanin) (CBP) - Cucumis sativus (Cucumber) & (at2g02850 : 149.0) Encodes plantacyanin one of blue copper proteins. Involved in anther development and pollination. Expressed in the transmitting tract of the pistil.; plantacyanin (ARPN); FUNCTIONS IN: electron carrier activity, copper ion binding; INVOLVED IN: pollination, anther d…
Ach_contig9007	predicted protein [Populus trichocarpa]	gi|75335247|sp|Q9LNI5.1|ETC1_ARATH	0	0	0	0	0	2.14811	0	MYB	Achn307721		'(at1g01380 : 54.3) ETC1 is involved in trichome and root hair patterning in Arabidopsis.; ENHANCER OF TRY AND CPC 1 (ETC1); FUNCTIONS IN: DNA binding, sequence-specific DNA binding transcription factor activity; INVOLVED IN: regulation of transcription, DNA-dependent, regulation of transcription; EXPRESSED IN: shoot apex, hypocotyl, root; CONTAINS InterPro DOMAIN/s: SANT, DNA-binding (InterPro:I…
Ach_contig27535	gi|225453650|ref|XP_002267720.1|	gi|269969425|sp|Q6R0H1.2|LHY_ARATH	0	-1.86862	-2.23588	-1.28642	0	0	0	MYB	Achn371551	K12133	'(at1g01060 : 184.0) LHY encodes a myb-related putative transcription factor involved in circadian rhythm along with another myb transcription factor CCA1; LATE ELONGATED HYPOCOTYL (LHY); FUNCTIONS IN: DNA binding, sequence-specific DNA binding transcription factor activity; INVOLVED IN: in 11 processes; EXPRESSED IN: 22 plant structures; EXPRESSED DURING: 13 growth stages; BEST Arabidopsis thali…
Ach_contig27537	gi|225453650|ref|XP_002267720.1|	gi|269969425|sp|Q6R0H1.2|LHY_ARATH	0	-1.80501	-1.59248	-1.21877	0	0	0	MYB	Achn371551	K12133	'(at1g01060 : 206.0) LHY encodes a myb-related putative transcription factor involved in circadian rhythm along with another myb transcription factor CCA1; LATE ELONGATED HYPOCOTYL (LHY); FUNCTIONS IN: DNA binding, sequence-specific DNA binding transcription factor activity; INVOLVED IN: in 11 processes; EXPRESSED IN: 22 plant structures; EXPRESSED DURING: 13 growth stages; BEST Arabidopsis thali…
Ach_contig27925	Myb domain protein 23 [Theobroma cacao]	gi|75337113|sp|Q9SEI0.1|WER_ARATH	-1.04436	0	0	0	0	0	0	MYB	Achn199471	K09422	'(at5g14750 : 174.0) Encodes a MyB-related protein containing R2 and R3 repeats, involved in root and hypocotyl epidermal cell fate determination. Loss of function mutations make extra root hairs. Nuclear localized protein is a positive regulator for expression of CAPRICE (CPC).; myb domain protein 66 (MYB66); CONTAINS InterPro DOMAIN/s: SANT, DNA-binding (InterPro:IPR001005), Myb, DNA-binding (I…
Ach_contig8430	Homeodomain-like superfamily protein [Theobroma cacao]	gi|75317955|sp|O22059.1|CPC_ARATH	-1.06179	0	0	0	0	0	0	MYB	Achn307721	K09422	'(at2g46410 : 97.1) Nuclear-localized R3-type MYB transcription factor. Positive regulator of hair-cell differentiation. Preferentially transcribed in hairless cells. Moves from atrichoblasts into trichoblast via plasmodesmata in a tissue-specific mode. N-terminus and part of the Myb domain are required for this movement, with W76 playing a crucial role. Capability to increase the size-exclusion …
Ach_contig23686	transcription factor CPC [Vitis vinifera]	gi|75335247|sp|Q9LNI5.1|ETC1_ARATH	-1.10537	0	0	-1.64378	-2.14816	-1.07863	-1.61069	MYB	Achn307721		'(at2g46410 : 68.2) Nuclear-localized R3-type MYB transcription factor. Positive regulator of hair-cell differentiation. Preferentially transcribed in hairless cells. Moves from atrichoblasts into trichoblast via plasmodesmata in a tissue-specific mode. N-terminus and part of the Myb domain are required for this movement, with W76 playing a crucial role. Capability to increase the size-exclusion …
Ach_contig13831	transcription repressor MYB4 [Vitis vinifera]	gi|56749359|sp|Q9SZP1.1|MYB4_ARATH	-1.27925	0	0	0	0	0	0	MYB	Achn322351	K09422	'(at4g38620 : 232.0) Encodes a R2R3 MYB protein which is involved in the response to UV-B. It functions as a repressor of target gene expression. One of its target genes encodes cinnamate 4-hydroxylase; mutants accumulate sinapate esters in their leaves. MYB4 binds to its own promoter and represses its own expression. Nuclear localization of MYB4 depends on the action of the beta importin SAD2.; …
Ach_contig18036	MYBR domain class transcription factor [Malus domestica]	-	-1.32325	0	0	0	0	0	0	MYB	Achn145641		'(at1g49010 : 58.5) Duplicated homeodomain-like superfamily protein; CONTAINS InterPro DOMAIN/s: Molecular chaperone, heat shock protein, Hsp40, DnaJ (InterPro:IPR015609), SANT, eukarya (InterPro:IPR017884), Myb-like DNA-binding domain, SHAQKYF class (InterPro:IPR006447), SANT, DNA-binding (InterPro:IPR001005), Myb, DNA-binding (InterPro:IPR014778), Homeodomain-like (InterPro:IPR009057), HTH tran…
Ach_contig21473	unnamed protein product [Vitis vinifera]	gi|75328846|sp|Q8GUN5.1|PHL1_ARATH	-1.40384	0	0	0	0	0	0	MYB	Achn149891		'(at5g06800 : 188.0) myb-like HTH transcriptional regulator family protein; CONTAINS InterPro DOMAIN/s: Homeodomain-like (InterPro:IPR009057), Myb, DNA-binding (InterPro:IPR014778), Homeodomain-related (InterPro:IPR012287), Myb-like DNA-binding domain, SHAQKYF class (InterPro:IPR006447), HTH transcriptional regulator, Myb-type, DNA-binding (InterPro:IPR017930); BEST Arabidopsis thaliana protein m…
Ach_contig23689	transcription factor CPC [Vitis vinifera]	gi|75317955|sp|O22059.1|CPC_ARATH	-1.52257	0	0	0	0	0	0	MYB	Achn307721		'(at2g46410 : 67.8) Nuclear-localized R3-type MYB transcription factor. Positive regulator of hair-cell differentiation. Preferentially transcribed in hairless cells. Moves from atrichoblasts into trichoblast via plasmodesmata in a tissue-specific mode. N-terminus and part of the Myb domain are required for this movement, with W76 playing a crucial role. Capability to increase the size-exclusion …
Ach_contig18038	DNA binding protein, putative [Ricinus communis]	gi|75330977|sp|Q8S9H7.1|DIV_ANTMA	-1.91127	0	0	0	0	0	0	MYB	Achn033551		'(at1g49010 : 196.0) Duplicated homeodomain-like superfamily protein; CONTAINS InterPro DOMAIN/s: Molecular chaperone, heat shock protein, Hsp40, DnaJ (InterPro:IPR015609), SANT, eukarya (InterPro:IPR017884), Myb-like DNA-binding domain, SHAQKYF class (InterPro:IPR006447), SANT, DNA-binding (InterPro:IPR001005), Myb, DNA-binding (InterPro:IPR014778), Homeodomain-like (InterPro:IPR009057), HTH tra…
Ach_contig14676	-	-	-2.80901	0	0	0	0	0	0	MYB	Achn372411		' no hits & (original description: no original description)'
Ach_contig16623	uncharacterized protein LOC100815663 [Glycine max]	gi|75268448|sp|Q52QH4.1|NAC68_ORYSJ	0	0	0	-1.53101	-2.02513	-2.15603	-2.39475	NAC68	Achn029521		'(at5g13180 : 120.0) Encodes a NAC domain transcription factor that interacts with VND7 and negatively regulates xylem vessel formation.; NAC domain containing protein 83 (NAC083); CONTAINS InterPro DOMAIN/s: No apical meristem (NAM) protein (InterPro:IPR003441); BEST Arabidopsis thaliana protein match is: NAC domain containing protein 41 (TAIR:AT2G33480.1); Has 1807 Blast hits to 1807 proteins i…
Ach_contig5065	protein FEZ-like [Fragaria vesca subsp. vesca]	gi|50401161|sp|Q9FIW5.1|NAC94_ARATH	0	0	0	4.5	0	0	4.86363	NAC94	Achn019581		'(at2g17040 : 118.0) Member of the NAC transcription factor family and more specifically, the ONAC022 subfamily. Involved in leaf and inflorescence stem morphogenesis.; NAC domain containing protein 36 (NAC036); CONTAINS InterPro DOMAIN/s: No apical meristem (NAM) protein (InterPro:IPR003441); BEST Arabidopsis thaliana protein match is: NAC domain containing protein 35 (TAIR:AT2G02450.2); Has 286…
Ach_contig35466	PREDICTED: uncharacterized protein LOC100252228 [Vitis vinifera]	gi|51316421|sp|Q84K00.2|NAC78_ARATH	0	0	0	0	0	1.07578	0	NAC78	Achn014551		' no hits & (original description: no original description)'
Ach_contig26632	NAC domain-containing protein 8-like [Vitis vinifera]	gi|75127181|sp|Q6NQK2.1|NAC8_ARATH	1.0968	0	0	0	0	0	0	NAC8	Achn170411		'(at1g25580 : 513.0) Encodes suppressor of gamma response 1 (SOG1), a putative transcription factor governing multiple responses to DNA damage.; SUPPRESSOR OF GAMMA RADIATION 1 (SOG1); FUNCTIONS IN: sequence-specific DNA binding transcription factor activity; INVOLVED IN: multicellular organismal development, response to gamma radiation, DNA damage checkpoint, regulation of meiosis; LOCATED IN: c…
Ach_contig17289	NAC domain-containing protein 42 [Vitis vinifera]	gi|50401193|sp|Q9SK55.1|NAC42_ARATH	0	0	0	0	1.84983	2.23807	2.2583	NAC42	Achn296141		'(at2g43000 : 242.0) NAC domain containing protein 42 (NAC042); FUNCTIONS IN: sequence-specific DNA binding transcription factor activity; INVOLVED IN: multicellular organismal development, regulation of transcription; LOCATED IN: cellular_component unknown; EXPRESSED IN: 9 plant structures; EXPRESSED DURING: 6 growth stages; CONTAINS InterPro DOMAIN/s: No apical meristem (NAM) protein (InterPro:…
Ach_contig22526	NAC transcription factor [Vitis pseudoreticulata]	-	0	0	0	0	2.46674	3.38283	0	NAC036	Achn363171		(at2g17040 : 84.3) Member of the NAC transcription factor family and more specifically, the ONAC022 subfamily. Involved in leaf and inflorescence stem morphogenesis.; NAC domain containing protein 36 (NAC036); CONTAINS InterPro DOMAIN/s: No apical meristem (NAM) protein (InterPro:IPR003441); BEST Arabidopsis thaliana protein match is: NAC domain containing protein 35 (TAIR:AT2G02450.2); Has 2865 …
Ach_contig20506	NAC transcription factor 037 [Jatropha curcas]	gi|50401162|sp|Q9FMR3.1|NAC90_ARATH	1.00994	0	0	1.52527	0	1.91504	1.15873	NAC90	Achn300931		'(at5g22380 : 251.0) NAC domain containing protein 90 (NAC090); FUNCTIONS IN: sequence-specific DNA binding transcription factor activity; INVOLVED IN: multicellular organismal development, regulation of transcription; LOCATED IN: cellular_component unknown; EXPRESSED IN: 7 plant structures; EXPRESSED DURING: 8 growth stages; CONTAINS InterPro DOMAIN/s: No apical meristem (NAM) protein (InterPro:…
Ach_contig25004	NAC domain-containing protein 74-like [Cucumis sativus]	gi|51316421|sp|Q84K00.2|NAC78_ARATH	1.02046	0	0	0	0	0	0	NAC78	Achn274891		'(at1g33060 : 246.0) NAC 014 (NAC014); FUNCTIONS IN: sequence-specific DNA binding transcription factor activity; INVOLVED IN: multicellular organismal development, regulation of transcription; LOCATED IN: cellular_component unknown; EXPRESSED IN: 14 plant structures; EXPRESSED DURING: 8 growth stages; CONTAINS InterPro DOMAIN/s: No apical meristem (NAM) protein (InterPro:IPR003441); BEST Arabido…
Ach_contig31507	NAC domain-containing protein 78-like [Vitis vinifera]	gi|51316421|sp|Q84K00.2|NAC78_ARATH	2.62488	0	0	0	0	0	0	NAC78	Achn054041		'(at3g10500 : 237.0) NAC domain containing protein 53 (NAC053); FUNCTIONS IN: sequence-specific DNA binding transcription factor activity; INVOLVED IN: multicellular organismal development, regulation of transcription; LOCATED IN: cellular_component unknown; EXPRESSED IN: 22 plant structures; EXPRESSED DURING: 13 growth stages; CONTAINS InterPro DOMAIN/s: No apical meristem (NAM) protein (InterPr…
Ach_contig22527	NAC domain-containing protein, putative [Ricinus communis]	gi|50401161|sp|Q9FIW5.1|NAC94_ARATH	0	0	0	1.92413	2.17346	2.65711	2.69448	NAC94	Achn363171		'(at2g17040 : 323.0) Member of the NAC transcription factor family and more specifically, the ONAC022 subfamily. Involved in leaf and inflorescence stem morphogenesis.; NAC domain containing protein 36 (NAC036); CONTAINS InterPro DOMAIN/s: No apical meristem (NAM) protein (InterPro:IPR003441); BEST Arabidopsis thaliana protein match is: NAC domain containing protein 35 (TAIR:AT2G02450.2); Has 286…
Ach_contig20762	NAC domain-containing protein 100-like [Vitis vinifera]	gi|75171471|sp|Q9FLJ2.1|NC100_ARATH	0	0	0	-1.88655	-2.21541	-1.79746	-2.10091	NC100	Achn377511		'(at5g61430 : 342.0) NAC domain containing protein 100 (NAC100); FUNCTIONS IN: sequence-specific DNA binding transcription factor activity; INVOLVED IN: multicellular organismal development, regulation of transcription; LOCATED IN: cellular_component unknown; EXPRESSED IN: 9 plant structures; EXPRESSED DURING: LP.04 four leaves visible, 4 anthesis, petal differentiation and expansion stage; CONTA…
Ach_contig25010	nam-like protein 1 [Petunia x hybrida]	gi|51316421|sp|Q84K00.2|NAC78_ARATH	1.07942	0	0	0	0	0	0	NAC78	Achn274891		'(at3g49530 : 261.0) Transcription factor that serves as a molecular link between cold signals and pathogen resistance responses. Undergoes proteolytic processing triggered by cold-induced changes in membrane fluidity.; NAC domain containing protein 62 (NAC062); CONTAINS InterPro DOMAIN/s: No apical meristem (NAM) protein (InterPro:IPR003441); BEST Arabidopsis thaliana protein match is: TCV-inter…
Ach_contig17290	NAC domain-containing protein 42 [Vitis vinifera]	gi|50401193|sp|Q9SK55.1|NAC42_ARATH	0	0	0	0	0	0	4.06867	NAC42	Achn296141		' no hits & (original description: no original description)'
Ach_contig23822	NAC domain protein NAC2 [Solanum tuberosum]	gi|50400809|sp|O49255.1|NAC29_ARATH	0	0	0	0	0	1.25292	0	NAC29	Achn169421		'(at1g69490 : 268.0) Encodes a member of the NAC transcription factor gene family. It is expressed in floral primordia and upregulated by AP3 and PI. Its expression is associated with leaf senescence.; NAC-like, activated by AP3/PI (NAP); CONTAINS InterPro DOMAIN/s: No apical meristem (NAM) protein (InterPro:IPR003441); BEST Arabidopsis thaliana protein match is: NAC domain containing protein 25 …
Ach_contig25525	NAC domain protein, IPR003441 [Populus trichocarpa]	gi|51316206|sp|Q39013.2|NAC2_ARATH	1.65271	0	0	0	0	0	0	NAC2	Achn048661		'(at1g01720 : 360.0) Belongs to a large family of putative transcriptional activators with NAC domain. Transcript level increases in response to wounding and abscisic acid. ATAF1 attentuates ABA signaling and sythesis. Mutants are hyposensitive to ABA.; ATAF1; CONTAINS InterPro DOMAIN/s: No apical meristem (NAM) protein (InterPro:IPR003441); BEST Arabidopsis thaliana protein match is: NAC domain …
Ach_contig25527	NAC domain protein, IPR003441 [Populus trichocarpa]	gi|51316206|sp|Q39013.2|NAC2_ARATH	2.25837	0	0	0	0	0	0	NAC2	Achn048661		'(at1g01720 : 313.0) Belongs to a large family of putative transcriptional activators with NAC domain. Transcript level increases in response to wounding and abscisic acid. ATAF1 attentuates ABA signaling and sythesis. Mutants are hyposensitive to ABA.; ATAF1; CONTAINS InterPro DOMAIN/s: No apical meristem (NAM) protein (InterPro:IPR003441); BEST Arabidopsis thaliana protein match is: NAC domain …
Ach_contig32980	hypothetical protein PRUPE_ppa003410mg [Prunus persica]	gi|51316421|sp|Q84K00.2|NAC78_ARATH	1.13717	0	0	0	0	0	0	NAC78	Achn266441		'(at1g34190 : 342.0) NAC domain containing protein 17 (NAC017); FUNCTIONS IN: sequence-specific DNA binding transcription factor activity; INVOLVED IN: multicellular organismal development, regulation of transcription; LOCATED IN: cellular_component unknown; EXPRESSED IN: 23 plant structures; EXPRESSED DURING: 15 growth stages; CONTAINS InterPro DOMAIN/s: No apical meristem (NAM) protein (InterPr…
Ach_contig25001	NAC domain class transcription factor, putative isoform 1 [Theobroma cacao]	-	1.4127	0	0	0	0	0	0	NAC	Achn274901		' no hits & (original description: no original description)'
Ach_contig19753	hypothetical protein VITISV_029763 [Vitis vinifera]	gi|75127181|sp|Q6NQK2.1|NAC8_ARATH	3.10882	0	0	0	0	0	0	NAC8	Achn219211		'(at1g28470 : 357.0) NAC domain containing protein 10 (NAC010); CONTAINS InterPro DOMAIN/s: No apical meristem (NAM) protein (InterPro:IPR003441); BEST Arabidopsis thaliana protein match is: NAC domain containing protein 73 (TAIR:AT4G28500.1); Has 2334 Blast hits to 2329 proteins in 68 species: Archae - 0; Bacteria - 0; Metazoa - 0; Fungi - 0; Plants - 2334; Viruses - 0; Other Eukaryotes - 0 (sou…
Ach_contig25007	nam-like protein 1 [Petunia x hybrida]	gi|51316421|sp|Q84K00.2|NAC78_ARATH	1.0182	0	0	0	0	0	0	NAC78	Achn274891		'(at5g24590 : 256.0) Member of NAc protein family. Interacts with turnip crinkle virus (TCV) capsid protein. Transcription factor involved in regulating the defense response of Arabidopsis to TCV.; TCV-interacting protein (TIP); CONTAINS InterPro DOMAIN/s: No apical meristem (NAM) protein (InterPro:IPR003441); BEST Arabidopsis thaliana protein match is: NAC domain containing protein 62 (TAIR:AT3G…
Ach_contig37187	predicted protein [Populus trichocarpa]	gi|75337836|sp|Q9SY59.1|NFXL1_ARATH	2.47437	0	0	0	0	0	0	NF-X1	Achn088191		'(at1g10170 : 159.0) Encodes AtNFXL1, a homologue of the putative human transcription repressor NF-X1. Functions as a negative regulator of the trichothecene phytotoxin-induced defense response.; NF-X-like 1 (NFXL1); FUNCTIONS IN: zinc ion binding, sequence-specific DNA binding transcription factor activity; INVOLVED IN: in 6 processes; LOCATED IN: nucleus; EXPRESSED IN: 27 plant structures; EXPR…
Ach_contig37189	LOW QUALITY PROTEIN: NF-X1-type zinc finger protein NFXL1-like [Fragaria vesca subsp. vesca]	gi|75337836|sp|Q9SY59.1|NFXL1_ARATH	3.76928	0	0	0	0	0	0	NF-X1	Achn320981		'(at1g10170 : 91.3) Encodes AtNFXL1, a homologue of the putative human transcription repressor NF-X1. Functions as a negative regulator of the trichothecene phytotoxin-induced defense response.; NF-X-like 1 (NFXL1); FUNCTIONS IN: zinc ion binding, sequence-specific DNA binding transcription factor activity; INVOLVED IN: in 6 processes; LOCATED IN: nucleus; EXPRESSED IN: 27 plant structures; EXPRE…
Ach_contig37188	NF-X1-type zinc finger protein NFXL1-like [Vitis vinifera]	gi|75337836|sp|Q9SY59.1|NFXL1_ARATH	2.54397	0	0	0	0	0	0	NF-X1	Achn088191	K12236	'(at1g10170 : 1260.0) Encodes AtNFXL1, a homologue of the putative human transcription repressor NF-X1. Functions as a negative regulator of the trichothecene phytotoxin-induced defense response.; NF-X-like 1 (NFXL1); FUNCTIONS IN: zinc ion binding, sequence-specific DNA binding transcription factor activity; INVOLVED IN: in 6 processes; LOCATED IN: nucleus; EXPRESSED IN: 27 plant structures; EXP…
Ach_contig17037	nuclear transcription factor Y subunit B-3 [Vitis vinifera]	gi|75219213|sp|O23310.1|NFYB3_ARATH	-1.22742	0	0	0	0	0	0	NF-Y	Achn273381	K08065	'(at4g14540 : 190.0) "nuclear factor Y, subunit B3" (NF-YB3); FUNCTIONS IN: sequence-specific DNA binding transcription factor activity; INVOLVED IN: regulation of transcription, DNA-dependent; LOCATED IN: nucleus, intracellular; EXPRESSED IN: 21 plant structures; EXPRESSED DURING: 13 growth stages; CONTAINS InterPro DOMAIN/s: Transcription factor, CBFA/NFYB, DNA topoisomerase (InterPro:IPR003957…
Ach_contig17282	PREDICTED: nuclear transcription factor Y subunit C-1-like [Cucumis sativus]	gi|75266105|sp|Q9SMP0.1|NFYC1_ARATH	0	0	0	0	-1.3442	2.50503	0	NF-Y	Achn174701		'(at3g48590 : 230.0) Encodes a protein with similarity to a subunit of the CCAAT promoter motif binding complex of yeast.One of two members of this class (HAP5A) and expressed in vegetative and reproductive tissues.; "nuclear factor Y, subunit C1" (NF-YC1); CONTAINS InterPro DOMAIN/s: Transcription factor CBF/NF-Y/archaeal histone (InterPro:IPR003958), Histone-fold (InterPro:IPR009072); BEST Arab…
Ach_contig18791	RNA binding-like protein [Theobroma cacao]	gi|75174856|sp|Q9LMX5.1|AFP2_ARATH	1.79641	0	0	0	-1.2746	0	0	Ninja-family	Achn194781		'(at3g29575 : 144.0) ABI five binding protein 3 (AFP3); FUNCTIONS IN: protein binding; INVOLVED IN: biological_process unknown; LOCATED IN: cellular_component unknown; EXPRESSED IN: 17 plant structures; EXPRESSED DURING: 10 growth stages; CONTAINS InterPro DOMAIN/s: Protein of unknown function DUF1675 (InterPro:IPR012463); BEST Arabidopsis thaliana protein match is: ABI five binding protein (TAIR…
Ach_contig20607	predicted protein [Populus trichocarpa]	gi|75174856|sp|Q9LMX5.1|AFP2_ARATH	0	0	-2.23551	0	1.73361	1.79755	0	Ninja-family	Achn043651		'(at1g13740 : 219.0) Encodes a member of a small plant-specific gene family whose members interact with ABI5 and appear to be involved in mediating stress responses. AFP2 mutants affect a number of ABA mediated processes such as germination and response to osmotic and sugar stress. AFP2 nuclear localization is stress dependent.; ABI five binding protein 2 (AFP2); CONTAINS InterPro DOMAIN/s: Prote…
Ach_contig21650	unnamed protein product [Vitis vinifera]	gi|75149521|sp|Q851R2.1|MEL1_ORYSJ	0	0	0	0	0	0	1.76016	PAZ	Achn068231	K11593	'(at2g27880 : 914.0) ARGONAUTE 5 (AGO5); FUNCTIONS IN: nucleic acid binding; INVOLVED IN: biological_process unknown; LOCATED IN: cellular_component unknown; EXPRESSED IN: 10 plant structures; EXPRESSED DURING: 6 growth stages; CONTAINS InterPro DOMAIN/s: Domain of unknown function DUF1785 (InterPro:IPR014811), Stem cell self-renewal protein Piwi (InterPro:IPR003165), Polynucleotidyl transferase,…
Ach_contig38350	protein argonaute 2-like [Fragaria vesca subsp. vesca]	gi|75205505|sp|Q9SHF3.1|AGO2_ARATH	3.22895	2.67157	0	0	0	1.11158	1.50456	PAZ	Achn209791	K11593	'(at1g31280 : 793.0) An Argonaute gene; argonaute 2 (AGO2); FUNCTIONS IN: nucleic acid binding; INVOLVED IN: biological_process unknown; LOCATED IN: cellular_component unknown; EXPRESSED IN: 21 plant structures; EXPRESSED DURING: 12 growth stages; CONTAINS InterPro DOMAIN/s: Domain of unknown function DUF1785 (InterPro:IPR014811), Stem cell self-renewal protein Piwi (InterPro:IPR003165), Argonaut…
Ach_contig20261	protein argonaute 2-like [Vitis vinifera]	gi|75205505|sp|Q9SHF3.1|AGO2_ARATH	0	0	0	0	0	0	1.2483	PAZ	Achn326811	K11593	'(at1g31280 : 882.0) An Argonaute gene; argonaute 2 (AGO2); FUNCTIONS IN: nucleic acid binding; INVOLVED IN: biological_process unknown; LOCATED IN: cellular_component unknown; EXPRESSED IN: 21 plant structures; EXPRESSED DURING: 12 growth stages; CONTAINS InterPro DOMAIN/s: Domain of unknown function DUF1785 (InterPro:IPR014811), Stem cell self-renewal protein Piwi (InterPro:IPR003165), Argonaut…
Ach_contig38349	protein argonaute 2-like [Glycine max]	gi|75205505|sp|Q9SHF3.1|AGO2_ARATH	3.59154	3.03153	0	0	0	0	0	PAZ	Achn210411	K11593	' no hits & (original description: no original description)'
Ach_contig22758	uncharacterized protein LOC100810757 [Glycine max]	-	0	0	0	0	1.3772	-1.7676	1.20466	PLATZ	Achn318471		'(at1g32700 : 229.0) PLATZ transcription factor family protein; CONTAINS InterPro DOMAIN/s: Protein of unknown function DUF597 (InterPro:IPR006734); BEST Arabidopsis thaliana protein match is: PLATZ transcription factor family protein (TAIR:AT4G17900.2); Has 35333 Blast hits to 34131 proteins in 2444 species: Archae - 798; Bacteria - 22429; Metazoa - 974; Fungi - 991; Plants - 531; Viruses - 0; O…
Ach_contig27923	PREDICTED: uncharacterized protein LOC100810757 [Glycine max]	-	0	0	0	0	0	1.10172	0	PLATZ	Achn253571	K09422	'(at1g32700 : 229.0) PLATZ transcription factor family protein; CONTAINS InterPro DOMAIN/s: Protein of unknown function DUF597 (InterPro:IPR006734); BEST Arabidopsis thaliana protein match is: PLATZ transcription factor family protein (TAIR:AT4G17900.2); Has 35333 Blast hits to 34131 proteins in 2444 species: Archae - 798; Bacteria - 22429; Metazoa - 974; Fungi - 991; Plants - 531; Viruses - 0; O…
Ach_contig21178	squamosa promoter-binding-like protein 6-like [Vitis vinifera]	gi|67461542|sp|Q94JW8.2|SPL6_ARATH	1.78929	0	0	0	0	0	0	SBP	Achn355701		'(at1g69170 : 171.0) Squamosa promoter-binding protein-like (SBP domain) transcription factor family protein; FUNCTIONS IN: DNA binding, sequence-specific DNA binding transcription factor activity; INVOLVED IN: regulation of transcription; LOCATED IN: nucleus; EXPRESSED IN: 14 plant structures; EXPRESSED DURING: 6 growth stages; CONTAINS InterPro DOMAIN/s: Transcription factor, SBP-box (InterPro:…
Ach_contig38208	squamosa promoter-binding-like protein 14-like [Vitis vinifera]	gi|67461574|sp|Q8RY95.3|SPL14_ARATH	1.0375	0	0	0	0	0	0	SBP	Achn343391		'(at1g20980 : 940.0) Encodes a nuclear plant-specific protein with features characteristic of a transcriptional regulator, including a nuclear localization signal sequence, a plant-specific DNA binding domain (the SBP box), and a protein interaction motif (ankyrin repeats). It unctions as a transcriptional regulator that plays a role not only in sensitivity to FB1, but also in the development of …
Ach_contig24918	squamosa promoter-binding-like protein 12-like [Vitis vinifera]	gi|75112353|sp|Q5Z818.1|SPL12_ORYSJ	1.02987	0	0	0	0	0	0	SBP	Achn350751		'(at5g43270 : 220.0) member of the SPL (squamosa-promoter binding protein-like) gene family, a novel gene family encoding DNA binding proteins and putative transcription factors. In conjunction with SPL10 and SPL11, SPL2 redundantly controls proper development of lateral organs in association with shoot maturation in the reproductive phase.; squamosa promoter binding protein-like 2 (SPL2); FUNCTI…
Ach_contig36026	predicted protein [Populus trichocarpa]	gi|75157409|sp|Q8LPR5.1|TCP4_ARATH	0	0	0	0	-1.93822	-3.14736	0	TCP	Achn133881		'(at3g15030 : 241.0) Arabidopsis thaliana TCP family transcription factor. Regulated by miR319. Involved in heterchronic regulation of leaf differentiation.; TCP family transcription factor 4 (TCP4); FUNCTIONS IN: DNA binding, sequence-specific DNA binding transcription factor activity; INVOLVED IN: in 6 processes; LOCATED IN: cellular_component unknown; EXPRESSED IN: 19 plant structures; EXPRESS…
Ach_contig14454	gi|225453863|ref|XP_002272896.1|	PREDICTED: transcription factor TCP9-like [Vitis vinifera]	0	0	0	2.69182	0	0	0	TCP	Achn379451		'(at2g45680 : 89.0) TCP family transcription factor ; CONTAINS InterPro DOMAIN/s: Transcription factor, TCP (InterPro:IPR005333), Transcription factor TCP subgroup (InterPro:IPR017887); BEST Arabidopsis thaliana protein match is: TCP family transcription factor (TAIR:AT5G51910.2); Has 1218 Blast hits to 581 proteins in 105 species: Archae - 0; Bacteria - 18; Metazoa - 103; Fungi - 60; Plants - 39…
Ach_contig14455	gi|296089131|emb|CBI38834.3|	PREDICTED: transcription factor TCP9-like [Vitis vinifera]	0	0	0	2.19773	0	0	0	TCP	Achn379451		'(at2g45680 : 99.0) TCP family transcription factor ; CONTAINS InterPro DOMAIN/s: Transcription factor, TCP (InterPro:IPR005333), Transcription factor TCP subgroup (InterPro:IPR017887); BEST Arabidopsis thaliana protein match is: TCP family transcription factor (TAIR:AT5G51910.2); Has 1218 Blast hits to 581 proteins in 105 species: Archae - 0; Bacteria - 18; Metazoa - 103; Fungi - 60; Plants - 39…
Ach_contig36863	uncharacterized protein LOC100249180 [Vitis vinifera]	-	1.37493	0	-1.54349	0	-1.3281	0	0	TF	Achn339131		'(at2g22795 : 102.0) unknown protein; BEST Arabidopsis thaliana protein match is: unknown protein (TAIR:AT4G37820.1); Has 799854 Blast hits to 188815 proteins in 4452 species: Archae - 4529; Bacteria - 144236; Metazoa - 287749; Fungi - 87083; Plants - 43826; Viruses - 3662; Other Eukaryotes - 228769 (source: NCBI BLink). & (reliability: 204.0) & (original description: no original description)'
Ach_contig35582	uncharacterized protein LOC100266128 [Vitis vinifera]	-	1.32503	0	0	0	0	0	0	TF	Achn361251		'(at4g37080 : 469.0) Protein of unknown function, DUF547; FUNCTIONS IN: molecular_function unknown; INVOLVED IN: biological_process unknown; LOCATED IN: cellular_component unknown; EXPRESSED IN: 22 plant structures; EXPRESSED DURING: 13 growth stages; CONTAINS InterPro DOMAIN/s: Protein of unknown function DUF547 (InterPro:IPR006869); BEST Arabidopsis thaliana protein match is: Protein of unknown…
Ach_contig30076	Uncharacterized protein isoform 1 [Theobroma cacao]	-	0	0	0	0	-2.40549	-2.31111	-2.07432	TF UNE1	Achn227111		'(at4g37080 : 494.0) Protein of unknown function, DUF547; FUNCTIONS IN: molecular_function unknown; INVOLVED IN: biological_process unknown; LOCATED IN: cellular_component unknown; EXPRESSED IN: 22 plant structures; EXPRESSED DURING: 13 growth stages; CONTAINS InterPro DOMAIN/s: Protein of unknown function DUF547 (InterPro:IPR006869); BEST Arabidopsis thaliana protein match is: Protein of unknown…
Ach_contig27511	gi|462410273|gb|EMJ15607.1|	PREDICTED: uncharacterized protein LOC100260157 [Vitis vinifera]	0	0	0	-2.29844	-2.7993	2.6731	0	bHLH	Achn182431		' no hits & (original description: no original description)'
Ach_contig24570	predicted protein [Populus trichocarpa]	-	-1.49332	0	0	0	0	0	0	TFIIB	Achn248111		' (original description: no original description)'
Ach_contig26411	conserved hypothetical protein [Ricinus communis]	gi|75163798|sp|Q93ZM9.1|TIF9_ARATH	3.00591	0	0	0	0	0	0	TIFY		K13464	'(at5g13220 : 122.0) jasmonate-zim-domain protein 10; FUNCTIONS IN: protein binding; INVOLVED IN: response to jasmonic acid stimulus, regulation of systemic acquired resistance, response to wounding; EXPRESSED IN: 21 plant structures; EXPRESSED DURING: 11 growth stages; CONTAINS InterPro DOMAIN/s: Tify (InterPro:IPR010399); Has 28 Blast hits to 28 proteins in 8 species: Archae - 0; Bacteria - 0; …
Ach_contig26413	predicted protein [Populus trichocarpa]	gi|75163798|sp|Q93ZM9.1|TIF9_ARATH	1.40704	0	0	0	0	0	0	TIFY		K13464	'(at5g13220 : 134.0) jasmonate-zim-domain protein 10; FUNCTIONS IN: protein binding; INVOLVED IN: response to jasmonic acid stimulus, regulation of systemic acquired resistance, response to wounding; EXPRESSED IN: 21 plant structures; EXPRESSED DURING: 11 growth stages; CONTAINS InterPro DOMAIN/s: Tify (InterPro:IPR010399); Has 28 Blast hits to 28 proteins in 8 species: Archae - 0; Bacteria - 0; …
Ach_contig31197	JAZ1 [Maesa lanceolata]	gi|75174736|sp|Q9LMA8.1|TI10A_ARATH	1.74961	0	0	0	0	0	0	TIFY	Achn167651	K13464	'(at1g19180 : 157.0) JAZ1 is a nuclear-localized protein involved in jasmonate signaling. JAZ1 transcript levels rise in response to a jasmonate stimulus. JAZ1 can interact with the COI1 F-box subunit of an SCF E3 ubiquitin ligase in a yeast-two-hybrid assay only in the presence of jasmonate-isoleucine (JA-ILE) or coronatine. Application of jasmonate methyl ester to Arabidopsis roots reduces the …
Ach_contig31198	protein TIFY 10A [Vitis vinifera]	gi|75174736|sp|Q9LMA8.1|TI10A_ARATH	2.5835	0	0	0	0	1.20495	1.55229	TIFY	Achn167651	K13464	'(at1g19180 : 159.0) JAZ1 is a nuclear-localized protein involved in jasmonate signaling. JAZ1 transcript levels rise in response to a jasmonate stimulus. JAZ1 can interact with the COI1 F-box subunit of an SCF E3 ubiquitin ligase in a yeast-two-hybrid assay only in the presence of jasmonate-isoleucine (JA-ILE) or coronatine. Application of jasmonate methyl ester to Arabidopsis roots reduces the …
Ach_contig31008	JAZ1 [Maesa lanceolata]	gi|75174736|sp|Q9LMA8.1|TI10A_ARATH	2.00757	0	0	0	0	0	0	TIFY	Achn061431		' no hits & (original description: no original description)'
Ach_contig31009	JAZ1 [Maesa lanceolata]	gi|75174736|sp|Q9LMA8.1|TI10A_ARATH	1.33848	0	0	0	0	0	0	TIFY	Achn061431		' no hits & (original description: no original description)'
Ach_contig31010	JAZ1 [Maesa lanceolata]	gi|75174736|sp|Q9LMA8.1|TI10A_ARATH	3.0294	0	0	0	0	0	0	TIFY	Achn061431		' no hits & (original description: no original description)'
Ach_contig15246	predicted protein [Populus trichocarpa]	gi|75169694|sp|Q9C9E3.1|TI11B_ARATH	2.11689	0	0	0	0	0	0	TIFY	Achn360591	K13464	'(at1g74950 : 119.0) TIFY10B; CONTAINS InterPro DOMAIN/s: Tify (InterPro:IPR010399), CCT domain-like (InterPro:IPR018467); BEST Arabidopsis thaliana protein match is: jasmonate-zim-domain protein 1 (TAIR:AT1G19180.1); Has 432 Blast hits to 427 proteins in 29 species: Archae - 0; Bacteria - 0; Metazoa - 0; Fungi - 0; Plants - 432; Viruses - 0; Other Eukaryotes - 0 (source: NCBI BLink). & (reliabil…
Ach_contig25649	protein TIFY 8-like [Vitis vinifera]	gi|75147164|sp|Q84MB2.1|TIF8_ARATH	-1.06099	0	0	0	0	0	0	TIFY			'(at4g32570 : 178.0) TIFY domain protein 8 (TIFY8); CONTAINS InterPro DOMAIN/s: Tify (InterPro:IPR010399); Has 30201 Blast hits to 17322 proteins in 780 species: Archae - 12; Bacteria - 1396; Metazoa - 17338; Fungi - 3422; Plants - 5037; Viruses - 0; Other Eukaryotes - 2996 (source: NCBI BLink). & (reliability: 356.0) & (original description: no original description)'
Ach_contig16388	WD-40 repeat family protein [Populus trichocarpa]	gi|302393776|sp|Q9LRZ0.2|TPR2_ARATH	-1.4751	0	0	0	0	0	0	TOPLESS	Achn175631		'(at3g16830 : 200.0) TOPLESS-related 2 (TPR2); FUNCTIONS IN: protein binding; INVOLVED IN: primary shoot apical meristem specification; LOCATED IN: endomembrane system; EXPRESSED IN: 24 plant structures; EXPRESSED DURING: 13 growth stages; CONTAINS InterPro DOMAIN/s: WD40 repeat 2 (InterPro:IPR019782), WD40 repeat, conserved site (InterPro:IPR019775), WD40 repeat (InterPro:IPR001680), CTLH, C-ter…
Ach_contig22593	uncharacterized protein LOC100241240 [Vitis vinifera]	-	1.26331	0	0	0	0	0	0	Trihelix	Achn330471		'(at3g14180 : 215.0) sequence-specific DNA binding transcription factors; BEST Arabidopsis thaliana protein match is: 6B-interacting protein 1-like 1 (TAIR:AT1G54060.1); Has 515 Blast hits to 439 proteins in 35 species: Archae - 0; Bacteria - 0; Metazoa - 58; Fungi - 2; Plants - 432; Viruses - 0; Other Eukaryotes - 23 (source: NCBI BLink). & (reliability: 430.0) & (original description: no origin…
Ach_contig23296	PREDICTED: trihelix transcription factor GTL2-like [Vitis vinifera]	gi|75244603|sp|Q8H181.1|GTL2_ARATH	0	0	0	0	-1.01628	0	0	Trihelix	Achn274601		'(at5g28300 : 272.0) Duplicated homeodomain-like superfamily protein; FUNCTIONS IN: sequence-specific DNA binding transcription factor activity; INVOLVED IN: regulation of transcription; LOCATED IN: chloroplast; EXPRESSED IN: 22 plant structures; EXPRESSED DURING: 13 growth stages; CONTAINS InterPro DOMAIN/s: SANT, DNA-binding (InterPro:IPR001005), MYB-like (InterPro:IPR017877); BEST Arabidopsis …
Ach_contig20546	trihelix transcription factor GT-2-like [Vitis vinifera]	gi|75281803|sp|Q39117.1|TGT2_ARATH	0	0	0	0	-1.53478	-1.1456	-1.27655	Trihelix	Achn057421		'(at1g76880 : 189.0) Duplicated homeodomain-like superfamily protein; CONTAINS InterPro DOMAIN/s: SANT, DNA-binding (InterPro:IPR001005), MYB-like (InterPro:IPR017877); BEST Arabidopsis thaliana protein match is: Duplicated homeodomain-like superfamily protein (TAIR:AT1G76890.2); Has 4096 Blast hits to 3293 proteins in 319 species: Archae - 0; Bacteria - 232; Metazoa - 1014; Fungi - 378; Plants -…
Ach_contig20545	trihelix transcription factor GT-2 [Glycine max]	gi|75281803|sp|Q39117.1|TGT2_ARATH	0	0	0	0	-1.6044	-1.72295	-1.50051	Trihelix	Achn057421		'(at1g76880 : 208.0) Duplicated homeodomain-like superfamily protein; CONTAINS InterPro DOMAIN/s: SANT, DNA-binding (InterPro:IPR001005), MYB-like (InterPro:IPR017877); BEST Arabidopsis thaliana protein match is: Duplicated homeodomain-like superfamily protein (TAIR:AT1G76890.2); Has 4096 Blast hits to 3293 proteins in 319 species: Archae - 0; Bacteria - 232; Metazoa - 1014; Fungi - 378; Plants -…
Ach_contig981	-	-	2.03891	0	0	0	0	-1.28926	0	Trihelix			' no hits & (original description: no original description)'
Ach_contig28820	probable WRKY transcription factor 11-like [Vitis vinifera]	gi|39932735|sp|Q9SV15.2|WRK11_ARATH	1.92993	0	0	0	0	0	0	WRK11	Achn282451		'(at4g31550 : 160.0) member of WRKY Transcription Factor; Group II-d; negative regulator of basal resistance to Pseudomonas syringae.; WRKY DNA-binding protein 11 (WRKY11); CONTAINS InterPro DOMAIN/s: DNA-binding WRKY (InterPro:IPR003657), Transcription factor, WRKY, Zn-cluster (InterPro:IPR018872); BEST Arabidopsis thaliana protein match is: WRKY DNA-binding protein 17 (TAIR:AT2G24570.1); Has 33…
Ach_contig28822	probable WRKY transcription factor 11-like [Vitis vinifera]	gi|39932735|sp|Q9SV15.2|WRK11_ARATH	1.25131	0	0	0	0	0	0	WRK11	Achn282451		'(at4g31550 : 348.0) member of WRKY Transcription Factor; Group II-d; negative regulator of basal resistance to Pseudomonas syringae.; WRKY DNA-binding protein 11 (WRKY11); CONTAINS InterPro DOMAIN/s: DNA-binding WRKY (InterPro:IPR003657), Transcription factor, WRKY, Zn-cluster (InterPro:IPR018872); BEST Arabidopsis thaliana protein match is: WRKY DNA-binding protein 17 (TAIR:AT2G24570.1); Has 33…
Ach_contig11697	hypothetical protein VITISV_036455 [Vitis vinifera]	gi|20978782|sp|Q9C5T4.2|WRK18_ARATH	0	0	0	0	3.18068	1.69715	0	WRK18	Achn134501		'(at4g31800 : 123.0) Pathogen-induced transcription factor. Binds W-box sequences in vitro. Forms protein complexes with itself and with WRKY40 and WRKY60. Constitutive expression of WRKY18 enhanced resistance to P. syringae, but its coexpression with WRKY40 or WRKY60 made plants more susceptible to both P. syringae and B. cinerea. WRKY18, WRKY40, and WRKY60 have partially redundant roles in resp…
Ach_contig35879	unnamed protein product [Vitis vinifera]	gi|29839444|sp|O04609.1|WRK22_ARATH	2.93221	0	0	0	0	0	0	WRK22	Achn132821		'(at4g01250 : 147.0) member of WRKY Transcription Factor; Group II-e; WRKY22; CONTAINS InterPro DOMAIN/s: DNA-binding WRKY (InterPro:IPR003657); BEST Arabidopsis thaliana protein match is: WRKY family transcription factor (TAIR:AT4G23550.1); Has 3274 Blast hits to 2836 proteins in 187 species: Archae - 0; Bacteria - 0; Metazoa - 0; Fungi - 3; Plants - 3256; Viruses - 0; Other Eukaryotes - 15 (sou…
Ach_contig16581	WRKY transcription factor 23, putative [Theobroma cacao]	gi|29839444|sp|O04609.1|WRK22_ARATH	2.2334	0	0	0	0	0	0	WRK22	Achn275661	K13425	'(at4g01250 : 240.0) member of WRKY Transcription Factor; Group II-e; WRKY22; CONTAINS InterPro DOMAIN/s: DNA-binding WRKY (InterPro:IPR003657); BEST Arabidopsis thaliana protein match is: WRKY family transcription factor (TAIR:AT4G23550.1); Has 3274 Blast hits to 2836 proteins in 187 species: Archae - 0; Bacteria - 0; Metazoa - 0; Fungi - 3; Plants - 3256; Viruses - 0; Other Eukaryotes - 15 (sou…
Ach_contig14586	WRKY transcription factor 22-like [Solanum lycopersicum]	gi|29839444|sp|O04609.1|WRK22_ARATH	1.57094	0	0	-1.24042	-1.91553	0	0	WRK22	Achn245731	K13425	'(at4g01250 : 197.0) member of WRKY Transcription Factor; Group II-e; WRKY22; CONTAINS InterPro DOMAIN/s: DNA-binding WRKY (InterPro:IPR003657); BEST Arabidopsis thaliana protein match is: WRKY family transcription factor (TAIR:AT4G23550.1); Has 3274 Blast hits to 2836 proteins in 187 species: Archae - 0; Bacteria - 0; Metazoa - 0; Fungi - 3; Plants - 3256; Viruses - 0; Other Eukaryotes - 15 (sou…
Ach_contig15610	probable WRKY transcription factor 33-like [Cicer arietinum]	gi|20978781|sp|Q9C5T3.2|WRK26_ARATH	3.26783	0	0	0	0	0	0	WRK26	Achn191331		'(at5g07100 : 196.0) Encodes WRKY DNA-binding protein 26 (WRKY26).; WRKY DNA-binding protein 26 (WRKY26); FUNCTIONS IN: sequence-specific DNA binding transcription factor activity; INVOLVED IN: regulation of transcription, DNA-dependent, regulation of transcription; EXPRESSED IN: 10 plant structures; EXPRESSED DURING: LP.06 six leaves visible, LP.04 four leaves visible, 4 anthesis; CONTAINS Inter…
Ach_contig15611	hypothetical protein PRUPE_ppa003333mg [Prunus persica]	gi|20978781|sp|Q9C5T3.2|WRK26_ARATH	2.87825	0	0	0	0	0	0	WRK26	Achn191331		'(at5g07100 : 192.0) Encodes WRKY DNA-binding protein 26 (WRKY26).; WRKY DNA-binding protein 26 (WRKY26); FUNCTIONS IN: sequence-specific DNA binding transcription factor activity; INVOLVED IN: regulation of transcription, DNA-dependent, regulation of transcription; EXPRESSED IN: 10 plant structures; EXPRESSED DURING: LP.06 six leaves visible, LP.04 four leaves visible, 4 anthesis; CONTAINS Inter…
Ach_contig15609	hypothetical protein PRUPE_ppa003333mg [Prunus persica]	-	2.54526	0	0	0	0	0	0	WRK26	Achn314301		'(at5g07100 : 53.5) Encodes WRKY DNA-binding protein 26 (WRKY26).; WRKY DNA-binding protein 26 (WRKY26); FUNCTIONS IN: sequence-specific DNA binding transcription factor activity; INVOLVED IN: regulation of transcription, DNA-dependent, regulation of transcription; EXPRESSED IN: 10 plant structures; EXPRESSED DURING: LP.06 six leaves visible, LP.04 four leaves visible, 4 anthesis; CONTAINS InterP…
Ach_contig17236	probable WRKY transcription factor 33-like [Vitis vinifera]	gi|20978781|sp|Q9C5T3.2|WRK26_ARATH	1.40878	0	0	0	0	0	0	WRK26	Achn314301		'(at5g07100 : 56.6) Encodes WRKY DNA-binding protein 26 (WRKY26).; WRKY DNA-binding protein 26 (WRKY26); FUNCTIONS IN: sequence-specific DNA binding transcription factor activity; INVOLVED IN: regulation of transcription, DNA-dependent, regulation of transcription; EXPRESSED IN: 10 plant structures; EXPRESSED DURING: LP.06 six leaves visible, LP.04 four leaves visible, 4 anthesis; CONTAINS InterP…
Ach_contig17237	probable WRKY transcription factor 33-like [Vitis vinifera]	gi|20978781|sp|Q9C5T3.2|WRK26_ARATH	1.31475	0	0	0	0	0	0	WRK26	Achn314301		'(at2g30250 : 59.3) member of WRKY Transcription Factor; Group I. Located in nucleus. Involved in response to various abiotic stresses - especially salt stress.; WRKY DNA-binding protein 25 (WRKY25); CONTAINS InterPro DOMAIN/s: DNA-binding WRKY (InterPro:IPR003657); BEST Arabidopsis thaliana protein match is: WRKY DNA-binding protein 26 (TAIR:AT5G07100.1); Has 5787 Blast hits to 3061 proteins in …
Ach_contig21168	hypothetical protein VITISV_042733 [Vitis vinifera]	gi|29839578|sp|Q8VWJ2.1|WRK28_ARATH	2.08178	0	0	0	1.4342	0	0	WRK28	Achn230981		'(at4g18170 : 192.0) member of WRKY Transcription Factor; Group II-c; WRKY DNA-binding protein 28 (WRKY28); CONTAINS InterPro DOMAIN/s: DNA-binding WRKY (InterPro:IPR003657), Transcription factor, WRKY group IIc (InterPro:IPR017396); BEST Arabidopsis thaliana protein match is: WRKY DNA-binding protein 8 (TAIR:AT5G46350.1); Has 1807 Blast hits to 1807 proteins in 277 species: Archae - 0; Bacteria …
Ach_contig38184	probable WRKY transcription factor 46 [Vitis vinifera]	gi|29839626|sp|Q9FL62.1|WRK30_ARATH	1.99483	0	-1.34213	0	0	2.87975	0	WRK30	Achn184451		'(at4g23810 : 156.0) member of WRKY Transcription Factor; Group III; WRKY53; FUNCTIONS IN: protein binding, DNA binding, transcription activator activity, sequence-specific DNA binding transcription factor activity; INVOLVED IN: in 6 processes; LOCATED IN: nucleus, chloroplast; EXPRESSED IN: 20 plant structures; EXPRESSED DURING: 12 growth stages; CONTAINS InterPro DOMAIN/s: DNA-binding WRKY (Int…
Ach_contig37648	double WRKY type transfactor [Nicotiana benthamiana]	gi|148887455|sp|Q8S8P5.2|WRK33_ARATH	3.51386	0	0	0	0	0	0	WRK33	Achn175001		'(at2g38470 : 232.0) Member of the plant WRKY transcription factor family. Regulates the antagonistic relationship between defense pathways mediating responses to P. syringae and necrotrophic fungal pathogens. Located in nucleus. Involved in response to various abiotic stresses - especially salt stress.; WRKY DNA-binding protein 33 (WRKY33); CONTAINS InterPro DOMAIN/s: DNA-binding WRKY (InterPro:…
Ach_contig20598	WRKY1 [Petroselinum crispum]	gi|148887455|sp|Q8S8P5.2|WRK33_ARATH	3.05214	0	0	0	0	0	0	WRK33	Achn287861		'(at2g38470 : 107.0) Member of the plant WRKY transcription factor family. Regulates the antagonistic relationship between defense pathways mediating responses to P. syringae and necrotrophic fungal pathogens. Located in nucleus. Involved in response to various abiotic stresses - especially salt stress.; WRKY DNA-binding protein 33 (WRKY33); CONTAINS InterPro DOMAIN/s: DNA-binding WRKY (InterPro:…
Ach_contig20597	WRKY domain class transcription factor [Malus domestica]	gi|148887455|sp|Q8S8P5.2|WRK33_ARATH	2.87072	0	0	0	0	0	0	WRK33	Achn175001		'(at2g38470 : 109.0) Member of the plant WRKY transcription factor family. Regulates the antagonistic relationship between defense pathways mediating responses to P. syringae and necrotrophic fungal pathogens. Located in nucleus. Involved in response to various abiotic stresses - especially salt stress.; WRKY DNA-binding protein 33 (WRKY33); CONTAINS InterPro DOMAIN/s: DNA-binding WRKY (InterPro:…
Ach_contig37652	DNA-binding protein [Vitis thunbergii]	gi|148887455|sp|Q8S8P5.2|WRK33_ARATH	2.19833	0	0	-1.48194	0	2.4928	0	WRK33	Achn175001	K13424	'(at2g38470 : 253.0) Member of the plant WRKY transcription factor family. Regulates the antagonistic relationship between defense pathways mediating responses to P. syringae and necrotrophic fungal pathogens. Located in nucleus. Involved in response to various abiotic stresses - especially salt stress.; WRKY DNA-binding protein 33 (WRKY33); CONTAINS InterPro DOMAIN/s: DNA-binding WRKY (InterPro:…
Ach_contig15612	unnamed protein product [Vitis vinifera]	gi|148887455|sp|Q8S8P5.2|WRK33_ARATH	2.13434	0	0	0	0	0	0	WRK33	Achn191331		'(at2g38470 : 90.1) Member of the plant WRKY transcription factor family. Regulates the antagonistic relationship between defense pathways mediating responses to P. syringae and necrotrophic fungal pathogens. Located in nucleus. Involved in response to various abiotic stresses - especially salt stress.; WRKY DNA-binding protein 33 (WRKY33); CONTAINS InterPro DOMAIN/s: DNA-binding WRKY (InterPro:I…
Ach_contig17244	WRKY DNA-binding protein 33 isoform 2 [Theobroma cacao]	-	2.11487	0	0	0	0	0	0	WRK33	Achn314301		' no hits & (original description: no original description)'
Ach_contig14663	DNA-binding protein [Vitis thunbergii]	gi|148887455|sp|Q8S8P5.2|WRK33_ARATH	0	0	0	0	0	1.53804	0	WRK33	Achn014741		'(at2g38470 : 253.0) Member of the plant WRKY transcription factor family. Regulates the antagonistic relationship between defense pathways mediating responses to P. syringae and necrotrophic fungal pathogens. Located in nucleus. Involved in response to various abiotic stresses - especially salt stress.; WRKY DNA-binding protein 33 (WRKY33); CONTAINS InterPro DOMAIN/s: DNA-binding WRKY (InterPro:…
Ach_contig14585	unnamed protein product [Vitis vinifera]	gi|29839452|sp|O64747.1|WRK35_ARATH	-1.37907	0	0	0	0	0	0	WRK35	Achn064651		'(at1g29280 : 123.0) member of WRKY Transcription Factor; Group II-e; WRKY DNA-binding protein 65 (WRKY65); FUNCTIONS IN: sequence-specific DNA binding transcription factor activity; INVOLVED IN: regulation of transcription, DNA-dependent, regulation of transcription; EXPRESSED IN: 8 plant structures; EXPRESSED DURING: LP.06 six leaves visible, LP.04 four leaves visible, 4 anthesis; CONTAINS Inte…
Ach_contig15900	JA-induced WRKY protein [Solanum lycopersicum]	gi|20978791|sp|Q9SAH7.1|WRK40_ARATH	3.42258	0	0	0	0	2.91001	0	WRK40	Achn114471		'(at1g80840 : 169.0) Pathogen-induced transcription factor. Binds W-box sequences in vitro. Forms protein complexes with itself and with WRKY40 and WRKY60. Coexpression with WRKY18 or WRKY60 made plants more susceptible to both P. syringae and B. cinerea. WRKY18, WRKY40, and WRKY60 have partially redundant roles in response to the hemibiotrophic bacterial pathogen Pseudomonas syringae and the nec…
Ach_contig15903	WRKY transcription factor 40 [Camellia sinensis]	gi|20978791|sp|Q9SAH7.1|WRK40_ARATH	3.16851	0	0	0	0	1.87127	1.57695	WRK40	Achn114471		'(at1g80840 : 115.0) Pathogen-induced transcription factor. Binds W-box sequences in vitro. Forms protein complexes with itself and with WRKY40 and WRKY60. Coexpression with WRKY18 or WRKY60 made plants more susceptible to both P. syringae and B. cinerea. WRKY18, WRKY40, and WRKY60 have partially redundant roles in response to the hemibiotrophic bacterial pathogen Pseudomonas syringae and the nec…
Ach_contig6471	transcription factor WRKY4 [Petroselinum crispum]	gi|20978791|sp|Q9SAH7.1|WRK40_ARATH	2.86882	0	0	0	0	1.45662	0	WRK40	Achn329191		'(at1g80840 : 154.0) Pathogen-induced transcription factor. Binds W-box sequences in vitro. Forms protein complexes with itself and with WRKY40 and WRKY60. Coexpression with WRKY18 or WRKY60 made plants more susceptible to both P. syringae and B. cinerea. WRKY18, WRKY40, and WRKY60 have partially redundant roles in response to the hemibiotrophic bacterial pathogen Pseudomonas syringae and the nec…
Ach_contig6470	transcription factor WRKY4 [Petroselinum crispum]	gi|20978791|sp|Q9SAH7.1|WRK40_ARATH	2.34109	0	0	0	0	-1.00036	0	WRK40	Achn329191		'(at1g80840 : 237.0) Pathogen-induced transcription factor. Binds W-box sequences in vitro. Forms protein complexes with itself and with WRKY40 and WRKY60. Coexpression with WRKY18 or WRKY60 made plants more susceptible to both P. syringae and B. cinerea. WRKY18, WRKY40, and WRKY60 have partially redundant roles in response to the hemibiotrophic bacterial pathogen Pseudomonas syringae and the nec…
Ach_contig7044	gi|255548754|ref|XP_002515433.1|	gi|20978791|sp|Q9SAH7.1|WRK40_ARATH	0	3.10753	0	2.46543	2.24232	3.351	4.79719	WRK40	Achn033431		'(at1g80840 : 59.3) Pathogen-induced transcription factor. Binds W-box sequences in vitro. Forms protein complexes with itself and with WRKY40 and WRKY60. Coexpression with WRKY18 or WRKY60 made plants more susceptible to both P. syringae and B. cinerea. WRKY18, WRKY40, and WRKY60 have partially redundant roles in response to the hemibiotrophic bacterial pathogen Pseudomonas syringae and the necr…
Ach_contig5585	-	gi|20978791|sp|Q9SAH7.1|WRK40_ARATH	0	0	0	0	2.22296	3.02702	4.39362	WRK40	Achn033431		' no hits & (original description: no original description)'
Ach_contig10300	WRKY transcription factor 40 [Camellia sinensis]	gi|20978791|sp|Q9SAH7.1|WRK40_ARATH	0	0	0	0	0	1.58288	0	WRK40	Achn251051		'(at1g80840 : 115.0) Pathogen-induced transcription factor. Binds W-box sequences in vitro. Forms protein complexes with itself and with WRKY40 and WRKY60. Coexpression with WRKY18 or WRKY60 made plants more susceptible to both P. syringae and B. cinerea. WRKY18, WRKY40, and WRKY60 have partially redundant roles in response to the hemibiotrophic bacterial pathogen Pseudomonas syringae and the nec…
Ach_contig19510	WRKY transcription factor, putative [Theobroma cacao]	gi|20978791|sp|Q9SAH7.1|WRK40_ARATH	-2.69315	0	0	3.22547	2.63785	1.40371	1.98481	WRK40	Achn160161		'(at1g80840 : 207.0) Pathogen-induced transcription factor. Binds W-box sequences in vitro. Forms protein complexes with itself and with WRKY40 and WRKY60. Coexpression with WRKY18 or WRKY60 made plants more susceptible to both P. syringae and B. cinerea. WRKY18, WRKY40, and WRKY60 have partially redundant roles in response to the hemibiotrophic bacterial pathogen Pseudomonas syringae and the nec…
Ach_contig16424	hypothetical protein POPTR_0012s01380g [Populus trichocarpa]	gi|29839551|sp|Q8H0Y8.2|WRK41_ARATH	3.56267	0	0	0	0	0	0	WRK41	Achn011281		'(at4g11070 : 195.0) member of WRKY Transcription Factor; Group III; WRKY41; FUNCTIONS IN: sequence-specific DNA binding transcription factor activity; INVOLVED IN: regulation of transcription, DNA-dependent, regulation of transcription; CONTAINS InterPro DOMAIN/s: DNA-binding WRKY (InterPro:IPR003657); BEST Arabidopsis thaliana protein match is: WRKY family transcription factor (TAIR:AT4G23810.1…
Ach_contig25769	WRKY2 transcription factor, partial [Populus trichocarpa]	gi|29839551|sp|Q8H0Y8.2|WRK41_ARATH	2.90034	0	0	0	0	0	0	WRK41	Achn063361		'(at4g23810 : 85.9) member of WRKY Transcription Factor; Group III; WRKY53; FUNCTIONS IN: protein binding, DNA binding, transcription activator activity, sequence-specific DNA binding transcription factor activity; INVOLVED IN: in 6 processes; LOCATED IN: nucleus, chloroplast; EXPRESSED IN: 20 plant structures; EXPRESSED DURING: 12 growth stages; CONTAINS InterPro DOMAIN/s: DNA-binding WRKY (Inte…
Ach_contig25768	predicted protein [Populus trichocarpa]	gi|29839551|sp|Q8H0Y8.2|WRK41_ARATH	2.48944	0	0	0	-1.89186	0	0	WRK41	Achn184451		'(at4g23810 : 214.0) member of WRKY Transcription Factor; Group III; WRKY53; FUNCTIONS IN: protein binding, DNA binding, transcription activator activity, sequence-specific DNA binding transcription factor activity; INVOLVED IN: in 6 processes; LOCATED IN: nucleus, chloroplast; EXPRESSED IN: 20 plant structures; EXPRESSED DURING: 12 growth stages; CONTAINS InterPro DOMAIN/s: DNA-binding WRKY (Int…
Ach_contig16789	probable WRKY transcription factor 48 [Vitis vinifera]	gi|20978785|sp|Q9FGZ4.1|WRK48_ARATH	1.55953	0	0	0	0	0	0	WRK48	Achn103451		'(at5g49520 : 160.0) Encodes WRKY48, a member of the WRKY Transcription Factor. WRKY48 is a stress- and pathogen-induced transcriptional activator that represses plant basal defense.; WRKY DNA-binding protein 48 (WRKY48); CONTAINS InterPro DOMAIN/s: DNA-binding WRKY (InterPro:IPR003657); BEST Arabidopsis thaliana protein match is: WRKY DNA-binding protein 23 (TAIR:AT2G47260.1); Has 1807 Blast hit…
Ach_contig16947	gi|567922068|ref|XP_006453040.1|	gi|29839580|sp|Q8VWQ5.1|WRK50_ARATH	0	1.30077	0	2.3276	2.13167	1.2656	3.03335	WRK50	Achn143171		'(at5g26170 : 150.0) member of WRKY Transcription Factor; Group II-c; WRKY DNA-binding protein 50 (WRKY50); CONTAINS InterPro DOMAIN/s: DNA-binding WRKY (InterPro:IPR003657); BEST Arabidopsis thaliana protein match is: WRKY DNA-binding protein 51 (TAIR:AT5G64810.1); Has 30201 Blast hits to 17322 proteins in 780 species: Archae - 12; Bacteria - 1396; Metazoa - 17338; Fungi - 3422; Plants - 5037; V…
Ach_contig20013	gi|359480857|ref|XP_002275836.2|	gi|29839580|sp|Q8VWQ5.1|WRK50_ARATH	0	2.23046	0	3.52172	2.56601	2.96716	3.44356	WRK50	Achn229111		'(at5g26170 : 135.0) member of WRKY Transcription Factor; Group II-c; WRKY DNA-binding protein 50 (WRKY50); CONTAINS InterPro DOMAIN/s: DNA-binding WRKY (InterPro:IPR003657); BEST Arabidopsis thaliana protein match is: WRKY DNA-binding protein 51 (TAIR:AT5G64810.1); Has 30201 Blast hits to 17322 proteins in 780 species: Archae - 12; Bacteria - 1396; Metazoa - 17338; Fungi - 3422; Plants - 5037; V…
Ach_contig20015	WRKY transcription factor 16 [(Populus tomentosa x P. bolleana) x P. tomentosa]	gi|29839597|sp|Q93WU9.1|WRK51_ARATH	0	0	0	3.55551	2.74988	3.95016	3.39684	WRK51	Achn374841		'(at5g64810 : 148.0) member of WRKY Transcription Factor; Group II-c; WRKY DNA-binding protein 51 (WRKY51); CONTAINS InterPro DOMAIN/s: DNA-binding WRKY (InterPro:IPR003657); BEST Arabidopsis thaliana protein match is: WRKY DNA-binding protein 50 (TAIR:AT5G26170.1); Has 30201 Blast hits to 17322 proteins in 780 species: Archae - 12; Bacteria - 1396; Metazoa - 17338; Fungi - 3422; Plants - 5037; V…
Ach_contig38186	WRKY DNA-binding protein 46, putative [Theobroma cacao]	gi|29839683|sp|Q9SUP6.1|WRK53_ARATH	1.51609	0	0	0	0	1.86256	0	WRK53	Achn184451		' no hits & (original description: no original description)'
Ach_contig27381	probable WRKY transcription factor 72 [Vitis vinifera]	gi|20978774|sp|Q8VWV6.1|WRK61_ARATH	2.97998	0	0	0	0	1.41665	0	WRK61	Achn365871		'(at1g18860 : 174.0) member of WRKY Transcription Factor; Group II-b; WRKY DNA-binding protein 61 (WRKY61); CONTAINS InterPro DOMAIN/s: DNA-binding WRKY (InterPro:IPR003657); BEST Arabidopsis thaliana protein match is: WRKY DNA-binding protein 72 (TAIR:AT5G15130.1); Has 5252 Blast hits to 3559 proteins in 289 species: Archae - 0; Bacteria - 31; Metazoa - 146; Fungi - 97; Plants - 3463; Viruses - …
Ach_contig20526	WRKY transcription factor, putative [Ricinus communis]	gi|29839651|sp|Q9LY00.1|WRK70_ARATH	0	0	0	3.22867	1.85164	1.63663	2.3701	WRK70	Achn147941		'(at3g56400 : 150.0) member of WRKY Transcription Factor; Group III. Function as activator of SA-dependent defense genes and a repressor of JA-regulated genes. WRKY70-controlled suppression of JA-signaling is partly executed by NPR1.; WRKY DNA-binding protein 70 (WRKY70); CONTAINS InterPro DOMAIN/s: DNA-binding WRKY (InterPro:IPR003657); BEST Arabidopsis thaliana protein match is: WRKY DNA-bindin…
Ach_contig20525	predicted protein [Populus trichocarpa]	gi|29839651|sp|Q9LY00.1|WRK70_ARATH	0	0	0	3.12762	1.61635	2.84572	2.57488	WRK70	Achn062591		'(at3g56400 : 58.2) member of WRKY Transcription Factor; Group III. Function as activator of SA-dependent defense genes and a repressor of JA-regulated genes. WRKY70-controlled suppression of JA-signaling is partly executed by NPR1.; WRKY DNA-binding protein 70 (WRKY70); CONTAINS InterPro DOMAIN/s: DNA-binding WRKY (InterPro:IPR003657); BEST Arabidopsis thaliana protein match is: WRKY DNA-binding…
Ach_contig22553	WRKY DNA-binding protein 70, putative isoform 1 [Theobroma cacao]	gi|29839651|sp|Q9LY00.1|WRK70_ARATH	0	0	0	2.50451	1.16626	3.07329	2.15295	WRK70	Achn287671		'(at3g56400 : 166.0) member of WRKY Transcription Factor; Group III. Function as activator of SA-dependent defense genes and a repressor of JA-regulated genes. WRKY70-controlled suppression of JA-signaling is partly executed by NPR1.; WRKY DNA-binding protein 70 (WRKY70); CONTAINS InterPro DOMAIN/s: DNA-binding WRKY (InterPro:IPR003657); BEST Arabidopsis thaliana protein match is: WRKY DNA-bindin…
Ach_contig22554	WRKY DNA-binding protein 70, putative isoform 1 [Theobroma cacao]	gi|29839651|sp|Q9LY00.1|WRK70_ARATH	0	0	0	2.95453	1.32211	3.36054	1.79749	WRK70	Achn287671		'(at3g56400 : 158.0) member of WRKY Transcription Factor; Group III. Function as activator of SA-dependent defense genes and a repressor of JA-regulated genes. WRKY70-controlled suppression of JA-signaling is partly executed by NPR1.; WRKY DNA-binding protein 70 (WRKY70); CONTAINS InterPro DOMAIN/s: DNA-binding WRKY (InterPro:IPR003657); BEST Arabidopsis thaliana protein match is: WRKY DNA-bindin…
Ach_contig16016	unnamed protein product [Vitis vinifera]	gi|29839651|sp|Q9LY00.1|WRK70_ARATH	-2.5353	0	0	3.59925	2.45776	3.86812	2.15222	WRK70	Achn251051		'(at3g56400 : 137.0) member of WRKY Transcription Factor; Group III. Function as activator of SA-dependent defense genes and a repressor of JA-regulated genes. WRKY70-controlled suppression of JA-signaling is partly executed by NPR1.; WRKY DNA-binding protein 70 (WRKY70); CONTAINS InterPro DOMAIN/s: DNA-binding WRKY (InterPro:IPR003657); BEST Arabidopsis thaliana protein match is: WRKY DNA-bindin…
Ach_contig27379	WRKY DNA-binding protein 72, putative [Theobroma cacao]	gi|29839650|sp|Q9LXG8.1|WRK72_ARATH	3.02349	0	0	0	0	0	0	WRK72	Achn365871		'(at5g15130 : 213.0) member of WRKY Transcription Factor; Group II-b; contribute to basal immunity.; WRKY DNA-binding protein 72 (WRKY72); CONTAINS InterPro DOMAIN/s: DNA-binding WRKY (InterPro:IPR003657); BEST Arabidopsis thaliana protein match is: WRKY DNA-binding protein 61 (TAIR:AT1G18860.1); Has 6758 Blast hits to 4151 proteins in 378 species: Archae - 0; Bacteria - 669; Metazoa - 395; Fungi…
Ach_contig27380	WRKY DNA-binding protein 72, putative [Theobroma cacao]	gi|29839650|sp|Q9LXG8.1|WRK72_ARATH	2.66599	0	0	0	0	2.84447	0	WRK72	Achn217531		'(at5g15130 : 212.0) member of WRKY Transcription Factor; Group II-b; contribute to basal immunity.; WRKY DNA-binding protein 72 (WRKY72); CONTAINS InterPro DOMAIN/s: DNA-binding WRKY (InterPro:IPR003657); BEST Arabidopsis thaliana protein match is: WRKY DNA-binding protein 61 (TAIR:AT1G18860.1); Has 6758 Blast hits to 4151 proteins in 378 species: Archae - 0; Bacteria - 669; Metazoa - 395; Fungi…
Ach_contig20014	gi|224096367|ref|XP_002310610.1|	predicted protein [Populus trichocarpa]	0	0	0	4.00434	0	2.68839	0	WRKY	Achn374841		' no hits & (original description: no original description)'
Ach_contig38831	gi|224096367|ref|XP_002310610.1|	predicted protein [Populus trichocarpa]	0	0	0	3.61569	2.77758	1.14304	0	WRKY	Achn229111		'(at5g26170 : 126.0) member of WRKY Transcription Factor; Group II-c; WRKY DNA-binding protein 50 (WRKY50); CONTAINS InterPro DOMAIN/s: DNA-binding WRKY (InterPro:IPR003657); BEST Arabidopsis thaliana protein match is: WRKY DNA-binding protein 51 (TAIR:AT5G64810.1); Has 30201 Blast hits to 17322 proteins in 780 species: Archae - 12; Bacteria - 1396; Metazoa - 17338; Fungi - 3422; Plants - 5037; V…
Ach_contig20524	predicted protein [Populus trichocarpa]	-	0	0	0	4.37978	1.94505	4.44159	1.88783	WRKY	Achn147941		' (original description: no original description)'
Ach_contig27559	hypothetical protein PRUPE_ppa006467mg [Prunus persica]	-	-1.14856	0	0	0	0	0	0	WRKY	Achn256761		'(at3g29185 : 496.0) FUNCTIONS IN: molecular_function unknown; INVOLVED IN: biological_process unknown; LOCATED IN: chloroplast; EXPRESSED IN: 22 plant structures; EXPRESSED DURING: 14 growth stages; CONTAINS InterPro DOMAIN/s: Domain of unknown function DUF3598 (InterPro:IPR022017); Has 54 Blast hits to 54 proteins in 23 species: Archae - 0; Bacteria - 24; Metazoa - 0; Fungi - 0; Plants - 30; Vi…
Ach_contig26044	WRKY transcription factor [Camellia sinensis]	gi|20978796|sp|Q9XI90.2|WRKY4_ARATH	2.49332	0	0	0	0	0	0	WRKY4	Achn293061		'(at1g13960 : 361.0) Encodes WRKY DNA-binding protein 4 (WRKY4).; WRKY DNA-binding protein 4 (WRKY4); FUNCTIONS IN: DNA binding, sequence-specific DNA binding transcription factor activity; INVOLVED IN: regulation of transcription, DNA-dependent; LOCATED IN: chloroplast; EXPRESSED IN: 22 plant structures; EXPRESSED DURING: 10 growth stages; CONTAINS InterPro DOMAIN/s: DNA-binding WRKY (InterPro:I…
Ach_contig26043	WRKY transcription factor [Camellia sinensis]	gi|20978796|sp|Q9XI90.2|WRKY4_ARATH	0	0	0	0	-1.17404	2.99416	-1.06565	WRKY4	Achn244531		'(at1g13960 : 358.0) Encodes WRKY DNA-binding protein 4 (WRKY4).; WRKY DNA-binding protein 4 (WRKY4); FUNCTIONS IN: DNA binding, sequence-specific DNA binding transcription factor activity; INVOLVED IN: regulation of transcription, DNA-dependent; LOCATED IN: chloroplast; EXPRESSED IN: 22 plant structures; EXPRESSED DURING: 10 growth stages; CONTAINS InterPro DOMAIN/s: DNA-binding WRKY (InterPro:I…
Ach_contig17245	WRKY49 [Glycine max]	-	1.43967	0	0	0	0	0	0	WRKY49	Achn314301		' (original description: no original description)'
Ach_contig28566	WRKY family transcription factor [Theobroma cacao]	gi|20978780|sp|Q9C519.1|WRKY6_ARATH	0	0	-1.02158	0	0	0	0	WRKY6	Achn026311		'(at1g62300 : 385.0) Encodes a transcription factor WRKY6. Regulates Phosphate1 (Pho1) expression in response to low phosphate (Pi) stress.; WRKY6; CONTAINS InterPro DOMAIN/s: DNA-binding WRKY (InterPro:IPR003657); BEST Arabidopsis thaliana protein match is: WRKY family transcription factor (TAIR:AT4G04450.1); Has 3824 Blast hits to 3363 proteins in 295 species: Archae - 0; Bacteria - 33; Metazoa…
Ach_contig28523	zinc finger A20 and AN1 domain-containing stress-associated protein 5-like [Cucumis sativus]	gi|75335009|sp|Q9LHJ8.1|SAP5_ARATH	1.82012	0	0	0	0	0	0	Zinc finger	Achn149861		'(at3g12630 : 139.0) A20/AN1-like zinc finger family protein; FUNCTIONS IN: DNA binding, zinc ion binding; INVOLVED IN: biological_process unknown; LOCATED IN: cellular_component unknown; EXPRESSED IN: 24 plant structures; EXPRESSED DURING: 15 growth stages; CONTAINS InterPro DOMAIN/s: Zinc finger, AN1-type (InterPro:IPR000058), Zinc finger, A20-type (InterPro:IPR002653); BEST Arabidopsis thalian…
