# Supplementary material for: Comparative transcriptome analysis of the interaction between Actinidia chinensis var. chinensis and Pseudomonas syringae pv. actinidiae in absence and presence of acibenzolar-S-methyl
Source: BMC Genomics. 2018 Aug 6;19:585. doi: 10.1186/s12864-018-4967-4 (PMC6090863; doi:10.1186/s12864-018-4967-4)
Supplement: Supplementary file 18 — Table S14. List of subset of differentially expressed genes (DEGs) related to AP2/ERF transcription factors. (XLSX 463 kb) [file 12864_2018_4967_MOESM18_ESM.xlsx]

## Sheet: ERF_TF
Additional file 18: Table S14. List of subset of DEGs related to AP2/ERF transcription factors
Transcripts ID	Predicted Function (Blastx_vs_nr)	gene ID swissprot/nr	Log2FC for each library contrast
			HC_vs_I3	HC_vs_I24	HC_vs_I48	I3_vs_ASM-I3	I24_vs_ASM-I24	I48_vs_ ASM-I48	HC_vs_ASM	abreviation	ERF families	A. chinensis HongYang ortholog	KEGG_orthologs	description
Ach_contig18951	DNA binding protein, putative [Ricinus communis]	gi|75262440|sp|Q9FGF8.1|ABR1_ARATH	8.2062	0	0	0	0	0	0	AP2/ERF	X	Achn271311		(at5g64750 : 137.0) Encodes a putative transcription factor containing an AP2 domain. Is a member of the ERF (ethylene response factor) subfamily B-4 of ERF/AP2 transcription factor family. Expressed in response to ABA, osmotic stress, sugar stress and drought. Mutants are hypersensitive to these stresses. May be involved in regulation of ABA mediated stress response.; ABA REPRESSOR1 (ABR1); CONT…
Ach_contig16307	uncharacterized protein LOC100262406 [Vitis vinifera]	gi|148886839|sp|Q70II3.2|EF110_ARATH	1.99181	0	0	0	0	0	0	AP2/ERF	X	Achn290601		'(at5g50080 : 113.0) encodes a member of the ERF (ethylene response factor) subfamily B-4 of ERF/AP2 transcription factor family. The protein contains one AP2 domain. There are 7 members in this subfamily.; ethylene response factor 110 (ERF110); FUNCTIONS IN: DNA binding, sequence-specific DNA binding transcription factor activity; INVOLVED IN: regulation of transcription, DNA-dependent; LOCATED …
Ach_contig5488	ethylene-responsive transcription factor ERF012-like [Glycine max]	gi|75265793|sp|Q9SFE4.1|ERF12_ARATH	4.82167	0	0	0	0	0	0	AP2/ERF	VIII	Achn305041		'(at1g21910 : 119.0) encodes a member of the DREB subfamily A-5 of ERF/AP2 transcription factor family. The protein contains one AP2 domain. There are 15 members in this subfamily including RAP2.1, RAP2.9 and RAP2.10.; Integrase-type DNA-binding superfamily protein; FUNCTIONS IN: DNA binding, sequence-specific DNA binding transcription factor activity; INVOLVED IN: regulation of transcription, DN…
Ach_contig19387	ethylene response factor 7 [Actinidia deliciosa]	gi|57012875|sp|Q9LW49.1|ERF4_NICSY	2.02228	0	0	0	0	0	0	AP2/ERF	VIII	Achn362941	K09286	'(q9lw49|erf4_nicsy : 116.0) Ethylene-responsive transcription factor 4 (Ethylene-responsive element-binding factor 4 homolog) (EREBP-3) (NsERF3) - Nicotiana sylvestris (Wood tobacco) & (at3g15210 : 100.0) Encodes a member of the ERF (ethylene response factor) subfamily B-1 of ERF/AP2 transcription factor family (ATERF-4). The protein contains one AP2 domain. Acts as a negative regulator of JA-re…
Ach_contig12383	ethylene response factor 4 [Actinidia deliciosa]	gi|27735162|sp|P42736.2|RAP23_ARATH	3.18737	2.19905	0	0	-2.14528	0	0	AP2/ERF	VII	Achn064481	K09286	'(at3g16770 : 105.0) Encodes a member of the ERF (ethylene response factor) subfamily B-2 of the plant specific ERF/AP2 transcription factor family (RAP2.3). The protein contains one AP2 domain. There are 5 members in this subfamily including RAP2.2 AND RAP2.12.It is localized to the nucleus and acts as a transcriptional activator through the GCC-box. It has been identified as a suppressor of Bax…
Ach_contig23443	ethylene response factor 4 [Actinidia deliciosa]	gi|27735162|sp|P42736.2|RAP23_ARATH	2.50896	1.46912	0	0	0	0	0	AP2/ERF	VII	Achn318101	K09286	'(at3g16770 : 109.0) Encodes a member of the ERF (ethylene response factor) subfamily B-2 of the plant specific ERF/AP2 transcription factor family (RAP2.3). The protein contains one AP2 domain. There are 5 members in this subfamily including RAP2.2 AND RAP2.12.It is localized to the nucleus and acts as a transcriptional activator through the GCC-box. It has been identified as a suppressor of Bax…
Ach_contig12380	ethylene response factor 4 [Actinidia deliciosa]	-	2.44989	0	0	0	0	0	0	AP2/ERF	VII	Achn064481		' no hits & (original description: no original description)'
Ach_contig35552	ethylene-responsive transcription factor RAP2-7-like [Vitis vinifera]	gi|75265979|sp|Q9SK03.2|RAP27_ARATH	1.88943	0	0	0	0	0	0	AP2/ERF	VII	Achn108581	K09284	'(at2g28550 : 359.0) related to AP2.7 (RAP2.7); CONTAINS InterPro DOMAIN/s: DNA-binding, integrase-type (InterPro:IPR016177), Pathogenesis-related transcriptional factor/ERF, DNA-binding (InterPro:IPR001471); BEST Arabidopsis thaliana protein match is: target of early activation tagged (EAT) 2 (TAIR:AT5G60120.1). & (q8lsn2|bbm2_brana : 152.0) Protein BABY BOOM 2 (BnBBM2) - Brassica napus (Rape) &…
Ach_contig33797	ethylene response factor 5 [Actinidia deliciosa]	gi|75337589|sp|Q9SSA8.1|RA212_ARATH	1.27122	0	0	0	0	0	0	AP2/ERF	VII	Achn226291	K09286	'(at1g53910 : 234.0) encodes a member of the ERF (ethylene response factor) subfamily B-2 of ERF/AP2 transcription factor family (RAP2.12). The protein contains one AP2 domain. There are 5 members in this subfamily including RAP2.2 AND RAP2.12.; related to AP2 12 (RAP2.12); FUNCTIONS IN: DNA binding, sequence-specific DNA binding transcription factor activity; INVOLVED IN: regulation of transcrip…
Ach_contig21169	AP2/ERF domain-containing transcription factor [Populus trichocarpa]	gi|75220238|sp|O82339.1|CRF5_ARATH	2.11522	0	0	0	0	0	0	AP2/ERF	VI	Achn300601		'(at2g46310 : 115.0) CRF5 encodes one of the six cytokinin response factors. It is transcriptionally upregulated in response to cytokinin. CRF5 belongs to the AP2/ERF superfamily of the transcriptional factors. CRF proteins rapidly relocalize to the nucleus in response to cytokinin. Analysis of loos-of-function mutants revealed that the CRFs function redundantly to regulate the development of emb…
Ach_contig5661	ethylene-responsive transcription factor ERF012-like [Glycine max]	gi|75264120|sp|Q9LPE8.1|ERF14_ARATH	5.09094	0	0	0	0	0	0	AP2/ERF	IX	Achn243111		'(at1g21910 : 55.5) encodes a member of the DREB subfamily A-5 of ERF/AP2 transcription factor family. The protein contains one AP2 domain. There are 15 members in this subfamily including RAP2.1, RAP2.9 and RAP2.10.; Integrase-type DNA-binding superfamily protein; FUNCTIONS IN: DNA binding, sequence-specific DNA binding transcription factor activity; INVOLVED IN: regulation of transcription, DNA…
Ach_contig2526	AP2/ERF domain-containing transcription factor [Populus trichocarpa]	gi|7531180|sp|O04681.1|PTI5_SOLLC	4.7836	0	0	0	0	0	0	AP2/ERF	IX	Achn193711		'(at3g23230 : 87.8) encodes a member of the ERF (ethylene response factor) subfamily B-3 of ERF/AP2 transcription factor family. The protein contains one AP2 domain. There are 18 members in this subfamily including ATERF-1, ATERF-2, AND ATERF-5.; Integrase-type DNA-binding superfamily protein; CONTAINS InterPro DOMAIN/s: DNA-binding, integrase-type (InterPro:IPR016177), Pathogenesis-related trans…
Ach_contig4846	ERF transcription factor [Camellia sinensis]	gi|7531108|sp|O80338.1|EF101_ARATH	3.22659	0	0	0	0	0	0	AP2/ERF	IX	Achn331661		'(at5g47220 : 60.5) Encodes a member of the ERF (ethylene response factor) subfamily B-3 of ERF/AP2 transcription factor family (ATERF-2). The protein contains one AP2 domain. Functions as activator of GCC box├▒dependent transcription. Positive regulator of JA-responsive defense genes and resistance to F. oxysporum and enhances JA inhibition of root elongation.; ethylene responsive element bindin…
Ach_contig10891	ERF transcription factor [Camellia sinensis]	gi|7531108|sp|O80338.1|EF101_ARATH	2.89533	0	0	0	0	0	0	AP2/ERF	IX	Achn331661		'(at4g17500 : 70.9) Encodes a member of the ERF (ethylene response factor) subfamily B-3 of ERF/AP2 transcription factor family (ATERF-1). The protein contains one AP2 domain. There are 18 members in this subfamily including ATERF-1, ATERF-2, AND ATERF-5.; ethylene responsive element binding factor 1 (ERF-1); CONTAINS InterPro DOMAIN/s: DNA-binding, integrase-type (InterPro:IPR016177), Pathogenes…
Ach_contig21919	ethylene response factor 11 [Actinidia deliciosa]	gi|57012874|sp|Q9LW48.1|ERF5_NICSY	2.20718	1.00683	0	0	0	-2.29325	0	AP2/ERF	IX	Achn063061	K09286	'(q40478|erf5_tobac : 157.0) Ethylene-responsive transcription factor 5 (Ethylene-responsive element-binding factor 5 homolog) (EREBP-4) (NtERF4) - Nicotiana tabacum (Common tobacco) & (at5g47230 : 115.0) encodes a member of the ERF (ethylene response factor) subfamily B-3 of ERF/AP2 transcription factor family (ATERF-5). The protein contains one AP2 domain. There are 18 members in this subfamily…
Ach_contig30206	ethylene response factor 13 [Actinidia deliciosa]	-	2.02558	0	0	0	0	0	0	AP2/ERF	IX	Achn141871		' no hits & (original description: no original description)'
Ach_contig30205	ethylene response factor 13 [Actinidia deliciosa]	gi|7531111|sp|O80341.1|EF102_ARATH	1.86294	0	0	0	-1.64277	0	0	AP2/ERF	IX	Achn141871	K09286	'(at5g47230 : 170.0) encodes a member of the ERF (ethylene response factor) subfamily B-3 of ERF/AP2 transcription factor family (ATERF-5). The protein contains one AP2 domain. There are 18 members in this subfamily including ATERF-1, ATERF-2, AND ATERF-5.; ethylene responsive element binding factor 5 (ERF5); CONTAINS InterPro DOMAIN/s: DNA-binding, integrase-type (InterPro:IPR016177), Pathogenes…
Ach_contig21920	ethylene response factor 11 [Actinidia deliciosa]	gi|57012874|sp|Q9LW48.1|ERF5_NICSY	1.69212	0	0	0	0	0	0	AP2/ERF	IX	Achn319471	K09286	'(q40478|erf5_tobac : 173.0) Ethylene-responsive transcription factor 5 (Ethylene-responsive element-binding factor 5 homolog) (EREBP-4) (NtERF4) - Nicotiana tabacum (Common tobacco) & (at5g61600 : 144.0) encodes a member of the ERF (ethylene response factor) subfamily B-3 of ERF/AP2 transcription factor family. The protein contains one AP2 domain. There are 18 members in this subfamily including…
Ach_contig13845	ethylene response factor 12 [Actinidia deliciosa]	gi|57012876|sp|Q9LW50.1|ERF2_NICSY	1.49746	0	0	0	0	0	0	AP2/ERF	IX	Achn062471	K09286	'(q9lw50|erf2_nicsy : 306.0) Ethylene-responsive transcription factor 2 (Ethylene-responsive element-binding factor 2) (EREBP-2) (NsERF2) - Nicotiana sylvestris (Wood tobacco) & (at4g17500 : 191.0) Encodes a member of the ERF (ethylene response factor) subfamily B-3 of ERF/AP2 transcription factor family (ATERF-1). The protein contains one AP2 domain. There are 18 members in this subfamily includ…
Ach_contig13844	ethylene response factor 12 [Actinidia deliciosa]	gi|57012876|sp|Q9LW50.1|ERF2_NICSY	1.43695	0	0	0	-1.02709	0	0	AP2/ERF	IX	Achn062471	K09286	'(q9lw50|erf2_nicsy : 250.0) Ethylene-responsive transcription factor 2 (Ethylene-responsive element-binding factor 2) (EREBP-2) (NsERF2) - Nicotiana sylvestris (Wood tobacco) & (at4g17500 : 176.0) Encodes a member of the ERF (ethylene response factor) subfamily B-3 of ERF/AP2 transcription factor family (ATERF-1). The protein contains one AP2 domain. There are 18 members in this subfamily includ…
Ach_contig32264	ethylene-responsive transcription factor ERF118 [Vitis vinifera]	gi|75262264|sp|Q9CA27.1|EF118_ARATH	1.40693	0	0	0	0	0	0	AP2/ERF	IX	Achn310981		'(at1g68550 : 94.0) encodes a member of the ERF (ethylene response factor) subfamily B-6 of ERF/AP2 transcription factor family. The protein contains one AP2 domain. There are 12 members in this subfamily including RAP2.11.; Integrase-type DNA-binding superfamily protein; FUNCTIONS IN: DNA binding, sequence-specific DNA binding transcription factor activity; INVOLVED IN: regulation of transcripti…
Ach_contig6295	uncharacterized protein LOC101245410 [Solanum lycopersicum]	gi|122235075|sp|Q0JQF7.1|DRE2A_ORYSJ	2.50518	0	0	0	0	0	0	AP2/ERF	IV	Achn252751		'(at5g05410 : 117.0) Encodes a transcription factor that specifically binds to DRE/CRT cis elements (responsive to drought and low-temperature stress). Belongs to the DREB subfamily A-2 of ERF/AP2 transcription factor family (DREB2A). There are eight members in this subfamily including DREB2B. The protein contains one AP2 domain. Overexpression of transcriptional activation domain of DREB2A resul…
Ach_contig7319	Integrase-type DNA-binding superfamily protein, putative [Theobroma cacao]	gi|75333357|sp|Q9C591.1|ERF16_ARATH	2.13997	0	0	0	0	0	0	AP2/ERF	II	Achn023091		'(at5g21960 : 96.7) encodes a member of the DREB subfamily A-5 of ERF/AP2 transcription factor family. The protein contains one AP2 domain. There are 15 members in this subfamily including RAP2.1, RAP2.9 and RAP2.10.; Integrase-type DNA-binding superfamily protein; FUNCTIONS IN: DNA binding, sequence-specific DNA binding transcription factor activity; INVOLVED IN: regulation of transcription, DNA…
Ach_contig24914	transcription factor APETALA2 [Vitis vinifera]	gi|1351945|sp|P47927.1|AP2_ARATH	0	0	0	0	-1.69876	2.06402	0	AP2/ERF		Achn363861	K09284	(at4g36920 : 350.0) Encodes a floral homeotic gene, a member of the AP2/EREBP (ethylene responsive element binding protein) class of transcription factors and is involved in the specification of floral organ identity, establishment of floral meristem identity, suppression of floral meristem indeterminancy, and development of the ovule and seed coat. AP2 also has a role in controlling seed mass. D…
Ach_contig24915	APETALA2 [Actinidia deliciosa]	gi|1351945|sp|P47927.1|AP2_ARATH	0	0	0	0	1.20502	0	0	AP2/ERF		Achn363861	K09284	'(at4g36920 : 366.0) Encodes a floral homeotic gene, a member of the AP2/EREBP (ethylene responsive element binding protein) class of transcription factors and is involved in the specification of floral organ identity, establishment of floral meristem identity, suppression of floral meristem indeterminancy, and development of the ovule and seed coat. AP2 also has a role in controlling seed mass. …
Ach_contig7807	AP2 domain class transcription factor [Malus domestica]	gi|122225033|sp|Q1ECI2.1|ERF23_ARATH	0	0	0	0	0	-3.62426	0	AP2/ERF		Achn136171		'(at1g01250 : 152.0) encodes a member of the DREB subfamily A-4 of ERF/AP2 transcription factor family. The protein contains one AP2 domain. There are 17 members in this subfamily including TINY.; Integrase-type DNA-binding superfamily protein; FUNCTIONS IN: DNA binding, sequence-specific DNA binding transcription factor activity; INVOLVED IN: regulation of transcription, DNA-dependent; LOCATED I…
Ach_contig7806	AP2 domain class transcription factor [Malus domestica]	gi|122225033|sp|Q1ECI2.1|ERF23_ARATH	0	0	0	0	-3.01525	-3.53503	-2.87988	AP2/ERF	III	Achn136171	K09286	'(at1g01250 : 152.0) encodes a member of the DREB subfamily A-4 of ERF/AP2 transcription factor family. The protein contains one AP2 domain. There are 17 members in this subfamily including TINY.; Integrase-type DNA-binding superfamily protein; FUNCTIONS IN: DNA binding, sequence-specific DNA binding transcription factor activity; INVOLVED IN: regulation of transcription, DNA-dependent; LOCATED I…
Ach_contig25655	hypothetical protein PRUPE_ppa008915mg [Prunus persica]	gi|57012840|sp|Q8VZ91.2|EF103_ARATH	0	0	0	0	-2.89581	-1.13167	0	AP2/ERF	IX	Achn140391		'(at4g17490 : 84.3) Encodes a member of the ERF (ethylene response factor) subfamily B-3 of ERF/AP2 transcription factor family (ATERF-6). The protein contains one AP2 domain. There are 18 members in this subfamily including ATERF-1, ATERF-2, AND ATERF-5.; ethylene responsive element binding factor 6 (ERF6); CONTAINS InterPro DOMAIN/s: DNA-binding, integrase-type (InterPro:IPR016177), Pathogenesi…
Ach_contig17227	PREDICTED: ethylene-responsive transcription factor ERF114-like [Vitis vinifera]	gi|75262469|sp|Q9FH54.1|EF114_ARATH	0	0	0	0	1.93622	0	0	AP2/ERF	X	Achn271311		'(at5g07310 : 148.0) encodes a member of the ERF (ethylene response factor) subfamily B-4 of ERF/AP2 transcription factor family. The protein contains one AP2 domain. There are 7 members in this subfamily.; Integrase-type DNA-binding superfamily protein; FUNCTIONS IN: DNA binding, sequence-specific DNA binding transcription factor activity; INVOLVED IN: regulation of transcription, DNA-dependent;…
Ach_contig20265	PREDICTED: ethylene-responsive transcription factor RAP2-3 [Vitis vinifera]	gi|300079008|Q9SSA8|RA212_ARATH	0	0	0	-2.25213	0	0	0	AP2/ERF	VII	Achn226291	K09286	'(at3g16770 : 73.2) Encodes a member of the ERF (ethylene response factor) subfamily B-2 of the plant specific ERF/AP2 transcription factor family (RAP2.3). The protein contains one AP2 domain. There are 5 members in this subfamily including RAP2.2 AND RAP2.12.It is localized to the nucleus and acts as a transcriptional activator through the GCC-box. It has been identified as a suppressor of Bax-…
Ach_contig20428	RAV transcription factor [Camellia sinensis]	gi|25091118|sp|Q9ZWM9.1|RAV1_ARATH	0	0	0	0	-2.55259	1.84594	-1.09865	AP2/ERF		Achn170441	K09287	'(at1g13260 : 369.0) Encodes an AP2/B3 domain transcription factor which is upregulated in response to low temperature. It contains a B3 DNA binding domain. It has circadian regulation and may function as a negative growth regulator.; related to ABI3/VP1 1 (RAV1); CONTAINS InterPro DOMAIN/s: DNA-binding, integrase-type (InterPro:IPR016177), Transcriptional factor B3 (InterPro:IPR003340), Pathogen…
Ach_contig14722	ethylene-responsive transcription factor ERF011-like isoform 2 [Solanum lycopersicum]	gi|75219088|sp|O22174.1|ERF08_ARATH	-1.25811	0	0	0	0	0	0	AP2/ERF	II	Achn363841	K09286	'(at4g36900 : 149.0) encodes a member of the DREB subfamily A-5 of ERF/AP2 transcription factor family (RAP2.10). The protein contains one AP2 domain. There are 16 members in this subfamily including RAP2.9 and RAP2.1.; related to AP2 10 (RAP2.10); FUNCTIONS IN: DNA binding, sequence-specific DNA binding transcription factor activity; INVOLVED IN: regulation of transcription, DNA-dependent; EXPRE…
Ach_contig8529	TSI1 [Nicotiana tabacum]	gi|7531181|sp|O04682.1|PTI6_SOLLC	-1.36041	0	0	0	0	0	1.46074	AP2/ERF	VI	Achn191231		'(at4g11140 : 61.2) encodes a member of the ERF (ethylene response factor) subfamily B-5 of ERF/AP2 transcription factor family. The protein contains one AP2 domain. There are 7 members in this subfamily. Also named as CRF1 (cytokinin response factor 1).; cytokinin response factor 1 (CRF1); CONTAINS InterPro DOMAIN/s: DNA-binding, integrase-type (InterPro:IPR016177), Pathogenesis-related transcri…
Ach_contig25656	ethylene responsive element binding protein C3 [Capsicum annuum]	gi|75335632|sp|Q9LY05.1|EF106_ARATH	-1.78484	-1.17808	-1.02379	0	-1.8932	-3.21895	0	AP2/ERF	IX	Achn249781	K09286	'(at5g07580 : 134.0) encodes a member of the ERF (ethylene response factor) subfamily B-3 of ERF/AP2 transcription factor family. The protein contains one AP2 domain. There are 18 members in this subfamily including ATERF-1, ATERF-2, AND ATERF-5.; Integrase-type DNA-binding superfamily protein; CONTAINS InterPro DOMAIN/s: DNA-binding, integrase-type (InterPro:IPR016177), Pathogenesis-related tran…
Ach_contig8530	hypothetical protein PRUPE_ppa025495mg [Prunus persica]	gi|7531181|sp|O04682.1|PTI6_SOLLC	-1.96803	0	0	0	0	0	0	AP2/ERF	VI	Achn191231	K09286	'(at4g11140 : 78.2) encodes a member of the ERF (ethylene response factor) subfamily B-5 of ERF/AP2 transcription factor family. The protein contains one AP2 domain. There are 7 members in this subfamily. Also named as CRF1 (cytokinin response factor 1).; cytokinin response factor 1 (CRF1); CONTAINS InterPro DOMAIN/s: DNA-binding, integrase-type (InterPro:IPR016177), Pathogenesis-related transcri…
