# Supplementary material for: Comparative transcriptome analysis of the interaction between Actinidia chinensis var. chinensis and Pseudomonas syringae pv. actinidiae in absence and presence of acibenzolar-S-methyl
Source: BMC Genomics. 2018 Aug 6;19:585. doi: 10.1186/s12864-018-4967-4 (PMC6090863; doi:10.1186/s12864-018-4967-4)
Supplement: Supplementary file 19 — Table S15. List of subset of differentially expressed genes (DEGs) related to NAC transcription factors. (XLSX 458 kb) [file 12864_2018_4967_MOESM19_ESM.xlsx]

## Sheet: NAC_TF
Additional file 19: Table S15. List of subset of DEGs related to NAC transcription factors.
Transcripts ID	Predicted Function (Blastx_vs_nr)	gene ID swissprot/nr	Log2FC for each library contrast
			HC_vs_I3	HC_vs_I24	HC_vs_I48	I3_vs_ASM-I3	I24_vs_ASM-I24	I48_vs_ ASM-I48	HC_vs_ASM	abreviation	A. chinensis HongYang ortholog	KEGG_orthologs	description
Ach_contig16623	uncharacterized protein LOC100815663 [Glycine max]	gi|75268448|sp|Q52QH4.1|NAC68_ORYSJ	0	0	0	-1.53101	-2.02513	-2.15603	-2.39475	NAC68	Achn029521		'(at5g13180 : 120.0) Encodes a NAC domain transcription factor that interacts with VND7 and negatively regulates xylem vessel formation.; NAC domain containing protein 83 (NAC083); CONTAINS InterPro DOMAIN/s: No apical meristem (NAM) protein (InterPro:IPR003441); BEST Arabidopsis thaliana protein match is: NAC domain containing protein 41 (TAIR:AT2G33480.1); Has 1807 Blast hits to 1807 proteins i…
Ach_contig5065	protein FEZ-like [Fragaria vesca subsp. vesca]	gi|50401161|sp|Q9FIW5.1|NAC94_ARATH	0	0	0	4.5	0	0	4.86363	NAC94	Achn019581		'(at2g17040 : 118.0) Member of the NAC transcription factor family and more specifically, the ONAC022 subfamily. Involved in leaf and inflorescence stem morphogenesis.; NAC domain containing protein 36 (NAC036); CONTAINS InterPro DOMAIN/s: No apical meristem (NAM) protein (InterPro:IPR003441); BEST Arabidopsis thaliana protein match is: NAC domain containing protein 35 (TAIR:AT2G02450.2); Has 286…
Ach_contig35466	PREDICTED: uncharacterized protein LOC100252228 [Vitis vinifera]	gi|51316421|sp|Q84K00.2|NAC78_ARATH	0	0	0	0	0	1.07578	0	NAC78	Achn014551		' no hits & (original description: no original description)'
Ach_contig26632	NAC domain-containing protein 8-like [Vitis vinifera]	gi|75127181|sp|Q6NQK2.1|NAC8_ARATH	1.0968	0	0	0	0	0	0	NAC8	Achn170411		'(at1g25580 : 513.0) Encodes suppressor of gamma response 1 (SOG1), a putative transcription factor governing multiple responses to DNA damage.; SUPPRESSOR OF GAMMA RADIATION 1 (SOG1); FUNCTIONS IN: sequence-specific DNA binding transcription factor activity; INVOLVED IN: multicellular organismal development, response to gamma radiation, DNA damage checkpoint, regulation of meiosis; LOCATED IN: c…
Ach_contig17289	NAC domain-containing protein 42 [Vitis vinifera]	gi|50401193|sp|Q9SK55.1|NAC42_ARATH	0	0	0	0	1.84983	2.23807	2.2583	NAC42	Achn296141		'(at2g43000 : 242.0) NAC domain containing protein 42 (NAC042); FUNCTIONS IN: sequence-specific DNA binding transcription factor activity; INVOLVED IN: multicellular organismal development, regulation of transcription; LOCATED IN: cellular_component unknown; EXPRESSED IN: 9 plant structures; EXPRESSED DURING: 6 growth stages; CONTAINS InterPro DOMAIN/s: No apical meristem (NAM) protein (InterPro:…
Ach_contig22526	NAC transcription factor [Vitis pseudoreticulata]	-	0	0	0	0	2.46674	3.38283	0	NAC036	Achn363171		(at2g17040 : 84.3) Member of the NAC transcription factor family and more specifically, the ONAC022 subfamily. Involved in leaf and inflorescence stem morphogenesis.; NAC domain containing protein 36 (NAC036); CONTAINS InterPro DOMAIN/s: No apical meristem (NAM) protein (InterPro:IPR003441); BEST Arabidopsis thaliana protein match is: NAC domain containing protein 35 (TAIR:AT2G02450.2); Has 2865 …
Ach_contig20506	NAC transcription factor 037 [Jatropha curcas]	gi|50401162|sp|Q9FMR3.1|NAC90_ARATH	1.00994	0	0	1.52527	0	1.91504	1.15873	NAC90	Achn300931		'(at5g22380 : 251.0) NAC domain containing protein 90 (NAC090); FUNCTIONS IN: sequence-specific DNA binding transcription factor activity; INVOLVED IN: multicellular organismal development, regulation of transcription; LOCATED IN: cellular_component unknown; EXPRESSED IN: 7 plant structures; EXPRESSED DURING: 8 growth stages; CONTAINS InterPro DOMAIN/s: No apical meristem (NAM) protein (InterPro:…
Ach_contig25004	NAC domain-containing protein 74-like [Cucumis sativus]	gi|51316421|sp|Q84K00.2|NAC78_ARATH	1.02046	0	0	0	0	0	0	NAC78	Achn274891		'(at1g33060 : 246.0) NAC 014 (NAC014); FUNCTIONS IN: sequence-specific DNA binding transcription factor activity; INVOLVED IN: multicellular organismal development, regulation of transcription; LOCATED IN: cellular_component unknown; EXPRESSED IN: 14 plant structures; EXPRESSED DURING: 8 growth stages; CONTAINS InterPro DOMAIN/s: No apical meristem (NAM) protein (InterPro:IPR003441); BEST Arabido…
Ach_contig31507	NAC domain-containing protein 78-like [Vitis vinifera]	gi|51316421|sp|Q84K00.2|NAC78_ARATH	2.62488	0	0	0	0	0	0	NAC78	Achn054041		'(at3g10500 : 237.0) NAC domain containing protein 53 (NAC053); FUNCTIONS IN: sequence-specific DNA binding transcription factor activity; INVOLVED IN: multicellular organismal development, regulation of transcription; LOCATED IN: cellular_component unknown; EXPRESSED IN: 22 plant structures; EXPRESSED DURING: 13 growth stages; CONTAINS InterPro DOMAIN/s: No apical meristem (NAM) protein (InterPr…
Ach_contig22527	NAC domain-containing protein, putative [Ricinus communis]	gi|50401161|sp|Q9FIW5.1|NAC94_ARATH	0	0	0	1.92413	2.17346	2.65711	2.69448	NAC94	Achn363171		'(at2g17040 : 323.0) Member of the NAC transcription factor family and more specifically, the ONAC022 subfamily. Involved in leaf and inflorescence stem morphogenesis.; NAC domain containing protein 36 (NAC036); CONTAINS InterPro DOMAIN/s: No apical meristem (NAM) protein (InterPro:IPR003441); BEST Arabidopsis thaliana protein match is: NAC domain containing protein 35 (TAIR:AT2G02450.2); Has 286…
Ach_contig20762	NAC domain-containing protein 100-like [Vitis vinifera]	gi|75171471|sp|Q9FLJ2.1|NC100_ARATH	0	0	0	-1.88655	-2.21541	-1.79746	-2.10091	NC100	Achn377511		'(at5g61430 : 342.0) NAC domain containing protein 100 (NAC100); FUNCTIONS IN: sequence-specific DNA binding transcription factor activity; INVOLVED IN: multicellular organismal development, regulation of transcription; LOCATED IN: cellular_component unknown; EXPRESSED IN: 9 plant structures; EXPRESSED DURING: LP.04 four leaves visible, 4 anthesis, petal differentiation and expansion stage; CONTA…
Ach_contig25010	nam-like protein 1 [Petunia x hybrida]	gi|51316421|sp|Q84K00.2|NAC78_ARATH	1.07942	0	0	0	0	0	0	NAC78	Achn274891		'(at3g49530 : 261.0) Transcription factor that serves as a molecular link between cold signals and pathogen resistance responses. Undergoes proteolytic processing triggered by cold-induced changes in membrane fluidity.; NAC domain containing protein 62 (NAC062); CONTAINS InterPro DOMAIN/s: No apical meristem (NAM) protein (InterPro:IPR003441); BEST Arabidopsis thaliana protein match is: TCV-inter…
Ach_contig17290	NAC domain-containing protein 42 [Vitis vinifera]	gi|50401193|sp|Q9SK55.1|NAC42_ARATH	0	0	0	0	0	0	4.06867	NAC42	Achn296141		' no hits & (original description: no original description)'
Ach_contig23822	NAC domain protein NAC2 [Solanum tuberosum]	gi|50400809|sp|O49255.1|NAC29_ARATH	0	0	0	0	0	1.25292	0	NAC29	Achn169421		'(at1g69490 : 268.0) Encodes a member of the NAC transcription factor gene family. It is expressed in floral primordia and upregulated by AP3 and PI. Its expression is associated with leaf senescence.; NAC-like, activated by AP3/PI (NAP); CONTAINS InterPro DOMAIN/s: No apical meristem (NAM) protein (InterPro:IPR003441); BEST Arabidopsis thaliana protein match is: NAC domain containing protein 25 …
Ach_contig25525	NAC domain protein, IPR003441 [Populus trichocarpa]	gi|51316206|sp|Q39013.2|NAC2_ARATH	1.65271	0	0	0	0	0	0	NAC2	Achn048661		'(at1g01720 : 360.0) Belongs to a large family of putative transcriptional activators with NAC domain. Transcript level increases in response to wounding and abscisic acid. ATAF1 attentuates ABA signaling and sythesis. Mutants are hyposensitive to ABA.; ATAF1; CONTAINS InterPro DOMAIN/s: No apical meristem (NAM) protein (InterPro:IPR003441); BEST Arabidopsis thaliana protein match is: NAC domain …
Ach_contig25527	NAC domain protein, IPR003441 [Populus trichocarpa]	gi|51316206|sp|Q39013.2|NAC2_ARATH	2.25837	0	0	0	0	0	0	NAC2	Achn048661		'(at1g01720 : 313.0) Belongs to a large family of putative transcriptional activators with NAC domain. Transcript level increases in response to wounding and abscisic acid. ATAF1 attentuates ABA signaling and sythesis. Mutants are hyposensitive to ABA.; ATAF1; CONTAINS InterPro DOMAIN/s: No apical meristem (NAM) protein (InterPro:IPR003441); BEST Arabidopsis thaliana protein match is: NAC domain …
Ach_contig32980	hypothetical protein PRUPE_ppa003410mg [Prunus persica]	gi|51316421|sp|Q84K00.2|NAC78_ARATH	1.13717	0	0	0	0	0	0	NAC78	Achn266441		'(at1g34190 : 342.0) NAC domain containing protein 17 (NAC017); FUNCTIONS IN: sequence-specific DNA binding transcription factor activity; INVOLVED IN: multicellular organismal development, regulation of transcription; LOCATED IN: cellular_component unknown; EXPRESSED IN: 23 plant structures; EXPRESSED DURING: 15 growth stages; CONTAINS InterPro DOMAIN/s: No apical meristem (NAM) protein (InterPr…
Ach_contig25001	NAC domain class transcription factor, putative isoform 1 [Theobroma cacao]	-	1.4127	0	0	0	0	0	0	NAC	Achn274901		' no hits & (original description: no original description)'
Ach_contig19753	hypothetical protein VITISV_029763 [Vitis vinifera]	gi|75127181|sp|Q6NQK2.1|NAC8_ARATH	3.10882	0	0	0	0	0	0	NAC8	Achn219211		'(at1g28470 : 357.0) NAC domain containing protein 10 (NAC010); CONTAINS InterPro DOMAIN/s: No apical meristem (NAM) protein (InterPro:IPR003441); BEST Arabidopsis thaliana protein match is: NAC domain containing protein 73 (TAIR:AT4G28500.1); Has 2334 Blast hits to 2329 proteins in 68 species: Archae - 0; Bacteria - 0; Metazoa - 0; Fungi - 0; Plants - 2334; Viruses - 0; Other Eukaryotes - 0 (sou…
Ach_contig25007	nam-like protein 1 [Petunia x hybrida]	gi|51316421|sp|Q84K00.2|NAC78_ARATH	1.0182	0	0	0	0	0	0	NAC78	Achn274891		'(at5g24590 : 256.0) Member of NAc protein family. Interacts with turnip crinkle virus (TCV) capsid protein. Transcription factor involved in regulating the defense response of Arabidopsis to TCV.; TCV-interacting protein (TIP); CONTAINS InterPro DOMAIN/s: No apical meristem (NAM) protein (InterPro:IPR003441); BEST Arabidopsis thaliana protein match is: NAC domain containing protein 62 (TAIR:AT3G…
