# Supplementary material for: Comparative transcriptome analysis of the interaction between Actinidia chinensis var. chinensis and Pseudomonas syringae pv. actinidiae in absence and presence of acibenzolar-S-methyl
Source: BMC Genomics. 2018 Aug 6;19:585. doi: 10.1186/s12864-018-4967-4 (PMC6090863; doi:10.1186/s12864-018-4967-4)
Supplement: Supplementary file 20 — Table S16. List of subset of differentially expressed genes (DEGs) related to WRKY transcription factors. (XLSX 463 kb) [file 12864_2018_4967_MOESM20_ESM.xlsx]

## Sheet: WRKY_TF
Additional file 20: Table S16. List of subset of DEGs related to WRKY transcription factors.
Transcripts ID	Predicted Function (Blastx_vs_nr)	gene ID swissprot/nr	Log2FC for each library contrast
			HC_vs_I3	HC_vs_I24	HC_vs_I48	I3_vs_ASM-I3	I24_vs_ASM-I24	I48_vs_ ASM-I48	HC_vs_ASM	abreviation	A. chinensis HongYang ortholog	KEGG_orthologs	description
Ach_contig28820	probable WRKY transcription factor 11-like [Vitis vinifera]	gi|39932735|sp|Q9SV15.2|WRK11_ARATH	1.92993	0	0	0	0	0	0	WRK11	Achn282451		'(at4g31550 : 160.0) member of WRKY Transcription Factor; Group II-d; negative regulator of basal resistance to Pseudomonas syringae.; WRKY DNA-binding protein 11 (WRKY11); CONTAINS InterPro DOMAIN/s: DNA-binding WRKY (InterPro:IPR003657), Transcription factor, WRKY, Zn-cluster (InterPro:IPR018872); BEST Arabidopsis thaliana protein match is: WRKY DNA-binding protein 17 (TAIR:AT2G24570.1); Has 33…
Ach_contig28822	probable WRKY transcription factor 11-like [Vitis vinifera]	gi|39932735|sp|Q9SV15.2|WRK11_ARATH	1.25131	0	0	0	0	0	0	WRK11	Achn282451		'(at4g31550 : 348.0) member of WRKY Transcription Factor; Group II-d; negative regulator of basal resistance to Pseudomonas syringae.; WRKY DNA-binding protein 11 (WRKY11); CONTAINS InterPro DOMAIN/s: DNA-binding WRKY (InterPro:IPR003657), Transcription factor, WRKY, Zn-cluster (InterPro:IPR018872); BEST Arabidopsis thaliana protein match is: WRKY DNA-binding protein 17 (TAIR:AT2G24570.1); Has 33…
Ach_contig11697	hypothetical protein VITISV_036455 [Vitis vinifera]	gi|20978782|sp|Q9C5T4.2|WRK18_ARATH	0	0	0	0	3.18068	1.69715	0	WRK18	Achn134501		'(at4g31800 : 123.0) Pathogen-induced transcription factor. Binds W-box sequences in vitro. Forms protein complexes with itself and with WRKY40 and WRKY60. Constitutive expression of WRKY18 enhanced resistance to P. syringae, but its coexpression with WRKY40 or WRKY60 made plants more susceptible to both P. syringae and B. cinerea. WRKY18, WRKY40, and WRKY60 have partially redundant roles in resp…
Ach_contig35879	unnamed protein product [Vitis vinifera]	gi|29839444|sp|O04609.1|WRK22_ARATH	2.93221	0	0	0	0	0	0	WRK22	Achn132821		'(at4g01250 : 147.0) member of WRKY Transcription Factor; Group II-e; WRKY22; CONTAINS InterPro DOMAIN/s: DNA-binding WRKY (InterPro:IPR003657); BEST Arabidopsis thaliana protein match is: WRKY family transcription factor (TAIR:AT4G23550.1); Has 3274 Blast hits to 2836 proteins in 187 species: Archae - 0; Bacteria - 0; Metazoa - 0; Fungi - 3; Plants - 3256; Viruses - 0; Other Eukaryotes - 15 (sou…
Ach_contig16581	WRKY transcription factor 23, putative [Theobroma cacao]	gi|29839444|sp|O04609.1|WRK22_ARATH	2.2334	0	0	0	0	0	0	WRK22	Achn275661	K13425	'(at4g01250 : 240.0) member of WRKY Transcription Factor; Group II-e; WRKY22; CONTAINS InterPro DOMAIN/s: DNA-binding WRKY (InterPro:IPR003657); BEST Arabidopsis thaliana protein match is: WRKY family transcription factor (TAIR:AT4G23550.1); Has 3274 Blast hits to 2836 proteins in 187 species: Archae - 0; Bacteria - 0; Metazoa - 0; Fungi - 3; Plants - 3256; Viruses - 0; Other Eukaryotes - 15 (sou…
Ach_contig14586	WRKY transcription factor 22-like [Solanum lycopersicum]	gi|29839444|sp|O04609.1|WRK22_ARATH	1.57094	0	0	-1.24042	-1.91553	0	0	WRK22	Achn245731	K13425	'(at4g01250 : 197.0) member of WRKY Transcription Factor; Group II-e; WRKY22; CONTAINS InterPro DOMAIN/s: DNA-binding WRKY (InterPro:IPR003657); BEST Arabidopsis thaliana protein match is: WRKY family transcription factor (TAIR:AT4G23550.1); Has 3274 Blast hits to 2836 proteins in 187 species: Archae - 0; Bacteria - 0; Metazoa - 0; Fungi - 3; Plants - 3256; Viruses - 0; Other Eukaryotes - 15 (sou…
Ach_contig15610	probable WRKY transcription factor 33-like [Cicer arietinum]	gi|20978781|sp|Q9C5T3.2|WRK26_ARATH	3.26783	0	0	0	0	0	0	WRK26	Achn191331		'(at5g07100 : 196.0) Encodes WRKY DNA-binding protein 26 (WRKY26).; WRKY DNA-binding protein 26 (WRKY26); FUNCTIONS IN: sequence-specific DNA binding transcription factor activity; INVOLVED IN: regulation of transcription, DNA-dependent, regulation of transcription; EXPRESSED IN: 10 plant structures; EXPRESSED DURING: LP.06 six leaves visible, LP.04 four leaves visible, 4 anthesis; CONTAINS Inter…
Ach_contig15611	hypothetical protein PRUPE_ppa003333mg [Prunus persica]	gi|20978781|sp|Q9C5T3.2|WRK26_ARATH	2.87825	0	0	0	0	0	0	WRK26	Achn191331		'(at5g07100 : 192.0) Encodes WRKY DNA-binding protein 26 (WRKY26).; WRKY DNA-binding protein 26 (WRKY26); FUNCTIONS IN: sequence-specific DNA binding transcription factor activity; INVOLVED IN: regulation of transcription, DNA-dependent, regulation of transcription; EXPRESSED IN: 10 plant structures; EXPRESSED DURING: LP.06 six leaves visible, LP.04 four leaves visible, 4 anthesis; CONTAINS Inter…
Ach_contig15609	hypothetical protein PRUPE_ppa003333mg [Prunus persica]	-	2.54526	0	0	0	0	0	0	WRK26	Achn314301		'(at5g07100 : 53.5) Encodes WRKY DNA-binding protein 26 (WRKY26).; WRKY DNA-binding protein 26 (WRKY26); FUNCTIONS IN: sequence-specific DNA binding transcription factor activity; INVOLVED IN: regulation of transcription, DNA-dependent, regulation of transcription; EXPRESSED IN: 10 plant structures; EXPRESSED DURING: LP.06 six leaves visible, LP.04 four leaves visible, 4 anthesis; CONTAINS InterP…
Ach_contig17236	probable WRKY transcription factor 33-like [Vitis vinifera]	gi|20978781|sp|Q9C5T3.2|WRK26_ARATH	1.40878	0	0	0	0	0	0	WRK26	Achn314301		'(at5g07100 : 56.6) Encodes WRKY DNA-binding protein 26 (WRKY26).; WRKY DNA-binding protein 26 (WRKY26); FUNCTIONS IN: sequence-specific DNA binding transcription factor activity; INVOLVED IN: regulation of transcription, DNA-dependent, regulation of transcription; EXPRESSED IN: 10 plant structures; EXPRESSED DURING: LP.06 six leaves visible, LP.04 four leaves visible, 4 anthesis; CONTAINS InterP…
Ach_contig17237	probable WRKY transcription factor 33-like [Vitis vinifera]	gi|20978781|sp|Q9C5T3.2|WRK26_ARATH	1.31475	0	0	0	0	0	0	WRK26	Achn314301		'(at2g30250 : 59.3) member of WRKY Transcription Factor; Group I. Located in nucleus. Involved in response to various abiotic stresses - especially salt stress.; WRKY DNA-binding protein 25 (WRKY25); CONTAINS InterPro DOMAIN/s: DNA-binding WRKY (InterPro:IPR003657); BEST Arabidopsis thaliana protein match is: WRKY DNA-binding protein 26 (TAIR:AT5G07100.1); Has 5787 Blast hits to 3061 proteins in …
Ach_contig21168	hypothetical protein VITISV_042733 [Vitis vinifera]	gi|29839578|sp|Q8VWJ2.1|WRK28_ARATH	2.08178	0	0	0	1.4342	0	0	WRK28	Achn230981		'(at4g18170 : 192.0) member of WRKY Transcription Factor; Group II-c; WRKY DNA-binding protein 28 (WRKY28); CONTAINS InterPro DOMAIN/s: DNA-binding WRKY (InterPro:IPR003657), Transcription factor, WRKY group IIc (InterPro:IPR017396); BEST Arabidopsis thaliana protein match is: WRKY DNA-binding protein 8 (TAIR:AT5G46350.1); Has 1807 Blast hits to 1807 proteins in 277 species: Archae - 0; Bacteria …
Ach_contig38184	probable WRKY transcription factor 46 [Vitis vinifera]	gi|29839626|sp|Q9FL62.1|WRK30_ARATH	1.99483	0	-1.34213	0	0	2.87975	0	WRK30	Achn184451		'(at4g23810 : 156.0) member of WRKY Transcription Factor; Group III; WRKY53; FUNCTIONS IN: protein binding, DNA binding, transcription activator activity, sequence-specific DNA binding transcription factor activity; INVOLVED IN: in 6 processes; LOCATED IN: nucleus, chloroplast; EXPRESSED IN: 20 plant structures; EXPRESSED DURING: 12 growth stages; CONTAINS InterPro DOMAIN/s: DNA-binding WRKY (Int…
Ach_contig37648	double WRKY type transfactor [Nicotiana benthamiana]	gi|148887455|sp|Q8S8P5.2|WRK33_ARATH	3.51386	0	0	0	0	0	0	WRK33	Achn175001		'(at2g38470 : 232.0) Member of the plant WRKY transcription factor family. Regulates the antagonistic relationship between defense pathways mediating responses to P. syringae and necrotrophic fungal pathogens. Located in nucleus. Involved in response to various abiotic stresses - especially salt stress.; WRKY DNA-binding protein 33 (WRKY33); CONTAINS InterPro DOMAIN/s: DNA-binding WRKY (InterPro:…
Ach_contig20598	WRKY1 [Petroselinum crispum]	gi|148887455|sp|Q8S8P5.2|WRK33_ARATH	3.05214	0	0	0	0	0	0	WRK33	Achn287861		'(at2g38470 : 107.0) Member of the plant WRKY transcription factor family. Regulates the antagonistic relationship between defense pathways mediating responses to P. syringae and necrotrophic fungal pathogens. Located in nucleus. Involved in response to various abiotic stresses - especially salt stress.; WRKY DNA-binding protein 33 (WRKY33); CONTAINS InterPro DOMAIN/s: DNA-binding WRKY (InterPro:…
Ach_contig20597	WRKY domain class transcription factor [Malus domestica]	gi|148887455|sp|Q8S8P5.2|WRK33_ARATH	2.87072	0	0	0	0	0	0	WRK33	Achn175001		'(at2g38470 : 109.0) Member of the plant WRKY transcription factor family. Regulates the antagonistic relationship between defense pathways mediating responses to P. syringae and necrotrophic fungal pathogens. Located in nucleus. Involved in response to various abiotic stresses - especially salt stress.; WRKY DNA-binding protein 33 (WRKY33); CONTAINS InterPro DOMAIN/s: DNA-binding WRKY (InterPro:…
Ach_contig37652	DNA-binding protein [Vitis thunbergii]	gi|148887455|sp|Q8S8P5.2|WRK33_ARATH	2.19833	0	0	-1.48194	0	2.4928	0	WRK33	Achn175001	K13424	'(at2g38470 : 253.0) Member of the plant WRKY transcription factor family. Regulates the antagonistic relationship between defense pathways mediating responses to P. syringae and necrotrophic fungal pathogens. Located in nucleus. Involved in response to various abiotic stresses - especially salt stress.; WRKY DNA-binding protein 33 (WRKY33); CONTAINS InterPro DOMAIN/s: DNA-binding WRKY (InterPro:…
Ach_contig15612	unnamed protein product [Vitis vinifera]	gi|148887455|sp|Q8S8P5.2|WRK33_ARATH	2.13434	0	0	0	0	0	0	WRK33	Achn191331		'(at2g38470 : 90.1) Member of the plant WRKY transcription factor family. Regulates the antagonistic relationship between defense pathways mediating responses to P. syringae and necrotrophic fungal pathogens. Located in nucleus. Involved in response to various abiotic stresses - especially salt stress.; WRKY DNA-binding protein 33 (WRKY33); CONTAINS InterPro DOMAIN/s: DNA-binding WRKY (InterPro:I…
Ach_contig17244	WRKY DNA-binding protein 33 isoform 2 [Theobroma cacao]	-	2.11487	0	0	0	0	0	0	WRK33	Achn314301		' no hits & (original description: no original description)'
Ach_contig14663	DNA-binding protein [Vitis thunbergii]	gi|148887455|sp|Q8S8P5.2|WRK33_ARATH	0	0	0	0	0	1.53804	0	WRK33	Achn014741		'(at2g38470 : 253.0) Member of the plant WRKY transcription factor family. Regulates the antagonistic relationship between defense pathways mediating responses to P. syringae and necrotrophic fungal pathogens. Located in nucleus. Involved in response to various abiotic stresses - especially salt stress.; WRKY DNA-binding protein 33 (WRKY33); CONTAINS InterPro DOMAIN/s: DNA-binding WRKY (InterPro:…
Ach_contig14585	unnamed protein product [Vitis vinifera]	gi|29839452|sp|O64747.1|WRK35_ARATH	-1.37907	0	0	0	0	0	0	WRK35	Achn064651		'(at1g29280 : 123.0) member of WRKY Transcription Factor; Group II-e; WRKY DNA-binding protein 65 (WRKY65); FUNCTIONS IN: sequence-specific DNA binding transcription factor activity; INVOLVED IN: regulation of transcription, DNA-dependent, regulation of transcription; EXPRESSED IN: 8 plant structures; EXPRESSED DURING: LP.06 six leaves visible, LP.04 four leaves visible, 4 anthesis; CONTAINS Inte…
Ach_contig15900	JA-induced WRKY protein [Solanum lycopersicum]	gi|20978791|sp|Q9SAH7.1|WRK40_ARATH	3.42258	0	0	0	0	2.91001	0	WRK40	Achn114471		'(at1g80840 : 169.0) Pathogen-induced transcription factor. Binds W-box sequences in vitro. Forms protein complexes with itself and with WRKY40 and WRKY60. Coexpression with WRKY18 or WRKY60 made plants more susceptible to both P. syringae and B. cinerea. WRKY18, WRKY40, and WRKY60 have partially redundant roles in response to the hemibiotrophic bacterial pathogen Pseudomonas syringae and the nec…
Ach_contig15903	WRKY transcription factor 40 [Camellia sinensis]	gi|20978791|sp|Q9SAH7.1|WRK40_ARATH	3.16851	0	0	0	0	1.87127	1.57695	WRK40	Achn114471		'(at1g80840 : 115.0) Pathogen-induced transcription factor. Binds W-box sequences in vitro. Forms protein complexes with itself and with WRKY40 and WRKY60. Coexpression with WRKY18 or WRKY60 made plants more susceptible to both P. syringae and B. cinerea. WRKY18, WRKY40, and WRKY60 have partially redundant roles in response to the hemibiotrophic bacterial pathogen Pseudomonas syringae and the nec…
Ach_contig6471	transcription factor WRKY4 [Petroselinum crispum]	gi|20978791|sp|Q9SAH7.1|WRK40_ARATH	2.86882	0	0	0	0	1.45662	0	WRK40	Achn329191		'(at1g80840 : 154.0) Pathogen-induced transcription factor. Binds W-box sequences in vitro. Forms protein complexes with itself and with WRKY40 and WRKY60. Coexpression with WRKY18 or WRKY60 made plants more susceptible to both P. syringae and B. cinerea. WRKY18, WRKY40, and WRKY60 have partially redundant roles in response to the hemibiotrophic bacterial pathogen Pseudomonas syringae and the nec…
Ach_contig6470	transcription factor WRKY4 [Petroselinum crispum]	gi|20978791|sp|Q9SAH7.1|WRK40_ARATH	2.34109	0	0	0	0	-1.00036	0	WRK40	Achn329191		'(at1g80840 : 237.0) Pathogen-induced transcription factor. Binds W-box sequences in vitro. Forms protein complexes with itself and with WRKY40 and WRKY60. Coexpression with WRKY18 or WRKY60 made plants more susceptible to both P. syringae and B. cinerea. WRKY18, WRKY40, and WRKY60 have partially redundant roles in response to the hemibiotrophic bacterial pathogen Pseudomonas syringae and the nec…
Ach_contig7044	gi|255548754|ref|XP_002515433.1|	gi|20978791|sp|Q9SAH7.1|WRK40_ARATH	0	3.10753	0	2.46543	2.24232	3.351	4.79719	WRK40	Achn033431		'(at1g80840 : 59.3) Pathogen-induced transcription factor. Binds W-box sequences in vitro. Forms protein complexes with itself and with WRKY40 and WRKY60. Coexpression with WRKY18 or WRKY60 made plants more susceptible to both P. syringae and B. cinerea. WRKY18, WRKY40, and WRKY60 have partially redundant roles in response to the hemibiotrophic bacterial pathogen Pseudomonas syringae and the necr…
Ach_contig5585	-	gi|20978791|sp|Q9SAH7.1|WRK40_ARATH	0	0	0	0	2.22296	3.02702	4.39362	WRK40	Achn033431		' no hits & (original description: no original description)'
Ach_contig10300	WRKY transcription factor 40 [Camellia sinensis]	gi|20978791|sp|Q9SAH7.1|WRK40_ARATH	0	0	0	0	0	1.58288	0	WRK40	Achn251051		'(at1g80840 : 115.0) Pathogen-induced transcription factor. Binds W-box sequences in vitro. Forms protein complexes with itself and with WRKY40 and WRKY60. Coexpression with WRKY18 or WRKY60 made plants more susceptible to both P. syringae and B. cinerea. WRKY18, WRKY40, and WRKY60 have partially redundant roles in response to the hemibiotrophic bacterial pathogen Pseudomonas syringae and the nec…
Ach_contig19510	WRKY transcription factor, putative [Theobroma cacao]	gi|20978791|sp|Q9SAH7.1|WRK40_ARATH	-2.69315	0	0	3.22547	2.63785	1.40371	1.98481	WRK40	Achn160161		'(at1g80840 : 207.0) Pathogen-induced transcription factor. Binds W-box sequences in vitro. Forms protein complexes with itself and with WRKY40 and WRKY60. Coexpression with WRKY18 or WRKY60 made plants more susceptible to both P. syringae and B. cinerea. WRKY18, WRKY40, and WRKY60 have partially redundant roles in response to the hemibiotrophic bacterial pathogen Pseudomonas syringae and the nec…
Ach_contig16424	hypothetical protein POPTR_0012s01380g [Populus trichocarpa]	gi|29839551|sp|Q8H0Y8.2|WRK41_ARATH	3.56267	0	0	0	0	0	0	WRK41	Achn011281		'(at4g11070 : 195.0) member of WRKY Transcription Factor; Group III; WRKY41; FUNCTIONS IN: sequence-specific DNA binding transcription factor activity; INVOLVED IN: regulation of transcription, DNA-dependent, regulation of transcription; CONTAINS InterPro DOMAIN/s: DNA-binding WRKY (InterPro:IPR003657); BEST Arabidopsis thaliana protein match is: WRKY family transcription factor (TAIR:AT4G23810.1…
Ach_contig25769	WRKY2 transcription factor, partial [Populus trichocarpa]	gi|29839551|sp|Q8H0Y8.2|WRK41_ARATH	2.90034	0	0	0	0	0	0	WRK41	Achn063361		'(at4g23810 : 85.9) member of WRKY Transcription Factor; Group III; WRKY53; FUNCTIONS IN: protein binding, DNA binding, transcription activator activity, sequence-specific DNA binding transcription factor activity; INVOLVED IN: in 6 processes; LOCATED IN: nucleus, chloroplast; EXPRESSED IN: 20 plant structures; EXPRESSED DURING: 12 growth stages; CONTAINS InterPro DOMAIN/s: DNA-binding WRKY (Inte…
Ach_contig25768	predicted protein [Populus trichocarpa]	gi|29839551|sp|Q8H0Y8.2|WRK41_ARATH	2.48944	0	0	0	-1.89186	0	0	WRK41	Achn184451		'(at4g23810 : 214.0) member of WRKY Transcription Factor; Group III; WRKY53; FUNCTIONS IN: protein binding, DNA binding, transcription activator activity, sequence-specific DNA binding transcription factor activity; INVOLVED IN: in 6 processes; LOCATED IN: nucleus, chloroplast; EXPRESSED IN: 20 plant structures; EXPRESSED DURING: 12 growth stages; CONTAINS InterPro DOMAIN/s: DNA-binding WRKY (Int…
Ach_contig16789	probable WRKY transcription factor 48 [Vitis vinifera]	gi|20978785|sp|Q9FGZ4.1|WRK48_ARATH	1.55953	0	0	0	0	0	0	WRK48	Achn103451		'(at5g49520 : 160.0) Encodes WRKY48, a member of the WRKY Transcription Factor. WRKY48 is a stress- and pathogen-induced transcriptional activator that represses plant basal defense.; WRKY DNA-binding protein 48 (WRKY48); CONTAINS InterPro DOMAIN/s: DNA-binding WRKY (InterPro:IPR003657); BEST Arabidopsis thaliana protein match is: WRKY DNA-binding protein 23 (TAIR:AT2G47260.1); Has 1807 Blast hit…
Ach_contig16947	gi|567922068|ref|XP_006453040.1|	gi|29839580|sp|Q8VWQ5.1|WRK50_ARATH	0	1.30077	0	2.3276	2.13167	1.2656	3.03335	WRK50	Achn143171		'(at5g26170 : 150.0) member of WRKY Transcription Factor; Group II-c; WRKY DNA-binding protein 50 (WRKY50); CONTAINS InterPro DOMAIN/s: DNA-binding WRKY (InterPro:IPR003657); BEST Arabidopsis thaliana protein match is: WRKY DNA-binding protein 51 (TAIR:AT5G64810.1); Has 30201 Blast hits to 17322 proteins in 780 species: Archae - 12; Bacteria - 1396; Metazoa - 17338; Fungi - 3422; Plants - 5037; V…
Ach_contig20013	gi|359480857|ref|XP_002275836.2|	gi|29839580|sp|Q8VWQ5.1|WRK50_ARATH	0	2.23046	0	3.52172	2.56601	2.96716	3.44356	WRK50	Achn229111		'(at5g26170 : 135.0) member of WRKY Transcription Factor; Group II-c; WRKY DNA-binding protein 50 (WRKY50); CONTAINS InterPro DOMAIN/s: DNA-binding WRKY (InterPro:IPR003657); BEST Arabidopsis thaliana protein match is: WRKY DNA-binding protein 51 (TAIR:AT5G64810.1); Has 30201 Blast hits to 17322 proteins in 780 species: Archae - 12; Bacteria - 1396; Metazoa - 17338; Fungi - 3422; Plants - 5037; V…
Ach_contig20015	WRKY transcription factor 16 [(Populus tomentosa x P. bolleana) x P. tomentosa]	gi|29839597|sp|Q93WU9.1|WRK51_ARATH	0	0	0	3.55551	2.74988	3.95016	3.39684	WRK51	Achn374841		'(at5g64810 : 148.0) member of WRKY Transcription Factor; Group II-c; WRKY DNA-binding protein 51 (WRKY51); CONTAINS InterPro DOMAIN/s: DNA-binding WRKY (InterPro:IPR003657); BEST Arabidopsis thaliana protein match is: WRKY DNA-binding protein 50 (TAIR:AT5G26170.1); Has 30201 Blast hits to 17322 proteins in 780 species: Archae - 12; Bacteria - 1396; Metazoa - 17338; Fungi - 3422; Plants - 5037; V…
Ach_contig38186	WRKY DNA-binding protein 46, putative [Theobroma cacao]	gi|29839683|sp|Q9SUP6.1|WRK53_ARATH	1.51609	0	0	0	0	1.86256	0	WRK53	Achn184451		' no hits & (original description: no original description)'
Ach_contig27381	probable WRKY transcription factor 72 [Vitis vinifera]	gi|20978774|sp|Q8VWV6.1|WRK61_ARATH	2.97998	0	0	0	0	1.41665	0	WRK61	Achn365871		'(at1g18860 : 174.0) member of WRKY Transcription Factor; Group II-b; WRKY DNA-binding protein 61 (WRKY61); CONTAINS InterPro DOMAIN/s: DNA-binding WRKY (InterPro:IPR003657); BEST Arabidopsis thaliana protein match is: WRKY DNA-binding protein 72 (TAIR:AT5G15130.1); Has 5252 Blast hits to 3559 proteins in 289 species: Archae - 0; Bacteria - 31; Metazoa - 146; Fungi - 97; Plants - 3463; Viruses - …
Ach_contig20526	WRKY transcription factor, putative [Ricinus communis]	gi|29839651|sp|Q9LY00.1|WRK70_ARATH	0	0	0	3.22867	1.85164	1.63663	2.3701	WRK70	Achn147941		'(at3g56400 : 150.0) member of WRKY Transcription Factor; Group III. Function as activator of SA-dependent defense genes and a repressor of JA-regulated genes. WRKY70-controlled suppression of JA-signaling is partly executed by NPR1.; WRKY DNA-binding protein 70 (WRKY70); CONTAINS InterPro DOMAIN/s: DNA-binding WRKY (InterPro:IPR003657); BEST Arabidopsis thaliana protein match is: WRKY DNA-bindin…
Ach_contig20525	predicted protein [Populus trichocarpa]	gi|29839651|sp|Q9LY00.1|WRK70_ARATH	0	0	0	3.12762	1.61635	2.84572	2.57488	WRK70	Achn062591		'(at3g56400 : 58.2) member of WRKY Transcription Factor; Group III. Function as activator of SA-dependent defense genes and a repressor of JA-regulated genes. WRKY70-controlled suppression of JA-signaling is partly executed by NPR1.; WRKY DNA-binding protein 70 (WRKY70); CONTAINS InterPro DOMAIN/s: DNA-binding WRKY (InterPro:IPR003657); BEST Arabidopsis thaliana protein match is: WRKY DNA-binding…
Ach_contig22553	WRKY DNA-binding protein 70, putative isoform 1 [Theobroma cacao]	gi|29839651|sp|Q9LY00.1|WRK70_ARATH	0	0	0	2.50451	1.16626	3.07329	2.15295	WRK70	Achn287671		'(at3g56400 : 166.0) member of WRKY Transcription Factor; Group III. Function as activator of SA-dependent defense genes and a repressor of JA-regulated genes. WRKY70-controlled suppression of JA-signaling is partly executed by NPR1.; WRKY DNA-binding protein 70 (WRKY70); CONTAINS InterPro DOMAIN/s: DNA-binding WRKY (InterPro:IPR003657); BEST Arabidopsis thaliana protein match is: WRKY DNA-bindin…
Ach_contig22554	WRKY DNA-binding protein 70, putative isoform 1 [Theobroma cacao]	gi|29839651|sp|Q9LY00.1|WRK70_ARATH	0	0	0	2.95453	1.32211	3.36054	1.79749	WRK70	Achn287671		'(at3g56400 : 158.0) member of WRKY Transcription Factor; Group III. Function as activator of SA-dependent defense genes and a repressor of JA-regulated genes. WRKY70-controlled suppression of JA-signaling is partly executed by NPR1.; WRKY DNA-binding protein 70 (WRKY70); CONTAINS InterPro DOMAIN/s: DNA-binding WRKY (InterPro:IPR003657); BEST Arabidopsis thaliana protein match is: WRKY DNA-bindin…
Ach_contig16016	unnamed protein product [Vitis vinifera]	gi|29839651|sp|Q9LY00.1|WRK70_ARATH	-2.5353	0	0	3.59925	2.45776	3.86812	2.15222	WRK70	Achn251051		'(at3g56400 : 137.0) member of WRKY Transcription Factor; Group III. Function as activator of SA-dependent defense genes and a repressor of JA-regulated genes. WRKY70-controlled suppression of JA-signaling is partly executed by NPR1.; WRKY DNA-binding protein 70 (WRKY70); CONTAINS InterPro DOMAIN/s: DNA-binding WRKY (InterPro:IPR003657); BEST Arabidopsis thaliana protein match is: WRKY DNA-bindin…
Ach_contig27379	WRKY DNA-binding protein 72, putative [Theobroma cacao]	gi|29839650|sp|Q9LXG8.1|WRK72_ARATH	3.02349	0	0	0	0	0	0	WRK72	Achn365871		'(at5g15130 : 213.0) member of WRKY Transcription Factor; Group II-b; contribute to basal immunity.; WRKY DNA-binding protein 72 (WRKY72); CONTAINS InterPro DOMAIN/s: DNA-binding WRKY (InterPro:IPR003657); BEST Arabidopsis thaliana protein match is: WRKY DNA-binding protein 61 (TAIR:AT1G18860.1); Has 6758 Blast hits to 4151 proteins in 378 species: Archae - 0; Bacteria - 669; Metazoa - 395; Fungi…
Ach_contig27380	WRKY DNA-binding protein 72, putative [Theobroma cacao]	gi|29839650|sp|Q9LXG8.1|WRK72_ARATH	2.66599	0	0	0	0	2.84447	0	WRK72	Achn217531		'(at5g15130 : 212.0) member of WRKY Transcription Factor; Group II-b; contribute to basal immunity.; WRKY DNA-binding protein 72 (WRKY72); CONTAINS InterPro DOMAIN/s: DNA-binding WRKY (InterPro:IPR003657); BEST Arabidopsis thaliana protein match is: WRKY DNA-binding protein 61 (TAIR:AT1G18860.1); Has 6758 Blast hits to 4151 proteins in 378 species: Archae - 0; Bacteria - 669; Metazoa - 395; Fungi…
Ach_contig20014	gi|224096367|ref|XP_002310610.1|	predicted protein [Populus trichocarpa]	0	0	0	4.00434	0	2.68839	0	WRKY	Achn374841		' no hits & (original description: no original description)'
Ach_contig38831	gi|224096367|ref|XP_002310610.1|	predicted protein [Populus trichocarpa]	0	0	0	3.61569	2.77758	1.14304	0	WRKY	Achn229111		'(at5g26170 : 126.0) member of WRKY Transcription Factor; Group II-c; WRKY DNA-binding protein 50 (WRKY50); CONTAINS InterPro DOMAIN/s: DNA-binding WRKY (InterPro:IPR003657); BEST Arabidopsis thaliana protein match is: WRKY DNA-binding protein 51 (TAIR:AT5G64810.1); Has 30201 Blast hits to 17322 proteins in 780 species: Archae - 12; Bacteria - 1396; Metazoa - 17338; Fungi - 3422; Plants - 5037; V…
Ach_contig20524	predicted protein [Populus trichocarpa]	-	0	0	0	4.37978	1.94505	4.44159	1.88783	WRKY	Achn147941		' (original description: no original description)'
Ach_contig27559	hypothetical protein PRUPE_ppa006467mg [Prunus persica]	-	-1.14856	0	0	0	0	0	0	WRKY	Achn256761		'(at3g29185 : 496.0) FUNCTIONS IN: molecular_function unknown; INVOLVED IN: biological_process unknown; LOCATED IN: chloroplast; EXPRESSED IN: 22 plant structures; EXPRESSED DURING: 14 growth stages; CONTAINS InterPro DOMAIN/s: Domain of unknown function DUF3598 (InterPro:IPR022017); Has 54 Blast hits to 54 proteins in 23 species: Archae - 0; Bacteria - 24; Metazoa - 0; Fungi - 0; Plants - 30; Vi…
Ach_contig26044	WRKY transcription factor [Camellia sinensis]	gi|20978796|sp|Q9XI90.2|WRKY4_ARATH	2.49332	0	0	0	0	0	0	WRKY4	Achn293061		'(at1g13960 : 361.0) Encodes WRKY DNA-binding protein 4 (WRKY4).; WRKY DNA-binding protein 4 (WRKY4); FUNCTIONS IN: DNA binding, sequence-specific DNA binding transcription factor activity; INVOLVED IN: regulation of transcription, DNA-dependent; LOCATED IN: chloroplast; EXPRESSED IN: 22 plant structures; EXPRESSED DURING: 10 growth stages; CONTAINS InterPro DOMAIN/s: DNA-binding WRKY (InterPro:I…
Ach_contig26043	WRKY transcription factor [Camellia sinensis]	gi|20978796|sp|Q9XI90.2|WRKY4_ARATH	0	0	0	0	-1.17404	2.99416	-1.06565	WRKY4	Achn244531		'(at1g13960 : 358.0) Encodes WRKY DNA-binding protein 4 (WRKY4).; WRKY DNA-binding protein 4 (WRKY4); FUNCTIONS IN: DNA binding, sequence-specific DNA binding transcription factor activity; INVOLVED IN: regulation of transcription, DNA-dependent; LOCATED IN: chloroplast; EXPRESSED IN: 22 plant structures; EXPRESSED DURING: 10 growth stages; CONTAINS InterPro DOMAIN/s: DNA-binding WRKY (InterPro:I…
Ach_contig17245	WRKY49 [Glycine max]	-	1.43967	0	0	0	0	0	0	WRKY49	Achn314301		' (original description: no original description)'
Ach_contig28566	WRKY family transcription factor [Theobroma cacao]	gi|20978780|sp|Q9C519.1|WRKY6_ARATH	0	0	-1.02158	0	0	0	0	WRKY6	Achn026311		'(at1g62300 : 385.0) Encodes a transcription factor WRKY6. Regulates Phosphate1 (Pho1) expression in response to low phosphate (Pi) stress.; WRKY6; CONTAINS InterPro DOMAIN/s: DNA-binding WRKY (InterPro:IPR003657); BEST Arabidopsis thaliana protein match is: WRKY family transcription factor (TAIR:AT4G04450.1); Has 3824 Blast hits to 3363 proteins in 295 species: Archae - 0; Bacteria - 33; Metazoa…
