# Supplementary material for: Comparative transcriptome analysis of the interaction between Actinidia chinensis var. chinensis and Pseudomonas syringae pv. actinidiae in absence and presence of acibenzolar-S-methyl
Source: BMC Genomics. 2018 Aug 6;19:585. doi: 10.1186/s12864-018-4967-4 (PMC6090863; doi:10.1186/s12864-018-4967-4)
Supplement: Supplementary file 21 — Table S17. List of subset of differentially expressed genes (DEGs) related to MAPK cascade signal transduction. (XLSX 458 kb) [file 12864_2018_4967_MOESM21_ESM.xlsx]

## Sheet: MAPK
Additional file 21: Table S17. List of subset of DEGs related to MAPK cascade signal transduction.
Transcripts ID	Predicted Function (Blastx_nr)	gene ID swissprot/nr	Log2FC for each library contrast
			HC_vs_I3	HC_vs_I24	HC_vs_I48	I3_vs_ASM-I3	I24_vs_ASM-I24	I48_vs_ ASM-I48	HC_vs_ASM	abreviation	A. chinensis HongYang ortholog	KEGG_orthologs	description
Ach_contig9269	MAP kinase kinase kinase mkh1 like isoform 2 [Solanum lycopersicum]		-1.94011	0	0	0	0	0	0		Achn012581
Ach_contig27656	MAPK [Malus hupehensis]	gi|2499613|sp|Q40353.1|MMK2_MEDSA	0	0	0	0	0	0	1.17207		Achn074341	K04371	Mitogen activated protein kinase homolog MMK2
Ach_contig22393	MAP kinase kinase [Nicotiana tabacum]	gi|110279039|sp|Q9S7U9.2|M2K2_ARATH	0	0	0	1.14331	0	1.2675	1.10647		Achn156001	K04368	Mitogen activated protein kinase kinase 2
Ach_contig22392	unnamed protein product [Vitis vinifera]	gi|110279039|sp|Q9S7U9.2|M2K2_ARATH	0	0	0	1.11066	0	0	0		Achn156001	K04368	Mitogen activated protein kinase kinase 2
Ach_contig16574	protein tyrosine phosphatase MKP1 like [Fragaria vesca subsp. vesca]	gi|75308792|sp|Q9C5S1.1|MKP1_ARATH	0	0	0	0	0	1.60317	0		Achn099231		Protein tyrosine phosphatase MKP1
Ach_contig22394	mitogen activated protein kinase kinase 2 [Brassica napus]	gi|75333969|sp|Q9FJV0.1|M2K6_ARATH	1.57783	0	0	1.60324	0	0	1.37714		Achn156001	K04368	Mitogen activated protein kinase kinase 6
Ach_contig26220	putative MAP kinase 3 [Catharanthus roseus]	gi|21431794|sp|Q39023.2|MPK3_ARATH	1.98406	0	0	0	0	0	0		Achn082251	K04371	Mitogen activated protein kinase 3
Ach_contig26219	unknown [Glycine max]	gi|21431794|sp|Q39023.2|MPK3_ARATH	2.39861	0	0	0	0	0	0		Achn315051		Mitogen activated protein kinase 3
Ach_contig14139	mitogen activated protein kinase kinase kinase 1 like [Cucumis sativus]	gi|46577122|sp|Q9FZ36.1|M3K2_ARATH	2.61926	0	0	0	0	0	1.4529		Achn177501		Mitogen activated protein kinase kinase kinase 2
