# Supplementary material for: Comparative transcriptome analysis of the interaction between Actinidia chinensis var. chinensis and Pseudomonas syringae pv. actinidiae in absence and presence of acibenzolar-S-methyl
Source: BMC Genomics. 2018 Aug 6;19:585. doi: 10.1186/s12864-018-4967-4 (PMC6090863; doi:10.1186/s12864-018-4967-4)
Supplement: Supplementary file 23 — Table S18. List of the genes obtained by WGCNA and the kMEs for each module. (XLSX 9185 kb) [file 12864_2018_4967_MOESM23_ESM.xlsx]

## Sheet: Foglio1
Additional file 23: Table S18. Network analysis WGCNA: hubs transcripts involved in the defense response
Transcript_ID	kMEdarkorange2	kMElavenderblush3	kMElightsteelblue1	kMEorangered4	kMEwhite	kMEdarkturquoise	kMEivory	kMEplum1	kMEantiquewhite4	kMEdarkorange	kMEcoral2	kMEdarkgrey	kMEskyblue2	kMEblack	kMEbrown4	kMEdarkmagenta	kMEsaddlebrown	kMEdarkolivegreen	kMEbisque4	kMEpalevioletred3	kMEgrey		bestHIT	BestHitACC
Ach_contig19122	0.960902	0.679987	0.252224	0.00236218	0.507658	0.116952	0.68644	-0.21287	-0.22723	0.169719	-0.0349135	0.471822	-0.854961	-0.695208	-0.465099	-0.043953	0.620609	-0.603787	-0.0894974	-0.430177	0.0787893		thaumatin-like protein	AGC39176
Ach_contig32701	0.952846	0.624676	-0.00668289	-0.0691527	0.395978	0.204375	0.646935	-0.436598	-0.372117	0.0399128	0.188062	0.661698	-0.763266	-0.672585	-0.275764	-0.00192432	0.627769	-0.757145	-0.241952	-0.463633	0.0154378		upf0481 protein at3g47200-like	XP_002329355
Ach_contig16994	0.940045	0.703308	0.0674191	-0.115443	0.393609	0.144456	0.656316	-0.419409	-0.36689	0.0349497	0.114029	0.640454	-0.759968	-0.58649	-0.248966	0.0896667	0.692257	-0.6634	-0.141868	-0.438295	-0.164023		-	-
Ach_contig14525	0.937426	0.552796	0.125978	0.0573824	0.47726	0.210107	0.676779	-0.194839	-0.266753	0.156622	0.114086	0.490038	-0.765457	-0.756467	-0.448036	-0.16785	0.494577	-0.696989	-0.255036	-0.467934	0.0709347		pathogenesis-related protein 1	XP_002273416
Ach_contig20526	0.934836	0.553927	0.0800724	0.0124416	0.411532	0.269342	0.721402	-0.259855	-0.284736	0.179927	0.137867	0.523026	-0.710066	-0.72292	-0.396123	-0.139633	0.513194	-0.680925	-0.269297	-0.490014	-0.0332383		wrky transcription	XP_002520871
Ach_contig14340	0.924807	0.683307	0.427177	0.0968752	0.582178	0.141027	0.722777	0.0110433	-0.146587	0.342683	-0.158359	0.288265	-0.830886	-0.759437	-0.628162	-0.179049	0.510719	-0.49717	-0.0701137	-0.512489	-0.143129		npr1-1 protein	XP_002520549
Ach_contig26479	0.893785	0.618063	-0.0369782	-0.305007	0.230577	0.276424	0.708919	-0.515042	-0.333399	0.0979372	0.118461	0.729434	-0.792326	-0.54893	-0.157427	0.203564	0.778958	-0.707164	-0.0888193	-0.39865	-0.114802		actinidin act2d	ABQ10195
Ach_contig13965	0.888574	0.490947	-0.157368	-0.192873	0.219126	0.372246	0.72184	-0.476372	-0.363017	0.0891888	0.277905	0.741151	-0.692734	-0.636893	-0.165585	0.0537301	0.640041	-0.799612	-0.279258	-0.441698	-0.0570627		feronia receptor-like kinase	CAN68061
Ach_contig16303	0.874831	0.532737	-0.134171	-0.372233	0.142852	0.353882	0.724215	-0.532181	-0.352729	0.0799146	0.203755	0.794052	-0.733151	-0.514788	-0.074935	0.236981	0.786895	-0.746065	-0.119369	-0.383569	-0.0932371		phytosulfokines 3-like	XP_002271337
Ach_contig24153	0.853827	0.479535	-0.168261	-0.113181	0.250946	0.277243	0.587533	-0.528473	-0.372043	-0.0143908	0.296815	0.704586	-0.632741	-0.579882	-0.135627	0.0348759	0.580273	-0.763278	-0.310448	-0.429418	0.164386		hypersensitive-induced response protein 1-like	XP_004138151
Ach_contig17287	0.847452	0.493559	0.387092	0.103097	0.444602	0.244734	0.805943	0.0878061	0.103601	0.472534	-0.219306	0.213009	-0.871638	-0.774315	-0.684648	-0.204109	0.463901	-0.471523	-0.0493942	-0.273591	-0.00992389		protein nim1-interacting 2-like	EOY02078
Ach_contig7693	0.801709	0.677066	0.537435	-0.0361681	0.438851	0.0243349	0.713716	-0.00415183	0.151564	0.39455	-0.446676	0.195826	-0.946247	-0.556787	-0.600734	0.0793157	0.668454	-0.26683	0.26146	-0.128413	-0.0724696		class i chitinase	ACH92946
Ach_contig19520	0.633663	0.525884	-0.329067	-0.490975	-0.0087362	0.0819642	0.326026	-0.841316	-0.461662	-0.312193	0.275681	0.880721	-0.523622	-0.118771	0.314259	0.53831	0.815417	-0.606551	0.00729431	-0.139634	-0.066981		tryptophan aminotransferase-related protein 4	CBI22765
Ach_contig21192	0.57516	0.250196	-0.48453	-0.638994	-0.244452	0.500819	0.57357	-0.710727	-0.367132	-0.027236	0.386437	0.928835	-0.477523	-0.242116	0.314456	0.468156	0.777869	-0.736471	-0.119214	-0.239079	-0.0438005		serine-threonine protein plant-	EOY15800
Ach_contig31198	0.401241	0.477113	0.864817	0.40642	0.659635	-0.278663	0.305752	0.575713	0.263991	0.406441	-0.610536	-0.45603	-0.549828	-0.425553	-0.812453	-0.331177	0.0432507	0.205133	0.237174	-0.15797	-0.170115		protein tify 10a-like	XP_002277157
Ach_contig14574	0.253638	0.303521	0.844235	0.529403	0.655539	-0.171662	0.228474	0.767305	0.271253	0.500487	-0.537406	-0.603678	-0.36035	-0.491887	-0.866179	-0.553063	-0.210306	0.21412	0.077201	-0.313902	-0.138892		myb-related transcription factor	EOY06040
Ach_contig20597	-0.0767372	0.298574	0.934159	0.334559	0.426122	-0.492961	-0.0540467	0.681936	0.482671	0.343806	-0.837856	-0.753524	-0.212555	0.0496309	-0.603083	-0.127494	-0.105027	0.688775	0.563916	0.192504	-0.158801		wrky domain class transcription factor	ADL36855
Ach_contig18951	-0.0811508	0.288805	0.892326	0.572654	0.594303	-0.61042	-0.221897	0.667192	0.320732	0.188323	-0.694331	-0.822561	-0.0905518	-0.0202203	-0.642102	-0.365217	-0.343699	0.648545	0.348178	0.0494701	-0.0634507		ethylene-responsive transcription factor abr1-like	XP_002532770
Ach_contig3239	-0.0838513	0.0449592	0.742446	0.676399	0.561525	-0.327798	-0.127168	0.865709	0.367415	0.305952	-0.478356	-0.781038	-0.0560266	-0.262907	-0.715749	-0.581961	-0.479809	0.389925	0.0508765	-0.0975549	0.00934778		nep1-interacting protein 1-like	EMJ05091
Ach_contig29877	-0.563962	-0.0814592	0.638738	0.164427	0.0588013	-0.483002	-0.410538	0.586228	0.506818	0.184108	-0.718671	-0.827257	0.196153	0.443269	-0.216495	0.0131169	-0.326253	0.885288	0.584672	0.388736	-0.137702		rpm1 interacting protein 4 transcript 2	XP_002265336
Ach_contig12301	-0.805852	-0.670569	-0.462456	0.0783462	-0.40144	-0.0602983	-0.71167	0.103116	-0.119052	-0.384749	0.401332	-0.24865	0.974867	0.5696	0.563415	-0.0901007	-0.675181	0.326634	-0.221644	0.129689	0.0546204		senescence-associated protein	AAZ23261
Ach_contig30234	-0.834832	-0.58602	-0.398519	0.129097	-0.381895	-0.180463	-0.745443	0.0929198	-0.0670054	-0.423221	0.313206	-0.296318	0.966195	0.639161	0.562705	-0.0298124	-0.650303	0.422685	-0.129605	0.250962	-0.0293131		glycerol-3-phosphate dehydrogenase	XP_002271417
Ach_contig16428	-0.828352	-0.604785	-0.464257	-0.000452294	-0.426317	-0.146398	-0.760874	0.0266745	-0.150477	-0.468715	0.373325	-0.207903	0.964764	0.679839	0.655542	0.0445012	-0.593623	0.376067	-0.125912	0.202272	-0.0797157		glutaredoxin family protein	ADV56688
Ach_contig22379	-0.75295	-0.638736	-0.483057	0.0695555	-0.376753	-0.0312172	-0.669391	0.0662912	-0.188809	-0.37746	0.440508	-0.211171	0.959963	0.520052	0.552461	-0.129429	-0.6765	0.27582	-0.262873	0.0633881	-0.00942877		protein	CBI31586
Ach_contig24358	-0.823693	-0.736618	-0.411333	0.195022	-0.378593	0.0337846	-0.628304	0.274666	-0.00507587	-0.232976	0.373495	-0.350214	0.957662	0.440307	0.422914	-0.234389	-0.77273	0.30813	-0.295988	0.106323	0.0208576		light-inducible protein cprf2-like	AGD98704
Ach_contig10830	-0.755392	-0.637888	-0.40766	0.117647	-0.371641	-0.00153756	-0.632688	0.171738	-0.0885731	-0.284427	0.373451	-0.27183	0.955671	0.488093	0.477555	-0.152403	-0.678434	0.310268	-0.238703	0.0850197	-0.00649188		-	-
Ach_contig7948	-0.821779	-0.666539	-0.519997	-0.05712	-0.504333	-0.0350583	-0.663209	0.0257016	-0.115569	-0.393846	0.394429	-0.169007	0.952703	0.645272	0.657888	0.04592	-0.573481	0.333949	-0.135957	0.22597	-0.0752251		monothiol glutaredoxin-s1-like	XP_004247454
Ach_contig26218	-0.801123	-0.708232	-0.576321	0.000217927	-0.53582	0.0764298	-0.591027	0.0334119	-0.0598119	-0.322791	0.444029	-0.144799	0.948126	0.550287	0.619804	-0.0184823	-0.59257	0.246358	-0.238441	0.20936	-0.0394267		btb poz and taz domain-containing protein 1-like	EOY22321
Ach_contig22380	-0.796082	-0.615095	-0.598905	-0.101799	-0.511801	-0.0743145	-0.734988	-0.131064	-0.198457	-0.509648	0.458808	-0.0643898	0.94654	0.684718	0.753983	0.122147	-0.510267	0.270671	-0.160621	0.21207	-0.0620509		protein	CBI31586
Ach_contig27641	-0.760145	-0.577353	-0.521855	-0.0139961	-0.403633	-0.118572	-0.756928	-0.0679072	-0.243754	-0.510422	0.449217	-0.120938	0.946068	0.634523	0.677618	0.0347386	-0.567335	0.283174	-0.193637	0.109686	-0.00606328		at1g67700 f12a21_30	NP_850972
Ach_contig29565	-0.826039	-0.561055	-0.495469	-0.083554	-0.483796	-0.162484	-0.751355	-0.0695325	-0.158014	-0.501801	0.357196	-0.139906	0.945759	0.745913	0.730355	0.163211	-0.497579	0.387386	-0.0497727	0.268283	-0.0778968		zinc finger protein nutcracker-like	XP_003627109
Ach_contig14566	-0.76003	-0.54426	-0.478589	0.0779352	-0.354041	-0.196624	-0.778946	-0.0627466	-0.19651	-0.528833	0.405938	-0.185997	0.943483	0.634327	0.632753	-0.012389	-0.607392	0.332387	-0.192297	0.169358	-0.0156428		PREDICTED: uncharacterized protein LOC101308396	XP_004303566
Ach_contig24664	-0.90983	-0.734972	-0.396432	0.0325751	-0.513002	-0.0202611	-0.660962	0.200591	0.101016	-0.235216	0.239616	-0.350033	0.943401	0.621819	0.524027	-0.0275174	-0.656202	0.444556	-0.0745509	0.324729	-0.0385046		uncharacterized loc101217269	XP_002285165
Ach_contig24444	-0.736179	-0.585418	-0.478746	0.12586	-0.351937	-0.0857601	-0.674584	0.0126959	-0.161355	-0.405724	0.42044	-0.214979	0.937851	0.511979	0.539286	-0.124816	-0.663995	0.290963	-0.273006	0.113712	-0.0360521		r2r3-myb transcription	ABH02929
Ach_contig15251	-0.675753	-0.455567	-0.361812	0.216074	-0.156131	-0.251535	-0.789405	0.069968	-0.309424	-0.535727	0.428167	-0.246504	0.93643	0.51769	0.506193	-0.170515	-0.691485	0.298104	-0.283652	-0.0320099	-0.146736		-	-
Ach_contig15252	-0.721206	-0.540411	-0.585111	0.00969231	-0.423977	-0.0682223	-0.68304	-0.110397	-0.256805	-0.502018	0.511854	-0.0536974	0.936375	0.580144	0.692856	0.0330076	-0.53571	0.210223	-0.255295	0.113713	-0.0220501		-	-
Ach_contig1511	-0.800082	-0.774363	-0.548058	-0.027233	-0.535076	0.13434	-0.56026	0.0917901	-0.0495704	-0.238368	0.420775	-0.194549	0.932455	0.507071	0.557053	-0.0882226	-0.646552	0.256518	-0.236898	0.1675	0.0471018		uncharacterized loc101218020	XP_002532150
Ach_contig6086	-0.785009	-0.496178	-0.421159	-0.040493	-0.428558	-0.194259	-0.716268	-0.0542657	-0.154956	-0.45635	0.300474	-0.196837	0.931475	0.716616	0.656493	0.107251	-0.520714	0.438634	-0.0318411	0.258583	-0.111893		solanum demissum clone 15 6 tas3-like trans-acting sirna complete sequence	FJ804745
Ach_contig36685	-0.716576	-0.528757	-0.598141	-0.0167531	-0.447667	-0.0923453	-0.713146	-0.15621	-0.233202	-0.535649	0.498045	-0.0204764	0.929525	0.617055	0.725141	0.092972	-0.486695	0.21079	-0.214053	0.181272	0.00638664		gata transcription factor 22-like	XP_002282173
Ach_contig12769	-0.922307	-0.713936	-0.417809	-0.00779248	-0.525816	-0.106797	-0.721295	0.0839536	0.0749284	-0.324613	0.220534	-0.332542	0.927126	0.706436	0.582086	0.0430029	-0.630935	0.486601	-0.0225254	0.395553	-0.0165966		isoflavone 2 -hydroxylase-like	XP_002283222
Ach_contig12092	-0.89691	-0.783757	-0.41319	0.132922	-0.460577	-0.0202041	-0.676796	0.212681	0.109267	-0.244889	0.282456	-0.387761	0.926332	0.546172	0.463337	-0.134808	-0.742479	0.404525	-0.186932	0.285176	0.122524		PREDICTED: uncharacterized protein LOC101247394	XP_004233378
Ach_contig1345	-0.860965	-0.719235	-0.433284	0.0207819	-0.515969	0.0111719	-0.635818	0.158275	0.0648295	-0.253214	0.287935	-0.280768	0.924759	0.594682	0.540655	-0.00564345	-0.612125	0.381098	-0.107713	0.290663	0.0545654		dna-binding storekeeper	XP_004310045
Ach_contig32044	-0.819161	-0.571383	-0.408368	0.13135	-0.367938	-0.254422	-0.829633	-0.00298028	-0.0462916	-0.480153	0.287279	-0.294968	0.923198	0.661575	0.563011	-0.0199957	-0.651544	0.424392	-0.105117	0.351831	0.0431954		was wasl-interacting protein family member isoform 1	XP_002281465
Ach_contig17883	-0.788303	-0.769876	-0.594867	0.0745395	-0.465212	0.0576454	-0.645749	0.0476608	-0.0783425	-0.359336	0.488291	-0.169297	0.921834	0.475542	0.567335	-0.129108	-0.678709	0.185864	-0.323771	0.166295	0.11958		PREDICTED: uncharacterized protein LOC100258992	XP_002283133
Ach_contig26214	-0.781424	-0.763805	-0.619627	-0.0262134	-0.557602	0.160059	-0.548116	0.0538481	-0.0608006	-0.291042	0.490111	-0.0990559	0.920382	0.494882	0.614338	-0.0352753	-0.582716	0.164257	-0.278727	0.174749	-0.00288328		btb poz and taz domain-containing protein 1-like	EOY22319
Ach_contig26217	-0.797414	-0.747793	-0.648545	-0.100112	-0.606691	0.120722	-0.586161	-0.0231524	-0.0613013	-0.345674	0.479352	-0.0568085	0.919131	0.576537	0.691023	0.0655049	-0.520411	0.189398	-0.211265	0.257565	0.014048		btb poz and taz domain-containing protein 1-like	EOY22319
Ach_contig31808	-0.568981	-0.45415	-0.475035	0.337608	-0.114685	-0.191458	-0.752629	-0.0191814	-0.358627	-0.573909	0.57502	-0.153781	0.917813	0.370946	0.472482	-0.285374	-0.723378	0.119673	-0.471917	-0.0857272	0.150247		pb1_up2 domain-containing protein	XP_002271639
Ach_contig26213	-0.784566	-0.735995	-0.605118	-0.0882541	-0.586827	0.133656	-0.555399	0.0188537	-0.0529329	-0.30048	0.449678	-0.0870149	0.917705	0.557164	0.650081	0.0369686	-0.531561	0.210902	-0.201736	0.229478	-0.0601218		btb poz and taz domain-containing protein 1-like	EOY22319
Ach_contig31811	-0.782833	-0.765197	-0.602481	-0.0529888	-0.586481	0.201216	-0.492321	0.0687605	-0.0308205	-0.222291	0.457938	-0.119409	0.91655	0.489459	0.59475	-0.0375647	-0.578943	0.194162	-0.25862	0.183346	-0.0718706		protein early flowering 3-like	EOY27007
Ach_contig20562	-0.756169	-0.664468	-0.369713	0.0865233	-0.423234	0.089712	-0.506104	0.248987	0.00198816	-0.14358	0.309564	-0.307254	0.916348	0.452301	0.416691	-0.159587	-0.663298	0.33548	-0.195524	0.125356	-0.0871682		udp-glycosyltransferase 85a3 isoform 1	XP_002263989
Ach_contig8390	-0.894365	-0.530556	-0.256986	0.111665	-0.326164	-0.354441	-0.879897	0.120146	-0.00597835	-0.46266	0.151716	-0.406185	0.91549	0.746161	0.544236	0.0463363	-0.63146	0.571979	0.0346498	0.336448	0.0312285		high chlorophyll fluorescence phenotype 173 protein	CBI18357
Ach_contig23990	-0.925995	-0.641917	-0.200356	0.126644	-0.364594	-0.233979	-0.776541	0.261618	0.124074	-0.274554	0.0777964	-0.521129	0.915328	0.677811	0.423723	-0.0623098	-0.71407	0.620071	0.029176	0.338364	0.00183501		ring finger and chy zinc finger domain-containing protein 1-like	EMJ24329
Ach_contig36443	-0.852927	-0.583323	-0.281964	0.0439059	-0.386354	-0.215746	-0.731229	0.190358	0.0049067	-0.357216	0.179717	-0.365345	0.91411	0.692283	0.52251	0.0268469	-0.607542	0.525112	0.0321553	0.329225	-0.0738597		-	-
Ach_contig11521	-0.657095	-0.363308	-0.300622	0.319484	-0.110343	-0.326861	-0.772957	0.0469843	-0.258243	-0.528859	0.361432	-0.293047	0.913929	0.504	0.452696	-0.170716	-0.679467	0.363472	-0.261818	0.0142928	-0.00431097		-	-
Ach_contig32615	-0.845162	-0.637228	-0.381976	0.0782127	-0.40493	-0.113241	-0.729394	0.160125	-0.0133607	-0.336659	0.283278	-0.30668	0.913657	0.591287	0.523779	-0.0392885	-0.642485	0.390129	-0.097881	0.258455	0.0693208		-	-
Ach_contig23946	-0.880543	-0.559914	-0.402383	-0.0632183	-0.496801	-0.248244	-0.791114	-0.0697571	-0.0164333	-0.459909	0.197116	-0.259886	0.912508	0.814334	0.675618	0.185559	-0.513475	0.530693	0.0737061	0.42388	-0.00118834		50s ribosomal protein l4	CAN78612
Ach_contig27137	-0.789098	-0.726322	-0.571874	-0.00770675	-0.494944	0.0970227	-0.620497	0.0672599	-0.0969113	-0.328618	0.472865	-0.129086	0.912242	0.503527	0.602894	-0.0440038	-0.597881	0.177188	-0.279812	0.112512	-0.0105778		uncharacterized loc101220556	XP_002283430
Ach_contig9126	-0.777857	-0.669273	-0.340978	0.317775	-0.233964	-0.117319	-0.731477	0.273566	-0.0419872	-0.329111	0.351805	-0.402053	0.912068	0.416086	0.35112	-0.3075	-0.831179	0.311822	-0.310213	0.116619	0.0640201		btb poz domain-containing protein npy1-like	XP_002285523
Ach_contig26209	-0.754057	-0.671461	-0.638985	0.000361159	-0.494301	0.0166097	-0.650702	-0.062895	-0.144244	-0.454084	0.52023	-0.0475224	0.910312	0.548694	0.68098	0.0209085	-0.54458	0.158737	-0.269014	0.199571	0.0442867		btb poz and taz domain-containing protein 1-like	EOY22321
Ach_contig3772	-0.817495	-0.510209	-0.20793	0.112837	-0.331982	-0.224112	-0.726227	0.196169	0.0251817	-0.311959	0.129373	-0.407987	0.909677	0.661219	0.456412	-0.0133869	-0.613896	0.547213	0.0131607	0.264809	-0.152836		myb-like transcription factor family	EOY30492
Ach_contig26215	-0.760062	-0.794744	-0.601503	0.0614236	-0.522227	0.199911	-0.506733	0.120425	-0.0179448	-0.231462	0.495283	-0.146291	0.909269	0.407204	0.525445	-0.144687	-0.648971	0.133614	-0.34892	0.151955	0.0479763		btb poz and taz domain-containing protein 1-like	EOY22321
Ach_contig26212	-0.593131	-0.520601	-0.710144	-0.00368751	-0.381311	-0.0200268	-0.664117	-0.228624	-0.419342	-0.611759	0.687435	0.122495	0.908252	0.498327	0.746152	0.0127947	-0.489189	0.0120151	-0.393072	-0.0097747	-0.0130335		btb poz and taz domain-containing protein 2-like	CBI14900
Ach_contig20762	-0.823242	-0.640817	-0.579709	-0.149299	-0.561207	-0.0268228	-0.684225	-0.0885026	-0.12776	-0.439021	0.410688	-0.0761774	0.908037	0.688763	0.744823	0.169009	-0.471744	0.289695	-0.115148	0.244195	-0.0848221		nac domain-containing protein 100-like	XP_002283811
Ach_contig8252	-0.745589	-0.678824	-0.590261	-0.100241	-0.54909	0.155199	-0.530486	0.0260989	-0.121675	-0.290706	0.477917	-0.0572848	0.906632	0.5164	0.643507	0.0283317	-0.506125	0.167274	-0.237455	0.110618	-0.0727029		wound-responsive family protein	XP_002304995
Ach_contig35261	-0.682903	-0.476169	-0.415044	-0.0315876	-0.35861	-0.0928474	-0.657422	0.00928571	-0.239904	-0.423325	0.386543	-0.126795	0.90662	0.593618	0.609401	0.0403904	-0.495218	0.293144	-0.147038	0.0403285	-0.124604		oxidative stress isoform 2	CAN69977
Ach_contig16187	-0.807101	-0.673302	-0.611436	-0.235382	-0.637271	0.0568036	-0.615837	-0.10703	-0.103481	-0.384628	0.411097	-0.0292456	0.90493	0.696797	0.769465	0.210977	-0.416453	0.270637	-0.0791151	0.266512	-0.0148455		chaperone protein dnaj chloroplastic-like	XP_002268426
Ach_contig24052	-0.837494	-0.726326	-0.441392	0.016362	-0.484054	0.0913279	-0.578755	0.205103	0.00241235	-0.188064	0.333237	-0.280429	0.904501	0.500401	0.494318	-0.103887	-0.663523	0.304074	-0.186596	0.16682	-0.12976		calcium exchanger	XP_002528100
Ach_contig31235	-0.687884	-0.500251	-0.668179	-0.138006	-0.475093	-0.110612	-0.736667	-0.296222	-0.347387	-0.626194	0.547972	0.0846101	0.90344	0.677078	0.825899	0.181089	-0.417535	0.165667	-0.18615	0.167026	-0.0404815		30s ribosomal protein	EOY23705
Ach_contig27134	-0.746097	-0.68675	-0.708419	-0.185206	-0.606796	0.112686	-0.578957	-0.147426	-0.194697	-0.412587	0.543497	0.0396314	0.901583	0.592631	0.762406	0.113323	-0.46918	0.140204	-0.223797	0.203917	-0.0716075		-	-
Ach_contig34247	-0.653286	-0.661031	-0.356937	0.345591	-0.213802	0.0286355	-0.539308	0.336797	-0.0614469	-0.223981	0.425037	-0.347026	0.901346	0.269654	0.278281	-0.405566	-0.814562	0.213625	-0.417762	0.0104049	-0.0360095		acyl- binding protein 3b	XP_002285196
Ach_contig10867	-0.763752	-0.614219	-0.532026	-0.18365	-0.546306	0.0286177	-0.59572	-0.0339865	-0.15428	-0.362643	0.394335	-0.0724643	0.901122	0.651804	0.702307	0.1404	-0.449724	0.286197	-0.0836075	0.183163	-0.090734		chaperone protein dnaj chloroplastic-like	NP_001241283
Ach_contig1586	-0.662841	-0.679179	-0.699022	-0.0857093	-0.515864	0.151919	-0.552021	-0.0812861	-0.238762	-0.401966	0.613373	0.0530601	0.900943	0.469151	0.682972	-0.00903616	-0.513515	0.0410972	-0.34038	0.0867983	-0.0260396		-	-
Ach_contig22382	-0.841396	-0.610451	-0.478162	-0.132428	-0.56442	-0.0794713	-0.701067	-0.0684876	-0.0156255	-0.383488	0.275953	-0.164563	0.900027	0.739548	0.695407	0.194616	-0.456417	0.408591	-0.00429731	0.332571	0.0389829		protein	CBI31586
Ach_contig25908	-0.805885	-0.61077	-0.426112	-0.0915277	-0.524173	-0.0406995	-0.614805	-0.0105507	-0.0267115	-0.291662	0.243609	-0.22777	0.899455	0.67247	0.593705	0.0773973	-0.532531	0.431813	-0.0209251	0.290926	-0.158824		conserved hypothetical protein	XP_002514883
Ach_contig30076	-0.940915	-0.708907	-0.276409	-0.0168822	-0.538415	-0.053822	-0.622415	0.229545	0.197133	-0.136499	0.0708852	-0.454867	0.898679	0.686023	0.464266	0.0172098	-0.638305	0.594566	0.0732573	0.409979	-0.0763791		Uncharacterized protein isoform 1	EOX91357
Ach_contig25035	-0.902273	-0.681589	-0.212708	0.252721	-0.358918	-0.156284	-0.684519	0.348322	0.22508	-0.187563	0.100043	-0.547812	0.898215	0.556506	0.330735	-0.166945	-0.764147	0.562553	-0.06066	0.380532	0.0381173		nicotinate phosphoribosyltransferase-like	XP_004149696
Ach_contig24590	-0.79615	-0.59095	-0.362101	0.105927	-0.381815	-0.118678	-0.66929	0.0802773	-0.0294087	-0.307187	0.253396	-0.326771	0.896799	0.565713	0.47809	-0.0785031	-0.651355	0.426934	-0.11526	0.218279	0.152374		pectinacetylesterase family protein	EMJ21598
Ach_contig13344	-0.883053	-0.51687	-0.281223	-0.0342411	-0.422942	-0.308838	-0.817642	0.0222897	-0.00412171	-0.432636	0.114194	-0.34205	0.896384	0.818115	0.610943	0.168815	-0.525038	0.603196	0.130839	0.376816	0.0227377		thylakoid lumenal kda chloroplastic-like	XP_002275994
Ach_contig15044	-0.766146	-0.602868	-0.485774	-0.133689	-0.480274	-0.0315978	-0.665277	-0.00670751	-0.160559	-0.394402	0.376903	-0.120814	0.895813	0.647944	0.666728	0.0981237	-0.493285	0.299518	-0.102845	0.153927	-0.122982		thioredoxin-like 1- chloroplastic-like	XP_002284847
Ach_contig26211	-0.803298	-0.819709	-0.642118	-0.101504	-0.63052	0.213064	-0.519627	0.0489242	-0.00150959	-0.240536	0.464913	-0.0915031	0.895127	0.511182	0.627173	0.00114082	-0.557904	0.166949	-0.233826	0.244697	0.0345659		btb poz and taz domain-containing protein 1-like	EOY22319
Ach_contig31397	-0.830302	-0.513031	-0.407614	-0.0363299	-0.426764	-0.270795	-0.802965	-0.104654	-0.109742	-0.514613	0.252782	-0.230367	0.89462	0.779611	0.674229	0.154055	-0.519024	0.479448	-0.00370703	0.307126	-0.036091		dihydrolipoyl dehydrogenase-like	XP_002276853
Ach_contig8832	-0.667092	-0.467305	-0.415295	0.0855043	-0.229884	-0.15388	-0.698855	0.0593349	-0.342038	-0.489721	0.458808	-0.156456	0.893176	0.50561	0.556389	-0.0937497	-0.608167	0.234953	-0.255945	-0.0495994	-0.248338		-	-
Ach_contig6987	-0.690976	-0.491791	-0.648669	-0.124203	-0.500807	-0.125216	-0.708492	-0.300794	-0.26518	-0.597482	0.494998	0.054801	0.892243	0.695398	0.80688	0.197528	-0.404794	0.216604	-0.149124	0.271908	-0.0820593		nac domain ipr003441	EOY12852
Ach_contig1593	-0.647631	-0.461631	-0.679014	-0.166683	-0.475151	-0.0930281	-0.685248	-0.310638	-0.383077	-0.6329	0.572437	0.13752	0.892051	0.666827	0.845938	0.216401	-0.361994	0.141131	-0.190999	0.136823	-0.110093		salicylate o-methyltransferase	AFQ98271
Ach_contig1784	-0.833464	-0.504592	-0.0472016	0.260128	-0.183877	-0.331886	-0.777545	0.357256	0.0627343	-0.272934	0.0311575	-0.592613	0.891999	0.604499	0.29727	-0.162188	-0.747608	0.650125	0.0236935	0.226235	-0.00868319		glutaredoxin	AFK36241
Ach_contig17683	-0.930618	-0.624549	-0.349853	-0.0737771	-0.537085	-0.200048	-0.760353	0.0559319	0.120158	-0.363033	0.124978	-0.323747	0.891436	0.808353	0.629529	0.195302	-0.507999	0.566753	0.117028	0.479671	-0.00980594		PREDICTED: uncharacterized protein LOC100854649	XP_003631984
Ach_contig23408	-0.7027	-0.669989	-0.687555	-0.0702191	-0.484882	0.0520397	-0.637235	-0.111894	-0.243202	-0.482422	0.592189	0.0241	0.890497	0.521535	0.712157	0.0148124	-0.524209	0.0816989	-0.314011	0.114109	0.0320686		60s ribosomal protein l34-like	ADR71242
Ach_contig33637	-0.84129	-0.67835	-0.198619	0.296848	-0.276154	-0.149387	-0.665688	0.377158	0.152881	-0.199505	0.149384	-0.5542	0.890497	0.486128	0.277849	-0.26705	-0.814674	0.512817	-0.152964	0.258046	-0.0311147		-	-
Ach_contig35126	-0.866898	-0.510897	-0.216622	0.0826363	-0.391243	-0.326883	-0.779049	0.107759	0.10372	-0.365633	0.0538019	-0.430331	0.890072	0.769507	0.503295	0.0814216	-0.584133	0.645576	0.137646	0.486076	0.0354622		acyl- n-acyltransferases superfamily protein	EMJ09811
Ach_contig4786	-0.787065	-0.581377	-0.373095	-0.0534607	-0.480907	-0.0199167	-0.566025	0.122679	-0.0346658	-0.261729	0.259586	-0.232307	0.889511	0.624845	0.558613	0.0682236	-0.510948	0.400428	-0.0352607	0.214153	-0.0576042		-	-
Ach_contig11360	-0.804652	-0.586604	-0.597738	-0.183633	-0.56627	-0.0771875	-0.707342	-0.177915	-0.150439	-0.492355	0.406215	-0.0345612	0.889364	0.727778	0.79286	0.227463	-0.418099	0.294609	-0.0730266	0.290698	-0.0399884		sterol regulatory element-binding protein site 2	XP_002269447
Ach_contig5802	-0.800263	-0.645123	-0.479651	0.00572815	-0.493981	-0.0912502	-0.655346	-0.0234188	-0.00255425	-0.373917	0.303169	-0.217263	0.888381	0.642375	0.596615	0.0404256	-0.566635	0.387224	-0.0838194	0.364632	0.0533882		protein scar3-like	EOY28000
Ach_contig5016	-0.770062	-0.518636	-0.342425	0.0273511	-0.383356	-0.117746	-0.63084	0.0516767	-0.103563	-0.309853	0.241822	-0.287374	0.888105	0.600033	0.507219	-0.0241686	-0.595215	0.430628	-0.0754922	0.16768	-0.138296		cytochrome p450	XP_002280472
Ach_contig28580	-0.838474	-0.494152	-0.147769	0.193816	-0.207202	-0.37587	-0.847935	0.219765	-0.0330582	-0.409732	0.114775	-0.492723	0.887235	0.666574	0.419094	-0.08053	-0.702464	0.591332	0.0041067	0.228738	0.00179605		f-box family protein	EOY23105
Ach_contig16578	-0.760629	-0.465228	-0.40422	-0.0644829	-0.446228	-0.233883	-0.724509	-0.103245	-0.10115	-0.469157	0.243244	-0.181944	0.886121	0.752822	0.65411	0.162875	-0.466084	0.453005	0.0452877	0.38117	-0.118566		transcription repressor myb4	EOY04004
Ach_contig12670	-0.648059	-0.506426	-0.649557	-0.190131	-0.499163	0.0270016	-0.585433	-0.218137	-0.355641	-0.493509	0.552635	0.101214	0.885709	0.603263	0.781291	0.151465	-0.391081	0.127248	-0.204056	0.0588679	-0.152499		protein	XP_002283540
Ach_contig17383	-0.740413	-0.51935	-0.471969	0.0556467	-0.40351	-0.173003	-0.714456	-0.109562	-0.112246	-0.460738	0.340041	-0.175488	0.885618	0.616611	0.602275	0.0322597	-0.546517	0.347723	-0.129442	0.27207	0.156036		amino acid permease	XP_004294889
Ach_contig9199	-0.86462	-0.714646	-0.481135	-0.07424	-0.525134	-0.0319555	-0.681748	0.0477103	0.00179567	-0.334529	0.30779	-0.234443	0.884852	0.644477	0.610518	0.0492932	-0.580932	0.365562	-0.103659	0.288228	-0.0817594		-	-
Ach_contig15293	-0.883827	-0.54952	-0.311638	-0.0589913	-0.455316	-0.250701	-0.769788	0.0324601	0.0083043	-0.392303	0.132416	-0.333637	0.884581	0.794124	0.605654	0.143008	-0.538971	0.567797	0.107887	0.389862	-0.0965725		protein	XP_002321718
Ach_contig23690	-0.611677	-0.518153	-0.516145	0.251062	-0.2135	-0.0411679	-0.630006	0.0212164	-0.29476	-0.458792	0.571371	-0.114677	0.883116	0.33529	0.490761	-0.227839	-0.661746	0.0830776	-0.482764	-0.127149	-0.068789		myb transcription factor myb73	XP_004515082
Ach_contig35748	-0.874023	-0.695845	-0.402016	-0.0385601	-0.503551	0.00789395	-0.651954	0.145697	0.0336611	-0.231184	0.248516	-0.294113	0.882594	0.601224	0.533002	0.00352231	-0.60748	0.383543	-0.0778904	0.238433	-0.1085		auxin-repressed kda protein	ABB72822
Ach_contig35260	-0.728045	-0.606433	-0.563458	-0.209586	-0.538956	0.0853512	-0.560478	-0.0566303	-0.203619	-0.350176	0.440497	-0.0236689	0.880284	0.601008	0.702193	0.11946	-0.436194	0.210381	-0.145029	0.0949728	-0.215695		oxidative stress isoform 1	CAN69977
Ach_contig22378	-0.868241	-0.481371	-0.196755	0.0768518	-0.355737	-0.327632	-0.811001	0.122658	0.0733087	-0.36911	0.0544508	-0.422651	0.879835	0.749543	0.500416	0.0792073	-0.574477	0.615538	0.118278	0.402947	-0.118336		-	-
Ach_contig26367	-0.71794	-0.397072	-0.426821	-0.0428662	-0.406902	-0.235448	-0.707078	-0.152309	-0.186546	-0.506714	0.303415	-0.130024	0.879771	0.725829	0.680745	0.167096	-0.44278	0.409711	-0.0184392	0.282997	-0.189436		myb transcription factor	XP_002278222
Ach_contig32289	-0.728303	-0.652953	-0.276047	0.420318	-0.179851	-0.0985011	-0.645613	0.333556	0.0354432	-0.224595	0.299996	-0.488184	0.879375	0.313533	0.216451	-0.436683	-0.893854	0.336419	-0.351072	0.130533	0.063682		protein ndr1-like	XP_003633305
Ach_contig23211	-0.856898	-0.630083	-0.306729	-0.0485835	-0.505904	-0.121649	-0.639318	0.0969516	0.107401	-0.252518	0.113504	-0.362331	0.879341	0.723056	0.527828	0.0856635	-0.555968	0.57324	0.075526	0.3975	-0.0334285		probable receptor protein kinase tmk1-like	EOY03092
Ach_contig16301	-0.606867	-0.70166	-0.658542	0.155107	-0.35638	0.208489	-0.507085	0.0532233	-0.238276	-0.320584	0.671485	-0.0380795	0.878841	0.235085	0.492764	-0.284529	-0.682617	-0.0606237	-0.56672	-0.104307	-0.0317856		Uncharacterized protein TCM_027501	EOY26099
Ach_contig29574	-0.768922	-0.517527	-0.276606	0.0691685	-0.352316	-0.114984	-0.648748	0.138277	-0.0454892	-0.279108	0.213629	-0.324715	0.877327	0.584747	0.472478	-0.0216642	-0.577141	0.441243	-0.0755617	0.117243	0.0930233		-	-
Ach_contig3773	-0.905819	-0.704757	-0.324461	-0.0768228	-0.548586	-0.0543455	-0.645658	0.181437	0.163539	-0.20845	0.122052	-0.354221	0.877246	0.697363	0.533319	0.0965614	-0.543849	0.522786	0.0827941	0.393041	0.123851		transcription factor myb1r1	EOY30492
Ach_contig21319	-0.731768	-0.727621	-0.749855	-0.202914	-0.654838	0.14762	-0.564616	-0.201305	-0.137661	-0.41282	0.546237	0.0797432	0.876621	0.595487	0.777658	0.147827	-0.425872	0.107248	-0.22202	0.253397	0.11211		methylcrotonoyl- carboxylase beta mitochondrial-like	XP_004136976
Ach_contig19112	-0.698892	-0.634745	-0.585364	0.0218301	-0.423937	0.06684	-0.612812	-0.0292128	-0.20813	-0.366958	0.514573	-0.0864361	0.875442	0.447997	0.575337	-0.10288	-0.612436	0.113895	-0.330075	0.0628001	-0.063057		pentatricopeptide repeat-containing protein	EOY28704
Ach_contig16889	-0.883672	-0.82139	-0.377532	-0.036035	-0.57531	0.160562	-0.504221	0.282914	0.19543	-0.0442686	0.197469	-0.359566	0.875249	0.525222	0.436376	-0.0665396	-0.632536	0.400511	-0.0778397	0.271559	0.034783		stem-specific protein tsjt1-like	EOY28292
Ach_contig34075	-0.712744	-0.750345	-0.637233	0.167626	-0.400923	0.100887	-0.607328	0.0408806	-0.119122	-0.365857	0.580119	-0.118414	0.874276	0.343866	0.518216	-0.213348	-0.696122	0.0537844	-0.463796	0.0769258	0.218795		wd40 yvtn repeat-like-containing isoform 1	XP_002277060
Ach_contig18622	-0.59944	-0.430128	-0.40357	0.295787	-0.151129	-0.289196	-0.730598	0.00782423	-0.256547	-0.593264	0.448841	-0.186493	0.87427	0.49133	0.492328	-0.148841	-0.641665	0.252938	-0.289485	0.125875	-0.0290458		60s ribosomal protein l37a-like	EMJ10963
Ach_contig4244	-0.805789	-0.582504	-0.379256	-0.183828	-0.538423	-0.0429129	-0.611027	0.0584811	-0.0154583	-0.27988	0.204989	-0.197674	0.872036	0.707158	0.620271	0.174901	-0.437608	0.437792	0.077444	0.307027	-0.202371		erecta	XP_002309461
Ach_contig36053	-0.77345	-0.708035	-0.713842	-0.272921	-0.689895	0.11382	-0.574179	-0.223414	-0.112836	-0.397593	0.468845	0.0504137	0.87188	0.668443	0.801611	0.216427	-0.393798	0.19239	-0.12761	0.300383	0.0291141		rnase e g-like protein	XP_002267175
Ach_contig21007	-0.704389	-0.466258	-0.371551	0.0373427	-0.367476	-0.128166	-0.60914	0.018578	-0.149025	-0.369616	0.299311	-0.213104	0.871371	0.60202	0.539008	0.00412405	-0.547971	0.368186	-0.0986679	0.187278	-0.251791		flavonol synthase flavanone 3-hydroxylase-like	XP_004242169
Ach_contig12524	-0.841408	-0.564609	-0.327433	-0.124345	-0.514206	-0.118003	-0.647656	0.0616266	0.0223809	-0.299874	0.144956	-0.268186	0.871274	0.751627	0.598473	0.173947	-0.467345	0.510008	0.108492	0.34158	-0.15489		-	-
Ach_contig30057	-0.699295	-0.479276	-0.622356	-0.205378	-0.516217	-0.104358	-0.700521	-0.318678	-0.298984	-0.565985	0.457276	0.0634666	0.87037	0.719096	0.819856	0.241782	-0.366059	0.231011	-0.0890577	0.203329	-0.0224269		hydrolase-like protein	XP_002266564
Ach_contig27043	-0.878304	-0.687758	-0.412098	-0.0786641	-0.59939	-0.0689301	-0.624506	0.0140059	0.160179	-0.262823	0.15158	-0.29754	0.870057	0.729554	0.580718	0.129245	-0.526674	0.515416	0.0582698	0.500412	0.0417151		mannose-6-phosphate isomerase	EOY04177
Ach_contig38748	-0.770296	-0.392205	-0.438651	-0.17107	-0.444035	-0.30429	-0.803205	-0.229712	-0.231359	-0.598616	0.281282	-0.0890677	0.869718	0.844767	0.788271	0.309893	-0.36345	0.443814	0.0776764	0.285902	-0.0511583		50s ribosomal protein l9	NP_001237307
Ach_contig18301	-0.712655	-0.752109	-0.686015	-0.0139335	-0.521339	0.174947	-0.525045	-0.021968	-0.125471	-0.331653	0.576446	-0.0399282	0.869683	0.422925	0.615016	-0.0872121	-0.589732	0.0664212	-0.382425	0.127696	0.021008		uncharacterized loc101205592	XP_002285533
Ach_contig1009	-0.744607	-0.551194	-0.34568	0.0473305	-0.400492	-0.116657	-0.636388	0.147713	0.000363775	-0.323013	0.251657	-0.250534	0.868901	0.593285	0.510382	0.0176739	-0.538783	0.388206	-0.0300686	0.331326	-0.069182		ribonuclease p protein subunit p38-related protein	XP_004246203
Ach_contig30171	-0.838218	-0.807701	-0.42817	-0.0489548	-0.596367	0.20441	-0.447672	0.256299	0.173487	-0.0526987	0.253726	-0.285036	0.868765	0.499903	0.463619	-0.0449867	-0.585981	0.338714	-0.106499	0.275958	0.0193239		cbs domain-containing protein cbsx6-like	XP_002279210
Ach_contig19683	-0.679204	-0.481812	-0.637984	-0.163779	-0.50451	-0.160639	-0.716839	-0.316791	-0.265182	-0.631354	0.475005	0.0764252	0.86762	0.734363	0.829995	0.259474	-0.356368	0.237363	-0.0938126	0.315709	-0.0722158		PREDICTED: uncharacterized protein LOC100261914	XP_002270926
Ach_contig5014	-0.890976	-0.631104	-0.32367	0.0792829	-0.45985	-0.17955	-0.705622	0.124541	0.14091	-0.294903	0.133439	-0.392011	0.866624	0.669831	0.491498	0.0210735	-0.621613	0.525708	0.0287568	0.462102	0.1081		cytochrome p450	XP_002280472
Ach_contig12892	-0.899045	-0.626549	-0.211877	0.0587624	-0.448401	-0.106642	-0.602864	0.262537	0.184586	-0.138111	0.0419892	-0.477115	0.866135	0.632585	0.40404	-0.018291	-0.633301	0.601428	0.0639233	0.367231	-0.183459		aldehyde dehydrogenase family 3 member f1-like	XP_004232451
Ach_contig37701	-0.903517	-0.715648	-0.40957	-0.179113	-0.647106	0.0236216	-0.582325	0.0820291	0.146472	-0.1923	0.151001	-0.26935	0.865827	0.727297	0.601828	0.170301	-0.488428	0.485833	0.0891495	0.435183	-0.138813		polyadenylate-binding protein 2-like	XP_004252758
Ach_contig8384	-0.590593	-0.601584	-0.551865	0.276948	-0.213085	-0.0152778	-0.64496	0.0512676	-0.265954	-0.447582	0.60758	-0.129829	0.865559	0.28595	0.445206	-0.326624	-0.739624	0.0211174	-0.513235	-0.0395204	0.0763906		-	-
Ach_contig23138	-0.871911	-0.579905	-0.187356	-0.0119491	-0.424914	-0.179844	-0.659386	0.194184	0.110992	-0.203027	0.0226904	-0.462199	0.864462	0.702604	0.443009	0.0272372	-0.602154	0.640911	0.13083	0.35885	-0.141695		transcription factor bhlh63-like	EOX98000
Ach_contig12217	-0.914479	-0.605347	-0.208426	0.0732785	-0.429143	-0.291918	-0.766157	0.171563	0.202073	-0.309775	0.0134215	-0.484537	0.863649	0.766759	0.470266	0.0646541	-0.617116	0.667707	0.150347	0.549964	0.00782013		hmg-y-related protein a-like	BAA11766
Ach_contig27307	-0.647968	-0.375505	-0.260123	0.225429	-0.139996	-0.334318	-0.819221	0.0617834	-0.200247	-0.503337	0.294961	-0.291602	0.863585	0.541837	0.44855	-0.11281	-0.624243	0.369117	-0.147499	0.109482	0.179124		-	-
Ach_contig32045	-0.745099	-0.597344	-0.643387	-0.115486	-0.511959	-0.0435133	-0.702785	-0.209986	-0.193097	-0.4995	0.479512	-0.00304781	0.863437	0.612416	0.741435	0.127297	-0.462764	0.190395	-0.194483	0.21334	0.0934964		-	-
Ach_contig27378	-0.901573	-0.510487	-0.222619	-0.093162	-0.473259	-0.295821	-0.755941	0.057795	0.0796453	-0.346791	0.0107721	-0.385678	0.863044	0.856026	0.582307	0.213794	-0.490999	0.677804	0.241996	0.476555	-0.0919838		gtpase activating	XP_003633913
Ach_contig3771	-0.741278	-0.726665	-0.712328	-0.144475	-0.627904	0.146526	-0.544751	-0.167351	-0.0920538	-0.366673	0.505956	0.0203985	0.862827	0.558667	0.714862	0.0936292	-0.469803	0.135218	-0.246734	0.251007	-0.0482215		-	-
Ach_contig23047	-0.637866	-0.46488	-0.416136	0.0798354	-0.297012	-0.0925283	-0.636057	0.0311055	-0.21258	-0.415874	0.406753	-0.118804	0.862748	0.485246	0.542154	-0.0242009	-0.506331	0.231378	-0.204577	0.0315075	0.0722831		div and rad interacting factor 1	XP_004246247
Ach_contig1761	-0.85909	-0.467476	-0.0358153	0.235137	-0.208993	-0.405775	-0.832085	0.307155	0.123683	-0.3298	-0.0209871	-0.578058	0.862051	0.683252	0.347553	-0.0480851	-0.668285	0.687466	0.0982374	0.329099	0.0197067		-	-
Ach_contig29034	-0.748483	-0.441241	-0.229825	0.141007	-0.232232	-0.32127	-0.82436	0.116763	-0.0868922	-0.431432	0.186884	-0.34946	0.861848	0.622475	0.46241	-0.0376887	-0.615878	0.469301	-0.0147937	0.253113	-0.0729928		protein bem46-like	XP_002280213
Ach_contig7445	-0.622712	-0.566819	-0.712324	-0.103868	-0.453395	0.0534874	-0.647732	-0.213206	-0.344795	-0.530168	0.642049	0.129984	0.861814	0.498385	0.748665	0.0638523	-0.442831	-0.000324519	-0.344215	0.0253731	-0.0217526		syntaxin family protein	XP_002271381
Ach_contig20432	-0.818049	-0.653008	-0.505461	-0.232631	-0.627627	0.072517	-0.557572	-0.0262715	-0.0122089	-0.259808	0.289993	-0.117566	0.861776	0.673188	0.682297	0.191879	-0.413396	0.346736	-0.0033954	0.274511	-0.0409152		uncharacterized lipoprotein syc1174_c-like	EOY00932
Ach_contig14615	-0.665402	-0.645182	-0.669327	-0.130001	-0.581257	0.194504	-0.4542	-0.0789467	-0.151749	-0.314122	0.533852	0.0564492	0.861693	0.487863	0.675009	0.0682308	-0.434548	0.0841394	-0.256684	0.16731	-0.152658		udp-glycosyltransferase 74f2-like	XP_002273866
Ach_contig19880	-0.688216	-0.621121	-0.670768	-0.235429	-0.562218	0.0714043	-0.598428	-0.17735	-0.257108	-0.45601	0.530549	0.0833324	0.861653	0.611131	0.774631	0.160239	-0.400451	0.121537	-0.174648	0.155218	-0.0367096		-	-
Ach_contig23532	-0.861775	-0.551653	-0.468174	-0.208287	-0.578483	-0.17343	-0.751224	-0.135629	-0.0309446	-0.445541	0.223208	-0.144436	0.861272	0.825816	0.753509	0.297528	-0.396313	0.455608	0.115083	0.445175	-0.0673833		set domain-containing protein	XP_002320530
Ach_contig37912	-0.7478	-0.499868	-0.311096	0.216363	-0.249699	-0.245715	-0.746816	0.0608563	-0.0854265	-0.411011	0.254625	-0.350418	0.860499	0.556729	0.437966	-0.131014	-0.692057	0.412303	-0.165502	0.198469	-0.184532		chaperone protein 1-like	AAC83688
Ach_contig16085	-0.731727	-0.443592	-0.529697	-0.240547	-0.54098	-0.190143	-0.714823	-0.282884	-0.190599	-0.553702	0.326862	0.00219785	0.859466	0.820247	0.822395	0.347349	-0.302908	0.377474	0.0640449	0.356512	-0.0628057		caax amino terminal protease family protein	XP_004303139
Ach_contig9033	-0.818814	-0.567663	-0.254755	0.298663	-0.27578	-0.279784	-0.752217	0.215491	0.10773	-0.362148	0.17336	-0.450514	0.859228	0.567287	0.383869	-0.132425	-0.715828	0.487496	-0.0894166	0.395099	0.0644682		probable caffeoyl- o-methyltransferase at4g26220-like	CBI27950
Ach_contig26163	-0.83886	-0.623419	-0.250889	0.0830107	-0.397454	-0.109787	-0.667485	0.211366	0.126415	-0.209895	0.126313	-0.423371	0.85913	0.586557	0.410798	-0.0586698	-0.631535	0.495776	-0.0365842	0.269939	0.10877		hypothetical protein ZEAMMB73_951764	AFW84296
Ach_contig26140	-0.651165	-0.507322	-0.485474	0.0501353	-0.314234	-0.141155	-0.692784	-0.10064	-0.288574	-0.515303	0.453363	-0.111425	0.858482	0.561464	0.600179	-0.0262377	-0.565723	0.238104	-0.23677	0.06123	0.0238883		upstream activation factor subunit uaf30	XP_002275854
Ach_contig16556	-0.72972	-0.714171	-0.687848	-0.238612	-0.658837	0.190319	-0.501269	-0.122412	-0.110575	-0.323203	0.490966	0.0485699	0.858448	0.577305	0.734149	0.142202	-0.407782	0.127558	-0.173772	0.22401	0.0373118		-	-
Ach_contig20329	-0.507026	-0.479175	-0.57087	0.0578558	-0.279817	0.0415014	-0.539805	-0.102429	-0.408665	-0.427653	0.603845	0.00828341	0.858252	0.349225	0.541717	-0.177071	-0.573973	0.0279475	-0.414225	-0.124858	-0.103049		upf0301 protein cpha266_0885-like isoform 1	XP_002284130
Ach_contig16188	-0.737014	-0.735051	-0.587984	-0.0829294	-0.561896	0.229361	-0.469671	0.0984578	-0.045478	-0.209332	0.469408	-0.0715603	0.858239	0.441804	0.581297	-0.0202419	-0.518358	0.118007	-0.258871	0.131483	-0.0231729		-	-
Ach_contig27171	-0.778164	-0.684817	-0.664962	-0.124844	-0.572294	0.0167302	-0.666108	-0.192702	-0.113704	-0.446362	0.464079	-0.0332297	0.857698	0.61633	0.725716	0.105029	-0.492036	0.190904	-0.201703	0.260906	0.138897		carbonic anhydrase	1707317A
Ach_contig15280	-0.846081	-0.549765	-0.282728	-0.0431097	-0.474402	-0.132522	-0.606223	0.0938488	0.0452337	-0.244006	0.10608	-0.34622	0.857672	0.700938	0.520401	0.0947068	-0.53226	0.557202	0.0929866	0.332583	-0.0691005		myb transcription factor	XP_002319734
Ach_contig10406	-0.745179	-0.298916	-0.318623	-0.0427291	-0.305036	-0.404392	-0.840007	-0.136734	-0.249395	-0.606693	0.22671	-0.170093	0.856688	0.799484	0.691946	0.232235	-0.413475	0.48158	0.0821744	0.238129	-0.193758		translation initiation factor if-3	XP_002325123
Ach_contig33729	-0.781986	-0.832197	-0.450675	0.0394557	-0.494947	0.249571	-0.455755	0.302616	0.0946676	-0.0615207	0.358841	-0.278121	0.856397	0.36159	0.397039	-0.198315	-0.671871	0.210265	-0.28533	0.0966191	-0.000140427		ring finger and chy zinc finger domain-containing protein 1-like	XP_002268193
Ach_contig10152	-0.728477	-0.613537	-0.640941	-0.166642	-0.591472	0.0290471	-0.59145	-0.15408	-0.106711	-0.443815	0.453511	0.0399713	0.856276	0.641059	0.758771	0.20598	-0.368876	0.183918	-0.125244	0.300947	-0.00855784		transcription initiation factor tfiid subunit 6-like	XP_002264290
Ach_contig31236	-0.584565	-0.452992	-0.677289	-0.180072	-0.48147	-0.0620782	-0.625344	-0.368507	-0.364591	-0.59991	0.557116	0.1521	0.856196	0.642553	0.814271	0.201916	-0.335177	0.130178	-0.197942	0.133159	0.0182456		chloroplast-specific ribosomal protein	NP_001233834
Ach_contig33582	-0.897942	-0.583366	-0.266638	-0.135957	-0.565275	-0.156705	-0.650778	0.104736	0.178796	-0.2453	0.0223477	-0.344274	0.855716	0.810389	0.578416	0.235104	-0.440622	0.628699	0.228256	0.513202	-0.0906737		homeobox-leucine zipper protein protodermal factor 2	XP_002266688
Ach_contig27519	-0.607362	-0.516081	-0.196685	0.45034	-0.0734288	-0.0648558	-0.574952	0.370834	-0.069339	-0.183132	0.314891	-0.44044	0.855397	0.215338	0.153515	-0.469979	-0.83045	0.267731	-0.385754	-0.0890908	0.0942354		-	-
Ach_contig9238	-0.743891	-0.524481	-0.326624	0.223992	-0.230531	-0.219252	-0.752521	0.203218	-0.075291	-0.426893	0.326382	-0.300037	0.854968	0.495232	0.452389	-0.116469	-0.650396	0.321273	-0.189675	0.190504	-0.0275716		homeobox-leucine zipper protein hox3-like	XP_002280649
Ach_contig19877	-0.749841	-0.719285	-0.672151	-0.293854	-0.66676	0.212706	-0.501706	-0.0956777	-0.13305	-0.293386	0.478662	0.0414155	0.854922	0.584769	0.740678	0.157539	-0.406941	0.141455	-0.158115	0.182198	-0.139147		-	-
Ach_contig26216	-0.514347	-0.483742	-0.79113	-0.0841205	-0.418032	0.0172448	-0.597032	-0.370351	-0.477675	-0.645971	0.742025	0.243897	0.854133	0.490344	0.800634	0.0743513	-0.399492	-0.0648045	-0.410374	-0.00295053	-0.0506956		-	-
Ach_contig12043	-0.691462	-0.266245	-0.19125	0.173504	-0.0992583	-0.464623	-0.908543	0.00299422	-0.267879	-0.577402	0.217505	-0.30932	0.853368	0.644314	0.502699	-0.00699455	-0.573139	0.464825	-0.0472237	0.071359	-0.0116945		phosphatidylinositol-glycan biosynthesis class x	EMJ10558
Ach_contig19100	-0.580834	-0.369233	-0.446732	0.114925	-0.21796	-0.206085	-0.694477	-0.0757233	-0.313088	-0.554823	0.466208	-0.07313	0.853303	0.497945	0.584263	-0.0278829	-0.503693	0.207947	-0.260738	0.036068	-0.17774		f-box protein at5g52880-like	XP_002275544
Ach_contig38916	-0.861746	-0.518937	-0.327744	-0.191204	-0.539925	-0.237501	-0.742081	-0.0492813	0.0462955	-0.392045	0.0914764	-0.254097	0.852929	0.866826	0.676915	0.298353	-0.397115	0.589312	0.213393	0.48322	-0.0908523		non-symbiotic hemoglobin 2	Q93Y92
Ach_contig16717	-0.433833	-0.220458	-0.44581	0.185079	-0.050167	-0.277496	-0.738773	-0.158736	-0.573941	-0.695926	0.595496	0.0217662	0.852861	0.431684	0.5803	-0.0949711	-0.505507	0.0849115	-0.375342	-0.202579	-0.0444874		protein	EMJ08309
Ach_contig1124	-0.826423	-0.635314	-0.594808	-0.312744	-0.683432	-0.0204813	-0.646955	-0.17487	-0.048374	-0.424562	0.329988	-0.0109445	0.852854	0.795603	0.822571	0.348438	-0.32257	0.33464	0.0603515	0.423652	0.00172988		af325034_1 at5g02160	XP_002269159
Ach_contig30101	-0.743083	-0.553659	-0.546592	-0.161096	-0.533994	-0.0866006	-0.632366	-0.140567	-0.11571	-0.470006	0.36764	-0.0365208	0.852823	0.70337	0.743308	0.223386	-0.376831	0.306593	-0.0404339	0.316759	-0.0779271		transcription factor bhlh48-like	XP_002526754
Ach_contig26350	-0.839913	-0.650449	-0.470024	-0.182957	-0.606205	-0.0695196	-0.662997	-0.0985497	0.0464778	-0.336454	0.215631	-0.19865	0.85276	0.75915	0.666599	0.190193	-0.464349	0.447779	0.0492121	0.431697	0.0435398		oxidoreductase electron carrier	XP_002324523
Ach_contig26132	-0.699656	-0.716773	-0.757229	-0.296441	-0.679142	0.228869	-0.482663	-0.188512	-0.184603	-0.358312	0.564961	0.130167	0.851407	0.570824	0.78961	0.173016	-0.374753	0.0674166	-0.220495	0.175331	-0.0437299		selenocysteine methyltransferase	XP_002524742
Ach_contig1176	-0.817366	-0.473951	-0.136152	0.239941	-0.220716	-0.399757	-0.802652	0.178122	0.063499	-0.379298	0.0487086	-0.516863	0.851362	0.655441	0.37063	-0.0896584	-0.695711	0.628026	0.0404651	0.375289	-0.0741988		-	-
Ach_contig10020	-0.712576	-0.461427	-0.362538	-0.0748456	-0.429326	-0.079806	-0.610906	-0.00990924	-0.115768	-0.298014	0.246749	-0.191494	0.851151	0.616156	0.556157	0.0747407	-0.48112	0.386276	-0.0172492	0.207605	-0.139086		peptide chain release factor 2-like	XP_002274658
Ach_contig21298	-0.717695	-0.466876	-0.435868	-0.0402597	-0.356609	-0.221259	-0.739872	-0.131492	-0.246678	-0.509115	0.335144	-0.156601	0.851073	0.660412	0.627148	0.0616658	-0.530225	0.350619	-0.0813035	0.186157	-0.0687106		zinc finger protein constans-like 16	XP_002282578
Ach_contig23252	-0.635608	-0.565041	-0.657473	-0.211747	-0.572953	0.0593045	-0.526188	-0.25873	-0.22955	-0.433751	0.48585	0.0848436	0.850777	0.620662	0.750013	0.172157	-0.37327	0.174288	-0.148569	0.221995	-0.112894		urease accessory	XP_004231046
Ach_contig6781	-0.883804	-0.748043	-0.265359	0.0396831	-0.485316	-0.0542257	-0.618516	0.304556	0.244211	-0.147848	0.0913029	-0.444941	0.850477	0.613047	0.406639	-0.0350806	-0.637835	0.526338	0.0463585	0.443927	0.0618619		abc transporter g family member 8-like	XP_002329680
Ach_contig28189	-0.559893	-0.310869	-0.531808	0.0620828	-0.217619	-0.255838	-0.758563	-0.25728	-0.48512	-0.700583	0.559592	0.0324197	0.850076	0.568206	0.700697	0.0481845	-0.467433	0.148349	-0.292403	-0.043251	-0.079841		shikimate kinase-like protein	EMJ10421
Ach_contig30241	-0.588788	-0.403261	-0.399059	0.333614	-0.100774	-0.226149	-0.731373	0.062254	-0.277051	-0.536211	0.488021	-0.171003	0.849799	0.367839	0.451385	-0.202171	-0.642008	0.162915	-0.379204	-0.0288904	0.0644744		probable protein phosphatase 2c 60-like	EOY29323
Ach_contig23891	-0.759348	-0.306189	-0.177341	0.135111	-0.192866	-0.489369	-0.877847	-0.00794465	-0.131126	-0.561905	0.121726	-0.346868	0.848834	0.748569	0.535652	0.0987764	-0.519855	0.574733	0.0629886	0.233201	0.0244486		aspartyl aminopeptidase	XP_002266672
Ach_contig33850	-0.657285	-0.773905	-0.55256	0.205455	-0.386344	0.240064	-0.425035	0.162373	-0.0395378	-0.159379	0.516828	-0.198109	0.848511	0.222547	0.366142	-0.343093	-0.736438	0.0675122	-0.504116	-0.019174	0.0782481		protein-tyrosine kinase 2-beta-like	EOX97554
Ach_contig29811	-0.833787	-0.569293	-0.339223	0.067254	-0.404017	-0.259021	-0.777855	0.0449916	0.0748879	-0.43785	0.181426	-0.300424	0.847902	0.701732	0.561878	0.110789	-0.523237	0.484349	0.00546287	0.401025	0.144143		methylglutaconyl- mitochondrial-like	XP_004245810
Ach_contig3575	-0.782109	-0.375634	-0.177676	0.0154523	-0.288277	-0.355224	-0.777014	0.0849606	-0.0820655	-0.414012	0.0949063	-0.347985	0.846762	0.727483	0.522585	0.113662	-0.501014	0.581584	0.128173	0.265069	-0.0177683		anthranilate synthase component i- chloroplastic-like	AFL91701
Ach_contig7944	-0.900705	-0.469938	-0.152486	-0.0421402	-0.397227	-0.367511	-0.81796	0.103746	0.0910499	-0.365889	-0.0260357	-0.435919	0.845617	0.84274	0.543002	0.193832	-0.501712	0.705307	0.245389	0.444075	-0.0236764		magnesium-chelatase subunit chloroplastic-like	XP_002513534
Ach_contig26210	-0.6627	-0.752083	-0.717136	-0.0347796	-0.551956	0.278095	-0.446213	-0.0279683	-0.117397	-0.281088	0.607307	0.0417761	0.845398	0.361805	0.610805	-0.0603702	-0.516666	-0.0203499	-0.410981	0.070016	0.0713692		btb poz and taz domain-containing protein 1-like	EOY22321
Ach_contig8726	-0.676003	-0.693382	-0.756976	-0.171179	-0.635377	0.14435	-0.531091	-0.239699	-0.121413	-0.414261	0.553849	0.101083	0.845301	0.55448	0.752942	0.129454	-0.403477	0.0781381	-0.249624	0.273667	0.189251		-	-
Ach_contig10831	-0.860454	-0.777053	-0.303515	0.00209429	-0.52701	0.098855	-0.528587	0.321892	0.241084	-0.0465805	0.140192	-0.397276	0.845291	0.526205	0.391674	-0.0592618	-0.61281	0.437701	-0.0362766	0.309054	0.124977		tonoplast intrinsic protein	AGD98716
Ach_contig994	-0.655221	-0.573106	-0.634165	-0.211951	-0.505997	0.0561085	-0.565354	-0.186074	-0.308648	-0.443049	0.521942	0.0611954	0.84515	0.575174	0.735137	0.11386	-0.416117	0.132294	-0.198206	0.0608885	-0.000266258		hypothetical protein PRUPE_ppa015169mg	EMJ07408
Ach_contig28592	-0.73671	-0.777105	-0.661192	-0.217752	-0.623693	0.258395	-0.482939	-0.0415423	-0.113749	-0.242136	0.495281	-0.0104499	0.844862	0.494809	0.655538	0.0344694	-0.491093	0.106058	-0.248851	0.104516	-0.0181549		casein kinase i isoform delta-like	XP_002281345
Ach_contig37933	-0.69068	-0.707347	-0.732742	-0.128209	-0.56926	0.202351	-0.530613	-0.146903	-0.191714	-0.36188	0.591457	0.0673015	0.844819	0.457334	0.690618	0.0210849	-0.482913	0.0108264	-0.34629	0.0758225	0.107193		beta-galactosidase 2-like	ADV41669
Ach_contig10190	-0.650987	-0.402305	-0.527858	-0.156971	-0.428088	-0.158234	-0.679115	-0.272782	-0.311979	-0.560069	0.418474	0.020261	0.844767	0.69327	0.763406	0.222884	-0.347719	0.27476	-0.0899057	0.116049	0.0981532		-	-
Ach_contig21006	-0.524773	-0.544842	-0.729073	0.108125	-0.305561	-0.0142676	-0.656899	-0.255793	-0.405354	-0.615269	0.73077	0.108808	0.844684	0.377107	0.656402	-0.113404	-0.552928	-0.0671704	-0.523366	-0.0506064	0.211076		flavonol synthase flavanone 3-hydroxylase-like	XP_004242169
Ach_contig13243	-0.713533	-0.443577	-0.440785	0.0337773	-0.374569	-0.261016	-0.715879	-0.179506	-0.159036	-0.534066	0.310713	-0.165528	0.844428	0.689384	0.631477	0.100266	-0.501689	0.394258	-0.0872654	0.288028	-0.0309458		acyl- -binding protein	NP_001050536
Ach_contig19349	-0.630773	-0.574051	-0.655587	-0.0863971	-0.478671	0.122937	-0.527016	-0.141942	-0.258416	-0.397816	0.576049	0.0557614	0.843141	0.469081	0.676979	0.0228411	-0.460196	0.0503715	-0.342161	0.0163019	-0.121365		nudix hydrolase mitochondrial-like	XP_002263589
Ach_contig30491	-0.704302	-0.559068	-0.129151	0.417151	-0.14422	-0.0984098	-0.58951	0.396881	0.0802347	-0.105929	0.166006	-0.560834	0.842565	0.304533	0.127556	-0.424129	-0.852908	0.42338	-0.262411	0.0736353	0.0296668		PREDICTED: uncharacterized protein HI_0077-like	XP_002279537
Ach_contig21733	-0.827898	-0.715691	-0.568934	-0.312436	-0.723768	0.129755	-0.509477	-0.0473612	0.0408047	-0.25048	0.306434	-0.0648515	0.841735	0.709056	0.733145	0.265008	-0.362108	0.325534	0.0229796	0.383292	-0.088799		protein	XP_002263191
Ach_contig13340	-0.882398	-0.637512	-0.248522	0.138281	-0.372653	-0.22248	-0.768133	0.185806	0.145265	-0.281139	0.0966639	-0.472306	0.841196	0.625095	0.40514	-0.0684841	-0.69273	0.538967	0.00985243	0.406807	0.215625		ent-kaurenoic acid oxidase	XP_003546291
Ach_contig12525	-0.862999	-0.495533	-0.313229	-0.140122	-0.494388	-0.276626	-0.751786	-0.0565443	0.00735933	-0.414185	0.0869453	-0.270221	0.84109	0.848102	0.651476	0.269374	-0.428585	0.592537	0.206043	0.454532	-0.0883322		-	-
Ach_contig4273	-0.80716	-0.688513	-0.262477	0.174419	-0.371612	0.0341756	-0.502297	0.333216	0.125221	-0.0795087	0.176741	-0.443306	0.841064	0.421734	0.298625	-0.215445	-0.715735	0.412356	-0.148553	0.158747	0.0241525		-	-
Ach_contig19879	-0.647369	-0.585307	-0.774941	-0.26091	-0.569571	0.0806577	-0.602058	-0.316012	-0.340891	-0.541527	0.628253	0.203385	0.840981	0.591072	0.853025	0.206307	-0.339867	0.0227792	-0.251446	0.103122	-0.00505769		unknown	AFK33585
Ach_contig37622	-0.603432	-0.399036	-0.191025	0.453566	-0.0483297	-0.262204	-0.655286	0.183097	-0.103429	-0.351486	0.264447	-0.421125	0.840873	0.352354	0.239084	-0.341824	-0.758344	0.37582	-0.301084	0.0193245	0.0943085		phytochrome-interacting factor	XP_002276198
Ach_contig7509	-0.553536	-0.43003	-0.604654	0.139575	-0.212059	-0.199294	-0.78542	-0.240032	-0.42747	-0.702569	0.634457	0.0368937	0.840835	0.468403	0.657982	-0.0536347	-0.534599	0.0467898	-0.419247	-0.0453373	0.234953		Uncharacterized protein TCM_002409	EOX93522
Ach_contig18082	-0.936186	-0.823222	-0.441202	-0.145501	-0.671064	0.11798	-0.544518	0.139004	0.217411	-0.106817	0.17119	-0.311834	0.840681	0.63794	0.542189	0.0755884	-0.558752	0.431855	0.00505725	0.402772	0.0755138		protein longifolia 1-like	XP_002265665
Ach_contig26566	-0.54556	-0.452933	-0.559342	-0.0080941	-0.293812	-0.103032	-0.675064	-0.162423	-0.384942	-0.570572	0.558161	0.0412493	0.840463	0.489613	0.644153	-0.00648409	-0.469472	0.0862328	-0.283895	-0.00154875	0.113826		gb protein	XP_002280648
Ach_contig3366	-0.945617	-0.579274	-0.123915	0.0353623	-0.431537	-0.266547	-0.731328	0.253057	0.239276	-0.214233	-0.0746742	-0.534527	0.839796	0.760916	0.425851	0.0847489	-0.592954	0.71276	0.218396	0.504363	-0.0733603		predicted protein	XP_002313030
Ach_contig29761	-0.728716	-0.512178	-0.26612	0.258358	-0.232867	-0.15722	-0.672102	0.260821	-0.00288764	-0.322687	0.26665	-0.331365	0.839412	0.44898	0.383688	-0.133452	-0.625021	0.331911	-0.177001	0.13964	0.0854405		pre-mrna-splicing factor sf2-like	CBI39508
Ach_contig6702	-0.573969	-0.562331	-0.704367	-0.00596516	-0.374355	0.0546058	-0.63787	-0.178455	-0.361105	-0.53673	0.679089	0.120839	0.838262	0.407462	0.679368	-0.0384357	-0.4929	-0.0687924	-0.434414	-0.0352843	-0.0375678		-	-
Ach_contig7991	-0.771414	-0.361779	-0.315893	-0.149754	-0.409665	-0.365167	-0.793009	-0.127368	-0.13708	-0.556145	0.161279	-0.170976	0.8379	0.870798	0.720453	0.32507	-0.341956	0.53427	0.18512	0.362433	-0.084182		chlororespiratory reduction 7	EMJ16275
Ach_contig23686	-0.711365	-0.503172	-0.637281	-0.309668	-0.581105	-0.0675229	-0.663066	-0.278653	-0.253251	-0.550195	0.447807	0.114631	0.837113	0.748713	0.867363	0.342644	-0.27462	0.215466	-0.0231479	0.2743	-0.108825		triptychon and	XP_002280056
Ach_contig14301	-0.66608	-0.547388	-0.753823	-0.221144	-0.572018	-0.025488	-0.65177	-0.346671	-0.273669	-0.59988	0.57398	0.176574	0.836966	0.660118	0.868085	0.260062	-0.322298	0.0938867	-0.181922	0.269833	-0.00941837		chloroplastic group iib intron splicing facilitator crs2-b	XP_002284030
Ach_contig12790	-0.653525	-0.317894	-0.0447675	0.292868	-0.0500222	-0.344788	-0.698591	0.210703	-0.150966	-0.319803	0.107315	-0.494258	0.836718	0.502376	0.261748	-0.225805	-0.710792	0.549572	-0.0894943	0.00486535	-0.209223		tonoplast intrinsic protein	XP_003632259
Ach_contig15449	-0.615003	-0.375491	-0.495623	0.0292248	-0.2647	-0.189651	-0.708822	-0.181806	-0.403835	-0.591731	0.488668	-0.0221707	0.836125	0.554317	0.655631	0.0498492	-0.475873	0.191286	-0.250741	-0.0456899	-0.0844546		-	-
Ach_contig6985	-0.731254	-0.46356	-0.360094	0.030857	-0.399842	-0.154119	-0.642282	0.00482568	-0.0260572	-0.342873	0.222747	-0.225842	0.836003	0.606646	0.529752	0.05375	-0.50456	0.400563	-0.0277593	0.334296	-0.252766		nac domain ipr003441	XP_002284654
Ach_contig35937	-0.560134	-0.504266	-0.722781	-0.0621119	-0.385886	-0.0318508	-0.660965	-0.271861	-0.42644	-0.646216	0.690024	0.181375	0.835997	0.505843	0.773064	0.085001	-0.41077	-0.0265807	-0.364564	0.00882628	0.078502		hippocampus abundant transcript-like protein 1-like	XP_004249978
Ach_contig25251	-0.578824	-0.366892	-0.595342	-0.0105525	-0.332854	-0.242809	-0.73902	-0.37355	-0.394715	-0.688046	0.516304	0.0498847	0.835537	0.632855	0.736489	0.110248	-0.440659	0.190536	-0.218924	0.159328	-0.0270859		protein mid1-complementing activity 1-like	XP_002272810
Ach_contig11323	-0.666035	-0.611647	-0.759219	-0.265249	-0.63294	0.151713	-0.527939	-0.306441	-0.237997	-0.424675	0.565535	0.159672	0.835362	0.578175	0.812348	0.197143	-0.342502	0.0677765	-0.226145	0.154248	0.0239738		atp-dependent zinc metalloprotease ftsh chloroplastic-like	EMJ14896
Ach_contig38212	-0.755202	-0.673348	-0.502892	-0.246262	-0.602916	0.171542	-0.479014	0.00746546	-0.0766997	-0.180348	0.329429	-0.108252	0.834962	0.581237	0.615194	0.100344	-0.45549	0.27888	-0.0708808	0.154538	-0.0948393		mitochondrial substrate carrier family protein c-like	EOY18550
Ach_contig37928	-0.723684	-0.776696	-0.770149	-0.267463	-0.720006	0.306741	-0.432941	-0.137047	-0.0850722	-0.271162	0.548205	0.108572	0.834622	0.513051	0.7435	0.137729	-0.392724	0.0417102	-0.243281	0.215225	-0.0243189		beta-galactosidase precursor	ADV41669
Ach_contig33137	-0.777551	-0.689162	-0.69431	-0.331093	-0.720676	0.121803	-0.539452	-0.191694	-0.0824675	-0.375345	0.435308	0.0754331	0.834583	0.691879	0.822396	0.299499	-0.319222	0.203982	-0.0518785	0.350979	-0.0191618		protein transparent testa 12-like	XP_002274027
Ach_contig18175	-0.762386	-0.472662	-0.556265	-0.314306	-0.600731	-0.145499	-0.681398	-0.291247	-0.168131	-0.523768	0.319541	0.0214307	0.834498	0.839511	0.855496	0.397043	-0.269271	0.37111	0.0875809	0.37508	-0.1293		heat stress transcription factor c-1	EOY30804
Ach_contig21814	-0.674109	-0.423968	-0.628816	-0.300934	-0.549281	-0.122315	-0.678914	-0.382295	-0.3122	-0.601991	0.443894	0.136716	0.834117	0.773492	0.886525	0.37352	-0.242383	0.239219	-0.026535	0.224699	-0.0378292		uncharacterized loc101218484	XP_002314295
Ach_contig3365	-0.931174	-0.620598	-0.316927	-0.196621	-0.579016	-0.170426	-0.710279	0.0493543	0.125409	-0.301612	0.0603109	-0.318306	0.834064	0.83638	0.634045	0.261114	-0.445207	0.597455	0.216579	0.481955	0.0371155		predicted protein	XP_002313030
Ach_contig22377	-0.846022	-0.498486	-0.267018	-0.0757914	-0.433109	-0.22722	-0.73799	0.0223822	-0.0101887	-0.335788	0.0970972	-0.333267	0.834024	0.753544	0.557567	0.141567	-0.513157	0.555773	0.120414	0.323258	-0.0111265		-	-
Ach_contig7734	-0.75995	-0.58706	-0.549169	-0.314257	-0.614383	0.0344924	-0.581661	-0.132802	-0.12561	-0.365921	0.341705	-0.00579333	0.834012	0.712304	0.760321	0.274637	-0.331242	0.287511	0.00425215	0.252103	-0.260938		solanum lycopersicum chromosome 6 clone complete sequence	AC226020
Ach_contig38786	-0.687188	-0.283362	-0.273258	0.136929	-0.139925	-0.463195	-0.907059	-0.0429838	-0.275747	-0.640868	0.276721	-0.230804	0.833963	0.662573	0.569708	0.05086	-0.533356	0.409276	-0.0592581	0.162877	-0.186843		ycf2	XP_004174028
Ach_contig16113	-0.612414	-0.546401	-0.707189	-0.0912263	-0.422649	-0.00356444	-0.660117	-0.20945	-0.358104	-0.577303	0.641988	0.137721	0.833393	0.500558	0.750892	0.0742663	-0.432482	-0.0031621	-0.318692	0.0721131	-0.00305244		ubiquitin-associated translation elongation factor ef1b protein	XP_002513604
Ach_contig20339	-0.729351	-0.579762	-0.421961	0.209866	-0.339168	-0.0989941	-0.668504	0.0709576	0.00573292	-0.357479	0.346211	-0.251649	0.833225	0.466674	0.464835	-0.100899	-0.621096	0.281334	-0.251039	0.223234	0.182354		-	-
Ach_contig37228	-0.707019	-0.690459	-0.610757	0.00448328	-0.440845	0.127219	-0.58244	0.0266203	-0.144444	-0.342187	0.533192	-0.0477563	0.832977	0.394305	0.582447	-0.0729729	-0.556709	0.0553988	-0.356222	0.0404333	-0.0331573		global transcription factor group	XP_002322229
Ach_contig25318	-0.451053	-0.464591	-0.74236	-0.0240008	-0.338284	0.0760393	-0.54148	-0.293874	-0.506701	-0.558638	0.750121	0.208751	0.832494	0.363948	0.68649	-0.0655295	-0.464463	-0.119442	-0.490482	-0.122286	-0.197281		bpi lbp family protein at1g04970-like	XP_002272020
Ach_contig12523	-0.875662	-0.592414	-0.359715	-0.247077	-0.618845	-0.107678	-0.62863	0.0162069	0.103584	-0.29915	0.10026	-0.218812	0.83224	0.83069	0.676171	0.32411	-0.354771	0.542253	0.215767	0.477003	-0.123312		-	-
Ach_contig14190	-0.83981	-0.502176	-0.283979	-0.0262379	-0.412692	-0.28309	-0.76964	0.00741003	0.0331687	-0.39883	0.11394	-0.330843	0.831723	0.760441	0.576714	0.155952	-0.501755	0.571277	0.090547	0.384422	-0.00270728		cchc-type zinc knuckle protein	CBI32011
Ach_contig29568	-0.868364	-0.387217	-0.102781	0.0646035	-0.302795	-0.476859	-0.850343	0.109829	0.0572747	-0.434234	-0.038179	-0.457944	0.831589	0.833948	0.506671	0.169134	-0.519899	0.72345	0.24957	0.461759	-0.0398718		zinc finger protein id1	CBI20654
Ach_contig24342	-0.652106	-0.572007	-0.509557	0.0590031	-0.354453	0.0223161	-0.622995	-0.0351834	-0.191354	-0.372666	0.4573	-0.0922024	0.831404	0.424943	0.530766	-0.0809939	-0.553569	0.13107	-0.31063	-0.010214	0.0819924		glutathione s-transferase t1-like	XP_002298040
Ach_contig3494	-0.603141	-0.374318	-0.611997	-0.187648	-0.394358	-0.160962	-0.713123	-0.347131	-0.459126	-0.657223	0.53505	0.128882	0.831087	0.664697	0.823493	0.220198	-0.337823	0.153176	-0.156501	0.0486193	-0.0404715		trigger factor-like	AEC10971
Ach_contig27140	-0.651229	-0.793556	-0.634967	0.0494657	-0.470562	0.29058	-0.403906	0.0880681	-0.0999324	-0.197903	0.569763	-0.0761138	0.830608	0.277599	0.480338	-0.216165	-0.63173	0.0134082	-0.456619	-0.0127206	0.0911501		uncharacterized loc101220556	XP_002283430
Ach_contig27122	-0.69013	-0.860021	-0.663453	0.0595706	-0.530217	0.286175	-0.443836	0.0712713	0.0194375	-0.182751	0.53516	-0.108337	0.830116	0.298585	0.472128	-0.218927	-0.659821	0.035506	-0.430937	0.163147	0.155459		magnesium transporter mrs2-1-like	EOY26083
Ach_contig20333	-0.771848	-0.539772	-0.425451	-0.0234285	-0.507644	-0.153164	-0.634842	-0.0256999	0.0736565	-0.402406	0.231483	-0.16793	0.830036	0.700551	0.628394	0.200951	-0.404083	0.412436	0.0280907	0.473269	0.0495875		late embryogenesis abundant protein 3l-1	AEW24432
Ach_contig20060	-0.869805	-0.719897	-0.440257	-0.153155	-0.660459	0.0539919	-0.527675	0.0692682	0.199991	-0.188135	0.176798	-0.234709	0.829639	0.691446	0.601406	0.181064	-0.445783	0.441736	0.0454323	0.461247	-0.047306		abc transporter g family member 22-like	XP_002263430
Ach_contig2768	-0.885866	-0.536433	-0.189772	-0.0271886	-0.442871	-0.273835	-0.733827	0.0988281	0.16111	-0.291315	-0.0219801	-0.433629	0.82873	0.786321	0.499612	0.148674	-0.519841	0.673398	0.192768	0.468403	-0.0972813		protein	XP_002271244
Ach_contig14363	-0.847849	-0.67646	-0.474649	-0.130282	-0.612963	-0.0182678	-0.60381	0.0479393	0.121697	-0.286827	0.237944	-0.186776	0.828498	0.683629	0.629823	0.175285	-0.455909	0.381479	0.0368468	0.508259	-0.0590669		expression of the gene is downregulated in the presence of	XP_002522942
Ach_contig30318	-0.816992	-0.623366	-0.453525	-0.267273	-0.659139	0.0134938	-0.553512	-0.0159118	0.0718588	-0.263411	0.204482	-0.128968	0.828274	0.74902	0.690162	0.290826	-0.339604	0.421595	0.126291	0.435735	0.00776034		ankyrin repeat-containing	XP_002270297
Ach_contig27116	-0.578813	-0.281496	-0.483002	0.128289	-0.186521	-0.389343	-0.84826	-0.26494	-0.398272	-0.777713	0.488687	-0.0069206	0.827951	0.624802	0.693929	0.100047	-0.44225	0.210944	-0.220009	0.0970347	0.115849		2-oxoglutarate and fe -dependent oxygenase superfamily protein	CBI23495
Ach_contig29262	-0.66128	-0.208247	-0.112068	0.301701	0.0140722	-0.573306	-0.925647	0.0730366	-0.255427	-0.628177	0.183736	-0.360273	0.827928	0.616635	0.434112	-0.0553245	-0.596686	0.488536	-0.0433074	0.0909319	-0.0712489		zinc-binding protein	XP_004246182
Ach_contig9172	-0.596451	-0.682894	-0.787691	0.0158507	-0.464915	0.115223	-0.588521	-0.200357	-0.240177	-0.508312	0.698431	0.122042	0.827846	0.393791	0.677444	-0.0539764	-0.515679	-0.0873275	-0.45987	0.114394	0.220853		isovaleryl- dehydrogenase mitochondrial-like	XP_002285017
Ach_contig29482	-0.532895	-0.59133	-0.719522	-0.0361368	-0.447687	0.175142	-0.458777	-0.195873	-0.303693	-0.38712	0.648797	0.105974	0.827073	0.356952	0.622134	-0.0874572	-0.504692	-0.0352633	-0.431886	0.0163024	-0.144448		low affinity sulfate transporter 3-like	CBI19121
Ach_contig21366	-0.882951	-0.649202	-0.30506	-0.183432	-0.552635	-0.0705416	-0.646199	0.13237	0.107426	-0.222052	0.0959489	-0.309819	0.827067	0.738032	0.570618	0.179859	-0.467173	0.524686	0.153121	0.368556	0.0384564		inactive beta-amylase 9-like	XP_002276777
Ach_contig20461	-0.920234	-0.617823	-0.352356	-0.147904	-0.57661	-0.18813	-0.715521	-0.00161351	0.132934	-0.3386	0.0800465	-0.293225	0.826841	0.824126	0.638663	0.262249	-0.443792	0.5756	0.193214	0.52129	0.0973253		btb poz domain-containing protein at5g60050-like	XP_002281741
Ach_contig29088	-0.796408	-0.738908	-0.579121	-0.173371	-0.603714	0.0659959	-0.60266	-0.0467175	-0.0245373	-0.326197	0.3682	-0.0931059	0.826626	0.618334	0.65949	0.120329	-0.483239	0.25384	-0.0857797	0.32881	0.103273		Uncharacterized protein TCM_026440	EOY11185
Ach_contig13454	-0.592672	-0.659723	-0.732956	-0.15041	-0.552189	0.288432	-0.378887	-0.0921058	-0.253145	-0.305599	0.63943	0.140858	0.826418	0.378298	0.663885	0.00517437	-0.43103	-0.0548573	-0.370284	0.0150423	-0.181271		probable mannitol dehydrogenase-like	EMJ06614
Ach_contig1422	-0.838055	-0.48969	-0.0704168	0.2374	-0.205663	-0.326143	-0.757891	0.264579	0.0686974	-0.258846	0.00838929	-0.583483	0.825659	0.595115	0.29336	-0.147404	-0.734095	0.632453	0.0234778	0.234714	0.062523		haloacid dehalogenase-like hydrolase superfamily isoform 1	EOY27483
Ach_contig7576	-0.698841	-0.472157	-0.467561	0.0516813	-0.338789	-0.159385	-0.722358	-0.0276843	-0.186367	-0.500538	0.408884	-0.090968	0.825207	0.552927	0.613682	0.0655371	-0.481082	0.218689	-0.165149	0.170026	0.0459779		uncharacterized loc101212671	XP_002263171
Ach_contig27354	-0.755986	-0.422963	-0.213743	0.0320703	-0.312735	-0.369382	-0.7663	0.000619763	-0.0380678	-0.427163	0.0841536	-0.363792	0.825035	0.743376	0.502068	0.0759782	-0.545629	0.601302	0.122308	0.395169	-0.0599659		eukaryotic translation initiation factor 2 subunit 3-like	ACU18507
Ach_contig32433	-0.787265	-0.359572	-0.277366	-0.0493341	-0.358206	-0.461673	-0.856586	-0.121116	-0.0830415	-0.584002	0.116965	-0.256419	0.825016	0.873438	0.666059	0.267567	-0.418311	0.59538	0.187849	0.464839	-0.0468593		50s ribosomal protein chloroplastic-like	XP_002264869
Ach_contig33727	-0.725916	-0.86307	-0.698665	-0.149417	-0.657594	0.367206	-0.38798	0.0424926	-0.00275841	-0.154624	0.52753	-0.0129517	0.824833	0.394506	0.59557	-0.0320003	-0.514887	0.040791	-0.325037	0.149953	0.0586733		ring finger and chy zinc finger domain-containing protein 1-like	XP_002314304
Ach_contig33048	-0.712209	-0.569408	-0.702791	-0.206879	-0.579027	-0.038947	-0.671464	-0.286728	-0.191071	-0.553211	0.501674	0.107649	0.824563	0.674275	0.831379	0.254342	-0.345099	0.144978	-0.132266	0.329123	-0.051463		mgdg synthase type a	XP_002283410
Ach_contig30670	-0.757691	-0.664084	-0.64678	-0.187589	-0.656783	0.0754361	-0.529603	-0.157385	-0.0301492	-0.357627	0.401765	-0.00503906	0.824555	0.640548	0.721221	0.189397	-0.403183	0.220426	-0.0916463	0.406041	-0.0543523		indeterminate -domain isoform 2	XP_002521877
Ach_contig37286	-0.669147	-0.457222	-0.254734	-0.0363555	-0.320462	-0.0480272	-0.531276	0.182035	-0.148072	-0.231809	0.240398	-0.246752	0.824513	0.522395	0.457665	-0.0205967	-0.503048	0.367479	-0.0551541	0.0159758	-0.169241		oxidative stress isoform 1	CBI27985
Ach_contig2059	-0.656327	-0.525379	-0.208369	0.233035	-0.152704	-0.0868676	-0.554911	0.299743	-0.125634	-0.230988	0.272884	-0.392201	0.824213	0.363898	0.279946	-0.295908	-0.721617	0.338637	-0.255803	-0.0910749	-0.149239		conserved hypothetical protein	XP_002526557
Ach_contig7009	-0.754586	-0.389718	-0.31241	0.0966681	-0.239175	-0.455256	-0.927348	-0.0965091	-0.160382	-0.629956	0.229423	-0.264494	0.823302	0.735057	0.598015	0.0922603	-0.54207	0.460909	-0.00480845	0.305137	0.0689777		photosystem ii 47 kda protein	ABG74756
Ach_contig19489	-0.79561	-0.656609	-0.607985	-0.285081	-0.642226	0.0394241	-0.622577	-0.139619	-0.0816963	-0.380294	0.370287	-0.00613575	0.822853	0.689137	0.760002	0.251706	-0.375048	0.250657	-0.0228051	0.343959	-0.113918		b3 domain-containing protein os01g0723500-like	CBI19591
Ach_contig35362	-0.582711	-0.649137	-0.571308	0.220263	-0.258219	0.0866162	-0.559796	0.0203304	-0.240634	-0.365018	0.606489	-0.121567	0.822835	0.247599	0.433669	-0.3197	-0.713511	0.0112254	-0.561361	-0.13606	0.18692		-	-
Ach_contig32056	-0.679979	-0.489425	-0.536942	0.0696739	-0.409654	-0.15679	-0.702828	-0.186496	-0.0975517	-0.500611	0.391969	-0.0804673	0.822556	0.575079	0.625229	0.0666624	-0.479796	0.242096	-0.172638	0.326998	0.148152		guanylyl cyclase	EMJ19979
Ach_contig26856	-0.911588	-0.671946	-0.351795	-0.0117033	-0.514733	-0.196355	-0.739398	0.104202	0.201889	-0.352354	0.120913	-0.333349	0.822513	0.739014	0.569077	0.152429	-0.516418	0.514141	0.0954669	0.547596	0.156856		seed maturation-like protein	XP_002281888
Ach_contig33138	-0.746058	-0.434301	-0.42216	-0.0700838	-0.369599	-0.323446	-0.808904	-0.17264	-0.187445	-0.606387	0.292169	-0.126532	0.822422	0.75836	0.712086	0.220557	-0.411561	0.40696	0.00776467	0.268913	0.105267		nadph-dependent thioredoxin reductase 3-like	EMJ05303
Ach_contig16122	-0.694397	-0.697557	-0.756904	-0.267216	-0.671012	0.216523	-0.497424	-0.216868	-0.146201	-0.365911	0.552164	0.142352	0.822389	0.551103	0.784442	0.193868	-0.339242	0.0493172	-0.226628	0.175519	0.148004		protein mei2-like 4-like	CBI15756
Ach_contig15555	-0.505891	-0.277343	-0.340373	0.258704	-0.0730928	-0.279358	-0.668307	0.00591588	-0.377157	-0.560255	0.450318	-0.144094	0.822153	0.434378	0.46071	-0.156005	-0.58342	0.201295	-0.293112	-0.0268219	-0.234287		calcium-dependent lipid-binding domain-containing protein	XP_002275013
Ach_contig37002	-0.69854	-0.785486	-0.786827	-0.2661	-0.702222	0.340502	-0.409663	-0.141308	-0.120692	-0.260592	0.581941	0.126432	0.821952	0.465641	0.72839	0.100438	-0.403559	-0.00269714	-0.290939	0.145804	0.0122202		beta galactosidase 1	ABK96254
Ach_contig33413	-0.52005	-0.528912	-0.613913	0.264157	-0.211243	-0.0280899	-0.607839	-0.0930621	-0.33527	-0.517143	0.666285	-0.0286142	0.821784	0.276782	0.494874	-0.267356	-0.658346	-0.0380968	-0.554149	-0.0702037	0.252476		multiple chloroplast division site 1	EOY15343
Ach_contig5669	-0.880297	-0.520114	-0.0512102	0.185995	-0.24464	-0.361304	-0.791616	0.344009	0.153856	-0.274243	-0.0329088	-0.584378	0.821181	0.654154	0.330712	-0.0578973	-0.676463	0.671517	0.127074	0.376904	0.0540528		zinc finger protein zat5	XP_002274374
Ach_contig14177	-0.534758	-0.570003	-0.616345	0.0706369	-0.323251	0.0369174	-0.551064	-0.0168268	-0.287841	-0.484513	0.632695	0.0547169	0.820618	0.363217	0.582223	-0.0922598	-0.510491	-0.0196272	-0.397815	0.0360666	-0.0353073		plasma-membrane choline transporter family protein	XP_002525679
Ach_contig36860	-0.601078	-0.464005	-0.640884	-0.183777	-0.429705	-0.0563084	-0.658822	-0.325995	-0.396255	-0.581399	0.548127	0.12537	0.820412	0.598346	0.781233	0.17268	-0.356024	0.11147	-0.225842	0.00289585	0.0566163		ring u-box superfamily isoform 2	EMJ23146
Ach_contig10040	-0.574792	-0.706626	-0.535576	0.0802841	-0.371551	0.299629	-0.398116	0.165211	-0.157148	-0.135158	0.544607	-0.103563	0.81801	0.195809	0.378808	-0.301653	-0.652619	-0.0159604	-0.47166	-0.13341	-0.0274394		uncharacterized loc101212813	EOY08532
Ach_contig16623	-0.900725	-0.540806	0.0114431	0.230972	-0.265867	-0.304489	-0.730676	0.416477	0.269645	-0.164248	-0.109964	-0.650961	0.817679	0.63275	0.261081	-0.0749602	-0.67983	0.716806	0.135645	0.369472	0.0409488		nac domain ipr003441	NP_001239882
Ach_contig23875	-0.512607	-0.312536	-0.572168	-0.197235	-0.376784	-0.126144	-0.615936	-0.303176	-0.469574	-0.617048	0.530118	0.170312	0.81735	0.635497	0.791345	0.231343	-0.275708	0.13535	-0.131436	0.0497206	-0.227994		uncharacterized glycosyltransferase ago61-like	XP_004304335
Ach_contig24245	-0.805154	-0.363707	-0.201523	0.0584244	-0.275072	-0.442848	-0.868477	-0.0387293	-0.0596715	-0.509761	0.0789748	-0.352888	0.817323	0.781693	0.5553	0.14685	-0.504821	0.597187	0.106343	0.311355	-0.0771392		-	-
Ach_contig19554	-0.898321	-0.693922	-0.356411	-0.170173	-0.668047	-0.0156261	-0.539726	0.0846473	0.250817	-0.152452	0.0555619	-0.315493	0.817315	0.757624	0.563426	0.206344	-0.458292	0.564585	0.181761	0.584893	-0.0821192		myb domain protein 106	XP_002283843
Ach_contig1307	-0.748036	-0.5662	-0.589043	-0.388268	-0.661609	-0.00130927	-0.590628	-0.243599	-0.150152	-0.422063	0.343376	0.045253	0.817217	0.785495	0.829647	0.360224	-0.273438	0.304018	0.0655975	0.332096	-0.110753		-	-
Ach_contig22578	-0.770059	-0.674283	-0.170766	0.396172	-0.205793	-0.0735623	-0.570707	0.438074	0.149238	-0.103605	0.167564	-0.570869	0.817119	0.323954	0.149753	-0.396661	-0.859659	0.42319	-0.236662	0.149828	0.235222		-	-
Ach_contig25311	-0.652632	-0.564775	-0.121128	0.489098	-0.0723187	-0.0308075	-0.511337	0.522751	0.0428156	-0.0693196	0.234319	-0.542967	0.817035	0.178696	0.0610429	-0.521829	-0.88141	0.3151	-0.360565	-0.0428133	-0.127653		malonyl- isoflavone 7-o-glucoside-6 -o-malonyltransferase	XP_004304225
Ach_contig10694	-0.632137	-0.624863	-0.649694	0.0484407	-0.439059	0.14633	-0.48765	-0.0359949	-0.180396	-0.338507	0.581074	-0.00207606	0.816868	0.350713	0.567655	-0.0993382	-0.551023	0.015972	-0.40804	0.0773485	-0.111386		l-aminoadipate-semialdehyde dehydrogenase-phosphopantetheinyl transferase-like	EMJ12965
Ach_contig1640	-0.80091	-0.746068	-0.660218	-0.25441	-0.700598	0.101084	-0.559857	-0.149587	0.00420077	-0.334626	0.3883	-0.0282452	0.816442	0.661811	0.733881	0.201575	-0.41807	0.240554	-0.0749659	0.420615	0.0855983		calcium-binding ef-hand family	EOY14480
Ach_contig14556	-0.733415	-0.374048	-0.367924	-0.122722	-0.361416	-0.35745	-0.834081	-0.197704	-0.20364	-0.601274	0.232649	-0.134352	0.816329	0.801782	0.711154	0.260333	-0.374823	0.44638	0.0776353	0.263288	0.0355245		nadh-plastoquinone oxidoreductase subunit 2	XP_004228570
Ach_contig35500	-0.564924	-0.63541	-0.735881	-0.146344	-0.490986	0.260112	-0.430848	-0.175014	-0.338583	-0.339974	0.662612	0.132097	0.816264	0.353291	0.652101	-0.0539162	-0.474991	-0.0681539	-0.438925	-0.105468	-0.163377		protein nsp-interacting kinase 3-like	EOY00540
Ach_contig27303	-0.878896	-0.798419	-0.544063	-0.201803	-0.713436	0.114755	-0.560783	-0.0270527	0.164908	-0.198824	0.240942	-0.179298	0.816069	0.66575	0.631921	0.161712	-0.474047	0.355643	0.00176847	0.46064	0.191708		rhodanese-like domain-containing protein chloroplastic-like	XP_002271020
Ach_contig12560	-0.502755	-0.486767	-0.771849	-0.132839	-0.467338	0.0800307	-0.532081	-0.332245	-0.399498	-0.56668	0.696218	0.264165	0.816043	0.474913	0.782061	0.127346	-0.329028	-0.0721623	-0.357606	0.0470608	-0.0789017		legume-specific protein	XP_003632668
Ach_contig10907	-0.683442	-0.538518	-0.703887	-0.36128	-0.647261	0.060005	-0.555111	-0.31182	-0.256018	-0.46997	0.490176	0.170436	0.815555	0.689411	0.864653	0.329341	-0.258518	0.146878	-0.0692868	0.250483	-0.139381		transcription factor bhlh130-like	XP_002277274
Ach_contig1097	-0.77292	-0.2962	-0.258674	-0.0501495	-0.29835	-0.499143	-0.909096	-0.138058	-0.159956	-0.637241	0.132122	-0.220525	0.815284	0.862689	0.683229	0.291412	-0.381612	0.55716	0.175076	0.34753	-0.0513739		thylakoid lumenal 15 kda protein chloroplastic-like	NP_001240959
Ach_contig14199	-0.897653	-0.612694	-0.294118	-0.150899	-0.545852	-0.200428	-0.711246	0.091744	0.160404	-0.323184	0.0535351	-0.315623	0.815063	0.82005	0.6043	0.256066	-0.433267	0.585856	0.222472	0.542079	-0.029122		cysteine histidine-rich c1 domain family protein	EOX97218
Ach_contig22949	-0.814394	-0.589227	-0.402495	-0.215121	-0.584784	-0.111269	-0.66232	-0.0873655	0.052829	-0.316038	0.14044	-0.207635	0.813553	0.774264	0.637231	0.226208	-0.422415	0.485487	0.149909	0.483037	-0.0261655		indole-3-acetic acid-amido synthetase	XP_002533739
Ach_contig31099	-0.650068	-0.225607	-0.316847	-0.0397739	-0.257451	-0.42726	-0.804969	-0.233033	-0.297399	-0.639508	0.243847	-0.127335	0.813032	0.773461	0.684639	0.229499	-0.365138	0.458215	0.0460122	0.180576	-0.094868		uncharacterized aarf domain-containing protein kinase chloroplastic-like	XP_004238478
Ach_contig14532	-0.618097	-0.427083	-0.69929	-0.206036	-0.462301	-0.147229	-0.734957	-0.42181	-0.394401	-0.705556	0.567429	0.192296	0.812522	0.687482	0.883958	0.285862	-0.290555	0.106704	-0.169615	0.155884	0.038208		threonyl-trna synthetase	XP_002270988
Ach_contig5122	-0.845085	-0.465552	-0.0915491	-0.0434347	-0.389427	-0.278201	-0.688126	0.198636	0.142527	-0.240857	-0.070784	-0.449837	0.812356	0.764816	0.453287	0.155156	-0.476236	0.696973	0.25084	0.404553	-0.189285		pollen ole e 1 allergen and extensin family	XP_002274217
Ach_contig28045	-0.892388	-0.629394	-0.376224	-0.25265	-0.613016	-0.0495852	-0.632012	-0.00817032	0.0869018	-0.238922	0.10979	-0.250858	0.811558	0.766284	0.635653	0.245135	-0.421119	0.513257	0.137331	0.375531	-0.124116		histidine kinase 2-like	XP_002269977
Ach_contig11106	-0.577647	-0.244392	-0.235825	0.266959	-0.0025197	-0.413422	-0.851173	0.0315181	-0.347258	-0.60874	0.347692	-0.233165	0.811274	0.493786	0.449447	-0.117502	-0.59186	0.291604	-0.225412	-0.0527561	-0.185195		cation transport regulator-like protein 2-like	EOY16253
Ach_contig32144	-0.773944	-0.528105	-0.542578	-0.330402	-0.613123	-0.12661	-0.693359	-0.247894	-0.117692	-0.489298	0.292302	-0.00495441	0.811045	0.830009	0.824937	0.375957	-0.288052	0.365247	0.116209	0.419659	-0.0460086		inner membrane protein ppf- chloroplastic-like	XP_004250966
Ach_contig30383	-0.411162	-0.311244	-0.437238	0.366713	0.0237356	-0.208302	-0.650202	-0.0670792	-0.500402	-0.606876	0.621219	-0.0813205	0.810892	0.267894	0.421739	-0.318483	-0.661142	0.0343941	-0.559059	-0.275209	-0.0836468		-	-
Ach_contig7284	-0.534567	-0.477677	-0.597073	0.148301	-0.26626	-0.0329064	-0.557512	-0.121249	-0.335071	-0.494124	0.604657	-0.00181897	0.810514	0.34474	0.54358	-0.156877	-0.573003	0.0266627	-0.446097	-0.0117217	-0.0935147		-	-
Ach_contig32051	-0.634072	-0.533601	-0.524881	0.229501	-0.27219	-0.139658	-0.718071	-0.100679	-0.171723	-0.516858	0.480064	-0.12292	0.810437	0.435707	0.515559	-0.127664	-0.618177	0.137893	-0.357796	0.137151	0.177686		guanylyl cyclase	XP_002277052
Ach_contig22078	-0.764898	-0.45654	-0.332172	0.122203	-0.346592	-0.29537	-0.771744	0.0060795	0.0426879	-0.468194	0.199967	-0.257027	0.810341	0.658632	0.547447	0.0987787	-0.48841	0.420913	-0.0148606	0.407159	0.0671804		riboflavin biosynthesis	XP_003631864
Ach_contig8752	-0.832583	-0.515247	-0.468378	-0.316033	-0.625395	-0.197373	-0.704437	-0.220431	-0.0325791	-0.47388	0.184771	-0.0898236	0.810145	0.902428	0.809691	0.425198	-0.282399	0.492555	0.207283	0.501505	-0.0196403		probable fkbp-type peptidyl-prolyl cis-trans isomerase chloroplastic-like	EOY04750
Ach_contig24111	-0.77821	-0.669075	-0.448032	0.045671	-0.476981	-0.0394597	-0.659798	0.0475543	0.108003	-0.296624	0.277416	-0.234756	0.809762	0.539719	0.506871	-0.000130996	-0.553439	0.307761	-0.121358	0.36712	0.351098		fk506-binding protein	CBI39794
Ach_contig26790	-0.832234	-0.414616	-0.256798	-0.132814	-0.449915	-0.359618	-0.773882	-0.106877	0.00525692	-0.447024	0.0359908	-0.294826	0.809495	0.883218	0.643392	0.2921	-0.397444	0.642578	0.241788	0.458432	-0.0147426		riboflavin biosynthesis protein chloroplastic-like	XP_002281446
Ach_contig10124	-0.905286	-0.752459	-0.16334	0.123567	-0.458275	0.0159283	-0.520475	0.448698	0.353158	0.0200082	-0.000418092	-0.5538	0.809423	0.515514	0.269436	-0.122175	-0.680305	0.55361	0.0352186	0.379596	0.0522747		bidirectional sugar transporter sweet1-like	XP_003526670
Ach_contig20071	-0.74244	-0.494076	-0.463171	-0.0932098	-0.430997	-0.116822	-0.666213	-0.0993655	-0.135493	-0.425234	0.322427	-0.114622	0.809354	0.619161	0.644611	0.130079	-0.435483	0.303539	-0.0933408	0.182834	-0.112913		PREDICTED: uncharacterized protein LOC101252726	XP_004248214
Ach_contig35262	-0.663542	-0.424838	-0.186074	0.160762	-0.216964	-0.0890898	-0.56947	0.244826	-0.0697875	-0.203842	0.200498	-0.333575	0.809284	0.421148	0.335101	-0.142139	-0.578768	0.355863	-0.130923	-0.014904	-0.096716		-	-
Ach_contig9818	-0.583046	-0.468457	-0.709699	-0.114629	-0.474235	-0.0592724	-0.620435	-0.32916	-0.293243	-0.62057	0.590693	0.178134	0.808179	0.593915	0.809982	0.205585	-0.316018	0.0605367	-0.245718	0.204191	-0.0167169		pale cress protein	XP_002271766
Ach_contig18213	-0.647462	-0.586699	-0.788149	-0.273919	-0.630854	0.0656628	-0.578895	-0.386524	-0.244699	-0.533117	0.575694	0.208708	0.808157	0.634499	0.867414	0.272382	-0.288594	0.0659149	-0.186722	0.253156	0.140257		remorin 1	XP_002510796
Ach_contig18845	-0.663202	-0.709893	-0.803196	-0.243905	-0.664835	0.270695	-0.459554	-0.237065	-0.167566	-0.334827	0.603041	0.154133	0.807985	0.478045	0.752161	0.109377	-0.393242	-0.0163628	-0.31406	0.164101	-0.042047		ribosomal rna small subunit methyltransferase	XP_002266112
Ach_contig25739	-0.567788	-0.584598	-0.769735	-0.0658793	-0.480638	0.11349	-0.499695	-0.264681	-0.306712	-0.495288	0.67308	0.167229	0.807904	0.429197	0.721679	0.0379401	-0.420621	-0.0414578	-0.399345	0.0580716	0.129137		predicted protein	XP_002309354
Ach_contig16554	-0.756521	-0.528036	-0.527075	-0.120304	-0.463059	-0.208534	-0.778083	-0.220255	-0.135097	-0.551551	0.343507	-0.0841498	0.8079	0.713337	0.724806	0.194816	-0.428253	0.321757	-0.0526544	0.328967	0.145719		gtpase era-like	XP_002264259
Ach_contig26351	-0.647978	-0.497528	-0.588711	0.00292584	-0.396397	-0.193841	-0.756845	-0.258533	-0.178309	-0.6094	0.458917	-0.0075439	0.807544	0.603986	0.693775	0.112438	-0.438514	0.193714	-0.196765	0.292576	0.252582		oxidoreductase electron carrier	XP_002278822
Ach_contig36686	-0.588622	-0.255084	-0.439697	-0.163438	-0.383876	-0.21034	-0.612354	-0.259847	-0.336046	-0.540766	0.345309	0.0341171	0.807516	0.702224	0.734019	0.277163	-0.26694	0.31667	0.00922781	0.146792	-0.185469		gata transcription factor 22-like	XP_002282173
Ach_contig28109	-0.617572	-0.342272	-0.234086	0.0570594	-0.229612	-0.25226	-0.664758	0.110156	-0.169048	-0.420778	0.242031	-0.209566	0.80731	0.581722	0.492105	0.052124	-0.451346	0.385575	-0.00869154	0.15894	-0.0556265		alpha beta-hydrolases superfamily protein	EOY29603
Ach_contig33566	-0.784916	-0.837327	-0.667923	-0.268968	-0.767452	0.323529	-0.386957	-0.061159	0.0835074	-0.111836	0.384799	-0.0518129	0.80722	0.532293	0.638685	0.0981811	-0.453046	0.190753	-0.140785	0.331277	0.0930843		protein chloroplastic-like	XP_002276796
Ach_contig19359	-0.809495	-0.511912	-0.305102	-0.192745	-0.490867	-0.174633	-0.659329	-0.0201054	-0.012792	-0.339109	0.112371	-0.250756	0.807093	0.781697	0.617223	0.229521	-0.40694	0.531333	0.147116	0.317758	-0.0816735		dihydrodipicolinate reductase chloroplastic-like	XP_004173790
Ach_contig36024	-0.654473	-0.760204	-0.755784	-0.0428347	-0.543254	0.26829	-0.489582	-0.130128	-0.142728	-0.298992	0.618374	0.0435805	0.806631	0.338834	0.600795	-0.105064	-0.556165	-0.0581644	-0.452631	0.0645061	0.131803		ion channel dmi1-like	XP_002526461
Ach_contig26085	-0.9106	-0.525757	-0.170275	-0.133226	-0.504125	-0.27819	-0.705122	0.0989771	0.189353	-0.273351	-0.0763152	-0.420722	0.806595	0.862924	0.550768	0.258707	-0.438344	0.728917	0.311019	0.534707	-0.0593196		protein	XP_002285729
Ach_contig4733	-0.755303	-0.450551	-0.361308	-0.192453	-0.535763	-0.219838	-0.645821	-0.116271	0.00488536	-0.400174	0.129478	-0.16737	0.806501	0.824869	0.671021	0.307789	-0.337027	0.525139	0.214154	0.53418	-0.0867236		triptychon and	XP_002320853
Ach_contig1583	-0.629694	-0.537666	-0.362362	0.306473	-0.165532	-0.140251	-0.633088	0.238911	-0.108161	-0.411119	0.420774	-0.238012	0.806432	0.344235	0.381318	-0.219258	-0.653885	0.18693	-0.323924	0.0943799	-0.00291278		uncharacterized loc101222088	XP_002274411
Ach_contig19684	-0.891676	-0.628127	-0.370151	-0.315606	-0.684604	0.000872275	-0.53235	0.0378131	0.130837	-0.17574	0.0822024	-0.231138	0.806248	0.795561	0.653141	0.308936	-0.360672	0.538286	0.222685	0.463855	-0.159336		morn repeat-containing protein isoform 1	XP_002270926
Ach_contig28308	-0.703508	-0.313118	-0.367021	-0.185938	-0.433912	-0.308916	-0.740237	-0.262333	-0.166834	-0.528543	0.182023	-0.0991188	0.805633	0.829469	0.727101	0.328462	-0.29659	0.478199	0.152591	0.338058	-0.10332		peptidyl-prolyl cis-trans isomerase chloroplastic-like	XP_004489294
Ach_contig18501	-0.748625	-0.4312	-0.514675	-0.28304	-0.548505	-0.240345	-0.745219	-0.31914	-0.176335	-0.571712	0.275212	-0.00867826	0.805598	0.861369	0.828265	0.386153	-0.288619	0.399297	0.135014	0.437686	-0.12348		psbp domain-containing protein chloroplastic-like	XP_002283307
Ach_contig20498	-0.576194	-0.606858	-0.803997	-0.131842	-0.499654	0.163996	-0.531062	-0.257984	-0.354653	-0.505159	0.721429	0.219045	0.805509	0.430514	0.763429	0.061538	-0.403238	-0.11606	-0.423742	-0.00729592	0.00233733		probable leucine-rich repeat receptor-like serine threonine-protein kinase at5g15730-like	XP_002282916
Ach_contig37796	-0.780299	-0.826462	-0.303169	0.337565	-0.326259	0.139347	-0.484894	0.44375	0.224461	0.011643	0.247061	-0.504822	0.805171	0.223452	0.14742	-0.44776	-0.877731	0.283221	-0.337701	0.167444	0.15473		inositol hexakisphosphate and diphosphoinositol-pentakisphosphate kinase-like	XP_002282227
Ach_contig4022	-0.830812	-0.794098	-0.427905	-0.195579	-0.661072	0.262298	-0.381305	0.233206	0.177214	0.00258409	0.218625	-0.23727	0.804902	0.527249	0.498982	0.0486672	-0.491485	0.330128	-0.0316105	0.2823	-0.102425		-	-
Ach_contig28880	-0.841721	-0.573565	-0.398373	-0.140029	-0.493004	-0.205424	-0.737824	-0.0700498	-0.0234523	-0.412556	0.183287	-0.233457	0.804743	0.760461	0.644285	0.187089	-0.477601	0.47623	0.0956058	0.406223	0.0452858		abhydrolase domain-containing protein fam108c1-like	XP_002269274
Ach_contig20332	-0.589153	-0.412784	-0.568819	0.0052556	-0.312391	-0.0910516	-0.667595	-0.198847	-0.377987	-0.531232	0.535357	0.0283414	0.804731	0.476936	0.639724	0.00705589	-0.485858	0.088192	-0.298266	0.0113933	-0.180259		dead-box atp-dependent rna helicase 41-like	XP_002276467
Ach_contig14896	-0.866943	-0.436907	-0.0695557	0.00495874	-0.390178	-0.381195	-0.749599	0.137775	0.193743	-0.286519	-0.129259	-0.497399	0.804557	0.83108	0.454268	0.182117	-0.490933	0.775977	0.315746	0.54625	0.000236696		histone h3	AAB03537
Ach_contig10305	-0.82186	-0.457079	-0.398586	-0.311716	-0.591216	-0.191571	-0.6845	-0.201886	-0.050261	-0.411803	0.129465	-0.12788	0.80439	0.880327	0.758547	0.404466	-0.286201	0.527559	0.225021	0.419371	-0.114024		psbp domain-containing protein chloroplastic-like	CBI39622
Ach_contig3606	-0.771439	-0.5988	-0.655671	-0.395879	-0.710259	0.0200798	-0.586252	-0.277066	-0.115091	-0.436186	0.369769	0.0870293	0.8039	0.77792	0.861746	0.392872	-0.254312	0.265095	0.0517518	0.406037	-0.126823		-	-
Ach_contig29551	-0.5028	-0.212185	-0.476946	0.0657662	-0.12598	-0.358243	-0.802479	-0.27463	-0.558251	-0.77869	0.537776	0.0642387	0.803703	0.571761	0.695453	0.0844732	-0.412775	0.143697	-0.236221	-0.0637382	-0.119694		enoyl- hydratase peroxisomal-like	XP_002307764
Ach_contig24228	-0.873236	-0.571229	-0.191431	-0.0196988	-0.411641	-0.174345	-0.650502	0.236486	0.137596	-0.215215	0.0352342	-0.422777	0.803515	0.668987	0.457217	0.0739839	-0.537436	0.582976	0.123175	0.344608	-0.16057		protein iq-domain 21	EOY23570
Ach_contig4912	-0.687124	-0.624802	-0.746795	-0.334911	-0.673189	0.107433	-0.550132	-0.31451	-0.193866	-0.449027	0.51338	0.161646	0.803482	0.652955	0.841457	0.286176	-0.297347	0.117611	-0.130419	0.285359	-0.0635487		dnaj homolog subfamily b member 4-like	XP_003527414
Ach_contig12554	-0.562236	-0.692258	-0.778538	-0.0706975	-0.529611	0.333952	-0.393435	-0.118688	-0.227315	-0.303675	0.697301	0.160615	0.803406	0.288583	0.628135	-0.0649746	-0.458178	-0.15188	-0.489031	-0.0396106	0.0699831		e3 ubiquitin-protein ligase march3	EOX95245
Ach_contig16384	-0.708211	-0.436756	-0.331174	-0.205096	-0.45983	-0.158028	-0.641694	-0.0520766	-0.106668	-0.374577	0.181329	-0.145415	0.803115	0.746977	0.637154	0.237673	-0.352247	0.437016	0.14195	0.299724	-0.148612		trans- -enoyl- reductase	XP_003518596
Ach_contig21672	-0.80294	-0.456731	-0.463576	-0.335826	-0.606411	-0.205673	-0.689437	-0.256713	-0.0935663	-0.483313	0.192468	-0.0627129	0.803107	0.900668	0.819806	0.437154	-0.260472	0.485005	0.210311	0.458826	-0.125573		50s ribosomal protein chloroplastic-like	XP_004297049
Ach_contig31299	-0.672684	-0.57049	-0.736688	-0.294678	-0.600963	0.0144106	-0.611559	-0.32754	-0.270394	-0.557489	0.547595	0.178591	0.80284	0.675814	0.872438	0.295498	-0.290633	0.101754	-0.139293	0.241181	0.00857786		-	-
Ach_contig34674	-0.625549	-0.639654	-0.738298	-0.351629	-0.667905	0.243893	-0.436072	-0.279046	-0.229927	-0.332955	0.541848	0.17039	0.802683	0.557827	0.779421	0.197411	-0.312991	0.057583	-0.202648	0.117941	-0.0423845		dna topoisomerase 1-like	XP_002280960
Ach_contig9151	-0.856766	-0.457055	-0.217871	-0.0261786	-0.425588	-0.409746	-0.802845	-0.00422569	0.135874	-0.443372	-0.0101384	-0.361151	0.8025	0.861119	0.58091	0.256302	-0.433464	0.673445	0.264308	0.602617	0.0574756		trna (cytidine -2 -o)-methyltransferase-like	CBI24859
Ach_contig34871	-0.597013	-0.589157	-0.73919	-0.2014	-0.552204	0.135167	-0.474056	-0.24542	-0.293753	-0.461064	0.612259	0.177127	0.802369	0.519477	0.767218	0.140478	-0.349723	0.00543726	-0.274285	0.0950944	0.04231		amidase 1-like	CAN77023
Ach_contig10092	-0.697323	-0.474537	0.00605993	0.366312	-0.0203024	-0.218569	-0.646641	0.50863	-0.0184687	-0.176615	0.113267	-0.585466	0.802125	0.352077	0.132003	-0.363651	-0.796058	0.474089	-0.172898	-0.0625393	-0.151573		chaperone protein	XP_002297902
Ach_contig36324	-0.56769	-0.617053	-0.452773	0.324551	-0.212404	-0.00592235	-0.549244	0.167329	-0.0814081	-0.342195	0.489895	-0.206246	0.802079	0.2472	0.33142	-0.328683	-0.704744	0.0883851	-0.459311	0.0748899	0.101402		abc transporter b family member 28-like	XP_002280266
Ach_contig9035	-0.745032	-0.59094	-0.704581	-0.327353	-0.673248	0.0264711	-0.603721	-0.291535	-0.149457	-0.489205	0.454542	0.133894	0.801821	0.725068	0.874972	0.362678	-0.25964	0.176487	-0.047857	0.346373	-0.0480143		2-oxoisovalerate dehydrogenase subunit mitochondrial-like	EOA38115
Ach_contig20361	-0.67001	-0.690035	-0.66927	-0.194853	-0.607819	0.229826	-0.397211	-0.14891	-0.150744	-0.265942	0.491904	0.0275138	0.801348	0.489747	0.651008	0.0571097	-0.445996	0.112423	-0.256997	0.112656	-0.0731964		-	-
Ach_contig8690	-0.911358	-0.562142	-0.172228	-0.109284	-0.485777	-0.244958	-0.719588	0.153016	0.198895	-0.250892	-0.0561267	-0.432705	0.801044	0.815668	0.516672	0.200664	-0.480785	0.680584	0.26593	0.512469	-0.16027		auxin-induced protein	XP_002284121
Ach_contig28415	-0.882053	-0.797046	-0.580774	-0.258109	-0.759412	0.170924	-0.506159	-0.0499651	0.172078	-0.173946	0.257489	-0.131948	0.800783	0.660092	0.670298	0.210371	-0.417786	0.328932	-0.00936107	0.438975	0.0803018		2-isopropylmalate synthase	XP_002268942
Ach_contig25957	-0.686222	-0.480538	-0.381403	0.157602	-0.234797	-0.255335	-0.760943	-0.0698611	-0.152378	-0.492958	0.318074	-0.244391	0.80055	0.529022	0.490496	-0.0809118	-0.611489	0.330143	-0.213427	0.136477	0.0120414		phytochrome-interacting factor	CBI39676
Ach_contig1480	-0.620211	-0.287475	-0.51787	-0.181531	-0.380211	-0.319263	-0.768776	-0.39108	-0.390782	-0.718329	0.40079	0.078125	0.800223	0.786722	0.831476	0.332314	-0.271241	0.289435	-0.00239049	0.195575	0.0236668		trigger factor-like	EMJ24621
Ach_contig9465	-0.818365	-0.613082	-0.420275	0.00491985	-0.472932	-0.162975	-0.690656	-0.0164714	0.0595557	-0.39167	0.230545	-0.247679	0.800004	0.667294	0.578075	0.11306	-0.516295	0.421805	-0.0342711	0.409528	0.17343		PREDICTED: uncharacterized protein LOC100855263	XP_003631446
Ach_contig37532	-0.405056	-0.546158	-0.676225	0.256016	-0.176723	0.109313	-0.493329	-0.0809995	-0.425191	-0.478504	0.78509	0.0761309	0.800002	0.133663	0.465756	-0.352083	-0.643829	-0.196	-0.685714	-0.233082	0.087198		bri1-kd interacting protein	XP_002274395
Ach_contig32059	-0.767954	-0.433581	-0.36808	-0.186708	-0.489685	-0.281801	-0.723033	-0.126708	-0.0448836	-0.490115	0.16193	-0.146865	0.799755	0.844795	0.715402	0.331323	-0.323943	0.499418	0.196574	0.480795	-0.0669116		hypothetical protein PRUPE_ppa010353mg	EMJ20045
Ach_contig36345	-0.71673	-0.620011	-0.681362	-0.193474	-0.580447	0.00905193	-0.610618	-0.215852	-0.166269	-0.485278	0.491161	0.0644957	0.79956	0.633771	0.775593	0.20696	-0.386341	0.152645	-0.148479	0.309718	0.00110978		calcium-transporting atpase plasma membrane-type-like	AAF18608
Ach_contig18154	-0.764719	-0.633664	-0.476803	0.0726399	-0.461868	-0.0177045	-0.621474	0.0603567	0.0752732	-0.313146	0.323427	-0.17492	0.799432	0.500889	0.529129	0.0190499	-0.516343	0.246199	-0.154429	0.327698	0.149225		monoglyceride lipase-like	XP_002268904
Ach_contig11556	-0.692553	-0.657126	-0.764661	-0.36919	-0.712734	0.176214	-0.495293	-0.259723	-0.16637	-0.406586	0.529413	0.191757	0.799412	0.632556	0.852515	0.303671	-0.261416	0.0752963	-0.121479	0.280124	-0.0199223		chaperone protein dnaj chloroplastic-like	XP_002305500
Ach_contig33419	-0.639494	-0.483339	-0.650416	-0.288691	-0.592411	-0.0439319	-0.586786	-0.341688	-0.209621	-0.527165	0.439404	0.150325	0.799216	0.714253	0.842292	0.349154	-0.224444	0.202887	-0.0241068	0.321014	0.0683925		cytosolic purine 5 -nucleotidase-like	EOY14763
Ach_contig14166	-0.867138	-0.691706	-0.368547	-0.0712379	-0.602449	-0.0160219	-0.560434	0.131229	0.267102	-0.185436	0.11168	-0.294837	0.799053	0.666638	0.525631	0.150191	-0.46518	0.468765	0.0756827	0.53187	-0.0192348		PREDICTED: uncharacterized protein LOC100265837	XP_002278026
Ach_contig16064	-0.51358	-0.310339	-0.487657	0.240764	-0.113252	-0.323907	-0.77349	-0.189443	-0.406065	-0.695343	0.535658	-0.0480282	0.798885	0.45556	0.55628	-0.107537	-0.570734	0.123955	-0.343781	0.0717299	-0.0372384		small nuclear ribonucleoprotein sm d1-like	CBI32365
Ach_contig20084	-0.772599	-0.411739	-0.472768	-0.31616	-0.565911	-0.256239	-0.729001	-0.302754	-0.147322	-0.554615	0.218608	-0.0264941	0.798817	0.903826	0.836929	0.446669	-0.244108	0.455167	0.198005	0.44241	-0.116651		-	-
Ach_contig563	-0.778014	-0.32171	-0.0668232	0.024369	-0.264021	-0.481211	-0.809913	0.0777174	0.0132357	-0.43813	-0.049462	-0.411425	0.798694	0.820101	0.495103	0.195159	-0.44545	0.713046	0.273351	0.403656	-0.0360151		-	-
Ach_contig23210	-0.865208	-0.727016	-0.314115	-0.170905	-0.59139	0.120684	-0.461214	0.22426	0.185882	-0.0279251	0.0980753	-0.337589	0.79854	0.595729	0.46864	0.070989	-0.507392	0.478183	0.0539218	0.286891	-0.196552		probable receptor protein kinase tmk1-like	EOY03091
Ach_contig8066	-0.606287	-0.410332	-0.636079	-0.0507962	-0.35247	-0.156765	-0.708098	-0.27107	-0.386145	-0.661999	0.572237	0.117909	0.798337	0.561325	0.759204	0.143305	-0.385339	0.0732355	-0.251152	0.097303	-0.0741417		uncharacterized loc101214758 isoform 1	CBI20368
Ach_contig33478	-0.607205	-0.49027	-0.767019	-0.324285	-0.622647	0.0407525	-0.550447	-0.408005	-0.30473	-0.563925	0.57098	0.269645	0.798259	0.671558	0.908205	0.356006	-0.200187	0.0636053	-0.131561	0.240764	-0.0559308		protein	XP_002278777
Ach_contig14950	-0.516832	-0.398168	-0.727491	-0.166837	-0.386199	-0.0408311	-0.651844	-0.401082	-0.515217	-0.665228	0.67383	0.260185	0.79819	0.526315	0.821514	0.164861	-0.313061	-0.0471364	-0.322121	-0.0648218	-0.0608909		-	-
Ach_contig29545	-0.722585	-0.574335	-0.692385	-0.37543	-0.704631	0.0510257	-0.559479	-0.290827	-0.136479	-0.45495	0.42938	0.15486	0.797521	0.739871	0.877827	0.40101	-0.214074	0.189938	0.00750263	0.384279	-0.0712703		amp dependent	XP_002276434
Ach_contig18717	-0.658429	-0.48054	-0.497535	-0.0698575	-0.408352	-0.162653	-0.664288	-0.147651	-0.188877	-0.523208	0.378214	-0.0439614	0.797414	0.633647	0.657465	0.140473	-0.413452	0.251415	-0.0871211	0.263915	0.0128523		pq-loop repeat family protein transmembrane family protein isoform 8	EMJ05594
Ach_contig37001	-0.720079	-0.831739	-0.747103	-0.28768	-0.734661	0.405158	-0.349698	-0.0748225	-0.0474433	-0.151079	0.521237	0.072017	0.797346	0.442629	0.67052	0.0753667	-0.421305	0.0256659	-0.262291	0.154713	-0.00844017		beta galactosidase 1	XP_004135820
Ach_contig20661	-0.763159	-0.846512	-0.51994	-0.00121731	-0.536109	0.27482	-0.430301	0.229542	0.0991478	-0.0913999	0.391135	-0.189449	0.79732	0.350796	0.440869	-0.125748	-0.598151	0.14507	-0.280227	0.140818	0.111669		udp-glucose 4-epimerase-like	XP_002304478
Ach_contig7575	-0.671507	-0.406235	-0.463157	-0.164258	-0.395667	-0.20435	-0.675654	-0.169517	-0.277499	-0.539944	0.351358	-0.0267545	0.797287	0.68926	0.718254	0.219098	-0.35573	0.308589	-0.00139894	0.195374	-0.0869759		glabrous 1	EOY20709
Ach_contig34118	-0.703945	-0.297993	0.0750096	0.402335	-0.0335303	-0.488324	-0.742688	0.341917	0.0742341	-0.331569	-0.0388316	-0.602172	0.797239	0.567394	0.211133	-0.156019	-0.670751	0.675033	0.0564247	0.271397	-0.00335765		uncharacterized loc101215662	XP_003632609
Ach_contig9276	-0.796672	-0.540839	-0.318191	0.11397	-0.362111	-0.228616	-0.724276	0.097294	0.0571346	-0.402475	0.197898	-0.297327	0.797146	0.630445	0.507985	0.0572871	-0.532439	0.4129	-0.0251859	0.349657	0.201551		hypothetical protein PRUPE_ppa013429mg	EMJ27016
Ach_contig5889	-0.693758	-0.623982	-0.477389	-0.113887	-0.518514	0.191096	-0.435148	-0.0152708	-0.0787128	-0.129267	0.332055	-0.141724	0.796935	0.450391	0.502209	-0.0301115	-0.510993	0.227873	-0.185224	0.0434218	0.0354917		pentatricopeptide repeat-containing protein at5g50990-like	XP_002280974
Ach_contig11410	-0.696499	-0.470056	-0.640578	-0.344856	-0.61397	-0.0776517	-0.653932	-0.346512	-0.202798	-0.552501	0.409663	0.147559	0.796897	0.776886	0.892045	0.420944	-0.19585	0.226471	0.0234359	0.338861	-0.0816688		prefoldin chaperone subunit family protein	EOY10333
Ach_contig24443	-0.492961	-0.374913	-0.553779	0.218009	-0.139239	-0.187848	-0.723677	-0.201387	-0.409695	-0.630807	0.59811	0.00890398	0.796794	0.35184	0.543318	-0.157345	-0.562302	0.0140911	-0.444036	-0.0638595	0.0941751		transcription factor myb59-like	XP_002284400
Ach_contig35028	-0.666367	-0.369816	-0.296174	0.0171139	-0.33628	-0.290741	-0.689392	0.0113331	-0.0495353	-0.480788	0.204985	-0.168719	0.796769	0.691714	0.582557	0.192102	-0.369489	0.425197	0.0680535	0.379214	-0.125525		transcription factor myb1r1-like	XP_002326659
Ach_contig10352	-0.700319	-0.305201	-0.166556	-0.0031307	-0.302802	-0.372835	-0.683263	-0.0447017	-0.0712912	-0.417012	0.0507897	-0.319042	0.796546	0.765559	0.521188	0.166433	-0.429383	0.627169	0.159095	0.313553	-0.108442		hxxxd-type acyl-transferase family	EOY15463
Ach_contig3065	-0.753552	-0.528917	-0.381292	-0.0726843	-0.421092	-0.120797	-0.690657	-0.0365315	-0.0541623	-0.366972	0.231696	-0.190184	0.796156	0.634988	0.57638	0.113664	-0.463582	0.367138	-0.0361687	0.220707	-0.169729		-	-
Ach_contig28499	-0.686479	-0.831102	-0.784309	-0.227713	-0.720254	0.419228	-0.334298	-0.0900228	-0.0360117	-0.160777	0.567753	0.0909775	0.795886	0.391094	0.654001	0.0264749	-0.441045	-0.0252336	-0.333571	0.17459	-0.0203588		dna polymerase	XP_002283388
Ach_contig20362	-0.895668	-0.727884	-0.427641	-0.0618254	-0.600199	-0.0170016	-0.590473	0.0904956	0.223706	-0.228252	0.165789	-0.282068	0.795877	0.658536	0.558853	0.123583	-0.506467	0.429756	0.0228599	0.498578	-0.000229955		aldose 1-	XP_002509914
Ach_contig17712	-0.658137	-0.493681	-0.649903	-0.21328	-0.544771	-0.0688429	-0.62687	-0.345851	-0.20565	-0.549446	0.45681	0.105419	0.795767	0.683329	0.817202	0.284379	-0.285271	0.194536	-0.114073	0.255666	0.073638		protease do-like chloroplastic-like	XP_002278099
Ach_contig4781	-0.646467	-0.359045	-0.439592	0.060072	-0.254103	-0.356801	-0.838003	-0.179661	-0.254544	-0.657509	0.37822	-0.0981902	0.79552	0.640835	0.644964	0.087813	-0.475544	0.280663	-0.117725	0.257999	-0.048511		agamous-like mads-box protein agl12-like	XP_002278239
Ach_contig4002	-0.680607	-0.485091	-0.296086	0.0416291	-0.347075	-0.107589	-0.527155	0.121509	-0.0454134	-0.265264	0.215297	-0.262256	0.795435	0.522032	0.439448	-0.0178527	-0.517751	0.398117	-0.0386534	0.222776	0.0160571		-	-
Ach_contig13760	-0.797372	-0.653788	-0.667136	-0.326394	-0.69814	0.053291	-0.586103	-0.231392	-0.0759319	-0.402556	0.392688	0.0418844	0.795139	0.719639	0.819168	0.315739	-0.323177	0.237451	-0.027205	0.374994	-1.78506e-05		thylakoid lumenal kda protein chloroplastic-like	XP_002519497
Ach_contig21053	-0.490696	-0.246217	-0.51645	0.00565852	-0.213158	-0.27363	-0.76549	-0.351084	-0.489161	-0.711669	0.51934	0.0945986	0.794993	0.566959	0.69901	0.109651	-0.368348	0.120511	-0.226877	-0.0317183	0.154034		dnaj homolog subfamily b member 7-like	CBI29944
Ach_contig8116	-0.764862	-0.429524	-0.494189	-0.301413	-0.570147	-0.21584	-0.720306	-0.314163	-0.126994	-0.537737	0.242137	-0.0156617	0.794773	0.869764	0.834179	0.428428	-0.240917	0.420799	0.142068	0.394803	-0.0446762		preprotein translocase subunit chloroplastic-like	XP_004242663
Ach_contig37284	-0.714099	-0.407164	-0.315077	-0.248859	-0.459647	-0.0982895	-0.568547	0.000293559	-0.144148	-0.316146	0.189674	-0.1303	0.794735	0.70894	0.639672	0.252861	-0.315634	0.421248	0.124957	0.174373	-0.26157		oxidative stress isoform 1	CBI27985
Ach_contig18233	-0.397824	-0.464114	-0.679941	0.223977	-0.185846	0.00348478	-0.562275	-0.156191	-0.425671	-0.590739	0.770848	0.133454	0.794714	0.232477	0.552315	-0.219225	-0.543723	-0.172169	-0.604034	-0.121395	0.0813931		repressor of rna polymerase iii transcription maf1 homolog	XP_002284050
Ach_contig27058	-0.866047	-0.459458	-0.323998	-0.247855	-0.575104	-0.274715	-0.711778	-0.133665	0.0629257	-0.400153	0.0339475	-0.227458	0.794697	0.915281	0.711137	0.398564	-0.314469	0.626044	0.299907	0.553389	-0.0708182		protoporphyrinogen chloroplastic-like	XP_002302810
Ach_contig12551	-0.646391	-0.675555	-0.803224	-0.16214	-0.595604	0.150194	-0.529912	-0.303078	-0.199004	-0.451978	0.617395	0.144989	0.794592	0.500378	0.760007	0.10407	-0.412862	0.00411311	-0.337733	0.186725	0.105131		xylulose kinase-like	CBI38013
Ach_contig19654	-0.884888	-0.52613	-0.285301	-0.138752	-0.523375	-0.294908	-0.741999	-0.0148054	0.136235	-0.386904	0.0214261	-0.31365	0.79458	0.871489	0.629413	0.292625	-0.412194	0.628132	0.259913	0.597962	-0.115673		protein chloroplastic-like	XP_004247211
Ach_contig30378	-0.851608	-0.479459	-0.033778	0.19317	-0.264744	-0.351579	-0.721547	0.275465	0.202924	-0.217898	-0.092868	-0.601314	0.79444	0.645202	0.292245	-0.0566215	-0.657221	0.717319	0.144456	0.421363	-0.00124107		riboflavin biosynthesis protein chloroplastic-like	XP_002310549
Ach_contig23419	-0.903823	-0.524411	-0.14109	-0.0971377	-0.478178	-0.291876	-0.701401	0.131713	0.192847	-0.265969	-0.0886575	-0.448951	0.794376	0.850376	0.514261	0.232142	-0.462893	0.73637	0.309749	0.53321	-0.00979196		cyclin dependent kinase inhibitor	XP_002282199
Ach_contig12238	-0.779089	-0.47047	-0.507668	-0.380232	-0.639186	-0.118336	-0.64153	-0.242812	-0.102639	-0.459567	0.246026	0.0145484	0.794195	0.861486	0.848666	0.466854	-0.199935	0.398694	0.178435	0.403104	-0.110985		atp binding	XP_004253418
Ach_contig27425	-0.772079	-0.634585	-0.680505	-0.341893	-0.676193	0.0172495	-0.630721	-0.2712	-0.110934	-0.470904	0.415916	0.0869997	0.794177	0.735246	0.852269	0.350226	-0.284666	0.213573	-0.0304938	0.357952	0.0159903		fad-dependent oxidoreductase family protein	CBI25612
Ach_contig29552	-0.930452	-0.751349	-0.355725	-0.247445	-0.666089	0.0487356	-0.551011	0.152717	0.22181	-0.119545	0.0752729	-0.306389	0.79408	0.724026	0.571718	0.204797	-0.450615	0.512211	0.157256	0.445028	-0.0927359		protein	XP_002510978
Ach_contig34114	-0.727417	-0.513588	-0.590847	-0.223244	-0.586025	-0.141994	-0.66366	-0.336422	-0.104371	-0.534484	0.334336	0.0199313	0.79405	0.775251	0.801553	0.332257	-0.295106	0.319151	0.020121	0.416623	0.169067		lysine--trna ligase-like	XP_002285737
Ach_contig37930	-0.680197	-0.800896	-0.760479	-0.241926	-0.69646	0.397762	-0.356845	-0.0651355	-0.0691525	-0.189205	0.570508	0.112305	0.793948	0.404423	0.67137	0.064855	-0.402965	-0.0351311	-0.31072	0.129761	0.0177997		beta-galactosidase	ADV41669
Ach_contig19874	-0.667904	-0.620298	-0.752193	-0.371075	-0.652156	0.171303	-0.502051	-0.272497	-0.271187	-0.423335	0.557719	0.20108	0.793836	0.600563	0.841826	0.264179	-0.282416	0.0461019	-0.164488	0.139402	-0.112382		-	-
Ach_contig8350	-0.83408	-0.52919	-0.275542	-0.177752	-0.512532	-0.186569	-0.665314	0.0407026	0.081391	-0.316329	0.0681934	-0.275361	0.793789	0.801138	0.612322	0.269208	-0.379422	0.56537	0.20965	0.414092	0.059081		f-box protein at4g00755-like	XP_004234361
Ach_contig18665	-0.61261	-0.645018	-0.661294	0.012027	-0.444026	0.0334595	-0.609931	-0.168848	-0.144919	-0.476664	0.554197	0.0278929	0.793684	0.454711	0.62799	-0.00387039	-0.479956	0.0453436	-0.347686	0.161259	0.371595		hypothetical protein OsI_02761	EEC71042
Ach_contig30102	-0.714806	-0.674964	-0.660729	-0.199305	-0.631108	0.137577	-0.522108	-0.112494	-0.0558506	-0.324281	0.45384	0.0339806	0.793641	0.551597	0.695176	0.150809	-0.396671	0.129085	-0.145171	0.335666	0.0385714		transcription factor bhlh60	ABL86246
Ach_contig10218	-0.60528	-0.450221	-0.347523	0.0632102	-0.222341	-0.0692649	-0.646732	0.0792799	-0.249175	-0.338661	0.380281	-0.18117	0.793529	0.405631	0.447515	-0.128682	-0.571664	0.204958	-0.245913	-0.0810605	-0.0523078		oxidative stress isoform 1	XP_004235639
Ach_contig30809	-0.800381	-0.460218	0.0275164	0.426604	-0.0737898	-0.435043	-0.818529	0.365626	0.164038	-0.27906	-0.0447062	-0.679633	0.793344	0.521015	0.162543	-0.256634	-0.799384	0.649292	-0.00615888	0.304751	0.128434		cytosolic purine 5 -nucleotidase-like	XP_002519334
Ach_contig26382	-0.665269	-0.677142	-0.413271	0.129711	-0.313609	0.0472887	-0.552997	0.131417	-0.0609524	-0.226112	0.368147	-0.275561	0.793123	0.34505	0.363939	-0.268281	-0.701528	0.209162	-0.315367	0.0440371	0.125378		serine--glyoxylate aminotransferase-like	EOY32823
Ach_contig6404	-0.740611	-0.429725	-0.476188	-0.248849	-0.539597	-0.261987	-0.733875	-0.305514	-0.110297	-0.557972	0.230958	-0.0471067	0.793078	0.865549	0.793792	0.380444	-0.28163	0.434745	0.147629	0.468299	0.00839341		rna-binding protein	EMJ06843
Ach_contig32049	-0.386635	-0.35382	-0.606151	0.228783	-0.131548	-0.0824753	-0.614267	-0.205913	-0.475961	-0.596439	0.69615	0.0963007	0.79288	0.261206	0.526002	-0.211459	-0.551	-0.097143	-0.539189	-0.124007	-0.118359		guanylyl cyclase	XP_002277052
Ach_contig7006	-0.591654	-0.214027	-0.332528	0.0496838	-0.136652	-0.488773	-0.911175	-0.23776	-0.395839	-0.73769	0.328639	-0.107879	0.79262	0.691467	0.641772	0.122692	-0.437742	0.348681	-0.0564536	0.111715	0.0325712		cytochrome b6	YP_005090208
Ach_contig20096	-0.789237	-0.492207	-0.29629	-0.190619	-0.467807	-0.175464	-0.643385	0.0159332	-0.0271071	-0.347996	0.131237	-0.22866	0.792309	0.763162	0.621785	0.249353	-0.377916	0.518128	0.136412	0.294989	-0.163629		sulfate bicarbonate oxalate exchanger and transporter sat-1	XP_002526028
Ach_contig16241	-0.641217	-0.563851	-0.746065	-0.322328	-0.644487	0.0625603	-0.531927	-0.341342	-0.230105	-0.497179	0.528055	0.198265	0.792092	0.657057	0.856468	0.303153	-0.257376	0.102611	-0.107895	0.306138	0.0178971		cyclin isoform 1	XP_002310464
Ach_contig14167	-0.558068	-0.359149	-0.592223	-0.101711	-0.384798	-0.0785152	-0.614802	-0.243106	-0.356739	-0.559258	0.53314	0.13585	0.792008	0.548373	0.736561	0.178197	-0.317766	0.0861735	-0.215255	0.0799368	-0.235793		uncharacterized loc101221865	CBI37844
Ach_contig23269	-0.600647	-0.546668	-0.212141	0.432244	-0.0141747	-0.0775431	-0.568117	0.404746	-0.145765	-0.248435	0.372638	-0.406866	0.791858	0.180629	0.168818	-0.467595	-0.819066	0.205196	-0.443573	-0.210672	0.030706		-	-
Ach_contig16120	-0.808075	-0.449372	-0.308535	-0.17721	-0.506768	-0.294617	-0.730152	-0.0642121	0.0501212	-0.429299	0.0783472	-0.220346	0.791843	0.861581	0.671439	0.335077	-0.338163	0.569485	0.260974	0.561504	-0.0277845		very-long-chain -3-hydroxyacyl-	XP_002298376
Ach_contig9557	-0.810575	-0.654644	-0.606922	-0.331455	-0.726503	0.0530356	-0.547984	-0.16076	0.0406626	-0.339517	0.299712	0.00331432	0.791573	0.738786	0.783316	0.348873	-0.284932	0.300934	0.0640386	0.48548	-0.121401		formimidoyltransferase-cyclodeaminase-like	XP_004243327
Ach_contig23885	-0.774457	-0.398223	-0.353457	-0.193331	-0.482271	-0.344664	-0.764286	-0.14399	-0.0383328	-0.546764	0.139587	-0.126896	0.791381	0.886661	0.745006	0.404724	-0.269725	0.519866	0.24464	0.519948	-0.0229637		histone h3	CBI23573
Ach_contig1451	-0.654577	-0.398847	-0.483537	-0.200977	-0.425071	-0.190936	-0.727122	-0.215834	-0.266266	-0.565756	0.361356	0.0330763	0.791181	0.718231	0.758838	0.291809	-0.294073	0.271438	0.0144364	0.216793	-0.0469049		transcription initiation factor tfiid subunit isoform 1	EOX91920
Ach_contig26809	-0.698977	-0.726861	-0.794095	-0.388012	-0.779474	0.260339	-0.428442	-0.26342	-0.0921365	-0.327743	0.516706	0.182933	0.791074	0.61084	0.829494	0.284481	-0.272634	0.073041	-0.131071	0.326801	0.0137837		brg-1 associated	XP_002520558
Ach_contig37516	-0.543343	-0.262716	-0.441204	0.07232	-0.226251	-0.326264	-0.695563	-0.263702	-0.341616	-0.655943	0.403951	-0.025662	0.791051	0.607267	0.643439	0.0993053	-0.400081	0.263646	-0.148801	0.128774	-0.0504522		serine threonine-protein kinase tao3	EOY00369
Ach_contig33903	-0.425516	-0.62825	-0.816703	0.0293498	-0.391652	0.279906	-0.403031	-0.212392	-0.393499	-0.414656	0.815024	0.214177	0.791016	0.196599	0.590187	-0.198124	-0.520587	-0.252673	-0.632765	-0.152885	0.0605176		polynucleotidyl transferase isoform 1	EMJ06204
Ach_contig3079	-0.655734	-0.585965	-0.542318	-0.0564689	-0.383187	0.0379959	-0.561905	0.00993767	-0.249453	-0.395174	0.495832	-0.0270443	0.790972	0.445441	0.597322	-0.00933928	-0.490316	0.098588	-0.25207	0.0101284	-0.0435158		pentatricopeptide repeat-containing protein at2g01860-like	EOY15290
Ach_contig22650	-0.537275	-0.401121	-0.518079	-0.0177396	-0.379866	0.00914996	-0.520495	-0.195431	-0.246745	-0.390386	0.444243	0.0214527	0.79095	0.469744	0.588694	0.0382231	-0.401745	0.133827	-0.242903	0.0417862	-0.151868		zinc finger protein chloroplastic-like	EOY21316
Ach_contig22090	-0.62795	-0.211468	0.0766189	0.340513	0.071614	-0.461186	-0.745599	0.329641	-0.177792	-0.373045	0.0616966	-0.515906	0.790749	0.498503	0.226193	-0.192708	-0.660272	0.563175	-0.0270472	-0.0347951	-0.225177		bhlh transcription factor	EMJ10483
Ach_contig18856	-0.771746	-0.322315	-0.183881	-0.135477	-0.379643	-0.37958	-0.763899	-0.081778	-0.0633544	-0.429913	0.0121284	-0.29242	0.790298	0.857817	0.601624	0.283463	-0.377821	0.646756	0.261778	0.380722	-0.203782		abc transporter b family member 19-like	XP_004167222
Ach_contig20858	-0.624349	-0.450987	-0.67415	-0.276634	-0.511214	-0.108108	-0.701661	-0.386119	-0.340816	-0.637713	0.515074	0.179767	0.789666	0.706862	0.869941	0.317257	-0.266848	0.133034	-0.0990105	0.225224	-0.0503277		conserved hypothetical protein	XP_002532150
Ach_contig28754	-0.538801	-0.496339	-0.584584	-0.136206	-0.417002	0.0685036	-0.491353	-0.167649	-0.294433	-0.40182	0.509285	0.0749119	0.789538	0.457524	0.631854	0.0392577	-0.393823	0.0791826	-0.255758	0.019735	-0.213971		ras-related protein raba5a-like	EMJ13190
Ach_contig24589	-0.533817	-0.666351	-0.691205	0.0865282	-0.441942	0.295263	-0.376608	-0.0333572	-0.145239	-0.253939	0.641889	0.0581296	0.789422	0.214471	0.501881	-0.184106	-0.531148	-0.116785	-0.524382	-0.0204712	0.0827286		pectinacetylesterase family protein	EMJ21598
Ach_contig28980	-0.590673	-0.312376	-0.481197	-0.0117409	-0.302083	-0.381731	-0.813401	-0.329586	-0.303515	-0.729273	0.386147	-0.00220115	0.78908	0.72674	0.726573	0.209559	-0.372919	0.296902	-0.0505896	0.312894	0.0419863		ribulose- bisphosphate carboxylase oxygenase large subunit n- chloroplastic-like	EOY01840
Ach_contig26029	-0.756033	-0.308418	-0.10467	0.104328	-0.167552	-0.483363	-0.840883	0.0893738	-0.0908695	-0.477481	0.0555685	-0.408249	0.788519	0.708757	0.46409	0.0636166	-0.534798	0.605703	0.115594	0.259121	-0.069963		uncharacterized loc101221288	EOX95928
Ach_contig9939	-0.730117	-0.58989	-0.17826	0.169214	-0.311924	0.0277934	-0.490793	0.405621	0.129341	-0.0637567	0.147136	-0.403593	0.788403	0.392272	0.266928	-0.163093	-0.615842	0.373905	-0.110779	0.120865	-0.11718		protein binding	XP_002285265
Ach_contig11830	-0.56208	-0.675957	-0.83914	-0.223836	-0.632468	0.292654	-0.398599	-0.255451	-0.230031	-0.386331	0.688104	0.254869	0.788378	0.428766	0.764057	0.12009	-0.326578	-0.112427	-0.365543	0.11106	0.129966		PREDICTED: uncharacterized protein LOC100803665 isoform 2	XP_003524904
Ach_contig33437	-0.752357	-0.412879	-0.484059	-0.249466	-0.523348	-0.291254	-0.761481	-0.31048	-0.133418	-0.597693	0.243791	-0.0274809	0.787672	0.872329	0.820751	0.413881	-0.264191	0.433719	0.14333	0.458561	-0.117404		btb poz domain-containing protein at5g67385-like	XP_002533158
Ach_contig15835	-0.900307	-0.749892	-0.453324	-0.347326	-0.780944	0.125423	-0.46611	0.0403384	0.232957	-0.113695	0.112697	-0.1903	0.78758	0.756053	0.656609	0.308474	-0.346319	0.469557	0.183009	0.531797	-0.116846		vacuolar protein 8-like	XP_002270292
Ach_contig12324	-0.653796	-0.484035	-0.666666	-0.287625	-0.609343	-0.0577853	-0.59738	-0.38638	-0.201431	-0.538551	0.427171	0.150864	0.787252	0.731665	0.848299	0.365501	-0.231645	0.214011	-0.0181472	0.367911	-0.0339891		plastid transcriptionally active 6	BAJ53190
Ach_contig12531	-0.878903	-0.425971	-0.0978221	-0.0894583	-0.426838	-0.387066	-0.758653	0.107643	0.157524	-0.32351	-0.118608	-0.440078	0.786939	0.88201	0.524715	0.267102	-0.428589	0.7582	0.371065	0.571673	-0.0854565		probable polygalacturonase-like	EMJ11169
Ach_contig6829	-0.735014	-0.675717	-0.698916	-0.365947	-0.73797	0.191317	-0.47657	-0.177095	-0.0551631	-0.316464	0.43818	0.118446	0.786773	0.638375	0.803158	0.309375	-0.264715	0.140948	-0.0577623	0.34381	-0.0521233		protein	EOX93091
Ach_contig36326	-0.705386	-0.517754	-0.318934	0.12792	-0.349491	-0.0984648	-0.601981	0.132721	0.0613923	-0.283828	0.229278	-0.269925	0.786426	0.501226	0.426551	-0.0347429	-0.535679	0.333814	-0.125865	0.268396	-0.123279		abc transporter b family member 28-like	XP_002280266
Ach_contig15698	-0.795545	-0.430347	0.0604183	0.240125	-0.148474	-0.426828	-0.783195	0.321616	0.137488	-0.252061	-0.113567	-0.647996	0.786358	0.63739	0.23202	-0.119632	-0.696294	0.734289	0.151013	0.338291	0.0320447		protein tprxl-like	XP_003633146
Ach_contig29554	-0.786915	-0.510356	-0.492025	-0.372006	-0.621164	-0.120119	-0.679394	-0.206055	-0.0792221	-0.450777	0.235918	-0.015002	0.786241	0.842692	0.818145	0.429747	-0.232475	0.39225	0.170715	0.402058	-0.0564049		protein	XP_002510978
Ach_contig19355	-0.768099	-0.341274	-0.108378	0.168695	-0.170154	-0.437357	-0.843291	0.101584	-0.0679433	-0.438196	0.0630879	-0.43339	0.786178	0.673731	0.421252	0.0121204	-0.588861	0.574068	0.0620939	0.227809	-0.00407692		4-hydroxy-tetrahydrodipicolinate reductase chloroplastic-like	CBI31836
Ach_contig7007	-0.707951	-0.398685	-0.202574	0.22761	-0.117958	-0.344755	-0.82546	0.0749764	-0.157945	-0.449747	0.200356	-0.371093	0.78608	0.529648	0.388445	-0.131199	-0.661302	0.408849	-0.127326	0.0648156	-0.0299247		cytochrome b6	P05642
Ach_contig29336	-0.630897	-0.38454	-0.550659	-0.18848	-0.415068	-0.177252	-0.719452	-0.347043	-0.340938	-0.591111	0.414709	0.0609796	0.785978	0.682627	0.765818	0.240686	-0.335189	0.231766	-0.0851824	0.147068	-0.158657		crs2-associated factor chloroplastic-like	EOY30694
Ach_contig21668	-0.322198	-0.125878	-0.503408	0.111786	-0.0319554	-0.273008	-0.677436	-0.303055	-0.706599	-0.760193	0.662099	0.158965	0.785855	0.414037	0.63256	-0.0415394	-0.408479	-0.00844067	-0.389367	-0.256283	-0.142795		outer envelope protein chloroplastic-like	XP_002264436
Ach_contig13626	-0.82971	-0.396092	-0.0991261	-0.0186244	-0.314349	-0.430179	-0.839129	0.0889234	0.0576643	-0.403571	-0.0443468	-0.425996	0.785798	0.8198	0.506737	0.186907	-0.47031	0.683451	0.25859	0.414892	0.040516		trehalose-phosphate synthase	XP_002331300
Ach_contig3630	-0.583774	-0.560055	-0.82397	-0.371174	-0.645291	0.170183	-0.478618	-0.390806	-0.341055	-0.500811	0.640532	0.313836	0.785599	0.584524	0.893655	0.300196	-0.21396	-0.0315659	-0.221338	0.121426	-0.0694379		PREDICTED: uncharacterized protein LOC101512969	XP_004505668
Ach_contig38941	-0.561382	-0.360459	-0.197184	0.357009	-0.0832659	-0.204997	-0.594444	0.224388	-0.108654	-0.308665	0.269478	-0.340913	0.785551	0.335962	0.259458	-0.280823	-0.668943	0.300297	-0.227877	0.0829436	-0.111343		cytochrome p450 84a1-like	EOX97871
Ach_contig22297	-0.646693	-0.368781	-0.599556	-0.256414	-0.52105	-0.199476	-0.667851	-0.38763	-0.266547	-0.628052	0.399066	0.127783	0.785517	0.777938	0.860336	0.392718	-0.219706	0.267889	0.0259981	0.364302	-0.15805		ribosomal l18p l5e family protein	XP_002266607
Ach_contig24474	-0.658542	-0.641338	-0.397579	0.0717258	-0.360405	0.0862057	-0.536067	0.103398	-0.0453694	-0.185642	0.33669	-0.23584	0.785516	0.364583	0.385013	-0.176443	-0.611284	0.213885	-0.260903	0.0148309	0.393031		nucleolar gtp-binding protein 1-like	XP_002265256
Ach_contig23757	-0.785389	-0.703022	-0.0700029	0.33867	-0.25178	0.0411116	-0.47832	0.564476	0.278706	0.0992801	0.0383095	-0.64524	0.785371	0.286125	0.0487353	-0.413683	-0.845298	0.467133	-0.160322	0.149966	0.0179301		-	-
Ach_contig18177	-0.651802	-0.460405	-0.447136	-0.021816	-0.338717	-0.161277	-0.715641	-0.107188	-0.214012	-0.459999	0.359952	-0.110141	0.785267	0.560646	0.581347	0.0293011	-0.502155	0.248162	-0.108314	0.202188	0.0309382		heat stress transcription factor c-1-like	EOY30804
Ach_contig15948	-0.489356	-0.61665	-0.778473	-0.0556651	-0.415597	0.265391	-0.44597	-0.151175	-0.386389	-0.409027	0.76904	0.218082	0.785062	0.251998	0.639445	-0.096268	-0.455853	-0.222611	-0.533806	-0.161652	0.0273857		aldo keto	XP_002312553
Ach_contig7843	-0.865961	-0.501568	-0.35263	-0.297343	-0.618859	-0.235329	-0.700163	-0.123988	0.0857859	-0.393637	0.05018	-0.195432	0.78506	0.926346	0.734291	0.431287	-0.287344	0.597965	0.310109	0.592454	-0.0729377		PREDICTED: uncharacterized protein LOC100254824	XP_002278380
Ach_contig38170	-0.850094	-0.643224	-0.554294	-0.355254	-0.723243	-0.00643666	-0.593812	-0.174096	0.0298012	-0.3492	0.238727	-0.053234	0.784642	0.809184	0.787302	0.38119	-0.298016	0.382402	0.134391	0.483251	0.0479973		sam domain family protein	XP_004235047
Ach_contig23691	-0.523351	-0.362001	-0.661019	-0.158081	-0.341536	-0.121994	-0.688116	-0.355171	-0.511362	-0.681244	0.618866	0.207871	0.784508	0.555605	0.796062	0.162032	-0.330122	0.0121655	-0.256632	-0.00615775	-0.186286		triptychon and	XP_004287932
Ach_contig3302	-0.630132	-0.368917	-0.605818	-0.318632	-0.544279	-0.16743	-0.663145	-0.398858	-0.284641	-0.62946	0.410773	0.173229	0.783838	0.798787	0.895844	0.447198	-0.162546	0.247938	0.0433436	0.322765	-0.107495		-	-
Ach_contig6347	-0.470031	-0.422048	-0.79556	-0.258471	-0.470626	0.087043	-0.515254	-0.434184	-0.538498	-0.594168	0.723945	0.33951	0.783762	0.500481	0.847993	0.187037	-0.265097	-0.102853	-0.329366	-0.0639651	-0.0745317		uncharacterized loc101208655	XP_003631874
Ach_contig13628	-0.876771	-0.545002	-0.18165	0.0192566	-0.352828	-0.259948	-0.773454	0.176603	0.0936214	-0.306001	0.0437014	-0.432204	0.783585	0.68929	0.462239	0.0684415	-0.560431	0.561232	0.0964024	0.30144	0.0575192		trehalose-phosphate synthase	EMJ15746
Ach_contig15062	-0.545727	-0.565069	-0.676577	5.28519e-05	-0.345703	0.0750969	-0.568938	-0.105979	-0.351325	-0.515985	0.681533	0.134111	0.78348	0.357262	0.649834	-0.0270556	-0.447517	-0.095834	-0.438044	-0.0892958	0.114523		adp-ribosylation factor-like protein 8a-like	BAL44262
Ach_contig13087	-0.93321	-0.644466	-0.011127	0.104848	-0.387527	-0.18449	-0.64477	0.462826	0.379408	-0.0442004	-0.153252	-0.646094	0.783447	0.641456	0.266201	-0.0273836	-0.639423	0.724211	0.206683	0.467888	-0.000253552		chloroplast lumen common protein family	XP_002278231
Ach_contig13100	-0.864086	-0.463334	-0.34848	-0.231841	-0.550463	-0.324223	-0.785598	-0.161082	0.0404231	-0.476068	0.066422	-0.203628	0.783154	0.924246	0.735826	0.410934	-0.316564	0.595475	0.284684	0.576079	0.00531398		30s ribosomal protein chloroplastic-like	XP_002322970
Ach_contig18970	-0.692443	-0.676816	-0.656745	-0.27319	-0.616775	0.113457	-0.554313	-0.177698	-0.127455	-0.384662	0.460846	0.0626076	0.782823	0.603989	0.736472	0.194797	-0.36043	0.135201	-0.137343	0.240333	0.105051		nucleolar gtp-binding protein 2-like	XP_002284849
Ach_contig19393	-0.721669	-0.716533	-0.72853	-0.392317	-0.762218	0.202355	-0.451803	-0.245463	-0.0673757	-0.32813	0.443436	0.120802	0.78267	0.663051	0.810554	0.298885	-0.282741	0.155118	-0.0694277	0.351908	-0.0576681		cbl-interacting serine threonine-protein kinase 1-like	EMJ24340
Ach_contig22622	-0.794237	-0.581907	-0.593727	-0.439498	-0.731132	0.0424661	-0.555734	-0.245901	-0.0783495	-0.358002	0.293405	0.0448211	0.782562	0.798162	0.840042	0.421022	-0.230775	0.317691	0.118462	0.38424	-0.107435		inducer of cbf expression 1	AGP04218
Ach_contig19755	-0.672484	-0.364228	-0.357959	0.0712099	-0.31672	-0.384848	-0.754652	-0.142161	-0.082567	-0.582456	0.226718	-0.166478	0.782462	0.706206	0.605665	0.168332	-0.411107	0.428424	0.0442761	0.434177	0.202956		-	-
Ach_contig25577	-0.591756	-0.384947	-0.684969	-0.219832	-0.447365	-0.187303	-0.745978	-0.454	-0.410691	-0.734452	0.552301	0.211104	0.7824	0.704356	0.889117	0.321552	-0.256274	0.110915	-0.134101	0.185792	0.064429		peroxisomal biogenesis factor 11 family protein	EOX96084
Ach_contig15971	-0.833123	-0.432455	-0.0636261	0.0443114	-0.365417	-0.371351	-0.68937	0.199678	0.207487	-0.275328	-0.11387	-0.486243	0.782349	0.781287	0.420988	0.15577	-0.48479	0.745358	0.304644	0.573562	-0.0674672		malate cytoplasmic-like	XP_002277543
Ach_contig34443	-0.67089	-0.29619	-0.122915	0.168151	-0.113019	-0.404407	-0.792924	0.193687	-0.135787	-0.476531	0.161609	-0.323465	0.782261	0.596453	0.433461	0.0141901	-0.511207	0.447447	0.019059	0.165578	-0.126983		-	-
Ach_contig21389	-0.708072	-0.400172	-0.357945	-0.134426	-0.373686	-0.263	-0.73275	-0.123223	-0.200221	-0.487597	0.225573	-0.141782	0.782089	0.726931	0.641854	0.201046	-0.410749	0.418629	0.0804787	0.277397	-0.248012		translation initiation factor (eif-4a)	AAD20980
Ach_contig38773	-0.74531	-0.469323	-0.500631	-0.328126	-0.601991	-0.152771	-0.623919	-0.281419	-0.126667	-0.465416	0.238802	-0.0267278	0.782007	0.841135	0.792254	0.381935	-0.274252	0.418808	0.15807	0.434544	-0.10257		-	-
Ach_contig22409	-0.862817	-0.80599	-0.52315	-0.126283	-0.640558	0.103402	-0.550483	0.031636	0.144815	-0.191253	0.259492	-0.221373	0.781844	0.591971	0.563215	0.0623429	-0.547736	0.324816	-0.0627634	0.418409	0.115129		-	-
Ach_contig34500	-0.796349	-0.385429	-0.302898	-0.293684	-0.517819	-0.285169	-0.723834	-0.176304	-0.058359	-0.431386	0.0570928	-0.173607	0.781559	0.902774	0.717959	0.407052	-0.276456	0.587837	0.296704	0.427974	-0.140551		porphobilinogen chloroplastic-like	XP_002520359
Ach_contig1091	-0.827121	-0.551605	-0.257402	0.140523	-0.317628	-0.292866	-0.812594	0.0925715	0.098923	-0.376061	0.111479	-0.403344	0.781549	0.624458	0.432507	-0.0185947	-0.622532	0.483928	-0.00396029	0.39297	0.09544		probable lrr receptor-like serine threonine-protein kinase at2g23950-like	EOY31531
Ach_contig17519	-0.589425	-0.310818	-0.3676	-0.121066	-0.342116	-0.286273	-0.677626	-0.164352	-0.23227	-0.55535	0.27542	-0.0428377	0.781413	0.72024	0.671275	0.252805	-0.301517	0.376126	0.069851	0.286024	-0.201388		-	-
Ach_contig10743	-0.698592	-0.596264	-0.685813	-0.438117	-0.718057	0.179427	-0.449336	-0.267559	-0.188321	-0.332141	0.4405	0.148677	0.781384	0.670601	0.834241	0.339171	-0.23748	0.164482	-0.0414633	0.222599	-0.167021		fructose- - chloroplastic-like	XP_002532766
Ach_contig10652	-0.750626	-0.386105	-0.425836	-0.161088	-0.414476	-0.295608	-0.75914	-0.201795	-0.210326	-0.565761	0.261537	-0.0871619	0.781277	0.776234	0.736272	0.290602	-0.356315	0.405144	0.0752862	0.305199	-0.197955		-	-
Ach_contig6696	-0.862868	-0.637205	-0.441108	-0.314223	-0.691223	-0.0241609	-0.567387	-0.0915002	0.098055	-0.250146	0.127413	-0.182985	0.781061	0.80627	0.686264	0.308448	-0.365097	0.491166	0.188062	0.50362	-0.0383563		cdk5rap1-like protein isoform 1	XP_002274814
Ach_contig12037	-0.613148	-0.591102	-0.726313	-0.306205	-0.678651	0.215196	-0.417524	-0.306802	-0.150542	-0.325436	0.499331	0.170303	0.781016	0.558905	0.767082	0.22743	-0.270075	0.0743873	-0.168888	0.219574	0.0365949		superoxide dismutase	XP_003555663
Ach_contig10832	-0.87596	-0.894556	-0.401453	-0.136108	-0.703008	0.310964	-0.342224	0.276862	0.335029	0.127459	0.13002	-0.348862	0.78068	0.48488	0.391688	-0.0353351	-0.57977	0.389488	-0.0232284	0.391671	0.00307353		tonoplast intrinsic protein	AGD98716
Ach_contig16979	-0.782158	-0.464972	-0.120985	0.151965	-0.266126	-0.353195	-0.739013	0.109436	0.107328	-0.329273	-0.00184981	-0.490236	0.780459	0.673763	0.376391	-0.0154236	-0.601568	0.636899	0.0793039	0.35032	0.0901872		wpp domain-interacting protein 2-like	EMJ09515
Ach_contig38749	-0.694583	-0.409109	-0.36903	-0.0697502	-0.32687	-0.352453	-0.796227	-0.140143	-0.1964	-0.610602	0.262889	-0.13373	0.780268	0.757458	0.669088	0.212037	-0.402609	0.40672	0.0455336	0.293544	0.0050095		-	-
Ach_contig9222	-0.596538	-0.549601	-0.763548	-0.335749	-0.599404	0.0998676	-0.52932	-0.357382	-0.331113	-0.511881	0.592754	0.245908	0.77979	0.603694	0.857492	0.267738	-0.255927	0.0200172	-0.178023	0.145773	0.0627561		ptb domain-containing engulfment adapter protein 1 isoform 1	EMJ18085
Ach_contig4324	-0.562247	-0.55903	-0.5148	-0.104233	-0.448319	0.205936	-0.386335	-0.00566542	-0.196387	-0.18169	0.452542	-0.0338257	0.779789	0.36485	0.505099	-0.0659082	-0.474269	0.106719	-0.257798	-0.00607928	-0.0240729		sequence-specific dna binding transcription factor	EMJ12659
Ach_contig1977	-0.402249	-0.292687	-0.511917	0.24883	-0.0375607	-0.208145	-0.680572	-0.106639	-0.527729	-0.689093	0.675669	0.0596297	0.779779	0.317879	0.538775	-0.16747	-0.527853	-0.0562804	-0.493337	-0.185764	-0.0875789		lachrymatory-factor synthase-like	XP_002308595
Ach_contig15995	-0.479124	-0.250834	-0.575955	-0.0486877	-0.249063	-0.282693	-0.743922	-0.421149	-0.517061	-0.764865	0.555898	0.145778	0.779603	0.607161	0.756974	0.157571	-0.341895	0.1103	-0.232506	0.0323788	-0.0653283		tic22-like family protein	EOY20309
Ach_contig23705	-0.982747	-0.729352	-0.22359	-0.0928075	-0.602272	-0.0768707	-0.600693	0.247081	0.37599	-0.0771064	-0.0755993	-0.482352	0.779288	0.729319	0.449453	0.137801	-0.536953	0.657497	0.233106	0.601317	-0.0278172		auxin transporter-like protein 2-like	ACJ85343
Ach_contig17472	-0.630943	-0.494799	-0.606435	-0.201239	-0.437819	-0.0516607	-0.652027	-0.197257	-0.331117	-0.546441	0.513388	0.100904	0.779057	0.597142	0.757639	0.182311	-0.356274	0.100559	-0.16311	0.108423	-0.196865		1-aminocyclopropane-1-carboxylate partial	AEM62880
Ach_contig9136	-0.828755	-0.508034	-0.136666	0.0723875	-0.355131	-0.324112	-0.71726	0.104488	0.160711	-0.288086	-0.0443726	-0.494908	0.779009	0.730018	0.402671	0.044135	-0.584267	0.678106	0.158151	0.463047	0.0200761		transcription factor org2	CBI30114
Ach_contig22260	-0.732732	-0.321886	-0.417371	-0.309248	-0.506867	-0.319073	-0.746252	-0.330007	-0.199202	-0.580834	0.188693	-0.0277763	0.778777	0.915564	0.826145	0.464363	-0.216145	0.48301	0.23176	0.401678	-0.127655		30s ribosomal protein chloroplastic-like	XP_002285149
Ach_contig19871	-0.374374	-0.420275	-0.599516	0.177437	-0.230709	0.118704	-0.399827	-0.101667	-0.370883	-0.406089	0.674909	0.102674	0.778605	0.198477	0.477814	-0.206903	-0.496978	-0.116346	-0.554095	-0.175479	-0.154664		21 kda protein	XP_002264101
Ach_contig33323	-0.781093	-0.783555	-0.56613	0.0272674	-0.549871	0.0550731	-0.597531	0.0140026	0.145749	-0.29196	0.356533	-0.175769	0.778309	0.500307	0.535989	-0.0170433	-0.560344	0.212379	-0.192559	0.416469	0.416587		pentatricopeptide repeat-containing protein chloroplastic-like	CBI35665
Ach_contig13624	-0.677624	-0.685963	-0.256394	0.319232	-0.215688	0.0673004	-0.509447	0.432341	0.0667919	-0.0782636	0.282806	-0.418901	0.778184	0.213477	0.16702	-0.403762	-0.796052	0.233204	-0.313354	0.0551029	0.0327409		peroxisomal membrane (mpv17 pmp22) family protein	XP_004487310
Ach_contig14841	-0.590221	-0.525014	-0.801989	-0.358808	-0.625003	0.142955	-0.496413	-0.433133	-0.365285	-0.491413	0.610447	0.280985	0.778066	0.586507	0.872586	0.276237	-0.244298	-0.00302666	-0.215698	0.0981742	-0.0711598		plastid transcriptionally active 12	XP_002272288
Ach_contig33321	-0.641481	-0.649809	-0.610649	-0.0602	-0.437428	0.000677354	-0.644365	-0.156836	-0.170165	-0.461786	0.491482	-0.016628	0.777805	0.502752	0.624096	0.0105819	-0.497128	0.110929	-0.265747	0.161648	0.224869		pentatricopeptide repeat-containing	CBI35665
Ach_contig7317	-0.807578	-0.497811	-0.340727	0.0149569	-0.416618	-0.282718	-0.757408	0.0232691	0.0823506	-0.454658	0.169293	-0.242898	0.777351	0.718269	0.598415	0.19585	-0.43129	0.452448	0.0723542	0.486698	0.0650116		rhomboid-like protein 10	XP_002273377
Ach_contig30466	-0.472214	-0.391419	-0.576892	0.0262828	-0.280252	-0.0343204	-0.568227	-0.15421	-0.380276	-0.550535	0.61076	0.130478	0.777317	0.412297	0.645473	0.0336382	-0.36783	-0.0146615	-0.349825	-0.0793224	0.126411		unknown protein	ACH87180
Ach_contig34212	-0.863644	-0.547396	-0.0414338	-0.0583794	-0.441092	-0.164213	-0.561825	0.328391	0.262133	-0.0675002	-0.145944	-0.522886	0.777081	0.712306	0.358482	0.100281	-0.505441	0.722295	0.293452	0.445268	-0.206464		beta-glucosidase 12-like	BAC78656
Ach_contig17266	-0.718944	-0.614702	-0.599735	-0.24451	-0.635897	0.047341	-0.516043	-0.193298	-0.0329059	-0.342485	0.345206	0.00402846	0.776948	0.640848	0.71391	0.23767	-0.330156	0.260658	-0.0203495	0.381883	0.149502		tryptophanyl-trna synthetase	EOY29791
Ach_contig10057	-0.602086	-0.437068	-0.713916	-0.34116	-0.570091	0.0115209	-0.587586	-0.4371	-0.364929	-0.553794	0.533372	0.238561	0.776582	0.666208	0.880491	0.34034	-0.216155	0.0900164	-0.131861	0.133835	-0.153634		-	-
Ach_contig22434	-0.761945	-0.69709	-0.686272	-0.338201	-0.706521	0.0981197	-0.573601	-0.21603	-0.0487941	-0.397362	0.413859	0.0851197	0.776528	0.683953	0.809157	0.31649	-0.28808	0.174214	-0.0373772	0.369827	0.181062		probable sphingolipid transporter spinster homolog 2-like	XP_002518297
Ach_contig1499	-0.65127	-0.346569	-0.51141	-0.143	-0.386802	-0.276108	-0.777752	-0.362567	-0.286055	-0.646182	0.359695	0.0314058	0.776198	0.722224	0.770584	0.2789	-0.303991	0.279868	-0.0340553	0.202787	0.0580784		tetratricopeptide repeat-containing protein	XP_002266002
Ach_contig33986	-0.576176	-0.600757	-0.282723	0.519725	-0.0426694	-0.0630449	-0.594124	0.297855	-0.0537603	-0.225622	0.379061	-0.43447	0.776141	0.127916	0.106524	-0.581241	-0.919646	0.171016	-0.510178	-0.0321307	0.0811352		-	-
Ach_contig8383	-0.546667	-0.562158	-0.751555	-0.0573081	-0.494542	0.0751411	-0.483081	-0.286873	-0.245665	-0.490009	0.619921	0.153909	0.775949	0.44906	0.694758	0.05266	-0.407067	-0.0106205	-0.337989	0.207855	0.0821482		-	-
Ach_contig29659	-0.552729	-0.498859	-0.362088	0.208375	-0.27894	0.00268949	-0.439901	0.129146	-0.0569644	-0.22939	0.348687	-0.228949	0.775738	0.340875	0.335014	-0.225557	-0.616738	0.216629	-0.275636	0.158838	-0.196364		-	-
Ach_contig23564	-0.676732	-0.441916	-0.358909	-0.0679969	-0.366213	-0.164077	-0.643569	0.010173	-0.128109	-0.42937	0.278454	-0.125943	0.775592	0.631807	0.60052	0.147246	-0.386349	0.317127	-0.00172916	0.20309	0.0177157		uncharacterized oxidoreductase chloroplastic-like	XP_002273477
Ach_contig16239	-0.533178	-0.195048	-0.490159	-0.0715816	-0.213348	-0.378771	-0.810835	-0.348659	-0.521369	-0.801511	0.488529	0.107869	0.77549	0.681019	0.787103	0.241043	-0.29837	0.187559	-0.123599	0.0292845	-0.0854489		nucleoid-associated protein synpcc7942_0464-like	XP_002529403
Ach_contig30996	-0.479546	-0.369969	-0.755294	-0.194645	-0.422319	-0.085083	-0.619591	-0.456048	-0.505388	-0.729852	0.679827	0.318249	0.775374	0.593408	0.874896	0.25495	-0.241777	-0.0348519	-0.25748	0.0833066	-0.076556		hypothetical protein PRUPE_ppa025709mg	EMJ18870
Ach_contig15493	-0.670262	-0.316076	-0.50759	-0.315035	-0.513005	-0.282963	-0.71894	-0.396007	-0.260497	-0.634329	0.294612	0.074803	0.775253	0.876471	0.871377	0.464172	-0.183299	0.378067	0.158789	0.386073	-0.0715798		50s ribosomal protein l13	XP_004251925
Ach_contig26391	-0.753949	-0.360524	-0.0406683	0.148983	-0.230983	-0.437055	-0.729294	0.135188	0.0920842	-0.336968	-0.0747283	-0.496531	0.775189	0.710375	0.362006	0.0443404	-0.54909	0.715336	0.20415	0.429887	-0.0275874		plant glycogenin-like starch initiation protein 7	XP_002528922
Ach_contig2925	-0.942267	-0.699333	-0.248352	-0.185494	-0.632463	-0.0386302	-0.548425	0.168018	0.29357	-0.0807617	-0.0549493	-0.416208	0.775128	0.757292	0.493999	0.186483	-0.480252	0.638431	0.251073	0.533621	-0.053445		multidrug resistance	XP_002510329
Ach_contig32859	-0.613579	-0.53505	-0.53689	0.10276	-0.288737	-0.0729831	-0.680574	-0.0583154	-0.222595	-0.508358	0.527015	-0.0426889	0.775043	0.421076	0.570467	-0.0471449	-0.51443	0.0717824	-0.362333	0.0113721	0.24576		3-phosphoinositide-dependent protein kinase 1-like	NP_001234519
Ach_contig9457	-0.726232	-0.7932	-0.679026	-0.138862	-0.620592	0.233924	-0.458886	-0.0744595	-0.0211694	-0.241731	0.478149	-0.034549	0.775038	0.456675	0.609152	0.010234	-0.511024	0.103523	-0.285165	0.225749	0.00892018		sugar transporter erd6-like 6-like	XP_004291871
Ach_contig15579	-0.55872	-0.277604	-0.505182	-0.114447	-0.389309	-0.257338	-0.676113	-0.34148	-0.274413	-0.630564	0.387103	0.073044	0.774811	0.70533	0.754859	0.285409	-0.256226	0.25924	-0.0387207	0.2821	-0.0193459		biotin carboxyl carrier protein of acetyl- carboxylase	XP_002285378
Ach_contig21734	-0.716851	-0.671145	-0.725545	-0.435741	-0.766935	0.230405	-0.430798	-0.241879	-0.102965	-0.313294	0.454253	0.164054	0.774568	0.653283	0.839945	0.349973	-0.220247	0.129975	-0.0604279	0.273796	-0.0374337		protein	XP_004294015
Ach_contig7241	-0.808112	-0.354853	-0.252606	-0.197057	-0.449678	-0.420736	-0.812372	-0.153565	-0.0147307	-0.520153	0.0205801	-0.225713	0.774442	0.93915	0.702006	0.408293	-0.294193	0.637283	0.321715	0.515684	-0.0782284		cmv 1a interacting protein 1	AAR28998
Ach_contig34324	-0.847514	-0.341345	-0.0447331	0.0227043	-0.279771	-0.50244	-0.863834	0.105828	0.0692016	-0.418049	-0.101469	-0.46298	0.77437	0.843122	0.486102	0.207107	-0.472057	0.738457	0.309739	0.459708	-0.111262		upf0667 protein c1orf55 homolog	EMJ19197
Ach_contig10847	-0.657686	-0.23896	-0.21461	-0.0238778	-0.193656	-0.361309	-0.791975	-0.0902229	-0.284482	-0.491465	0.179997	-0.222002	0.774335	0.659141	0.546332	0.107076	-0.441444	0.443505	0.030162	0.0451834	-0.137337		vaccinium macrocarpon complete genome	AJ429640
Ach_contig22733	-0.644944	-0.602799	-0.350323	0.109791	-0.30973	0.119991	-0.496404	0.276872	-0.0299176	-0.157294	0.356623	-0.211863	0.774046	0.298002	0.360546	-0.171665	-0.564782	0.146562	-0.28261	-0.0438082	0.0432962		bzip transcription factor	EOX97947
Ach_contig11276	-0.805856	-0.636017	-0.526725	-0.30689	-0.663256	0.0575343	-0.532765	-0.117809	-0.0146328	-0.286949	0.267706	-0.065177	0.774038	0.711495	0.721107	0.293183	-0.332116	0.340342	0.051466	0.321356	0.0342287		proteinaceous rnase p chloroplastic mitochondrial-like	EOY30753
Ach_contig18077	-0.888295	-0.686923	-0.425506	-0.145291	-0.592131	-0.0736759	-0.68216	-0.00626692	0.156539	-0.281354	0.152002	-0.25549	0.773788	0.702562	0.596788	0.180068	-0.472791	0.43814	0.0686667	0.479002	0.183615		protein longifolia 2-like	EMJ12111
Ach_contig5983	-0.876826	-0.597363	-0.431436	-0.300785	-0.639319	-0.143948	-0.689708	-0.113926	0.0779996	-0.381456	0.126289	-0.153886	0.773515	0.855169	0.735963	0.381029	-0.317692	0.488938	0.217536	0.526031	-0.0413269		gb: isoform 1	XP_002530166
Ach_contig17607	-0.880783	-0.90958	-0.453537	-0.0688311	-0.655899	0.212827	-0.475912	0.201455	0.32598	-0.0155329	0.18693	-0.330645	0.773353	0.495473	0.427851	-0.0453616	-0.602014	0.341249	-0.0899339	0.419489	0.261609		aminoacyl-t-rna synthetase	XP_002270774
Ach_contig17174	-0.614527	-0.532146	-0.673642	-0.103084	-0.463091	-0.055977	-0.604389	-0.266711	-0.24069	-0.580899	0.547743	0.10857	0.773187	0.577593	0.757546	0.165681	-0.360102	0.0941692	-0.245689	0.199299	0.00285087		atp-dependent -nad h-hydrate dehydratase-like	XP_002280838
Ach_contig18983	-0.473991	-0.492418	-0.769492	-0.000105924	-0.370297	0.0358465	-0.579634	-0.286054	-0.396434	-0.604614	0.738202	0.238198	0.773147	0.376777	0.708309	0.0153413	-0.403981	-0.14789	-0.44654	0.0464511	0.0519726		-	-
Ach_contig11708	-0.548059	-0.43111	-0.751552	-0.305232	-0.518016	-0.00623853	-0.590809	-0.45791	-0.436092	-0.636252	0.618395	0.294198	0.773064	0.634396	0.900724	0.317217	-0.206018	0.0173351	-0.20331	0.0603937	0.0129776		pigment defective	XP_003631965
Ach_contig34405	-0.596867	-0.668093	-0.559237	0.177534	-0.331038	0.118293	-0.468109	0.035069	-0.118618	-0.284888	0.514038	-0.122682	0.772675	0.253213	0.410101	-0.266855	-0.651494	0.0425453	-0.44422	0.0228122	0.143755		auxin influx carrier component	CCF23025
Ach_contig35791	-0.5381	-0.668289	-0.659706	0.0742198	-0.433769	0.31116	-0.332735	0.0117423	-0.140852	-0.21507	0.625838	0.0244754	0.772419	0.204445	0.478586	-0.197548	-0.539735	-0.0925926	-0.534587	-0.0631733	0.00900067		u-box domain-containing protein 72-like	XP_002285452
Ach_contig2707	-0.730311	-0.366717	-0.157338	-0.156011	-0.366805	-0.261028	-0.648801	0.0702028	-0.0705702	-0.329029	0.0373476	-0.282103	0.772305	0.765842	0.539368	0.216769	-0.378928	0.571993	0.240045	0.28568	-0.290251		gdsl esterase lipase at5g33370-like	XP_004152806
Ach_contig29297	-0.654585	-0.481306	-0.730025	-0.416635	-0.658843	0.0159181	-0.569936	-0.445785	-0.281418	-0.536598	0.484545	0.234645	0.772088	0.739184	0.928392	0.422638	-0.170687	0.145036	-0.0395236	0.263134	-0.110702		ribulose- bisphosphate carboxylase oxygenase large subunit n- chloroplastic-like	XP_002275523
Ach_contig11411	-0.599612	-0.306643	-0.566829	-0.378567	-0.523013	-0.141883	-0.608996	-0.412544	-0.371703	-0.589151	0.395685	0.180617	0.772023	0.792882	0.888544	0.446433	-0.139861	0.25413	0.0604739	0.191688	-0.197051		glutamyl-trna reductase binding protein	XP_002274572
Ach_contig23847	-0.618751	-0.344033	-0.457019	0.15495	-0.220756	-0.332883	-0.793556	-0.179423	-0.23071	-0.643965	0.40724	-0.0829358	0.771902	0.552028	0.603257	0.0497668	-0.476086	0.233873	-0.205302	0.217383	-0.0251294		protein proton gradient regulation chloroplastic-like	CAN81169
Ach_contig25578	-0.699908	-0.438929	-0.587835	-0.383354	-0.604943	-0.0485572	-0.596532	-0.316439	-0.239664	-0.48015	0.370928	0.114521	0.771791	0.762646	0.858704	0.414604	-0.197447	0.257956	0.0467167	0.246178	-0.0955688		peroxisomal biogenesis factor 11 family protein	XP_002273596
Ach_contig4217	-0.765825	-0.643976	-0.583858	-0.450111	-0.751712	0.157324	-0.456557	-0.129612	-0.0265265	-0.250654	0.3028	0.0456778	0.771593	0.71968	0.78258	0.374348	-0.229901	0.275109	0.0981623	0.362451	-0.116822		chaperone protein dnaj chloroplastic-like	XP_002274505
Ach_contig34610	-0.619187	-0.323271	-0.324797	0.175233	-0.166701	-0.285007	-0.703718	0.0440304	-0.22334	-0.525171	0.349265	-0.15492	0.771444	0.501043	0.512777	0.000592845	-0.481682	0.25574	-0.15551	0.0949603	-0.0418124		ring u-box superfamily protein isoform 2	XP_002283216
Ach_contig7720	-0.725821	-0.489191	-0.559176	-0.448737	-0.70341	-0.00491107	-0.522432	-0.270375	-0.107834	-0.395285	0.277068	0.0903873	0.771186	0.823852	0.852528	0.482076	-0.148853	0.334287	0.172482	0.407019	-0.177092		psbp domain-containing protein chloroplastic-like	XP_002309937
Ach_contig26891	-0.509022	-0.29106	-0.269215	0.219421	-0.0741066	-0.162721	-0.58881	-0.0058289	-0.333222	-0.364059	0.350198	-0.230901	0.771104	0.346136	0.351102	-0.235689	-0.616456	0.246158	-0.324834	-0.21036	-0.253027		protein executer chloroplastic-like	CBI15040
Ach_contig24974	-0.732081	-0.58145	-0.492783	0.0860904	-0.433727	-0.163336	-0.70506	-0.110034	0.0515192	-0.436316	0.305105	-0.177327	0.77106	0.571516	0.556567	0.0456169	-0.518828	0.303259	-0.127168	0.447372	0.322622		pentatricopeptide repeat-containing protein	XP_002269028
Ach_contig14539	-0.64067	-0.580471	-0.788889	-0.353851	-0.656863	0.103217	-0.556715	-0.37296	-0.237758	-0.511856	0.567028	0.253507	0.771039	0.635347	0.888762	0.334126	-0.220606	0.0347046	-0.15863	0.247086	-0.0413465		seed maturation protein pm36	EOY06701
Ach_contig2666	-0.637484	-0.286426	-0.303559	0.0774565	-0.140095	-0.400343	-0.878518	-0.126626	-0.319086	-0.622669	0.29718	-0.171413	0.770933	0.612932	0.564127	0.0481716	-0.492762	0.326125	-0.0996364	0.0500058	-0.0709899		photosystem ii protein i	YP_740186
Ach_contig14573	-0.799692	-0.588944	-0.30057	0.0506899	-0.454782	-0.185885	-0.675055	0.0877604	0.231252	-0.280881	0.0907353	-0.350767	0.77092	0.645527	0.464116	0.0676387	-0.52056	0.498125	0.0633363	0.565192	0.122883		trna modification gtpase -like	XP_002285809
Ach_contig9843	-0.555379	-0.478801	-0.63644	0.175863	-0.273813	-0.173882	-0.696172	-0.258236	-0.269868	-0.646332	0.582406	0.0245427	0.77086	0.43698	0.613368	-0.057049	-0.523142	0.0481571	-0.391411	0.161506	0.21699		uncharacterized loc101220175	XP_004289540
Ach_contig7559	-0.43755	-0.298132	-0.380178	0.233181	-0.0238095	-0.26106	-0.752879	-0.0675673	-0.415191	-0.603618	0.503193	-0.0718327	0.77078	0.357715	0.451986	-0.181652	-0.558565	0.0846539	-0.368885	-0.11809	-0.0676778		-	-
Ach_contig15174	-0.604464	-0.634218	-0.695832	-0.06405	-0.526353	0.133109	-0.491442	-0.227467	-0.156575	-0.373074	0.542177	0.0608312	0.77073	0.438354	0.634145	0.0192084	-0.450585	0.0424201	-0.310079	0.167815	0.408387		-	-
Ach_contig31448	-0.686172	-0.65672	-0.778749	-0.351636	-0.696088	0.149459	-0.525198	-0.30406	-0.172014	-0.436003	0.53763	0.192799	0.770701	0.623696	0.849711	0.292682	-0.272177	0.0586251	-0.139946	0.286481	0.118704		abc transporter g family member 7	XP_002284094
Ach_contig10005	-0.603741	-0.478828	-0.5051	0.0766427	-0.273134	-0.136084	-0.700727	-0.0914524	-0.252472	-0.502195	0.462264	-0.0621263	0.770673	0.443952	0.548012	-0.0547362	-0.538309	0.131365	-0.259261	0.130188	-0.0903529		at5g17920 mpi7_60	EMJ05465
Ach_contig899	-0.850474	-0.715585	-0.550625	-0.313658	-0.726402	0.0813346	-0.532103	-0.131654	0.0880473	-0.250143	0.233809	-0.107172	0.770648	0.726493	0.707821	0.282425	-0.362374	0.36856	0.0539408	0.419419	0.116025		serine-rich adhesin for platelets-like	XP_002530557
Ach_contig10233	-0.867346	-0.621295	-0.461689	-0.356081	-0.689322	-0.0566039	-0.612902	-0.118178	0.0830405	-0.310369	0.140696	-0.13628	0.77054	0.830793	0.737673	0.369232	-0.313265	0.470386	0.200161	0.514007	-0.171107		chorismate mutase	EMJ23884
Ach_contig14349	-0.640086	-0.570054	-0.327896	0.417967	-0.109914	-0.143944	-0.656083	0.230616	-0.0800668	-0.345197	0.375488	-0.353716	0.769895	0.265721	0.249914	-0.389835	-0.808611	0.188803	-0.387652	0.0803876	0.0512179		aspartate aminotransferase	EMJ27288
Ach_contig10581	-0.789619	-0.429964	0.000854626	0.33103	-0.137098	-0.355176	-0.726227	0.356088	0.141614	-0.236992	-0.0343619	-0.594714	0.769836	0.533213	0.218845	-0.153463	-0.699316	0.622143	0.0319475	0.286679	-0.167127		uncharacterized loc101208661 isoform 2	XP_002509988
Ach_contig29547	-0.706777	-0.369243	-0.348748	-0.063368	-0.315387	-0.344644	-0.81377	-0.115543	-0.178137	-0.569989	0.245426	-0.150841	0.769574	0.719314	0.643055	0.191841	-0.406449	0.386004	0.0342265	0.280908	-0.0436704		mrna-binding protein	XP_003590650
Ach_contig12270	-0.432167	-0.606919	-0.770514	0.110188	-0.302371	0.186117	-0.470052	-0.135794	-0.392797	-0.482007	0.815183	0.175394	0.76933	0.184479	0.56378	-0.225314	-0.550153	-0.252533	-0.650442	-0.1455	-0.0201395		f-box protein	XP_003552725
Ach_contig10288	-0.457222	-0.387195	-0.689744	-0.160683	-0.402862	0.0266855	-0.539274	-0.385854	-0.453779	-0.576002	0.634156	0.253182	0.769224	0.499138	0.767377	0.152569	-0.279118	-0.0387016	-0.314856	-0.0656734	-0.0808249		PREDICTED: uncharacterized protein LOC101266377	XP_004231772
Ach_contig22576	-0.862259	-0.739555	-0.011108	0.305067	-0.293041	-0.0632321	-0.538526	0.589343	0.407371	0.0842388	-0.085076	-0.729635	0.769059	0.401618	0.0616323	-0.327607	-0.829351	0.615553	-0.00731803	0.355077	0.117816		Uncharacterized protein TCM_029159	EOY27280
Ach_contig21162	-0.64357	-0.485437	-0.741057	-0.394949	-0.647632	-0.00562052	-0.581913	-0.462938	-0.283228	-0.559262	0.495195	0.233356	0.768969	0.734319	0.922645	0.406601	-0.187399	0.143914	-0.0512191	0.294479	-0.0740252		tetratricopeptide repeat-like superfamily protein isoform 1	CBI35840
Ach_contig29655	-0.564554	-0.522707	-0.840142	-0.260065	-0.573258	0.0511504	-0.583024	-0.470185	-0.3465	-0.623901	0.665365	0.311063	0.768952	0.588139	0.895787	0.275206	-0.243105	-0.0491732	-0.271047	0.171763	0.0651063		protein low psii accumulation1	XP_002263425
Ach_contig19351	-0.82912	-0.478489	-0.255128	-0.172926	-0.464856	-0.293334	-0.752889	-0.0264967	0.0436558	-0.398305	0.0374075	-0.282538	0.768871	0.839576	0.613327	0.283008	-0.387176	0.583337	0.24173	0.458136	-0.0599847		dihydrodipicolinate reductase chloroplastic-like	XP_004173790
Ach_contig13181	-0.530253	-0.171544	-0.468923	-0.0327601	-0.236735	-0.426832	-0.805732	-0.405591	-0.411015	-0.798255	0.412176	0.0811444	0.768554	0.713757	0.770536	0.279313	-0.263721	0.261168	-0.0751919	0.158986	-0.0137467		peroxisomal nicotinamide adenine dinucleotide carrier-like	XP_002301880
Ach_contig20215	-0.832457	-0.701008	-0.513899	-0.373554	-0.732791	0.13832	-0.496318	-0.0270308	0.108193	-0.189212	0.218	-0.0748055	0.768526	0.701193	0.704645	0.318389	-0.295324	0.343197	0.102979	0.401992	-0.107353		nucleotide binding	XP_002279255
Ach_contig8561	-0.640901	-0.44369	-0.646052	-0.421862	-0.62292	-0.000150281	-0.558873	-0.347039	-0.280242	-0.512333	0.436588	0.21532	0.768432	0.746212	0.896106	0.442452	-0.139634	0.169997	0.0254994	0.239325	-0.189815		pentatricopeptide repeat-containing protein chloroplastic-like	XP_004305832
Ach_contig27139	-0.695739	-0.828703	-0.632187	-0.141092	-0.663136	0.27319	-0.395826	-0.00615294	0.115842	-0.155738	0.404559	-0.0602023	0.767773	0.452371	0.55467	0.0116873	-0.471525	0.134203	-0.195006	0.351953	0.26917		uncharacterized loc101220556	XP_002283430
Ach_contig1086	-0.508524	-0.172124	-0.534631	-0.0739711	-0.272079	-0.360756	-0.75845	-0.411941	-0.457237	-0.790882	0.48262	0.157643	0.767675	0.683019	0.805813	0.289778	-0.240046	0.179393	-0.101129	0.161256	-0.121237		-	-
Ach_contig21360	-0.654522	-0.611424	-0.347177	0.416196	-0.153261	-0.0846185	-0.617731	0.239898	0.00909121	-0.287269	0.371152	-0.363315	0.767487	0.233196	0.243093	-0.394154	-0.788798	0.183116	-0.421402	0.0790359	0.26923		probable myst-like histone acetyltransferase 1-like	AFK41869
Ach_contig10442	-0.726742	-0.603177	-0.590158	-0.0878436	-0.499622	-0.0893478	-0.663202	-0.141476	-0.0779112	-0.480054	0.406354	-0.0372892	0.767428	0.603944	0.684593	0.145262	-0.431881	0.211909	-0.110906	0.382193	0.160093		cytokinin riboside 5 -monophosphate phosphoribohydrolase log3-like	EOY07844
Ach_contig27023	-0.784814	-0.509169	0.0628091	0.220536	-0.168477	-0.173059	-0.582612	0.506462	0.155708	-0.0247503	-0.0714821	-0.655578	0.76739	0.45389	0.13167	-0.245448	-0.732989	0.624544	0.02131	0.118867	-0.314215		protein	EOY33667
Ach_contig22734	-0.625311	-0.564942	-0.19673	0.235922	-0.199819	0.100855	-0.442752	0.442077	0.0114241	-0.0475229	0.264901	-0.357664	0.766977	0.217634	0.195717	-0.312059	-0.657973	0.220715	-0.286984	-0.111414	-0.0692541		bzip domain class transcription factor	EOX97947
Ach_contig27855	-0.879716	-0.657952	-0.386589	-0.382903	-0.724376	0.0838717	-0.488868	0.0528911	0.163681	-0.114419	0.0811297	-0.192354	0.766833	0.758163	0.649319	0.332293	-0.312495	0.486124	0.223825	0.447407	-0.194678		probable e3 ubiquitin-protein ligase herc1-like	EMJ12833
Ach_contig13946	-0.548896	-0.444785	-0.457931	0.227032	-0.104731	-0.21985	-0.759362	-0.0592841	-0.351203	-0.572553	0.515414	-0.127126	0.766509	0.361757	0.461339	-0.226104	-0.66006	0.0920449	-0.391156	-0.0249571	0.0195044		short-chain dehydrogenase tic chloroplastic-like	XP_002274932
Ach_contig14096	-0.793527	-0.553226	-0.238487	0.168388	-0.230927	-0.290114	-0.810039	0.194636	0.0219637	-0.410543	0.182404	-0.383046	0.76641	0.558346	0.418915	-0.0576375	-0.623001	0.415184	-0.0735519	0.238523	0.179261		probable plastidic glucose transporter 1-like	ADP37182
Ach_contig11151	-0.710004	-0.465377	-0.570124	-0.399064	-0.652378	-0.0281223	-0.553954	-0.329279	-0.161521	-0.408417	0.299162	0.0710625	0.766339	0.775375	0.822171	0.402252	-0.209942	0.314946	0.110542	0.343302	-0.055095		s-adenosylmethionine carrier 1	XP_002306360
Ach_contig12250	-0.583813	-0.521544	-0.766037	-0.364305	-0.639192	0.121756	-0.464342	-0.422258	-0.307755	-0.48244	0.561317	0.257305	0.766209	0.629211	0.867741	0.316222	-0.214256	0.060872	-0.169924	0.162128	-0.13592		rhodanese-like domain-containing protein chloroplastic-like	XP_002264379
Ach_contig10954	-0.659727	-0.336438	-0.146349	0.0965623	-0.29149	-0.316592	-0.622521	0.0551013	0.0615668	-0.346318	0.0431859	-0.332073	0.766181	0.667882	0.435056	0.110482	-0.420454	0.572801	0.11884	0.367087	0.0836519		cysteine-rich repeat secretory protein	XP_002280456
Ach_contig25431	-0.642311	-0.788137	-0.69446	-0.0696032	-0.543586	0.330491	-0.390527	-0.0177292	-0.114681	-0.201653	0.583088	0.00578987	0.766179	0.306398	0.545605	-0.118478	-0.547218	-0.0374647	-0.42395	0.0148271	0.20884		glycoside hydrolase	XP_003634715
Ach_contig9139	-0.547131	-0.550653	-0.801559	-0.257515	-0.552376	0.075854	-0.54883	-0.393123	-0.353405	-0.573274	0.653758	0.26699	0.766046	0.560816	0.835955	0.207148	-0.297206	-0.041024	-0.269738	0.162895	-0.0184231		protein-ribulosamine 3- chloroplastic-like	XP_002274443
Ach_contig14456	-0.820263	-0.607851	-0.491574	-0.347922	-0.699959	-0.0747322	-0.621757	-0.213363	0.0824854	-0.345995	0.154367	-0.0996568	0.765717	0.840243	0.750085	0.387844	-0.286243	0.464405	0.201987	0.559211	0.132677		prenyl-dependent caax	XP_002270372
Ach_contig7733	-0.77287	-0.509462	-0.571306	-0.421528	-0.702364	-0.0894896	-0.628747	-0.310948	-0.0662826	-0.472848	0.262125	0.068576	0.76553	0.876244	0.883494	0.515582	-0.160204	0.362568	0.188993	0.491008	-0.0231027		protein disulfide-isomerase lqy1-like	XP_004136388
Ach_contig25022	-0.816062	-0.432412	-0.117217	0.0014722	-0.327433	-0.418462	-0.772532	0.103526	0.0995125	-0.397023	-0.0397241	-0.423573	0.765447	0.802674	0.493534	0.180638	-0.466196	0.689187	0.252905	0.47418	0.0404333		plasma membrane intrinsic protein	CBI37861
Ach_contig16639	-0.601609	-0.361509	-0.665532	-0.359912	-0.529723	-0.147625	-0.665611	-0.484153	-0.393254	-0.676646	0.484234	0.236277	0.765376	0.776771	0.934197	0.436249	-0.158155	0.171942	-0.0230169	0.209258	-0.0813089		rhodanese-like domain-containing protein chloroplastic-like	XP_002274646
Ach_contig12261	-0.814446	-0.323585	-0.130659	-0.0899999	-0.370334	-0.434515	-0.759948	0.00353668	0.0403947	-0.420363	-0.0598498	-0.344939	0.765368	0.866695	0.57461	0.305686	-0.358057	0.695537	0.335425	0.478336	-0.105457		protein rotundifolia like 14	XP_002320393
Ach_contig20090	-0.596697	-0.658439	-0.704495	-0.0413796	-0.485569	0.115628	-0.519155	-0.22138	-0.185108	-0.395314	0.55611	0.0441927	0.765309	0.410924	0.602648	-0.0580604	-0.518907	0.0139007	-0.344894	0.17652	0.100026		alba dna rna-binding protein isoform partial	XP_004242394
Ach_contig4369	-0.655728	-0.246285	-0.106014	0.260677	0.00368758	-0.517459	-0.892073	0.0534959	-0.24753	-0.553152	0.157232	-0.390942	0.765164	0.575555	0.380651	-0.103122	-0.634093	0.475466	-0.0650218	0.0553464	-0.10451		photosystem i subunit ix	XP_002339136
Ach_contig24447	-0.581597	-0.404555	-0.718689	-0.312063	-0.530307	-0.1203	-0.667215	-0.47721	-0.38012	-0.696897	0.543943	0.270341	0.765037	0.729479	0.927856	0.396282	-0.177322	0.0952509	-0.0769235	0.240784	0.043776		dihydroxy-2-naphthoate chloroplastic-like	XP_002323971
Ach_contig32805	-0.758456	-0.720023	-0.657543	-0.387072	-0.764271	0.271362	-0.391971	-0.113727	0.00308755	-0.206864	0.38423	0.0692181	0.76502	0.612661	0.752709	0.290728	-0.269774	0.169028	-0.0565147	0.277242	-0.123971		j-domain protein required for chloroplast accumulation response 1	XP_002281702
Ach_contig17461	-0.586018	-0.362938	-0.635989	-0.281053	-0.488979	-0.119239	-0.632761	-0.387223	-0.364291	-0.63947	0.499837	0.214421	0.764751	0.708769	0.882007	0.380268	-0.175833	0.139826	-0.0720837	0.157883	0.00456063		thioredoxin h	EOY04416
Ach_contig32052	-0.492437	-0.573522	-0.55397	0.194956	-0.296846	0.113312	-0.449008	0.000604815	-0.131753	-0.318021	0.550474	-0.0496626	0.764728	0.226484	0.412882	-0.240594	-0.566923	-0.0162384	-0.48464	0.00509407	0.152076		guanylyl cyclase	EMJ19979
Ach_contig20331	-0.453613	-0.473306	-0.225999	0.491901	0.0604437	-0.0387209	-0.502948	0.338155	-0.232017	-0.217714	0.42864	-0.36263	0.764713	0.0518408	0.0820663	-0.605094	-0.85471	0.103101	-0.52531	-0.265845	0.0876683		upf0301 protein cpha266_0885-like isoform 1	XP_003530419
Ach_contig15088	-0.559013	-0.222795	-0.473704	-0.212911	-0.368292	-0.303632	-0.714794	-0.378281	-0.374597	-0.687412	0.369062	0.113537	0.764707	0.770075	0.814194	0.377941	-0.182802	0.278474	0.0313896	0.178861	-0.0431251		dctp pyrophosphatase 1-like	XP_002533050
Ach_contig33939	-0.742052	-0.583372	-0.0903275	0.306403	-0.191628	-0.144724	-0.580615	0.48005	0.17098	-0.138933	0.0852943	-0.531234	0.764671	0.399415	0.178045	-0.256679	-0.726774	0.455532	-0.0974652	0.23952	-0.25312		12-oxophytodienoate reductase 2-like	CAN66144
Ach_contig33943	-0.650115	-0.440781	-0.625433	-0.216097	-0.501953	-0.151609	-0.703558	-0.331427	-0.25102	-0.633649	0.454001	0.13735	0.764665	0.721055	0.838384	0.33957	-0.254359	0.167486	-0.0571751	0.306197	-0.0620537		mate efflux family protein chloroplastic-like	EMJ08270
Ach_contig25932	-0.646128	-0.457058	-0.0209219	0.452574	-0.0786033	-0.159371	-0.507548	0.438131	0.109022	-0.0808311	0.066687	-0.585546	0.764516	0.295281	0.0565494	-0.403126	-0.793785	0.469511	-0.172899	0.111092	-0.186296		probable alpha-mannosidase i mns5-like	EOY20613
Ach_contig38336	-0.842516	-0.503799	-0.135666	-0.0149728	-0.379595	-0.288087	-0.700872	0.232414	0.167588	-0.291426	-0.0211822	-0.411216	0.764023	0.732392	0.466376	0.154342	-0.463859	0.611874	0.231699	0.467101	-0.0576244		putative DnaJ protein	ABC69274
Ach_contig2966	-0.639125	-0.614489	-0.556007	-0.130122	-0.460484	0.200691	-0.442755	0.0595497	-0.192289	-0.250939	0.49906	0.00755173	0.763958	0.3832	0.578972	0.00657673	-0.435669	0.0448753	-0.271821	-0.0358818	-0.0762271		-	-
Ach_contig3073	-0.805366	-0.809897	-0.591797	-0.278423	-0.776108	0.223523	-0.444806	-0.0586926	0.210422	-0.130582	0.26261	-0.0973092	0.763958	0.61419	0.632583	0.192581	-0.38795	0.286145	-0.0106961	0.497981	0.157172		mucin-related protein	XP_002273560
Ach_contig22287	-0.766948	-0.579654	-0.535444	-0.396571	-0.714293	0.0519281	-0.488305	-0.23843	-0.0276811	-0.278336	0.220962	-0.0259489	0.763792	0.76785	0.748651	0.357147	-0.271449	0.382125	0.129544	0.401054	-0.153379		dna double-strand break repair rad50 atpase	XP_002283014
Ach_contig15286	-0.577488	-0.373033	-0.700382	-0.305358	-0.514243	-0.144226	-0.676223	-0.476518	-0.391618	-0.698547	0.529916	0.259905	0.763701	0.731695	0.916986	0.394201	-0.184124	0.111072	-0.0662127	0.255859	-0.0688431		probable adenylate kinase chloroplastic-like	XP_002263142
Ach_contig40	-0.853155	-0.564511	-0.196513	-0.0214785	-0.457038	-0.167415	-0.566747	0.190253	0.191847	-0.202023	0.00127538	-0.404963	0.76365	0.694734	0.457044	0.134728	-0.482062	0.611485	0.162338	0.426268	-0.0839162		non-specific lipid-transfer protein at2g13820-like	EOY32353
Ach_contig13773	-0.781669	-0.466764	-0.210952	0.229736	-0.209241	-0.40609	-0.873054	0.0896943	0.045539	-0.473637	0.117453	-0.396155	0.763427	0.62025	0.422733	-0.0192107	-0.607279	0.479521	-0.000983315	0.3619	0.190905		conserved protein	AAF09840
Ach_contig10606	-0.463958	-0.516761	-0.8289	-0.242236	-0.490246	0.171909	-0.471379	-0.387552	-0.482907	-0.525259	0.747872	0.322469	0.763367	0.422937	0.792533	0.100658	-0.323381	-0.154003	-0.392248	-0.0439595	-0.0902412		protein	EMJ20800
Ach_contig9838	-0.665274	-0.208242	0.0612354	0.194879	-0.0493942	-0.521184	-0.753427	0.166504	-0.108659	-0.396152	-0.0498838	-0.503225	0.763181	0.664005	0.313446	-0.0272354	-0.569292	0.692517	0.155732	0.182139	-0.243833		atp binding	XP_004246898
Ach_contig17216	-0.80483	-0.422311	-0.190323	-0.229756	-0.484518	-0.258609	-0.654295	0.015618	0.0392876	-0.306605	-0.0291219	-0.293148	0.763122	0.852489	0.588281	0.311617	-0.344997	0.639334	0.339331	0.464218	-0.219635		vitis vinifera protein e6-like mrna	XM_002279258
Ach_contig10331	-0.49729	-0.308737	-0.433391	0.0486848	-0.179815	-0.213757	-0.617937	-0.202292	-0.430206	-0.567644	0.454237	-0.0350364	0.763026	0.495584	0.571858	-0.0183172	-0.46677	0.199116	-0.252193	-0.075168	-0.201503		pentatricopeptide repeat-containing protein mitochondrial-like	XP_002275213
Ach_contig17168	-0.887149	-0.526256	-0.227296	-0.200965	-0.581599	-0.253321	-0.685344	0.0236057	0.242124	-0.279399	-0.0819292	-0.336175	0.762762	0.884635	0.593909	0.348693	-0.348415	0.682685	0.375669	0.683007	-0.0174138		casp-like protein isoform 1	XP_002275339
Ach_contig17243	-0.604714	-0.323083	0.100399	0.640448	0.186087	-0.442087	-0.715604	0.463692	-0.0190534	-0.295422	0.0743382	-0.669917	0.762444	0.28999	0.00760057	-0.49112	-0.870396	0.513525	-0.227108	-0.0111327	0.00245886		alba dna rna-binding protein	XP_002285115
Ach_contig33990	-0.70121	-0.799509	-0.575125	-0.00434948	-0.502633	0.184702	-0.509602	0.0335622	0.0170106	-0.204566	0.426706	-0.143194	0.762406	0.366126	0.467386	-0.13375	-0.603345	0.115945	-0.300438	0.177475	0.404795		two-component response regulator-like aprr1-like	XP_002281757
Ach_contig18716	-0.867075	-0.735112	-0.498267	-0.258324	-0.708475	0.097205	-0.519231	-0.045978	0.148651	-0.17457	0.188879	-0.180389	0.762159	0.684281	0.631378	0.220413	-0.417098	0.396029	0.0570714	0.437072	0.128418		pq-loop repeat family protein transmembrane family protein isoform 2	XP_004300590
Ach_contig23041	-0.63524	-0.59249	-0.773935	-0.33169	-0.707422	0.181495	-0.438931	-0.369246	-0.151158	-0.39399	0.516485	0.213767	0.762156	0.601746	0.828091	0.300928	-0.227912	0.0647028	-0.161892	0.271079	0.00791671		mitochondrial transcription termination factor family protein	XP_002276224
Ach_contig21748	-0.731374	-0.246038	-0.0847092	0.0873805	-0.205358	-0.559867	-0.850691	-0.0295124	-0.0340769	-0.53343	-0.0144746	-0.386155	0.762088	0.819748	0.506982	0.190152	-0.439937	0.678749	0.210014	0.388413	0.0153571		asparagine--trna chloroplastic mitochondrial-like	XP_003635124
Ach_contig26818	-0.56272	-0.568609	-0.704015	-0.225805	-0.508116	0.189434	-0.456607	-0.204631	-0.347919	-0.399173	0.620841	0.181057	0.761954	0.446261	0.723033	0.104399	-0.350456	-0.039324	-0.306268	-0.04622	0.0535879		yth family protein	XP_002275532
Ach_contig34502	-0.69445	-0.485336	-0.603561	-0.428025	-0.669144	-0.0426363	-0.569227	-0.355135	-0.171944	-0.465048	0.330148	0.109885	0.761838	0.811638	0.861038	0.435809	-0.188939	0.292578	0.11408	0.395347	-0.0904056		hydroxymethylbilane synthase	XP_002520359
Ach_contig15837	-0.527208	-0.540541	-0.759324	-0.00798319	-0.427211	0.0673263	-0.546338	-0.316878	-0.303474	-0.5226	0.670207	0.154305	0.761766	0.398861	0.681287	-0.0124454	-0.448172	-0.0769065	-0.440152	0.0798519	0.129257		rna-binding s4 domain-containing protein	EOY13020
Ach_contig30108	-0.566171	-0.14989	0.0152099	0.438234	0.136543	-0.617691	-0.839903	0.201724	-0.186231	-0.577917	0.123736	-0.443799	0.761745	0.526184	0.280907	-0.156971	-0.621514	0.516194	-0.069146	0.103447	-0.189634		plac8 family protein	XP_003635067
Ach_contig26165	-0.791311	-0.67171	-0.483498	-0.284156	-0.686108	0.198846	-0.386288	0.0577549	0.10365	-0.113993	0.235979	-0.0919348	0.761553	0.597689	0.623589	0.228942	-0.322052	0.29999	0.0333868	0.308641	-0.141581		signal transducer and transcription activator isoform 1	XP_002264307
Ach_contig17917	-0.712458	-0.434673	-0.490631	-0.183021	-0.530384	-0.238605	-0.70812	-0.261822	-0.0463591	-0.527947	0.247562	-0.034309	0.761262	0.787294	0.748953	0.34719	-0.282334	0.382528	0.119214	0.547301	0.0642703		adipocyte plasma membrane-associated	XP_002306422
Ach_contig16119	-0.543315	-0.106307	-0.231925	0.167855	-0.02761	-0.568504	-0.904591	-0.150511	-0.387647	-0.751908	0.284568	-0.136566	0.761204	0.654544	0.569635	0.102787	-0.423926	0.358519	-0.0355913	0.115218	-0.161818		uncharacterized loc101218281	XP_002271502
Ach_contig24535	-0.555725	-0.202299	-0.22095	0.0112341	-0.156475	-0.293303	-0.680851	-0.00187108	-0.330325	-0.47173	0.260592	-0.13984	0.761127	0.563698	0.517854	0.0815013	-0.390131	0.335102	-0.012451	-0.00779776	-0.072605		nep1-interacting protein 1-like	EMJ05091
Ach_contig28751	-0.595171	-0.52247	-0.783475	-0.434961	-0.682797	0.102008	-0.506837	-0.436855	-0.286763	-0.517823	0.550815	0.306287	0.760953	0.683736	0.926464	0.406962	-0.143954	0.0531065	-0.084506	0.256077	-0.0456759		pentatricopeptide repeat-containing protein at5g21222-like	CAN61517
Ach_contig21767	-0.648833	-0.322777	-0.476071	-0.288297	-0.464589	-0.250446	-0.710903	-0.298305	-0.265606	-0.622785	0.320948	0.0835502	0.760779	0.820262	0.840703	0.44351	-0.168315	0.320248	0.107716	0.275679	-0.0666431		protein	CBI31586
Ach_contig14824	-0.672459	-0.614179	-0.605661	-0.3482	-0.639938	0.112195	-0.51833	-0.189136	-0.107228	-0.347853	0.386088	0.0846827	0.760679	0.641478	0.745408	0.282895	-0.264643	0.176845	-0.0305574	0.262934	0.0312483		probable protein phosphatase 2c 6-like	XP_002265613
Ach_contig16946	-0.875598	-0.544504	-0.415749	-0.348882	-0.679583	-0.163409	-0.672205	-0.145126	0.109311	-0.377855	0.0826507	-0.128506	0.760658	0.908869	0.773944	0.481564	-0.233682	0.532293	0.301285	0.598178	-0.00750877		tryptophan aminotransferase-related protein 2-like	CAN80923
Ach_contig6776	-0.815064	-0.413986	-0.339397	-0.291179	-0.567317	-0.280728	-0.707261	-0.177967	0.0304884	-0.447967	0.0599432	-0.150509	0.760526	0.922732	0.750334	0.461783	-0.230435	0.573815	0.301137	0.533716	-0.123558		hypothetical protein PRUPE_ppa020770mg	EMJ18538
Ach_contig9070	-0.757232	-0.49347	-0.517103	-0.380787	-0.672952	-0.140739	-0.619078	-0.301578	-0.0370035	-0.456824	0.206064	0.00121563	0.760199	0.886487	0.829159	0.473648	-0.200867	0.435647	0.223792	0.553659	-0.0110576		cytochrome p450	XP_002320887
Ach_contig29293	-0.745805	-0.611107	-0.607879	-0.413368	-0.730429	0.101172	-0.483382	-0.221144	-0.025609	-0.304607	0.303953	0.058106	0.759523	0.720001	0.791177	0.37042	-0.226721	0.278406	0.0817828	0.404937	-0.108704		inactive protein kinase selmodraft_444075-like	EOY27085
Ach_contig19617	-0.593493	-0.491923	-0.751377	-0.409678	-0.649607	0.090493	-0.517072	-0.465051	-0.317255	-0.497125	0.525164	0.264247	0.759518	0.672939	0.888712	0.359069	-0.18885	0.0750392	-0.106255	0.189602	-0.110042		isoform 1	XP_002276208
Ach_contig16197	-0.643423	-0.718934	-0.734296	-0.032732	-0.518467	0.152034	-0.514235	-0.13583	-0.094046	-0.40405	0.590024	0.069422	0.759478	0.399216	0.644567	0.00589986	-0.461245	-0.0189194	-0.387655	0.177389	0.146269		calcium-binding ef-hand family protein isoform 1	XP_003632768
Ach_contig10953	-0.494736	-0.278509	-0.445215	-0.0905905	-0.263415	-0.254254	-0.662553	-0.281626	-0.397947	-0.628713	0.416851	0.0450661	0.759388	0.624893	0.680823	0.175128	-0.316538	0.239789	-0.11714	0.051921	-0.0938074		g-type lectin s-receptor-like serine threonine-protein kinase b120-like	XP_002280456
Ach_contig21299	-0.484634	-0.352621	-0.684922	-0.221594	-0.411996	0.0477905	-0.521052	-0.365181	-0.505813	-0.545757	0.636359	0.268461	0.759313	0.488206	0.789358	0.187811	-0.251678	-0.0437756	-0.294169	-0.134675	-0.0866125		zinc finger protein constans-like 16	XP_002282578
Ach_contig35886	-0.676963	-0.700791	-0.511694	0.128178	-0.356425	0.0167917	-0.570497	0.115284	-0.0413356	-0.331774	0.446916	-0.179346	0.759223	0.365423	0.448511	-0.173841	-0.640644	0.134207	-0.316406	0.204004	0.144678		mate efflux family protein chloroplastic-like	EOX97474
Ach_contig13168	-0.809336	-0.365595	-0.317086	-0.250342	-0.520586	-0.375967	-0.766265	-0.219139	-0.00708875	-0.509928	0.0404345	-0.168618	0.759179	0.951697	0.748031	0.459396	-0.252473	0.611315	0.338908	0.577896	-0.075568		l-ascorbate peroxidase 6-like	XP_002282677
Ach_contig26086	-0.590901	-0.229736	-0.284507	0.0104549	-0.168888	-0.413003	-0.79237	-0.141623	-0.315822	-0.643592	0.276996	-0.113271	0.759178	0.67351	0.6135	0.17164	-0.36627	0.370938	-0.0302561	0.0824639	-0.153815		-	-
Ach_contig29767	-0.459709	-0.529165	-0.627434	0.121046	-0.283367	0.105135	-0.489629	-0.097675	-0.317832	-0.396028	0.647621	0.0456834	0.759036	0.240936	0.494015	-0.219103	-0.569851	-0.0846234	-0.495964	-0.0456645	-0.0315518		-	-
Ach_contig14666	-0.481255	-0.55312	-0.861596	-0.284885	-0.574818	0.248007	-0.413715	-0.360746	-0.400509	-0.484128	0.750492	0.365938	0.758929	0.435745	0.827148	0.17329	-0.251454	-0.182863	-0.374573	0.0105649	-0.0730898		-	-
Ach_contig1010	-0.762664	-0.447355	-0.509171	-0.334022	-0.626415	-0.177962	-0.659869	-0.345499	-0.0606954	-0.486637	0.203375	-0.00374705	0.758815	0.865232	0.823727	0.460966	-0.204446	0.430106	0.181236	0.475766	-0.0224175		conserved hypothetical protein	XP_002519993
Ach_contig26482	-0.80446	-0.768971	-0.295244	0.0701347	-0.401333	0.0726368	-0.506414	0.336789	0.142886	-0.0574519	0.179715	-0.426696	0.758659	0.400657	0.292978	-0.217959	-0.718825	0.362689	-0.133974	0.220654	-0.0707398		hydrolyzing o-glycosyl	EOY11752
Ach_contig17074	-0.678215	-0.667729	-0.144997	0.354407	-0.215739	0.0492108	-0.406269	0.492747	0.166738	0.0188016	0.154158	-0.534249	0.758624	0.24174	0.0811128	-0.426414	-0.811347	0.367266	-0.231881	0.115365	0.0146811		phosphoethanolamine phosphocholine	EOY27069
Ach_contig26662	-0.838581	-0.567276	-0.435638	-0.336682	-0.691144	-0.0899933	-0.612049	-0.157845	0.126399	-0.315501	0.10364	-0.125175	0.758201	0.84805	0.739153	0.424637	-0.248939	0.502876	0.245283	0.5577	0.111028		saccharopine dehydrogenase family protein expressed	XP_002274681
Ach_contig5335	-0.926759	-0.496648	-0.1189	-0.147095	-0.495403	-0.249844	-0.68077	0.162546	0.227003	-0.1938	-0.131685	-0.445249	0.758123	0.82028	0.505165	0.261338	-0.420012	0.722933	0.339417	0.513586	-0.206609		pgps d10	XP_002312672
Ach_contig15219	-0.551888	-0.615282	-0.70291	-0.0583069	-0.467083	0.0780504	-0.536438	-0.273233	-0.206696	-0.462127	0.57343	0.0951122	0.757961	0.436815	0.643255	0.00660026	-0.436868	0.00383977	-0.344087	0.132647	0.36379		isoamylase chloroplastic-like	EOY32085
Ach_contig17235	-0.641524	-0.500085	-0.707689	-0.387103	-0.593837	0.0210745	-0.580389	-0.378878	-0.329039	-0.538182	0.515314	0.214499	0.75778	0.682144	0.88568	0.354265	-0.216701	0.106284	-0.0985069	0.156292	-0.0959897		conserved hypothetical protein	XP_002524421
Ach_contig34047	-0.927235	-0.551265	-0.238025	-0.136037	-0.511927	-0.259042	-0.748061	0.0499652	0.182132	-0.308456	-0.0280283	-0.368478	0.757397	0.826024	0.577119	0.265896	-0.430129	0.628622	0.258293	0.52127	-0.0113898		ethanolamine-phosphate cytidylyltransferase	CBI40665
Ach_contig1585	-0.429554	-0.480948	-0.498598	0.208564	-0.162666	0.138295	-0.449302	0.0925166	-0.351728	-0.318989	0.625445	-0.0155946	0.75738	0.136433	0.371248	-0.321853	-0.602691	-0.123357	-0.551972	-0.273517	-0.13238		-	-
Ach_contig8767	-0.683436	-0.612096	-0.56095	-0.207345	-0.571729	-0.00681725	-0.560144	-0.207261	-0.0695847	-0.384968	0.340549	-0.0411355	0.757362	0.653623	0.668723	0.17678	-0.393621	0.270651	-0.0580722	0.356709	0.0534874		PREDICTED: uncharacterized protein LOC100251105	XP_002272694
Ach_contig31719	-0.56899	-0.739356	-0.854871	-0.215563	-0.631651	0.360876	-0.352783	-0.203993	-0.216042	-0.327052	0.700904	0.241862	0.757312	0.358164	0.716461	0.05365	-0.374699	-0.157159	-0.411556	0.0841004	-0.0475101		protein	XP_002281818
Ach_contig20808	-0.726221	-0.470592	-0.5737	-0.397694	-0.677156	-0.103447	-0.606799	-0.361953	-0.0989214	-0.476496	0.263995	0.0765962	0.756938	0.855013	0.858569	0.479969	-0.176968	0.359977	0.178245	0.50686	-0.141414		fad nad -binding oxidoreductase family protein	EOX98862
Ach_contig38305	-0.727404	-0.67267	-0.69002	-0.168278	-0.587881	0.107551	-0.572577	-0.16506	-0.0738988	-0.385929	0.483788	0.0502308	0.756749	0.524189	0.712888	0.144618	-0.395582	0.0820546	-0.223181	0.254145	-0.00614503		polyribonucleotide nucleotidyltransferase	CBI31225
Ach_contig24110	-0.575736	-0.260295	-0.481025	-0.147565	-0.362486	-0.324515	-0.725024	-0.31801	-0.301231	-0.686313	0.372021	0.0792489	0.75626	0.747372	0.790586	0.339781	-0.22524	0.283189	0.0262214	0.300159	-0.0615284		peptidyl-prolyl cis-trans isomerase fkbp16- chloroplastic-like	CBI39794
Ach_contig20025	-0.56505	-0.513077	-0.592619	0.10499	-0.277218	-0.142092	-0.703469	-0.133385	-0.256798	-0.599896	0.562884	0.0145058	0.75625	0.437264	0.602172	-0.0430303	-0.511306	0.0425039	-0.331868	0.171814	0.0779409		PREDICTED: uncharacterized protein LOC101249978	XP_004232460
Ach_contig13864	-0.499578	-0.258424	-0.213881	0.380088	0.0666094	-0.259687	-0.707226	0.119176	-0.343442	-0.456024	0.388457	-0.249273	0.755938	0.280879	0.305185	-0.286905	-0.643086	0.175258	-0.378021	-0.26994	0.0100549		s1 rna-binding domain-containing protein	CBI34709
Ach_contig15868	-0.658859	-0.32268	-0.55693	-0.302972	-0.520864	-0.270356	-0.723309	-0.422535	-0.245352	-0.671959	0.336389	0.135123	0.755653	0.850877	0.898605	0.492784	-0.138594	0.308836	0.121388	0.391389	-0.00480451		ssdna-binding transcriptional regulator	XP_002277278
Ach_contig36348	-0.721261	-0.574054	-0.532468	-0.325754	-0.61295	0.118998	-0.44198	-0.0939402	-0.118754	-0.254477	0.324034	-0.00579457	0.755349	0.6227	0.691269	0.230707	-0.325496	0.249456	-0.00561619	0.217675	-0.408381		calcium-transporting atpase plasma membrane-type-like	EOA26510
Ach_contig18860	-0.826962	-0.391147	0.0232565	-0.0370109	-0.334616	-0.358295	-0.672212	0.22402	0.150115	-0.212468	-0.177495	-0.526282	0.755125	0.791675	0.389477	0.160073	-0.475277	0.792641	0.345162	0.432988	-0.222537		pan domain-containing protein at5g03700-like	XP_002283448
Ach_contig30667	-0.629583	-0.390998	-0.535081	-0.222304	-0.468151	-0.136075	-0.668654	-0.337376	-0.240948	-0.536275	0.374324	0.0657311	0.754765	0.693735	0.773713	0.3028	-0.253554	0.24329	-0.0441918	0.174425	0.163275		indeterminate -domain isoform 2	XP_002521877
Ach_contig26673	-0.50644	-0.607339	-0.795786	0.0312937	-0.395626	0.169582	-0.502786	-0.238047	-0.337224	-0.491005	0.757116	0.189008	0.754718	0.278504	0.642093	-0.0947062	-0.475914	-0.200697	-0.562761	-0.0816956	0.234538		auxin-induced protein 5ng4	AEL33280
Ach_contig29107	-0.585181	-0.295643	-0.010748	0.406006	0.0630765	-0.441648	-0.743156	0.293545	-0.125311	-0.433462	0.142354	-0.462282	0.754563	0.455882	0.230433	-0.216844	-0.664873	0.47311	-0.113843	0.0444156	-0.011631		-	-
Ach_contig26318	-0.368651	-0.339435	-0.725529	-0.144865	-0.363356	0.0631546	-0.479939	-0.436751	-0.54911	-0.580393	0.709583	0.314091	0.754504	0.424205	0.752806	0.0978704	-0.278169	-0.117629	-0.391377	-0.152002	-0.0451433		hypothetical protein PRUPE_ppa007644mg	EMJ03309
Ach_contig18061	-0.805959	-0.401876	0.0906931	0.248718	-0.126895	-0.45127	-0.793419	0.32804	0.142823	-0.267038	-0.139458	-0.646676	0.754364	0.642878	0.23145	-0.0801324	-0.657641	0.73235	0.164574	0.292931	0.0817507		f-box protein at1g12855-like isoform 2	EOY07303
Ach_contig20940	-0.477926	-0.642788	-0.599009	0.113609	-0.385684	0.302426	-0.291573	0.0614848	-0.128654	-0.168193	0.589219	-0.0150572	0.754287	0.16491	0.398807	-0.270431	-0.569603	-0.0768287	-0.50481	-0.0286337	-0.00369162		cullin 2	XP_004230212
Ach_contig31394	-0.894438	-0.497926	-0.103266	-0.0102441	-0.426985	-0.352232	-0.745275	0.15469	0.265327	-0.258262	-0.133465	-0.499393	0.753997	0.804537	0.446693	0.178179	-0.497455	0.742072	0.320577	0.635379	0.0359102		dihydrolipoyl dehydrogenase-like	XP_002276853
Ach_contig21671	-0.760411	-0.359196	-0.328385	-0.343854	-0.546064	-0.276225	-0.679687	-0.215699	-0.0584629	-0.455719	0.0736567	-0.105862	0.7539	0.923871	0.764721	0.485568	-0.189422	0.567801	0.316518	0.457117	-0.16329		50s ribosomal protein chloroplastic-like	XP_004297049
Ach_contig16121	-0.776945	-0.49027	-0.33248	-0.247251	-0.533329	-0.125146	-0.591161	-0.027283	0.0398441	-0.317156	0.112557	-0.15859	0.753625	0.753071	0.650281	0.330049	-0.273822	0.480584	0.183424	0.356395	-0.0573909		protein mei2-like 4-like	XP_002280892
Ach_contig24914	-0.857783	-0.480901	-0.320955	-0.272066	-0.588863	-0.259026	-0.708144	-0.136399	0.0875706	-0.385856	0.0149004	-0.219689	0.753573	0.913433	0.696063	0.411438	-0.300577	0.605271	0.321646	0.583806	-0.0561758		transcription factor apetala2	NP_001267881
Ach_contig30109	-0.638588	-0.690296	-0.467259	-0.0241104	-0.399126	0.171827	-0.468897	0.178155	-0.0776923	-0.209586	0.427646	-0.111779	0.753571	0.344154	0.456898	-0.105458	-0.51969	0.0876843	-0.269825	-0.00109416	0.132608		plac8 family protein	XP_003635067
Ach_contig26959	-0.670276	-0.333079	-0.499222	-0.32833	-0.546087	-0.256768	-0.674512	-0.372872	-0.18256	-0.597949	0.262134	0.0771901	0.753533	0.874683	0.862998	0.496676	-0.138057	0.385261	0.187081	0.435501	-0.0291335		30s ribosomal protein chloroplastic-like	XP_004304135
Ach_contig18272	-0.72578	-0.771525	-0.745348	-0.323007	-0.777927	0.320863	-0.367439	-0.175998	0.0263105	-0.206714	0.459222	0.0959147	0.753488	0.534275	0.73163	0.216123	-0.315348	0.0934438	-0.172729	0.304122	0.0714098		valine--trna ligase-like	XP_003633739
Ach_contig33998	-0.898096	-0.821646	-0.480099	-0.255639	-0.771387	0.178594	-0.43473	0.104368	0.321511	-0.0602341	0.138875	-0.221753	0.753326	0.648073	0.579539	0.202082	-0.41115	0.400293	0.095481	0.571245	0.0181823		-	-
Ach_contig13645	-0.614111	-0.789438	-0.654074	0.0837937	-0.458339	0.30346	-0.38906	0.0862341	-0.0297379	-0.206143	0.584214	-0.0385166	0.753141	0.217191	0.456212	-0.213361	-0.583914	-0.077324	-0.505554	0.0229375	0.153899		transcription factor iiib 90 kda subunit-like	CBI31214
Ach_contig17169	-0.886405	-0.545549	-0.150132	-0.0891235	-0.533715	-0.224311	-0.619615	0.14047	0.32998	-0.165835	-0.140221	-0.449567	0.753034	0.796178	0.461224	0.218552	-0.436187	0.719499	0.335817	0.66912	-0.0770271		casp-like protein vit_01s0010g01870-like	XP_002275339
Ach_contig29052	-0.701469	-0.223975	-0.220859	-0.112196	-0.331757	-0.488243	-0.778219	-0.171504	-0.126407	-0.578125	0.0621913	-0.190394	0.752531	0.877995	0.666514	0.358336	-0.282227	0.595748	0.286645	0.444841	-0.0606985		chlorophyll a-b binding protein chloroplastic-like	XP_002284724
Ach_contig24319	-0.802019	-0.396817	-0.163492	0.076315	-0.317015	-0.411627	-0.794172	0.09986	0.11509	-0.443387	0.021918	-0.355555	0.752396	0.761722	0.514344	0.203168	-0.429169	0.586522	0.186342	0.490321	-0.0113687		cytochrome p450 82a3-like	EOY14640
Ach_contig18595	-0.893037	-0.536372	-0.153328	-0.206027	-0.512068	-0.196545	-0.660608	0.11494	0.163412	-0.189842	-0.0936539	-0.404707	0.752203	0.809612	0.514308	0.248819	-0.418843	0.679811	0.323171	0.439168	-0.00467214		probable polyamine oxidase 5-like	XP_002279603
Ach_contig22319	-0.767356	-0.336149	-0.325109	-0.283155	-0.524312	-0.34383	-0.712641	-0.224595	-0.0466697	-0.50562	0.0705239	-0.124287	0.752198	0.943781	0.763293	0.480374	-0.210987	0.582274	0.324055	0.534073	-0.135084		uroporphyrinogen decarboxylase chloroplastic-like	XP_002285451
Ach_contig17759	-0.549914	-0.311769	-0.333459	0.061623	-0.250719	-0.336306	-0.716176	-0.137759	-0.146749	-0.553248	0.26985	-0.125605	0.752091	0.620498	0.551539	0.103456	-0.393105	0.347177	-0.0265121	0.317121	0.175605		copper-zinc superoxide dismutase partial	AFH08841
Ach_contig8995	-0.798567	-0.631101	-0.402489	-0.347192	-0.638865	0.00478061	-0.54292	-0.00258794	0.0637822	-0.242337	0.145447	-0.141619	0.75208	0.754451	0.658654	0.305854	-0.315967	0.431267	0.187503	0.419395	-0.115493		lrr receptor-like serine threonine-protein kinase erl1-like	AAO26312
Ach_contig9728	-0.82151	-0.499247	-0.423563	-0.304426	-0.626206	-0.201999	-0.676627	-0.17788	0.059114	-0.410836	0.109043	-0.115551	0.752062	0.870097	0.747649	0.425359	-0.263434	0.505981	0.275667	0.621611	-0.0968822		PREDICTED: uncharacterized protein LOC100267519	XP_002281244
Ach_contig17469	-0.609716	-0.373363	-0.562449	-0.229977	-0.414009	-0.202216	-0.732359	-0.336587	-0.345077	-0.650661	0.433296	0.118711	0.751257	0.706818	0.806741	0.300008	-0.267407	0.179685	-0.0495642	0.191805	-0.179319		1-aminocyclopropane-1-carboxylate oxidase	AEM62879
Ach_contig30731	-0.587358	-0.478803	-0.719668	-0.383782	-0.629287	0.0798649	-0.498918	-0.355701	-0.290147	-0.496736	0.528121	0.265722	0.751116	0.660385	0.877056	0.373809	-0.165317	0.061987	-0.0831691	0.231278	-0.171758		alkaline neutral invertase isoform 1	XP_003632264
Ach_contig26108	-0.732063	-0.285426	-0.22801	-0.146729	-0.359904	-0.443009	-0.773511	-0.139774	-0.0928841	-0.528518	0.0577272	-0.222567	0.750961	0.865832	0.654847	0.334562	-0.315506	0.607388	0.264209	0.439205	-0.126929		auxin-responsive protein iaa27-like	XP_002514266
Ach_contig18719	-0.784561	-0.603091	-0.525219	-0.266889	-0.655883	-0.100651	-0.615702	-0.233683	0.0568686	-0.401497	0.207145	-0.0766321	0.75082	0.798748	0.736114	0.344412	-0.313436	0.416955	0.136871	0.571718	0.0957983		pq-loop repeat family protein transmembrane family protein	EMJ05594
Ach_contig16813	-0.592483	-0.337512	-0.619114	-0.409849	-0.531109	-0.11875	-0.63506	-0.455775	-0.402703	-0.612922	0.441526	0.223714	0.750726	0.770559	0.910525	0.443227	-0.138829	0.191028	0.0249439	0.16863	-0.117876		skp1-like protein 21-like	XP_004240727
Ach_contig27401	-0.879408	-0.489105	0.0422195	-0.0100434	-0.397267	-0.251032	-0.602001	0.335329	0.313862	-0.0717981	-0.234192	-0.592018	0.750685	0.742815	0.32223	0.118082	-0.500887	0.802429	0.342139	0.475046	-0.203053		gdsl esterase lipase apg-like	XP_004235632
Ach_contig1346	-0.642792	-0.259427	-0.176108	0.0533829	-0.160997	-0.391001	-0.7769	-0.00226051	-0.231317	-0.498188	0.15463	-0.250196	0.750426	0.649159	0.490698	0.0771633	-0.467099	0.441276	0.0601819	0.145096	-0.272823		PREDICTED: uncharacterized protein LOC101308118	XP_004287440
Ach_contig2367	-0.53547	-0.313612	-0.400103	0.011992	-0.283836	-0.142179	-0.587172	-0.155351	-0.279188	-0.460578	0.374927	-0.0432096	0.750311	0.526853	0.564574	0.0794466	-0.385988	0.219724	-0.171536	0.0219615	0.0173743		1-aminocyclopropane-1-carboxylate deaminase-like	XP_002282104
Ach_contig32023	-0.622325	-0.20728	0.0744195	0.414464	0.107178	-0.536675	-0.835676	0.251517	-0.126203	-0.442828	0.0426423	-0.526147	0.75029	0.501656	0.213355	-0.194202	-0.660482	0.548642	-0.0465639	0.00709109	0.0593051		-	-
Ach_contig9681	-0.622544	-0.48359	-0.72217	-0.44432	-0.652611	0.0199901	-0.555525	-0.439622	-0.294609	-0.54262	0.488498	0.253596	0.750025	0.738458	0.924347	0.431123	-0.147033	0.126052	-0.0235325	0.258184	-0.024088		acyl- n-acyltransferases-like protein	XP_002280208
Ach_contig35750	-0.649141	-0.55824	-0.779707	-0.436183	-0.707078	0.0740047	-0.548582	-0.424362	-0.225829	-0.524909	0.513495	0.275927	0.75002	0.715997	0.932861	0.435047	-0.150222	0.0833592	-0.0464142	0.331546	-0.0006042		auxin-repressed protein	XP_002283180
Ach_contig17575	-0.807834	-0.674199	-0.617202	-0.300314	-0.727269	0.0812089	-0.545998	-0.216554	0.0698522	-0.303843	0.295649	-0.0255342	0.749826	0.701977	0.748053	0.304893	-0.31873	0.286041	0.00263243	0.444812	0.0960383		peptide chain release factor 1-like	XP_002269884
Ach_contig20779	-0.58266	-0.812956	-0.804196	-0.175353	-0.6441	0.482029	-0.261491	-0.0561422	-0.107023	-0.155785	0.662544	0.151655	0.749785	0.258993	0.5999	-0.0620125	-0.441669	-0.163638	-0.458753	0.039483	0.00103026		atp synthase alpha subunit	EOY26404
Ach_contig2593	-0.516069	-0.470365	-0.79975	-0.265703	-0.522123	0.0531766	-0.538813	-0.463272	-0.409785	-0.613628	0.663944	0.315895	0.749573	0.563453	0.870447	0.2558	-0.228624	-0.0556229	-0.284493	0.0640998	-0.0260857		mechanosensitive ion channel protein 10-like	XP_004245056
Ach_contig33313	-0.610171	-0.669854	-0.80504	-0.358718	-0.697225	0.26402	-0.418167	-0.336685	-0.195305	-0.363933	0.574325	0.229028	0.749539	0.537004	0.799953	0.221577	-0.275745	-0.016189	-0.23535	0.174474	-0.0208788		pentatricopeptide repeat-containing protein chloroplastic-like	CBI35665
Ach_contig33719	-0.530784	-0.661166	-0.857808	-0.184609	-0.567895	0.326797	-0.378393	-0.243732	-0.303158	-0.387331	0.748428	0.285861	0.749369	0.330278	0.733321	0.052293	-0.348129	-0.212567	-0.460773	-0.0291099	0.0575759		cbl-interacting serine threonine-protein kinase 3-like	XP_002532581
Ach_contig20323	-0.733016	-0.371917	-0.462499	-0.235342	-0.456017	-0.30567	-0.782326	-0.302626	-0.206082	-0.622026	0.268569	-0.0105715	0.749242	0.828498	0.810926	0.402557	-0.249888	0.380966	0.108754	0.31561	0.0664043		ribose-5-phosphate isomerase a	XP_002270834
Ach_contig14665	-0.485346	-0.523097	-0.790835	-0.134249	-0.44263	0.167155	-0.502388	-0.288643	-0.412452	-0.519191	0.744037	0.29109	0.74918	0.370609	0.748659	0.0735198	-0.328946	-0.19362	-0.437717	-0.0878734	0.0797735		-	-
Ach_contig31298	-0.556905	-0.218552	-0.237159	0.130555	-0.166449	-0.320969	-0.602285	-0.0270178	-0.218925	-0.45517	0.235316	-0.208982	0.749121	0.546276	0.461717	0.0137688	-0.457315	0.393978	-0.0681008	0.147558	-0.279649		auxin-induced protein 5ng4-like	XP_002306696
Ach_contig7272	-0.766931	-0.482688	-0.48681	-0.188984	-0.547828	-0.244787	-0.704524	-0.270343	-0.0132767	-0.532749	0.215534	-0.0682813	0.749113	0.822164	0.760779	0.372141	-0.287629	0.427288	0.117963	0.51705	0.0196596		uncharacterized partial	XP_002308492
Ach_contig24426	-0.463061	-0.469619	-0.8456	-0.251113	-0.516803	0.138028	-0.472752	-0.448066	-0.456509	-0.585656	0.742851	0.380748	0.748571	0.47966	0.859925	0.217669	-0.222063	-0.150942	-0.362341	-0.00667576	-0.074679		at4g27390 m4i22_200	XP_002533708
Ach_contig11665	-0.689446	-0.48276	-0.504053	-0.0868636	-0.476112	-0.0343149	-0.534092	-0.0765707	-0.0890605	-0.388258	0.358753	-0.0214842	0.748384	0.566712	0.650723	0.195411	-0.336005	0.221975	-0.0972235	0.237363	-0.0907518		gdsl esterase lipase at2g04570-like	EMJ16825
Ach_contig20982	-0.490347	-0.649668	-0.720926	-0.1667	-0.573807	0.420675	-0.20572	-0.100694	-0.202435	-0.154857	0.614301	0.160937	0.748207	0.267736	0.566624	-0.0544087	-0.398709	-0.111157	-0.392513	-0.00271222	-0.148842		-	-
Ach_contig32314	-0.43585	-0.453164	-0.819446	-0.0903165	-0.425775	0.0339028	-0.547168	-0.449094	-0.407796	-0.649738	0.735691	0.325198	0.74816	0.438073	0.790764	0.129618	-0.288747	-0.141311	-0.41378	0.0612816	0.0917136		ca-responsive protein	XP_002275703
Ach_contig38858	-0.710528	-0.791428	-0.691473	-0.0434951	-0.592222	0.227508	-0.492504	-0.0629759	0.0433538	-0.263447	0.493506	-0.0109081	0.748155	0.393917	0.579851	-0.00824651	-0.490725	0.021523	-0.322925	0.245652	0.311563		-	-
Ach_contig35920	-0.69422	-0.350647	-0.103282	0.214073	-0.0955985	-0.411392	-0.842363	0.168313	-0.0728431	-0.427353	0.11268	-0.412104	0.747945	0.559125	0.361443	-0.0733519	-0.59964	0.479635	-0.00521943	0.178979	0.101129		vesicle-associated membrane protein 726-like	XP_004247095
Ach_contig28517	-0.580582	-0.5993	-0.710848	-0.208868	-0.511893	0.166861	-0.477271	-0.191412	-0.31515	-0.408257	0.600565	0.163906	0.7479	0.448072	0.701491	0.0816439	-0.386327	-0.0438307	-0.28034	0.0573176	-0.110637		ketol-acid reductoisomerase	XP_002280094
Ach_contig24502	-0.459801	-0.451601	-0.860284	-0.318883	-0.547823	0.142029	-0.460166	-0.495752	-0.483671	-0.580114	0.733893	0.403178	0.747887	0.504059	0.88559	0.249749	-0.19829	-0.138224	-0.323516	0.0166452	-0.116257		cobw domain-containing protein 2-like	XP_004235904
Ach_contig21592	-0.81321	-0.545508	0.00243865	0.295197	-0.249788	-0.287184	-0.64782	0.360929	0.32606	-0.132176	-0.116089	-0.649346	0.747792	0.560115	0.185114	-0.133483	-0.683002	0.693772	0.0974729	0.432481	0.273983		b3 domain-containing transcription factor nga1-like	EOY23814
Ach_contig17656	-0.80291	-0.380446	-0.340196	-0.323245	-0.559996	-0.270397	-0.702435	-0.22035	-0.0171252	-0.440802	0.0616041	-0.12998	0.747765	0.913348	0.758898	0.472762	-0.211689	0.563301	0.297579	0.465992	-0.133112		translation factor guf1 chloroplastic-like	XP_002272359
Ach_contig23713	-0.469738	-0.32443	-0.388583	0.0631781	-0.178236	-0.0045136	-0.517779	-0.0493499	-0.383531	-0.341432	0.452518	-0.0445098	0.747732	0.303861	0.443631	-0.126622	-0.473481	0.0822048	-0.33171	-0.272386	-0.0270689		cleavage and polyadenylation specificity factor subunit 3-ii-like	EOY01103
Ach_contig201	-0.773561	-0.321944	0.0426313	0.115489	-0.185764	-0.387246	-0.747863	0.226196	0.0755012	-0.258908	-0.10843	-0.527836	0.747728	0.662851	0.324499	0.0340962	-0.526064	0.681344	0.182124	0.214461	-0.0149038		core-2 i-branching beta- -n-acetylglucosaminyltransferase family protein	CBI31733
Ach_contig15696	-0.441899	-0.575248	-0.714909	-0.0798276	-0.399621	0.256473	-0.360884	-0.154935	-0.383084	-0.352976	0.700374	0.185948	0.747566	0.252619	0.591143	-0.101577	-0.437146	-0.153671	-0.468332	-0.150416	0.000406588		cold acclimation protein cor413-pm1	XP_002274881
Ach_contig35370	-0.625051	-0.400864	-0.620536	-0.245119	-0.505687	-0.153451	-0.662198	-0.386623	-0.273982	-0.614589	0.429536	0.153201	0.747474	0.718325	0.837164	0.364197	-0.224758	0.199794	-0.0265295	0.305885	-0.113254		serine threonine-protein phosphatase pp2a catalytic subunit-like	XP_002285694
Ach_contig29899	-0.805052	-0.653153	-0.570665	-0.356461	-0.748681	0.0568101	-0.508546	-0.175379	0.0971032	-0.284539	0.235735	-0.0296066	0.747461	0.749906	0.756319	0.376787	-0.261753	0.361842	0.113575	0.527144	0.0142162		yrdc family protein	XP_004231776
Ach_contig19476	-0.624809	-0.36241	-0.459265	-0.0449879	-0.280588	-0.251466	-0.731308	-0.195706	-0.319585	-0.621691	0.399288	-0.00233034	0.747387	0.609189	0.680381	0.168356	-0.361613	0.211675	-0.12324	0.0609112	-0.0359902		rna-binding (rrm rbd rnp motifs) family protein	XP_002515076
Ach_contig33941	-0.608454	-0.448517	-0.246838	0.107331	-0.210921	-0.0780973	-0.561834	0.202337	-0.134968	-0.263677	0.272244	-0.252996	0.747325	0.39704	0.353965	-0.122925	-0.557874	0.270708	-0.179135	-0.00168904	-0.259205		12-oxophytodienoate reductase 2	XP_002281119
Ach_contig7353	-0.663142	-0.369774	-0.602393	-0.37973	-0.574567	-0.184152	-0.668062	-0.438625	-0.268105	-0.628649	0.368566	0.162634	0.747203	0.843987	0.919926	0.494099	-0.139264	0.276172	0.0907385	0.349564	-0.139912		rubredoxin family protein	XP_002275188
Ach_contig5622	-0.627212	-0.291875	-0.221289	-0.0337057	-0.313456	-0.340307	-0.631056	-0.107303	-0.121266	-0.436637	0.100601	-0.23216	0.747139	0.736844	0.53157	0.1705	-0.393815	0.535836	0.158278	0.351379	-0.109009		glutathione s-transferase u17	XP_002273830
Ach_contig33214	-0.646702	-0.612392	-0.75493	-0.2928	-0.631674	0.141065	-0.526466	-0.309279	-0.175385	-0.432692	0.530884	0.198044	0.746799	0.555789	0.802638	0.248805	-0.266114	0.0203535	-0.181247	0.218242	0.0642883		fha domain-containing protein ddl-like	XP_004248371
Ach_contig14218	-0.564766	-0.568901	-0.526427	-0.0481309	-0.40505	0.094639	-0.481577	0.0133862	-0.128616	-0.336679	0.464464	0.024453	0.746756	0.393078	0.554998	0.0285043	-0.38118	0.0638534	-0.236716	0.0804276	0.105883		-	-
Ach_contig17178	-0.555989	-0.282109	-0.444753	-0.267401	-0.437646	-0.212913	-0.591296	-0.31676	-0.28582	-0.552803	0.30883	0.0683811	0.746458	0.76615	0.768003	0.366612	-0.184119	0.336188	0.0878036	0.245506	-0.0804836		fad nad -binding oxidoreductase domain-containing protein	XP_002268010
Ach_contig27933	-0.530258	-0.282471	-0.139755	0.264896	-0.0385134	-0.289276	-0.651552	0.126576	-0.207346	-0.395334	0.224113	-0.304531	0.746438	0.428052	0.310568	-0.154255	-0.57625	0.361009	-0.169424	-0.0311609	-0.264091		protein rik-like	CBI21205
Ach_contig21261	-0.720971	-0.208704	-0.24003	-0.185451	-0.346419	-0.501202	-0.840037	-0.251018	-0.175089	-0.618004	0.0666644	-0.158707	0.746362	0.924488	0.724932	0.421607	-0.249482	0.595072	0.288866	0.387966	-0.131389		thioredoxin family protein isoform 2	XP_002282520
Ach_contig25405	-0.739677	-0.47436	-0.560492	-0.425051	-0.689309	-0.0608341	-0.564063	-0.326837	-0.0931541	-0.443651	0.26248	0.0800781	0.746333	0.848486	0.8658	0.508409	-0.142397	0.355893	0.161744	0.421318	-0.141011		long chain acyl- synthetase 1-like	XP_004229375
Ach_contig16879	-0.642693	-0.548792	-0.79106	-0.374435	-0.682223	0.0705152	-0.55842	-0.460324	-0.220873	-0.530483	0.530198	0.261493	0.745966	0.682539	0.913293	0.392169	-0.180233	0.0688197	-0.116985	0.290831	0.0539124		pentatricopeptide repeat-containing protein mitochondrial-like	EOY11605
Ach_contig25766	-0.633034	-0.216907	0.00609386	0.325368	0.0220318	-0.507896	-0.780113	0.129755	-0.12684	-0.425187	0.0332149	-0.491149	0.745961	0.534783	0.260543	-0.15289	-0.635807	0.573528	-0.0127884	0.0848979	-0.0321064		ribulose bisphosphate carboxylase oxygenase chloroplastic-like	EMJ18934
Ach_contig34412	-0.879638	-0.694704	-0.402613	-0.339387	-0.771399	0.088165	-0.450169	0.0321745	0.279808	-0.0905119	0.0448377	-0.205917	0.745933	0.762767	0.628355	0.343993	-0.303824	0.512967	0.251948	0.599298	-0.0589849		-	-
Ach_contig10496	-0.673928	-0.493176	-0.667191	-0.414158	-0.640784	-0.0279703	-0.601839	-0.387476	-0.219073	-0.532965	0.417761	0.193713	0.745746	0.759656	0.904131	0.45336	-0.147463	0.191795	0.0290887	0.296655	0.0385114		probable inactive leucine-rich repeat receptor-like protein kinase at3g03770-like	XP_002525699
Ach_contig31153	-0.38867	-0.237227	-0.702364	-0.161087	-0.296227	-0.103487	-0.632739	-0.493243	-0.636317	-0.734148	0.700502	0.341722	0.745732	0.505728	0.825506	0.193557	-0.234771	-0.0902097	-0.328492	-0.128	-0.183038		thioredoxin chloroplastic-like	XP_002266350
Ach_contig36446	-0.652309	-0.458089	-0.386824	0.127522	-0.27375	-0.197741	-0.670137	-0.021534	-0.0972796	-0.430028	0.306666	-0.203225	0.745731	0.492776	0.468038	-0.0626166	-0.559666	0.267551	-0.174633	0.248329	-0.222585		cytochrome p450 98a2-like	EOY08759
Ach_contig23149	-0.704305	-0.402303	-0.58367	-0.437882	-0.642121	-0.156899	-0.646034	-0.421916	-0.196755	-0.562256	0.299811	0.134562	0.745696	0.883399	0.919089	0.539446	-0.121588	0.337122	0.176697	0.432146	-0.137242		peptidyl-prolyl cis-trans isomerase	XP_002318560
Ach_contig24055	-0.493648	-0.3584	-0.519049	0.220329	-0.10354	-0.227515	-0.730389	-0.134808	-0.432805	-0.668118	0.602311	0.0114959	0.745557	0.369864	0.550204	-0.113392	-0.540097	0.00781082	-0.420922	-0.0656818	0.0308134		-	-
Ach_contig24654	-0.792183	-0.554417	-0.568632	-0.440129	-0.707787	-0.0539338	-0.615823	-0.280664	-0.0457461	-0.427616	0.246015	0.0448878	0.745476	0.84445	0.853747	0.478081	-0.187339	0.349935	0.183994	0.472007	-0.0647856		lycopene epsilon cyclase	ADK74376
Ach_contig26383	-0.667841	-0.232348	-0.203067	0.149399	-0.0986467	-0.555035	-0.941358	-0.109952	-0.235337	-0.660782	0.174001	-0.26743	0.745309	0.689812	0.526823	0.0825801	-0.499086	0.45617	0.0227495	0.208369	0.027178		photosystem ii protein d1	ABH88068
Ach_contig15451	-0.95059	-0.670468	-0.216717	-0.132652	-0.624815	-0.0827958	-0.555006	0.192489	0.385861	-0.0786392	-0.102335	-0.440662	0.745109	0.758932	0.47553	0.215335	-0.451604	0.667554	0.281692	0.631226	-0.041254		auxin-responsive protein iaa14-like	CBI26357
Ach_contig17837	-0.526622	-0.290053	-0.653631	-0.301861	-0.456226	-0.180916	-0.650262	-0.527243	-0.466767	-0.706803	0.512812	0.252462	0.74503	0.729455	0.898352	0.386421	-0.170731	0.143746	-0.0701319	0.153995	-0.0521129		nad-dependent dehydrogenase 2	EMJ06962
Ach_contig15100	-0.429238	-0.311085	-0.520229	0.0112688	-0.311519	-0.135378	-0.543147	-0.224371	-0.288784	-0.551591	0.484164	0.108404	0.744984	0.499749	0.623229	0.110822	-0.312433	0.107873	-0.183048	0.204483	-0.0309008		ribonuclease t2	ACV83769
Ach_contig4906	-0.612125	-0.243172	-0.258651	0.219016	-0.0333916	-0.554635	-0.961625	-0.105134	-0.290263	-0.730895	0.285379	-0.215519	0.744972	0.607292	0.522938	0.0121103	-0.52382	0.347843	-0.102847	0.145299	0.0924936		photosystem ii cytochrome b559 alpha subunit	1011228A
Ach_contig19131	-0.551551	-0.54826	-0.791896	-0.332597	-0.612159	0.171645	-0.493988	-0.398862	-0.308896	-0.477694	0.613877	0.29384	0.744736	0.549029	0.838732	0.264176	-0.224077	-0.0524684	-0.242616	0.107334	-0.0289352		pentatricopeptide repeat-containing protein at1g01970-like	XP_004229820
Ach_contig20092	-0.562838	-0.617529	-0.840252	-0.357921	-0.674822	0.26879	-0.378827	-0.324548	-0.267182	-0.403306	0.649549	0.310549	0.744714	0.500629	0.83569	0.247	-0.225873	-0.0809125	-0.256891	0.154118	-0.0563418		alba dna rna-binding protein isoform partial	XP_004242394
Ach_contig7005	-0.66436	-0.403197	-0.329905	0.0343727	-0.245732	-0.340454	-0.817257	-0.132463	-0.178898	-0.557212	0.246746	-0.197941	0.744428	0.645588	0.552829	0.067836	-0.48723	0.359571	-0.0454962	0.19944	0.156709		photosystem ii cp47 protein	CBM42179
Ach_contig3418	-0.531303	-0.433739	-0.630007	-0.21402	-0.444626	0.0917895	-0.479448	-0.300666	-0.391543	-0.428696	0.539566	0.160831	0.744308	0.487612	0.71322	0.135698	-0.316112	0.0395634	-0.253957	-0.0837658	-0.190523		pentatricopeptide repeat-containing protein chloroplastic-like	XP_002278166
Ach_contig14967	-0.623317	-0.518366	-0.578137	-0.0410868	-0.438997	-0.0764768	-0.640193	-0.181337	-0.100834	-0.499171	0.429624	0.0398283	0.744087	0.536963	0.661321	0.142564	-0.351249	0.122344	-0.154149	0.287853	0.238168		dead-box atp-dependent rna helicase chloroplastic-like	XP_002277780
Ach_contig14781	-0.604944	-0.384123	-0.689012	-0.346313	-0.555993	-0.0917316	-0.624235	-0.470575	-0.339099	-0.630713	0.494	0.245605	0.743522	0.730108	0.919688	0.425386	-0.146242	0.13133	-0.0571017	0.212377	0.0101751		low psii accumulation 19 protein	XP_002282406
Ach_contig30033	-0.500018	-0.426536	-0.172996	0.548497	0.105626	-0.26796	-0.67662	0.269822	-0.182414	-0.376583	0.342134	-0.427329	0.742972	0.190812	0.109944	-0.524992	-0.861791	0.222332	-0.426904	-0.0659647	0.0893771		nucleosome assembly protein 1-like 1-like	XP_002280211
Ach_contig39087	-0.82161	-0.57351	-0.0632879	0.264841	-0.216273	-0.236303	-0.700717	0.366069	0.210408	-0.181103	-0.00707302	-0.580656	0.742865	0.503866	0.2222	-0.164915	-0.704907	0.55566	-0.0213674	0.26093	0.00797358		heat stress transcription factor b-	XP_002298920
Ach_contig7134	-0.737485	-0.458072	-0.54424	-0.42816	-0.647634	-0.130877	-0.637113	-0.336606	-0.129862	-0.511074	0.26266	0.078915	0.742711	0.874609	0.879944	0.517799	-0.142627	0.360039	0.18159	0.416724	-0.0665222		uncharacterized loc101217329	EOY04625
Ach_contig33859	-0.472877	-0.631079	-0.533828	0.299079	-0.193684	0.0452026	-0.524094	0.020774	-0.172582	-0.368425	0.567237	-0.117316	0.742674	0.175874	0.33165	-0.377408	-0.698651	-0.0242801	-0.536413	-0.0128835	0.318181		protein-tyrosine kinase 2-beta-like	CBI37812
Ach_contig14822	-0.354097	-0.329653	-0.629214	0.127545	-0.163876	-0.086898	-0.577118	-0.306952	-0.515998	-0.62535	0.698129	0.152027	0.742609	0.311623	0.586664	-0.119698	-0.469159	-0.0822973	-0.503839	-0.132973	-0.0444617		uncharacterized rna pseudouridine synthase aq_1464-like	XP_004250054
Ach_contig32468	-0.605714	-0.421019	-0.676937	-0.170338	-0.502012	-0.0958277	-0.646641	-0.408028	-0.244778	-0.611525	0.498796	0.183203	0.74255	0.637442	0.823685	0.312309	-0.230493	0.101729	-0.154393	0.23656	0.14384		mitotic checkpoint serine threonine-protein kinase isoform 1	XP_002268304
Ach_contig6389	-0.905225	-0.626757	-0.125269	-0.07514	-0.531155	-0.104682	-0.511822	0.288359	0.349028	-0.0496473	-0.127223	-0.495155	0.742475	0.71221	0.393207	0.141847	-0.486628	0.697146	0.265856	0.53773	-0.204981		-	-
Ach_contig1257	-0.526901	-0.156084	-0.0418048	0.350417	0.0503682	-0.487372	-0.75124	0.11638	-0.211468	-0.50165	0.142874	-0.355369	0.742467	0.504025	0.298254	-0.112914	-0.560037	0.450599	-0.0627767	0.0660392	-0.121456		progesterone 5-beta-reductase	ADG56540
Ach_contig17418	-0.620053	-0.462163	-0.529688	-0.226235	-0.500478	0.0867326	-0.499533	-0.111037	-0.199475	-0.320648	0.401138	0.0693503	0.74228	0.520786	0.660183	0.188275	-0.295357	0.119865	-0.0971117	0.113995	-0.208954		serine threonine-protein phosphatase pp2a-3 catalytic subunit	XP_002270378
Ach_contig28632	-0.836671	-0.662608	0.0102509	0.25893	-0.22767	-0.116493	-0.597488	0.592696	0.302867	0.00332464	-0.0526617	-0.667502	0.742215	0.410558	0.111439	-0.263234	-0.756345	0.568215	0.00448369	0.241492	0.106459		methylcrotonoyl- carboxylase subunit mitochondrial-like	XP_003632341
Ach_contig13527	-0.503752	-0.395944	-0.645203	-0.0946216	-0.387641	-0.054696	-0.555389	-0.310568	-0.330799	-0.59697	0.575242	0.191989	0.741989	0.514668	0.747718	0.185654	-0.262629	0.0269717	-0.278278	0.0490013	0.0369053		beta-amylase chloroplastic-like	AFQ33615
Ach_contig1098	-0.530848	-0.560912	-0.841278	-0.363495	-0.629036	0.22992	-0.432035	-0.379054	-0.344145	-0.474931	0.678131	0.359978	0.741873	0.50784	0.866944	0.273222	-0.186493	-0.122615	-0.272761	0.0648814	0.00584949		methyl-cpg-binding domain 10	EOY25807
Ach_contig1167	-0.592589	-0.418864	-0.328996	0.122976	-0.208976	-0.265695	-0.695315	-0.0207167	-0.172315	-0.486013	0.301917	-0.190784	0.741862	0.525491	0.477956	-0.027206	-0.517718	0.311672	-0.105602	0.187241	0.204768		splicing factor u2af 38 kda subunit	XP_002510741
Ach_contig23499	-0.343562	-0.0882042	-0.422236	0.184856	0.0209663	-0.444189	-0.799134	-0.318924	-0.589469	-0.843413	0.547852	0.0898021	0.741748	0.481458	0.606965	0.00499265	-0.384483	0.0761487	-0.293916	-0.0993402	0.0444634		dna binding	XP_002308535
Ach_contig10380	-0.750181	-0.682983	-0.45178	-0.165754	-0.545943	0.150653	-0.438139	0.098906	0.0162896	-0.139842	0.269114	-0.15684	0.741593	0.499483	0.516352	0.0436382	-0.474089	0.258678	-0.0616844	0.224206	-0.282761		uncharacterized loc101220956	XP_002277222
Ach_contig18071	-0.554025	-0.26728	-0.582892	-0.210206	-0.37952	-0.327354	-0.752182	-0.479156	-0.42275	-0.781111	0.451874	0.170998	0.741576	0.768705	0.864202	0.363692	-0.217336	0.211327	-0.0192971	0.256479	-0.0778844		solanum lycopersicum cytochrome b6-f complex iron-sulfur chloroplastic-like mrna	XM_004251454
Ach_contig15549	-0.546204	-0.517054	-0.619756	-0.1856	-0.559697	0.142126	-0.37914	-0.144818	-0.123607	-0.348868	0.479377	0.147316	0.741531	0.506706	0.687781	0.207392	-0.240019	0.0700172	-0.158421	0.229201	-0.0458994		hydroxyproline-rich glycoprotein family protein	XP_003632481
Ach_contig1860	-0.736031	-0.403699	-0.062639	-0.102542	-0.341569	-0.208952	-0.583163	0.218123	0.0396514	-0.184634	-0.0477455	-0.388809	0.741251	0.684518	0.407509	0.120337	-0.431853	0.604502	0.252541	0.280891	-0.255725		vitis vinifera contig whole genome shotgun sequence	AM435802
Ach_contig21986	-0.651204	-0.470767	-0.544159	0.00807016	-0.351113	-0.106394	-0.66154	-0.141859	-0.211461	-0.50829	0.457108	-0.0119409	0.741224	0.501443	0.637213	0.0752032	-0.435904	0.130788	-0.240178	0.126241	-0.128392		aberrant lateral root formation 4	CBI21098
Ach_contig13724	-0.845664	-0.574812	-0.350012	-0.176478	-0.59173	-0.154474	-0.611647	0.00205326	0.203066	-0.306432	0.0608533	-0.224876	0.741182	0.786343	0.628923	0.323371	-0.327284	0.52811	0.227457	0.603645	-0.0472239		leucine-rich repeat family protein	XP_002272042
Ach_contig26746	-0.872741	-0.640181	-0.307785	-0.170369	-0.625175	-0.124787	-0.591229	0.0154068	0.282616	-0.211003	-0.0198093	-0.322611	0.741164	0.790973	0.554001	0.258352	-0.39868	0.597794	0.264506	0.646361	0.175482		histone-like protein	CBI26367
Ach_contig15388	-0.487135	-0.642439	-0.548225	-0.00501272	-0.372934	0.383222	-0.261209	0.130807	-0.211325	-0.0846604	0.572585	-0.00578749	0.741083	0.12692	0.388573	-0.252557	-0.532364	-0.0883006	-0.485568	-0.25264	-0.0123049		21 kda	XP_003635233
Ach_contig4734	-0.857106	-0.901774	-0.312996	0.138132	-0.511597	0.175259	-0.450087	0.42579	0.415998	0.0575397	0.123425	-0.465218	0.740959	0.365747	0.239363	-0.206866	-0.701863	0.356531	-0.131028	0.402111	0.19228		triptychon and	XP_002523374
Ach_contig24282	-0.546764	-0.457432	-0.727334	-0.254434	-0.484318	-0.0337295	-0.631187	-0.371581	-0.362568	-0.628973	0.594172	0.269098	0.740869	0.584243	0.841775	0.275975	-0.230578	-0.0097587	-0.181818	0.171148	-0.0196713		protein time for coffee-like	XP_002277982
Ach_contig9340	-0.674863	-0.599729	-0.68378	-0.175804	-0.602146	0.033442	-0.589223	-0.309275	-0.0778721	-0.444696	0.44123	0.080366	0.740854	0.598856	0.733813	0.210701	-0.337263	0.11847	-0.145316	0.350245	0.267212		kh domain-containing protein at4g18375-like	XP_002264125
Ach_contig24975	-0.519415	-0.500353	-0.765806	-0.0964955	-0.417411	0.0467492	-0.583382	-0.393464	-0.394614	-0.581256	0.680949	0.221092	0.740787	0.433448	0.746957	0.0800084	-0.364838	-0.0920133	-0.41638	-0.0427518	0.24681		pentatricopeptide repeat-containing protein	EOY25043
Ach_contig32145	-0.615971	-0.392076	-0.681688	-0.404521	-0.598453	-0.100723	-0.634868	-0.506453	-0.311808	-0.621378	0.443478	0.250011	0.74077	0.781606	0.938022	0.482731	-0.1136	0.177868	0.0267749	0.286653	0.0109875		inner membrane protein ppf- chloroplastic-like	XP_003632199
Ach_contig12195	-0.775833	-0.269386	-0.0934662	-0.0555628	-0.335076	-0.458438	-0.755053	0.0312617	0.0614042	-0.42649	-0.0777181	-0.332532	0.740526	0.852478	0.551686	0.323069	-0.321128	0.685014	0.347354	0.506031	-0.262766		-	-
Ach_contig14557	-0.4313	-0.128613	-0.450452	0.117537	-0.0477178	-0.488808	-0.85411	-0.35666	-0.563881	-0.888517	0.521683	0.0826614	0.740522	0.587563	0.689833	0.108325	-0.366366	0.142834	-0.217542	-0.000614436	0.0559065		30s ribosomal protein s12- chloroplastic-like	XP_004154212
Ach_contig10958	-0.62637	-0.530704	-0.744368	-0.306253	-0.609641	-0.0247666	-0.593908	-0.434254	-0.224962	-0.579228	0.50821	0.209084	0.740365	0.686363	0.874924	0.347604	-0.224164	0.116831	-0.102437	0.333153	0.0860965		auxin-binding protein 1	XP_002273447
Ach_contig29867	-0.703776	-0.311463	-0.0917671	-0.0434882	-0.2456	-0.344098	-0.714824	0.0855066	-0.0957374	-0.343421	0.02202	-0.353221	0.740242	0.696529	0.456657	0.123932	-0.448351	0.589638	0.189167	0.220622	-0.0874187		f-box kelch-repeat protein at3g61590-like	EMJ22196
Ach_contig19299	-0.723658	-0.457159	-0.544689	-0.406359	-0.674109	-0.0585028	-0.582314	-0.328838	-0.0806432	-0.420931	0.240909	0.0776972	0.74023	0.818598	0.832273	0.480995	-0.147447	0.335731	0.178776	0.432961	-0.08294		teosinte branched isoform 1	AET97663
Ach_contig16320	-0.855656	-0.59448	-0.419743	-0.310311	-0.695412	-0.11174	-0.621641	-0.134879	0.173874	-0.318331	0.0685074	-0.153256	0.740186	0.864707	0.712575	0.421422	-0.270392	0.517373	0.274216	0.638869	0.0200887		protein	EMJ12555
Ach_contig8075	-0.60207	-0.242534	-0.539723	-0.334219	-0.466002	-0.282333	-0.706435	-0.485054	-0.379426	-0.68924	0.358599	0.160784	0.740063	0.839998	0.899213	0.476939	-0.134949	0.296354	0.0986785	0.256997	-0.113846		50s ribosomal protein chloroplastic-like	EOY01463
Ach_contig13511	-0.425693	-0.456458	-0.411518	0.338127	-0.0616659	0.0144988	-0.528325	0.136367	-0.293621	-0.367248	0.573406	-0.116719	0.739824	0.141369	0.3061	-0.374876	-0.658263	-0.0506183	-0.566661	-0.242459	-0.0530417		rieske domain containing expressed	ACU19323
Ach_contig4485	-0.842441	-0.599286	-0.147586	-0.187184	-0.510829	-0.0145472	-0.530117	0.259859	0.202932	-0.0239843	-0.052767	-0.413671	0.739634	0.65376	0.409169	0.118104	-0.464174	0.582067	0.212134	0.33473	-0.199587		alpha beta-hydrolases superfamily protein	CBI28019
Ach_contig33173	-0.709563	-0.462378	-0.622067	-0.296427	-0.574842	-0.19455	-0.711646	-0.396235	-0.171587	-0.622735	0.363592	0.106119	0.739609	0.803945	0.875427	0.428451	-0.213336	0.272748	0.0603661	0.437755	0.0943902		cell division protein chloroplastic-like	EMJ19367
Ach_contig33340	-0.258543	-0.249661	-0.500835	0.26391	0.0163485	-0.0881963	-0.531061	-0.124133	-0.584867	-0.579744	0.701705	0.105205	0.739513	0.164887	0.434412	-0.278669	-0.523665	-0.138335	-0.582315	-0.332049	-0.290425		8-amino-7-oxononanoate synthase	XP_002274014
Ach_contig24318	-0.659713	-0.254601	-0.220143	0.0175331	-0.183143	-0.480336	-0.878613	-0.163894	-0.215906	-0.602882	0.149828	-0.234968	0.739508	0.731116	0.567299	0.153792	-0.430026	0.484019	0.0624547	0.199474	-0.00726751		atp synthase cf1 alpha subunit	ADD31504
Ach_contig32783	-0.791224	-0.525798	-0.513637	-0.4204	-0.743718	-0.0674323	-0.55604	-0.276738	0.0512398	-0.365285	0.157524	-0.00924385	0.739379	0.884335	0.820206	0.509125	-0.16756	0.449606	0.259418	0.587567	-0.0272071		chaperone	XP_004230549
Ach_contig26805	-0.685793	-0.464749	-0.528529	-0.0797346	-0.432148	-0.183088	-0.680325	-0.201901	-0.143552	-0.554676	0.37252	0.00106882	0.739279	0.642746	0.713802	0.241058	-0.326892	0.239527	-0.063608	0.289585	0.249033		fertilization-independent endosperm protein	AFV15391
Ach_contig24907	-0.637712	-0.500708	-0.708244	-0.387091	-0.701961	0.0415465	-0.502804	-0.433101	-0.149536	-0.468556	0.422682	0.210183	0.739202	0.729337	0.88026	0.438068	-0.14062	0.180304	0.00159614	0.386397	0.0650794		gtpase obg-like	CBI19776
Ach_contig11102	-0.767566	-0.416285	-0.335337	-0.0631032	-0.375113	-0.332226	-0.776154	-0.0957546	-0.0681946	-0.519603	0.178937	-0.187171	0.739086	0.747993	0.64524	0.256352	-0.375155	0.453947	0.100627	0.352978	0.198037		glycerol-3-phosphate dehydrogenase	XP_004168019
Ach_contig22407	-0.698133	-0.856415	-0.69509	-0.121544	-0.659085	0.355288	-0.347554	0.0344803	0.0642798	-0.138709	0.495325	-0.0130777	0.739053	0.36366	0.549163	-0.0365044	-0.499641	0.0102913	-0.299136	0.269055	0.124275		carbonic anhydrase 3	ABI14813
Ach_contig30157	-0.639802	-0.346305	-0.545682	-0.41978	-0.578572	-0.147075	-0.606885	-0.430304	-0.276378	-0.546159	0.31119	0.135127	0.739048	0.839671	0.878451	0.484078	-0.128831	0.318615	0.141275	0.294541	-0.0857853		uroporphyrinogen decarboxylase	XP_002274385
Ach_contig18600	-0.906598	-0.634057	-0.364751	-0.280651	-0.713068	-0.113439	-0.60266	-0.0466402	0.284084	-0.242923	-0.00710349	-0.250737	0.738897	0.869395	0.658012	0.39329	-0.313459	0.597049	0.313581	0.719286	0.0267046		transcription factor une10-like	EOX96336
Ach_contig3889	-0.811771	-0.519541	0.0745151	0.0950781	-0.261698	-0.207884	-0.570831	0.449927	0.224215	-0.0328377	-0.162273	-0.639698	0.738894	0.579143	0.194032	-0.0952127	-0.631377	0.714106	0.19106	0.277185	-0.194063		translation initiation factor if-2-like	XP_002323124
Ach_contig6929	-0.800553	-0.422624	0.146159	0.178061	-0.176044	-0.380432	-0.676219	0.418621	0.206743	-0.13586	-0.213064	-0.686754	0.738841	0.640072	0.184912	-0.0798522	-0.640522	0.790266	0.253918	0.348145	-0.0438714		bifunctional inhibitor lipid-transfer protein seed storage 2s albumin superfamily protein	XP_004298649
Ach_contig27875	-0.56981	-0.448866	-0.776301	-0.320903	-0.55176	-0.0182102	-0.619411	-0.499745	-0.393264	-0.630994	0.596109	0.289468	0.738732	0.642952	0.902233	0.328311	-0.215305	0.0156679	-0.169808	0.171602	0.0701238		dna binding	XP_002274826
Ach_contig32677	-0.410453	-0.493174	-0.849784	-0.173057	-0.448049	0.171694	-0.449055	-0.393226	-0.487482	-0.57622	0.807699	0.37173	0.738728	0.375652	0.79086	0.0940062	-0.28567	-0.233633	-0.47651	-0.10194	0.0479897		-	-
Ach_contig28873	-0.413108	-0.479174	-0.479716	0.155848	-0.202063	0.162352	-0.37689	0.109614	-0.292442	-0.298963	0.593413	0.0194855	0.738641	0.165106	0.402086	-0.219934	-0.488258	-0.0898962	-0.492948	-0.267567	0.0130713		abscisic acid receptor pyl9-like	XP_004306686
Ach_contig34940	-0.651667	-0.615948	-0.780934	-0.350639	-0.69236	0.17957	-0.444655	-0.335929	-0.177533	-0.394317	0.531331	0.206545	0.738577	0.580489	0.826183	0.279944	-0.25307	0.0497847	-0.163288	0.261379	-0.0306194		glycine--trna ligase mitochondrial-like	XP_002280957
Ach_contig11982	-0.875048	-0.671525	-0.39092	-0.305977	-0.746423	0.0407191	-0.469016	0.0246224	0.29374	-0.112583	0.0294138	-0.224668	0.738402	0.75882	0.610212	0.323956	-0.317031	0.521413	0.256716	0.644723	-0.0536084		abc transporter c family member 4-like	XP_004229490
Ach_contig35176	-0.644552	-0.333499	-0.560606	-0.319202	-0.487589	-0.272932	-0.757009	-0.422564	-0.295514	-0.698326	0.366521	0.147964	0.738249	0.83127	0.897675	0.474602	-0.148778	0.270372	0.0876911	0.31938	0.0396327		ribulose-phosphate 3- chloroplastic-like	XP_002514730
Ach_contig19412	-0.576762	-0.619494	-0.853551	-0.255027	-0.639132	0.196503	-0.446763	-0.371512	-0.232506	-0.464973	0.644087	0.286152	0.737876	0.49372	0.816951	0.212564	-0.268995	-0.0825811	-0.284806	0.215718	0.0415987		d-3-phosphoglycerate chloroplastic-like	XP_002283022
Ach_contig4249	-0.680479	-0.736096	-0.765281	-0.399523	-0.732238	0.30033	-0.412427	-0.194985	-0.12065	-0.292055	0.528299	0.182262	0.737667	0.541294	0.785506	0.246463	-0.275987	0.0122603	-0.17056	0.209521	-0.0147418		protein	CBI21319
Ach_contig28598	-0.520064	-0.754722	-0.85184	-0.15767	-0.615638	0.464145	-0.251411	-0.179078	-0.201804	-0.220641	0.721596	0.218294	0.737435	0.246266	0.627133	-0.0605885	-0.424823	-0.207747	-0.513652	-0.0142199	0.0124428		pyridoxine pyridoxamine 5 -phosphate oxidase chloroplastic-like	XP_002283933
Ach_contig10512	-0.701639	-0.290782	-0.405192	-0.321238	-0.520572	-0.346703	-0.728157	-0.373797	-0.14647	-0.588791	0.147705	-0.00870486	0.737394	0.935138	0.826726	0.519035	-0.15084	0.498706	0.284148	0.485199	-0.0163019		50s ribosomal protein chloroplastic-like	EOY23825
Ach_contig16178	-0.90612	-0.552632	0.0808317	0.172559	-0.301056	-0.334471	-0.696365	0.440584	0.389763	-0.0948321	-0.244359	-0.711736	0.737187	0.67029	0.206919	-0.0402988	-0.654148	0.798963	0.282638	0.558934	-0.00772125		-	-
Ach_contig33352	-0.758838	-0.655476	-0.653977	-0.478548	-0.80288	0.178401	-0.448997	-0.238538	-0.0054651	-0.285163	0.329301	0.11033	0.737164	0.734693	0.832527	0.434457	-0.173877	0.227975	0.071507	0.389237	-0.0203667		nucleic acid binding	XP_002276607
Ach_contig18482	-0.774535	-0.316305	-0.0507257	0.183764	-0.137384	-0.547313	-0.867897	0.0962218	-0.000764261	-0.476071	-0.0310919	-0.476818	0.737113	0.713076	0.398151	0.0426941	-0.5631	0.646667	0.158935	0.348009	-0.0350199		hypothetical protein PRUPE_ppa012566mg	EMJ02468
Ach_contig29244	-0.522582	-0.530864	-0.320694	0.222218	-0.155419	0.0151452	-0.476709	0.202477	-0.163665	-0.221321	0.387285	-0.260425	0.737085	0.22091	0.252751	-0.360208	-0.687938	0.13698	-0.36468	-0.0905037	0.0893454		nucleic acid binding	EOY25653
Ach_contig6566	-0.631397	-0.250334	-0.486779	-0.30581	-0.453463	-0.280979	-0.713683	-0.386271	-0.297368	-0.644109	0.310013	0.116338	0.736889	0.81971	0.862609	0.473616	-0.128179	0.317186	0.119529	0.269768	-0.161062		nucleoid-associated protein synpcc7942_0464-like	XP_002324535
Ach_contig36998	-0.835198	-0.751837	-0.0690109	0.126485	-0.417291	0.107124	-0.38792	0.545508	0.396836	0.203972	-0.0753917	-0.627972	0.736672	0.389015	0.110174	-0.242989	-0.720462	0.563505	0.0350982	0.324144	-0.0143597		f-box family protein	XP_002271412
Ach_contig16642	-0.693964	-0.801094	-0.683095	-0.253325	-0.720378	0.348643	-0.342219	-0.0158747	0.073365	-0.15645	0.449414	0.0666618	0.736539	0.453811	0.641666	0.147152	-0.335699	0.0533102	-0.178093	0.288902	0.11979		tyrosine aminotransferase	XP_002317481
Ach_contig28533	-0.747459	-0.827096	-0.743698	-0.225191	-0.74702	0.276985	-0.408079	-0.158661	0.0860663	-0.216224	0.441938	0.0238903	0.736505	0.506168	0.668944	0.121716	-0.414385	0.101138	-0.19681	0.395611	0.149052		rna binding protein pde312	XP_002279352
Ach_contig38762	-0.565095	-0.366605	-0.507264	-0.321805	-0.509721	-0.00215636	-0.459544	-0.263899	-0.294829	-0.414929	0.372345	0.111839	0.73641	0.665518	0.747367	0.322728	-0.193762	0.226224	-0.0136145	0.0957828	-0.209467		beta-glucosidase 42-like	XP_002265653
Ach_contig32950	-0.800115	-0.417268	-0.38659	-0.41791	-0.636911	-0.218417	-0.663251	-0.250368	-0.0167093	-0.425679	0.0722746	-0.0725949	0.736309	0.944211	0.804706	0.536439	-0.161719	0.544083	0.353454	0.528	-0.069493		glutamate-1-semialdehyde -aminomutase 2	XP_002526835
Ach_contig23160	-0.622194	-0.761018	-0.31017	0.244931	-0.376425	0.318341	-0.234361	0.441613	0.238979	0.149558	0.265876	-0.375263	0.736155	0.125462	0.118523	-0.401489	-0.712167	0.186735	-0.34429	0.108614	0.0564792		uncharacterized membrane protein yol092w-like	EOX91194
Ach_contig8692	-0.710643	-0.279098	-0.148763	-0.0407658	-0.290898	-0.507182	-0.793803	-0.105549	-0.0537493	-0.527911	-0.000587547	-0.305631	0.73603	0.853945	0.564116	0.266987	-0.372168	0.656669	0.272192	0.454188	0.0658533		receptor-like serine threonine-protein kinase at2g45590-like	XP_002511751
Ach_contig31619	-0.688529	-0.762242	-0.218587	0.265472	-0.260905	0.233376	-0.384417	0.551186	0.161365	0.103582	0.2436	-0.457351	0.73587	0.129004	0.0938224	-0.442663	-0.783252	0.207459	-0.347694	-0.0607658	0.0247549		vacuolar amino acid transporter 1-like	XP_002270908
Ach_contig12394	-0.608813	-0.636796	-0.788148	-0.310994	-0.61045	0.242869	-0.475637	-0.265015	-0.272106	-0.396123	0.624607	0.238841	0.735662	0.46972	0.782841	0.180338	-0.2997	-0.08845	-0.290577	0.0580253	-0.0261886		-	-
Ach_contig25582	-0.435337	-0.442309	-0.698646	-0.00833435	-0.306184	-0.0103049	-0.561729	-0.276502	-0.459918	-0.602156	0.697168	0.200283	0.735609	0.380664	0.65977	-0.0193312	-0.425601	-0.116251	-0.411266	-0.000307856	-0.0481316		60s ribosomal protein l17-2-like	AEC10957
Ach_contig25350	-0.613933	-0.784944	-0.699527	-0.136119	-0.608884	0.337738	-0.381205	-0.0625655	-0.0142485	-0.167416	0.517729	0.0334768	0.73545	0.331155	0.541172	-0.0650204	-0.483687	-0.0290875	-0.32715	0.210142	0.118801		mediator of rna polymerase ii transcription subunit 31-like	XP_002279047
Ach_contig8738	-0.541574	-0.752233	-0.674344	-0.012001	-0.529718	0.393013	-0.254334	0.0784456	-0.0415479	-0.141992	0.592527	0.0587329	0.735314	0.216107	0.481707	-0.127914	-0.475851	-0.100444	-0.434402	0.0830931	0.0310561		squamosa promoter binding protein	XP_002270226
Ach_contig37000	-0.580865	-0.817329	-0.780232	-0.217794	-0.656303	0.515659	-0.231513	-0.0418959	-0.109263	-0.101243	0.628376	0.146238	0.735281	0.248879	0.579705	-0.0584441	-0.429425	-0.153085	-0.414885	0.0138877	0.0421548		beta galactosidase 1	XP_004135820
Ach_contig11277	-0.687133	-0.54564	-0.511536	-0.300274	-0.626519	0.132031	-0.397812	-0.118143	-0.0545988	-0.223973	0.292848	0.00265923	0.734811	0.604344	0.665852	0.258407	-0.261375	0.249608	0.00806091	0.216529	0.0701126		-	-
Ach_contig34403	-0.85372	-0.727063	-0.540437	-0.408048	-0.767048	0.0707218	-0.533661	-0.111688	0.131333	-0.248427	0.190495	-0.0796973	0.734727	0.771113	0.737598	0.366046	-0.291004	0.383765	0.163631	0.533011	0.0568806		auxin transporter-like protein 2-like	BAH47612
Ach_contig21833	-0.536925	-0.732577	-0.693976	0.107541	-0.414985	0.263626	-0.40253	-0.0205992	-0.131447	-0.267426	0.632722	0.0108994	0.734444	0.19456	0.448063	-0.256195	-0.616453	-0.123259	-0.535833	0.0620455	-0.0317028		gag protease polyprotein	XP_004295406
Ach_contig22121	-0.786292	-0.416161	-0.411092	-0.364144	-0.59073	-0.220798	-0.697373	-0.2259	-0.0381351	-0.455265	0.132003	-0.0566421	0.734394	0.882935	0.79554	0.483509	-0.18794	0.47301	0.27697	0.487858	-0.0384005		peptidyl-prolyl cis-trans isomerase	XP_002301464
Ach_contig11250	-0.860092	-0.389527	-0.158505	-0.210301	-0.491827	-0.382781	-0.745521	-0.0205493	0.140319	-0.37097	-0.111678	-0.325883	0.734263	0.935307	0.623871	0.414099	-0.292162	0.725119	0.43238	0.614274	-0.0744003		d-xylose-proton symporter-like chloroplastic-like	EOY33955
Ach_contig29002	-0.777765	-0.306629	-0.18378	-0.230678	-0.449329	-0.393524	-0.72963	-0.145025	-0.00596011	-0.43024	-0.0504315	-0.255068	0.734241	0.929487	0.653271	0.417512	-0.263769	0.687564	0.377027	0.479773	-0.0504422		adp-glucose pyrophosphorylase small subunit	ABD60582
Ach_contig12527	-0.892897	-0.60737	-0.16177	-0.227018	-0.600024	-0.0554198	-0.508964	0.201545	0.28858	-0.0511257	-0.120899	-0.403059	0.734184	0.765336	0.472143	0.246436	-0.390859	0.660908	0.331636	0.503066	-0.175323		proline-rich protein 4-like	CBI37919
Ach_contig33172	-0.486892	-0.40321	-0.578517	-0.0336629	-0.342752	-0.0326052	-0.516152	-0.293365	-0.321017	-0.501422	0.512564	0.0897374	0.734145	0.459487	0.628182	0.0458088	-0.368189	0.0639007	-0.299502	-0.0102361	0.0224626		cell division protein chloroplastic-like	XP_004510851
Ach_contig11972	-0.513841	-0.564541	-0.858606	-0.393753	-0.667145	0.269844	-0.386159	-0.396365	-0.334218	-0.433843	0.673928	0.375266	0.734103	0.503449	0.861578	0.274443	-0.18264	-0.126932	-0.252973	0.121642	-0.0885896		e3 ubiquitin-protein ligase rma1h1-like	XP_002282248
Ach_contig11274	-0.867055	-0.667663	-0.255493	-0.166892	-0.620327	-0.00480484	-0.522991	0.127715	0.344526	-0.0566161	-0.0485251	-0.370037	0.733971	0.691292	0.46794	0.187694	-0.417412	0.584959	0.21069	0.529687	0.0694999		pentatricopeptide repeat-containing protein	CBI28050
Ach_contig19246	-0.792466	-0.258654	-0.000614797	-0.055522	-0.259025	-0.523473	-0.813161	0.0619904	0.00368241	-0.417664	-0.13325	-0.435481	0.733963	0.86732	0.496873	0.260609	-0.397458	0.764736	0.367658	0.399205	-0.122207		psbp-like protein chloroplastic-like	XP_002284256
Ach_contig21538	-0.552383	-0.504857	-0.858451	-0.334883	-0.62346	0.0881035	-0.534827	-0.529838	-0.344184	-0.589568	0.646199	0.349002	0.733591	0.59918	0.91574	0.329579	-0.188357	-0.0535373	-0.233035	0.19445	0.0438792		protein translocase subunit chloroplastic-like	EMJ22662
Ach_contig11888	-0.769	-0.378237	-0.404956	-0.336464	-0.577993	-0.299231	-0.709203	-0.307007	-0.0561066	-0.520888	0.109315	-0.060012	0.733544	0.943792	0.810162	0.51241	-0.185824	0.528615	0.308944	0.552345	-0.100009		ribosomal protein l35	XP_004507765
Ach_contig2040	-0.727568	-0.717306	-0.262987	0.101751	-0.339455	0.0244532	-0.53288	0.298072	0.12768	-0.100877	0.169294	-0.40264	0.733489	0.387947	0.267558	-0.219154	-0.685436	0.349862	-0.129752	0.213023	-0.0344068		pinus taeda anonymous locus 0_1568_01 genomic sequence	XP_002266683
Ach_contig18889	-0.789368	-0.571551	-0.510246	-0.279443	-0.663437	-0.141734	-0.641466	-0.203282	0.108034	-0.44021	0.188334	-0.0476325	0.733218	0.834638	0.770442	0.428048	-0.235948	0.412557	0.191072	0.652495	0.0661995		probable histone -like	NP_001239884
Ach_contig30618	-0.596396	-0.655557	-0.830955	-0.374526	-0.736158	0.295987	-0.376597	-0.325422	-0.154356	-0.358247	0.586769	0.294925	0.733198	0.530648	0.832806	0.295752	-0.191352	-0.0529214	-0.207253	0.232145	-0.00795517		f-box protein at2g32560-like	XP_002263423
Ach_contig7493	-0.673633	-0.525536	-0.505692	-0.235625	-0.497385	-0.0710076	-0.592992	-0.187252	-0.153938	-0.443143	0.323932	-0.0111203	0.733105	0.669428	0.695326	0.229549	-0.327425	0.259459	-0.0122298	0.241505	-0.098083		zinc finger ccch domain-containing protein 18-like	EMJ16520
Ach_contig15949	-0.815386	-0.540235	-0.522732	-0.369761	-0.689767	-0.152888	-0.66982	-0.286958	0.0333546	-0.456706	0.176176	-0.02652	0.733055	0.889089	0.823001	0.482146	-0.21555	0.431364	0.232046	0.606981	0.0106016		PREDICTED: uncharacterized protein LOC101255409	XP_004241420
Ach_contig5414	-0.425896	-0.356444	-0.611158	-0.213194	-0.396076	0.112691	-0.417481	-0.273198	-0.471028	-0.432209	0.588614	0.225218	0.733048	0.438964	0.690343	0.129262	-0.271284	-0.0221094	-0.280962	-0.139845	-0.293408		sap-like protein bp-73-like	CBI37126
Ach_contig35505	-0.751737	-0.70044	-0.725325	-0.353982	-0.766283	0.167057	-0.4795	-0.297242	0.0126422	-0.327487	0.394149	0.0984697	0.732856	0.654906	0.797264	0.321971	-0.263621	0.166616	-0.0656344	0.398954	0.101172		protease do-like chloroplastic-like	XP_002520690
Ach_contig766	-0.543844	-0.326451	-0.627814	-0.349084	-0.55823	-0.0951954	-0.544264	-0.429234	-0.30427	-0.578317	0.433565	0.243771	0.732746	0.738557	0.876667	0.444169	-0.103944	0.175499	0.0394146	0.320355	-0.12376		protein	XP_002337447
Ach_contig35747	-0.593299	-0.465372	-0.732974	-0.43737	-0.676734	0.0977192	-0.475562	-0.455852	-0.271884	-0.470683	0.482461	0.284917	0.732737	0.681654	0.893734	0.42523	-0.11648	0.0864987	-0.0436544	0.230689	-0.079706		auxin-repressed kda protein	ABB72822
Ach_contig18536	-0.700732	-0.762178	-0.578455	-0.0398626	-0.545273	0.215815	-0.366328	0.0814889	0.035002	-0.170243	0.418673	-0.1085	0.732542	0.375211	0.491432	-0.0618107	-0.531234	0.129025	-0.260406	0.234934	0.0447456		-	-
Ach_contig26579	-0.589255	-0.744069	-0.793761	-0.294549	-0.689617	0.372276	-0.336804	-0.174571	-0.116489	-0.241124	0.588958	0.205462	0.732491	0.400682	0.696462	0.116571	-0.322591	-0.0814628	-0.274588	0.190312	0.0584769		snf1-related protein kinase regulatory subunit beta-1-like	XP_002270683
Ach_contig23396	-0.779819	-0.381773	-0.365781	-0.31217	-0.517711	-0.31652	-0.754232	-0.253894	-0.0901882	-0.5287	0.111811	-0.0940839	0.732424	0.9155	0.779404	0.46896	-0.220244	0.517395	0.273899	0.441136	-0.0421763		thioredoxin-like protein	EOY16647
Ach_contig20002	-0.63105	-0.207184	-0.446464	-0.268772	-0.423283	-0.401408	-0.794641	-0.438925	-0.282227	-0.708466	0.252419	0.072895	0.732384	0.885773	0.854076	0.487052	-0.147368	0.388759	0.186393	0.386494	-0.101434		thioredoxin-like protein chloroplastic-like	XP_003635085
Ach_contig17805	-0.840733	-0.437497	-0.106989	-0.0927417	-0.402753	-0.3653	-0.720853	0.0684051	0.143628	-0.31058	-0.113828	-0.423775	0.732381	0.826837	0.493765	0.2457	-0.420415	0.73279	0.332046	0.512661	-0.0470707		bag family molecular chaperone regulator chloroplastic-like	CAN68960
Ach_contig21665	-0.849736	-0.728429	-0.552169	-0.380158	-0.797995	0.130776	-0.474141	-0.123789	0.196234	-0.182861	0.180573	-0.0847684	0.73225	0.732726	0.714495	0.347921	-0.282153	0.373923	0.126407	0.529536	0.0776025		leucyl-trna synthetase	XP_002264138
Ach_contig34603	-0.50598	-0.609808	-0.507899	0.372354	-0.183812	0.0305814	-0.55372	0.113537	-0.0809519	-0.342397	0.542599	-0.140678	0.732152	0.140274	0.301087	-0.373027	-0.696645	-0.0371088	-0.527878	0.0791269	0.214254		-	-
Ach_contig14737	-0.584419	-0.49957	-0.654835	-0.305707	-0.584096	0.0503413	-0.444391	-0.297816	-0.226581	-0.456145	0.458903	0.181591	0.731829	0.629258	0.790122	0.308126	-0.210709	0.133561	-0.0683717	0.251805	-0.193339		axial regulator yabby 5-like	XP_002285328
Ach_contig5291	-0.53341	-0.460553	-0.744519	-0.366102	-0.590299	0.0471901	-0.525069	-0.447723	-0.331974	-0.565764	0.557109	0.307842	0.731573	0.647662	0.882178	0.366465	-0.148813	0.0240565	-0.127247	0.191894	-0.0952706		serine carboxypeptidase-like 34-like	XP_003538957
Ach_contig35974	-0.752727	-0.654933	-0.675916	-0.414612	-0.729798	0.121555	-0.529011	-0.279997	-0.0658284	-0.337093	0.36213	0.087676	0.73144	0.683509	0.798301	0.333691	-0.27013	0.197188	0.00529387	0.377623	-0.114839		phytochrome a	XP_002278610
Ach_contig572	-0.782357	-0.467932	-0.31729	-0.328596	-0.583871	-0.118809	-0.576036	-0.0924682	0.0552885	-0.27071	0.049534	-0.174214	0.731283	0.805711	0.656842	0.373117	-0.259423	0.541665	0.249068	0.423065	-0.266328		protein srg1-like	XP_002271635
Ach_contig37762	-0.554806	-0.451539	-0.720302	-0.449841	-0.658154	0.135957	-0.42071	-0.387215	-0.302626	-0.453816	0.517051	0.314272	0.730914	0.652084	0.891753	0.424761	-0.08748	0.0530545	-0.060817	0.171905	-0.166993		ring-h2 finger protein atl72-like	EOY20123
Ach_contig10043	-0.356699	-0.362493	-0.742171	0.0403736	-0.279983	-0.0554683	-0.589519	-0.40243	-0.467422	-0.698255	0.747384	0.292031	0.730889	0.371464	0.705216	0.0301486	-0.332463	-0.174291	-0.457484	-0.00745536	0.277688		random slug protein 5-like	EOY10394
Ach_contig18221	-0.651853	-0.443096	-0.547793	-0.311918	-0.50758	-0.103822	-0.649561	-0.290619	-0.256001	-0.519283	0.37649	0.0744192	0.730717	0.718015	0.787552	0.32374	-0.261326	0.230883	-0.00652073	0.223018	-0.120478		trna dimethylallyltransferase 9-like	EOY13194
Ach_contig3823	-0.800857	-0.418381	-0.283412	-0.214157	-0.510875	-0.325695	-0.749834	-0.171701	0.0752362	-0.429543	0.00343856	-0.222872	0.730703	0.889866	0.663711	0.391389	-0.291128	0.607437	0.299888	0.56007	-0.0222988		-	-
Ach_contig25986	-0.875404	-0.557675	-0.290167	-0.179981	-0.575314	-0.249707	-0.69388	0.0163043	0.243566	-0.332516	-0.0139552	-0.283824	0.730593	0.846714	0.617422	0.351948	-0.336445	0.606165	0.314689	0.706164	0.000266534		cellular nucleic acid-binding protein	XP_004248688
Ach_contig37929	-0.545706	-0.775501	-0.745841	-0.104848	-0.572349	0.492101	-0.233332	0.00145861	-0.111722	-0.110728	0.642264	0.126867	0.730506	0.181031	0.52235	-0.125262	-0.456757	-0.180407	-0.485954	-0.0483164	-0.0319202		beta-galactosidase precursor	ADV41669
Ach_contig13206	-0.766533	-0.489987	-0.438729	-0.225893	-0.534569	-0.231925	-0.712018	-0.142881	0.0122884	-0.511629	0.201879	-0.0644729	0.730303	0.814239	0.750297	0.398953	-0.247752	0.401479	0.163073	0.518301	-0.0350061		regulator of ribonuclease-like protein 3-like	XP_002529206
Ach_contig29117	-0.603446	-0.487293	-0.761683	-0.412128	-0.656955	0.0177558	-0.565529	-0.481939	-0.276344	-0.563837	0.515377	0.27817	0.730299	0.717621	0.925249	0.421523	-0.15107	0.0876913	-0.0534323	0.317885	0.0186203		ndh-dependent cyclic electron flow 1	EOY11213
Ach_contig6547	-0.478166	-0.489616	-0.514843	0.0641526	-0.257627	0.0166074	-0.496739	-0.0841467	-0.309059	-0.419953	0.528262	3.32938e-05	0.730138	0.344157	0.499584	-0.110811	-0.498595	0.0480745	-0.372961	-0.0765055	-0.143097		carboxylate clamp-tetratricopeptide repeat protein	EOY31244
Ach_contig3985	-0.549131	-0.424193	-0.760045	-0.3968	-0.606762	0.0200083	-0.530178	-0.473775	-0.363005	-0.60269	0.56708	0.341109	0.73013	0.688176	0.938729	0.435249	-0.105328	0.0337254	-0.0907204	0.209992	-0.0928419		-	-
Ach_contig7073	-0.565012	-0.434896	-0.668255	-0.181751	-0.489348	0.00966753	-0.535233	-0.35701	-0.293948	-0.509228	0.524233	0.178034	0.729913	0.553478	0.767138	0.233134	-0.267861	0.0726375	-0.210564	0.117339	-0.0324674		hsp20-like chaperones superfamily protein isoform 1	XP_002319552
Ach_contig9982	-0.489128	-0.375897	-0.607668	-0.220822	-0.430746	-0.0740567	-0.524172	-0.316085	-0.371993	-0.58854	0.521726	0.208041	0.729717	0.603691	0.778541	0.273347	-0.205349	0.0913591	-0.12195	0.121187	0.115535		gtpase der-like	XP_002268933
Ach_contig31290	-0.314728	-0.354364	-0.669275	0.200759	-0.0809729	-0.0460982	-0.613126	-0.237001	-0.57882	-0.680649	0.819116	0.218123	0.72965	0.192573	0.567037	-0.195328	-0.480549	-0.263023	-0.652538	-0.301149	0.0625996		dna-directed rna polymerase	XP_002285818
Ach_contig17471	-0.292451	-0.13884	-0.610945	0.091427	-0.0832295	-0.224869	-0.666264	-0.422292	-0.686327	-0.805954	0.725877	0.27551	0.729338	0.391571	0.689954	0.0222862	-0.330695	-0.125395	-0.447451	-0.220579	-0.136584		actinidia deliciosa cultivar hayward acc oxidase 3 complete cds	HQ293207
Ach_contig7057	-0.489255	-0.699198	-0.878492	-0.211071	-0.606177	0.447418	-0.277857	-0.230691	-0.281552	-0.278612	0.763116	0.295869	0.729137	0.259398	0.683476	-0.00356208	-0.364351	-0.255997	-0.505917	-0.0478507	-0.0270605		pentatricopeptide repeat-containing protein chloroplastic-like	XP_002268516
Ach_contig16259	-0.457323	-0.623751	-0.473717	0.333263	-0.177959	0.244313	-0.339109	0.263149	-0.153837	-0.155255	0.580777	-0.126652	0.72894	0.00698019	0.222376	-0.459408	-0.703456	-0.110803	-0.61294	-0.191969	-0.1319		porin voltage-dependent anion-selective channel protein	XP_004147460
Ach_contig24332	-0.733835	-0.535462	-0.607899	-0.448338	-0.74484	-0.0332812	-0.561043	-0.352909	-0.0266114	-0.435406	0.267837	0.102078	0.728761	0.849343	0.872322	0.51954	-0.133689	0.334429	0.178101	0.54432	-0.00877541		apo protein chloroplastic-like	XP_002275774
Ach_contig10206	-0.54575	-0.384019	0.0308535	0.571295	0.0892773	-0.260486	-0.560284	0.532858	0.0408656	-0.182932	0.134067	-0.566272	0.728589	0.207394	0.00500422	-0.467865	-0.79363	0.395057	-0.235692	0.0536281	-0.0253521		histone h3	DAA45649
Ach_contig20511	-0.581273	-0.348639	-0.635129	-0.397582	-0.563293	-0.145134	-0.607391	-0.485167	-0.324943	-0.631423	0.416889	0.232639	0.728367	0.795057	0.916279	0.47718	-0.104121	0.209338	0.0657844	0.308394	-0.0286075		50s ribosomal protein chloroplastic-like	EOY28038
Ach_contig26745	-0.7977	-0.657793	-0.352877	-0.0719691	-0.601166	-0.0743786	-0.540155	0.0489825	0.320662	-0.200401	0.0544636	-0.286244	0.728307	0.683917	0.497918	0.173648	-0.423914	0.496895	0.156174	0.696596	0.129908		histone-like protein	CBI26367
Ach_contig26088	-0.851582	-0.453393	-0.200287	-0.270721	-0.528968	-0.296649	-0.70291	-0.0259683	0.113696	-0.34109	-0.0684854	-0.29385	0.728097	0.914106	0.632706	0.40471	-0.292886	0.675698	0.385906	0.540141	-0.042757		btb poz domain-containing protein npy2-like	XP_002284345
Ach_contig34700	-0.736098	-0.548004	-0.639152	-0.503468	-0.761848	0.0257783	-0.534104	-0.354631	-0.088934	-0.416662	0.309664	0.139525	0.728066	0.830527	0.897322	0.520305	-0.126882	0.28665	0.155458	0.456732	-0.0341844		elongation factor chloroplastic-like	XP_002509581
Ach_contig29714	-0.790232	-0.562888	-0.498325	-0.444217	-0.750971	-0.00286642	-0.522183	-0.217828	0.072505	-0.301165	0.149423	-0.0180259	0.727984	0.847649	0.789655	0.489118	-0.171508	0.434696	0.245435	0.541676	-0.14874		probable aminotransferase acs12-like	XP_002510899
Ach_contig16358	-0.434106	-0.117352	-0.467417	0.0669328	-0.102687	-0.39151	-0.765804	-0.350804	-0.521364	-0.79685	0.509974	0.114016	0.72795	0.544491	0.688645	0.129746	-0.311452	0.108802	-0.228057	-0.0321749	-0.0984094		nitrate transporter -like	NP_174523
Ach_contig14848	-0.610899	-0.281166	-0.555161	-0.362325	-0.510419	-0.248919	-0.692136	-0.500199	-0.333465	-0.659718	0.342413	0.161133	0.727848	0.8467	0.896598	0.488442	-0.127581	0.29437	0.112451	0.299848	-0.0404174		ferredoxin family protein	XP_002281131
Ach_contig15740	-0.784434	-0.523991	-0.277322	-0.349057	-0.59251	-0.0681256	-0.52792	0.0432821	0.0818109	-0.208042	0.0321489	-0.198694	0.727717	0.790042	0.615216	0.342283	-0.273276	0.526532	0.301503	0.435633	-0.208291		protodermal factor	XP_002520383
Ach_contig32465	-0.802487	-0.737138	-0.571779	-0.326317	-0.763851	0.117823	-0.496373	-0.128678	0.18428	-0.23577	0.223108	-0.0497345	0.727573	0.706856	0.700739	0.319307	-0.287903	0.310467	0.0890894	0.544176	0.131983		probable beta-d-xylosidase 6-like	XP_002264031
Ach_contig5981	-0.644088	-0.465624	-0.694481	-0.418355	-0.636732	-0.0290231	-0.571209	-0.433276	-0.253117	-0.554088	0.448334	0.224302	0.727506	0.748242	0.915258	0.45158	-0.135559	0.162945	-0.000942064	0.290675	0.00660658		ndh dependent flow 6 protein	XP_003635591
Ach_contig22950	-0.905785	-0.790788	-0.290854	-0.238003	-0.697553	0.122294	-0.450811	0.193154	0.369643	0.0539623	-0.0416145	-0.392972	0.72749	0.657741	0.436338	0.128972	-0.481562	0.553882	0.205834	0.541835	-0.00911375		indole-3-acetic acid-amido synthetase -like	XP_002533739
Ach_contig21188	-0.538374	-0.348533	-0.726073	-0.236124	-0.490924	-0.121947	-0.647075	-0.53422	-0.375913	-0.697022	0.557989	0.282541	0.727347	0.669139	0.893983	0.36237	-0.175473	0.0539884	-0.152844	0.205573	0.0213581		glutamyl-trna amidotransferase subunit chloroplastic mitochondrial-like	EOY06217
Ach_contig16823	-0.589973	-0.372626	-0.0665181	0.354826	-0.0729748	-0.316552	-0.608998	0.209594	0.00699584	-0.284534	0.0764864	-0.476924	0.727169	0.438622	0.188478	-0.243386	-0.681134	0.496506	-0.0800309	0.208654	-0.155897		e3 ubiquitin-protein ligase lin-1-like	CBI29071
Ach_contig27512	-0.504779	-0.517006	-0.353637	0.000257878	-0.281117	0.124128	-0.369583	0.122759	-0.218534	-0.182467	0.388278	-0.143132	0.727162	0.322678	0.377578	-0.163929	-0.522886	0.158035	-0.278965	-0.157314	-0.0945612		cysteine histidine-rich c1 domain family	EMJ04906
Ach_contig23771	-0.66589	-0.562801	-0.363659	0.0109767	-0.370152	-0.00137621	-0.506235	0.0814647	-0.0748028	-0.219186	0.263667	-0.228786	0.727095	0.448488	0.40521	-0.0915661	-0.573658	0.270464	-0.116321	0.178362	-0.11363		auxin-responsive protein iaa26-like	XP_002283588
Ach_contig34414	-0.723994	-0.536321	-0.644307	-0.483275	-0.754527	0.0201825	-0.533034	-0.339671	-0.0691535	-0.434996	0.320372	0.164054	0.727006	0.819385	0.903587	0.538031	-0.09695	0.265073	0.14825	0.475228	-0.0775589		uncharacterized sugar kinase slr0537-like	XP_004307845
Ach_contig27102	-0.733293	-0.464242	-0.32133	-0.18745	-0.496838	-0.195329	-0.594616	-0.034779	0.0506531	-0.371276	0.116288	-0.162612	0.726929	0.76065	0.634338	0.318423	-0.276098	0.483938	0.202318	0.451537	0.12873		at4g15540 dl3810w	EMJ23561
Ach_contig11881	-0.628631	-0.457538	-0.721436	-0.437392	-0.669752	-0.045855	-0.589198	-0.501919	-0.237416	-0.584752	0.442562	0.256628	0.726855	0.790115	0.943647	0.492067	-0.110319	0.164308	0.0325413	0.387745	-0.0524779		Uncharacterized protein isoform 1	EOY25889
Ach_contig36620	-0.849035	-0.725445	-0.492253	-0.272186	-0.765587	0.0940379	-0.452357	-0.0632433	0.278555	-0.136046	0.120495	-0.179084	0.726658	0.706952	0.622629	0.271145	-0.353132	0.436614	0.136318	0.627178	0.0712263		aspartyl-trna synthetase	XP_004503382
Ach_contig3927	-0.520764	-0.152298	-0.263797	0.00610504	-0.188144	-0.428764	-0.722778	-0.195233	-0.285203	-0.603976	0.231667	-0.098488	0.726553	0.67936	0.594487	0.191726	-0.316071	0.401438	0.0657466	0.218833	0.0810272		nad-dependent protein deacetylase srt1-like	XP_004291806
Ach_contig18076	-0.818275	-0.436224	0.0743225	0.115496	-0.267427	-0.376376	-0.657353	0.315949	0.252315	-0.175827	-0.216473	-0.61633	0.726181	0.708991	0.26671	0.0340327	-0.559607	0.791026	0.301238	0.472427	-0.13495		protein longifolia 2-like	CBI15317
Ach_contig29566	-0.920738	-0.546601	-0.080868	-0.111679	-0.518226	-0.229525	-0.624878	0.213706	0.348422	-0.131943	-0.189821	-0.494533	0.72589	0.811212	0.446933	0.256902	-0.41557	0.76744	0.36836	0.595691	-0.00162424		nucleic acid binding	EAY72878
Ach_contig14981	-0.355653	-0.375457	-0.738515	-0.0730189	-0.343577	0.0628119	-0.481152	-0.353034	-0.470328	-0.573149	0.726833	0.308333	0.725578	0.35498	0.702303	0.0475586	-0.309218	-0.165507	-0.421285	-0.021975	-0.203317		-	-
Ach_contig25046	-0.357529	-0.217832	-0.718294	-0.13676	-0.280559	-0.175084	-0.632311	-0.546199	-0.639126	-0.814167	0.711107	0.363826	0.725557	0.53687	0.848046	0.224447	-0.208796	-0.0751003	-0.314142	-0.0498482	-0.0838643		aquaporin pip1-3	XP_002509815
Ach_contig1429	-0.548565	-0.632037	-0.806343	-0.378843	-0.650987	0.312533	-0.36944	-0.257301	-0.280635	-0.358832	0.643805	0.306448	0.72549	0.45807	0.796031	0.21718	-0.227874	-0.120155	-0.262188	0.0724525	-0.0713205		-	-
Ach_contig21184	-0.475478	-0.220218	-0.445774	0.000867314	-0.163468	-0.41607	-0.784009	-0.307197	-0.43965	-0.789225	0.447886	0.0552431	0.725463	0.635672	0.69239	0.163117	-0.333206	0.200716	-0.120603	0.132076	-0.00127036		glutamyl-trna amidotransferase subunit chloroplastic mitochondrial-like	EOY06217
Ach_contig37836	-0.510673	-0.267483	-0.586449	-0.257341	-0.400423	-0.206698	-0.694544	-0.440653	-0.432324	-0.693973	0.473428	0.229425	0.725336	0.695824	0.839992	0.36083	-0.168836	0.119809	-0.0370967	0.163203	-0.0343355		ethylene-responsive transcription factor 3-like	ADJ67438
Ach_contig27730	-0.534722	-0.394363	-0.372522	0.163812	-0.244212	-0.0617147	-0.539464	-0.0244336	-0.117396	-0.315801	0.333344	-0.134279	0.725077	0.35283	0.401514	-0.113141	-0.492237	0.168426	-0.238369	0.0656917	0.00994726		-	-
Ach_contig15677	-0.369978	-0.327418	-0.293173	0.299983	-0.0612599	-0.157246	-0.476986	0.0745284	-0.243635	-0.397479	0.407611	-0.158711	0.724945	0.282594	0.303903	-0.251093	-0.555229	0.167543	-0.315601	-0.00483695	0.10038		histone h3	AFW71933
Ach_contig4208	-0.824105	-0.539037	-0.193065	-0.045982	-0.474525	-0.0645251	-0.534866	0.210847	0.226405	-0.0991398	-0.0106716	-0.366307	0.724939	0.612263	0.417636	0.117635	-0.443357	0.516888	0.156678	0.390215	-0.168183		-	-
Ach_contig33700	-0.457999	-0.205737	-0.634293	-0.233668	-0.333075	-0.240574	-0.721633	-0.548665	-0.557099	-0.784902	0.558418	0.289553	0.724795	0.662552	0.876058	0.335086	-0.16569	0.0589712	-0.139238	0.0271569	-0.0373264		-	-
Ach_contig12255	-0.463979	-0.571757	-0.791019	-0.209293	-0.498139	0.227134	-0.430236	-0.243912	-0.35709	-0.4624	0.721636	0.308921	0.724596	0.376033	0.739758	0.100751	-0.290953	-0.194994	-0.382911	-0.00245944	-0.032274		-	-
Ach_contig29238	-0.489721	-0.349804	-0.529459	-0.159651	-0.337416	-0.118534	-0.629473	-0.319083	-0.41082	-0.550659	0.465287	0.104207	0.7243	0.562586	0.678086	0.145345	-0.334583	0.126782	-0.146038	0.0524607	-0.0501473		surfeit locus protein 1-like	EOY21379
Ach_contig30748	-0.449838	-0.40313	-0.34974	0.497204	0.0626784	-0.201377	-0.663986	0.158112	-0.272824	-0.504938	0.53131	-0.193339	0.724085	0.153586	0.265864	-0.4095	-0.70852	0.000908127	-0.532534	-0.142898	0.271223		acyl- n-acyltransferases-like protein	XP_004252874
Ach_contig13831	-0.496814	-0.37013	-0.786237	-0.36069	-0.554238	-0.014082	-0.555809	-0.53892	-0.427323	-0.665678	0.616505	0.386424	0.723984	0.651279	0.941691	0.410192	-0.0995068	-0.0231959	-0.149369	0.166846	-0.0715403		protein	XP_002284155
Ach_contig10750	-0.774038	-0.59556	-0.568589	-0.334342	-0.658841	-0.0746968	-0.638623	-0.247989	-0.0152565	-0.43247	0.267414	-0.00754136	0.723953	0.783982	0.778644	0.368798	-0.283614	0.324844	0.113432	0.520549	0.0469859		protein	XP_003634523
Ach_contig31272	-0.75751	-0.527954	-0.531619	-0.420986	-0.696771	-0.0968444	-0.598787	-0.274664	-0.00821406	-0.439824	0.212117	0.0349545	0.723924	0.867077	0.8361	0.502197	-0.156209	0.383818	0.23247	0.546469	0.0835101		protodermal factor 1-like	XP_004242361
Ach_contig12218	-0.872832	-0.54753	-0.309042	-0.220893	-0.556946	-0.253411	-0.734942	-0.0798714	0.13686	-0.353965	0.00597203	-0.27847	0.723846	0.851406	0.628641	0.325412	-0.37532	0.593243	0.282445	0.594981	0.0302558		high mobility group family	BAA11766
Ach_contig29144	-0.767187	-0.282832	0.00212295	0.200212	-0.173798	-0.578414	-0.822777	0.138318	0.137662	-0.443778	-0.114967	-0.493041	0.723788	0.750033	0.385911	0.125713	-0.478212	0.72162	0.261877	0.512153	0.100307		homeobox protein knotted-1-like 7-like	EOY24590
Ach_contig35507	-0.693849	-0.790303	-0.616864	-0.155806	-0.611719	0.287267	-0.361421	0.00634454	0.0413714	-0.130604	0.419392	-0.0665596	0.723614	0.387309	0.531221	-0.0254378	-0.481324	0.103314	-0.247917	0.200664	0.205597		protease do-like chloroplastic-like	EOX94935
Ach_contig10217	-0.643838	-0.569026	-0.48801	-0.312398	-0.549486	0.184489	-0.420008	-0.0042678	-0.119581	-0.205342	0.349815	0.0202192	0.723452	0.516781	0.628922	0.184039	-0.285063	0.158573	-0.0597689	0.0675915	-0.130179		oxidative stress isoform 1	XP_002283537
Ach_contig13821	-0.852458	-0.750801	-0.550447	-0.426443	-0.821012	0.127124	-0.467396	-0.100161	0.194568	-0.194458	0.172951	-0.0700437	0.723261	0.77107	0.733914	0.389254	-0.261938	0.383595	0.182368	0.586353	0.0154482		cyclopropane-fatty-acyl-phospholipid synthase	XP_002281958
Ach_contig19459	-0.594898	-0.637354	-0.267022	0.488974	-0.0435424	-0.0425508	-0.600751	0.350943	-0.0281856	-0.209447	0.367504	-0.431362	0.723122	0.109904	0.0992358	-0.556307	-0.887959	0.133939	-0.489757	-0.0700044	0.334503		60s ribosomal protein mitochondrial	AFK38646
Ach_contig8664	-0.612959	-0.694167	-0.708986	-0.215793	-0.613724	0.22096	-0.402507	-0.124527	-0.0818317	-0.339468	0.527914	0.153057	0.72302	0.467683	0.69698	0.168078	-0.296713	-0.000371389	-0.216339	0.227279	0.0884215		lyr family of fe s cluster biogenesis protein	EOY15136
Ach_contig37355	-0.553589	-0.503388	-0.338182	0.128673	-0.168015	0.00117259	-0.558665	0.141726	-0.207385	-0.286277	0.388608	-0.179516	0.722834	0.27941	0.354437	-0.220752	-0.582387	0.118471	-0.328365	-0.172209	-0.110409		rna binding	CBI36980
Ach_contig9303	-0.711812	-0.288766	0.148142	0.214809	-0.140291	-0.435015	-0.663622	0.319799	0.176932	-0.183323	-0.212163	-0.618247	0.722438	0.632142	0.192748	-0.0369675	-0.56477	0.77547	0.268246	0.396481	-0.127826		axial regulator yabby 1-like	XP_002280334
Ach_contig21753	-0.595421	-0.345028	-0.683424	-0.433669	-0.598213	-0.104727	-0.611962	-0.514191	-0.341524	-0.63449	0.452759	0.28967	0.722418	0.788367	0.960941	0.524037	-0.0674426	0.158312	0.0449719	0.289904	-0.113952		protein thylakoid chloroplastic-like	XP_002275686
Ach_contig19856	-0.420759	-0.360225	-0.811477	-0.257293	-0.475381	-0.000383862	-0.531187	-0.527591	-0.493444	-0.692632	0.701427	0.415049	0.722066	0.550979	0.891271	0.301553	-0.150815	-0.115094	-0.25866	0.0942051	-0.0326499		histone h3 k4-specific methyltransferase set7 9 family protein	XP_002326488
Ach_contig29133	-0.820465	-0.622693	-0.519317	-0.495233	-0.793367	0.0799862	-0.486474	-0.187626	0.0793742	-0.238247	0.160595	-0.0192138	0.721984	0.822512	0.789316	0.473522	-0.180161	0.402219	0.231316	0.479628	-0.0267031		molecular chaperone hsp40 -like protein	XP_002265060
Ach_contig17011	-0.314748	-0.397915	-0.645703	0.272466	-0.0417239	-0.0268532	-0.601149	-0.173356	-0.554227	-0.628382	0.810622	0.153371	0.721783	0.122811	0.482173	-0.305773	-0.571249	-0.265801	-0.698552	-0.313478	0.0388611		succinate-semialdehyde dehydrogenase -like	XP_004239630
Ach_contig31974	-0.463966	-0.347618	-0.331624	0.258764	-0.0518524	-0.208179	-0.669464	0.0210862	-0.27798	-0.499312	0.430034	-0.142856	0.72159	0.328708	0.378023	-0.203894	-0.56537	0.111096	-0.363847	-0.0784907	-0.112818		mandelonitrile related	XP_004298421
Ach_contig35884	-0.692323	-0.581855	-0.687662	-0.527019	-0.795798	0.198122	-0.392448	-0.334314	-0.100575	-0.297901	0.367833	0.186471	0.721453	0.715218	0.86038	0.454498	-0.125507	0.192171	0.0483537	0.327753	-0.204633		pentatricopeptide repeat-containing protein at1g02150-like	XP_004229730
Ach_contig33210	-0.637511	-0.411475	-0.423026	-0.0552948	-0.391879	-0.156057	-0.564586	-0.103772	-0.107091	-0.430071	0.292304	-0.0764019	0.721391	0.595311	0.608516	0.163378	-0.350477	0.298992	-0.0273588	0.283807	-0.040379		gata transcription factor 24-like	XP_002283738
Ach_contig16809	-0.472204	-0.43849	-0.618468	-0.00364877	-0.270472	-0.0452281	-0.629782	-0.210184	-0.404021	-0.581035	0.631089	0.134038	0.721279	0.388024	0.631784	-0.0165865	-0.417519	-0.0807862	-0.378829	-0.0562851	0.180994		skp1-like protein 21-like	XP_004240728
Ach_contig29218	-0.384022	-0.247048	-0.483096	0.268129	-0.0278131	-0.290349	-0.756326	-0.219299	-0.429122	-0.719232	0.586472	0.0510968	0.72124	0.341338	0.521913	-0.112317	-0.469051	-0.0180522	-0.442333	-0.0828814	0.0892752		phospholipase ddhd1-like	XP_002275612
Ach_contig24071	-0.446934	-0.508058	-0.502467	0.170846	-0.238519	0.190483	-0.392701	0.0518755	-0.248747	-0.220722	0.56577	-0.0465849	0.721174	0.132837	0.350393	-0.292639	-0.586088	-0.0633292	-0.526929	-0.192362	-0.0137788		thioredoxin-like protein	EOY09528
Ach_contig28386	-0.610542	-0.692805	-0.680092	-0.0547842	-0.52814	0.0997117	-0.514775	-0.142266	-0.0460589	-0.394051	0.507769	0.0511594	0.721123	0.440779	0.606227	0.0403492	-0.433551	0.0297236	-0.264871	0.333039	0.273418		pre-mrna splicing factor	XP_003518382
Ach_contig28071	-0.677984	-0.354371	-0.538981	-0.43132	-0.620669	-0.189846	-0.623797	-0.432569	-0.191664	-0.557548	0.257435	0.121717	0.721051	0.895469	0.899854	0.556114	-0.0934863	0.371043	0.219198	0.438861	-0.070647		31 kda chloroplastic-like	CBI14910
Ach_contig9015	-0.58284	-0.50147	-0.768772	-0.415479	-0.656688	0.104112	-0.46501	-0.419781	-0.292007	-0.500006	0.549358	0.297556	0.72097	0.648017	0.90194	0.390405	-0.142503	0.0434478	-0.10378	0.223423	-0.0563032		nadh dehydrogenase chloroplastic mitochondrial-like	XP_002273522
Ach_contig28082	-0.700727	-0.397967	-0.561577	-0.444728	-0.64189	-0.173394	-0.642992	-0.40791	-0.170011	-0.558053	0.272335	0.126847	0.720667	0.893087	0.910525	0.559643	-0.10095	0.350278	0.215974	0.469072	-0.0449309		rna-binding protein	XP_002281642
Ach_contig16194	-0.406644	-0.596853	-0.913885	-0.22068	-0.532976	0.35461	-0.337633	-0.347882	-0.43129	-0.43272	0.839713	0.401868	0.720398	0.276375	0.751381	0.0398749	-0.302466	-0.318904	-0.522912	-0.102247	0.00812579		ef- calcium binding motif-containing protein	EOY25924
Ach_contig22612	-0.657991	-0.305117	-0.458927	-0.430425	-0.560564	-0.185563	-0.597495	-0.359357	-0.24234	-0.5138	0.228873	0.0888576	0.719831	0.869049	0.852913	0.52788	-0.0992345	0.392924	0.224676	0.314188	-0.219309		pale-green and chlorophyll b reduced 2	EMJ23802
Ach_contig1274	-0.479286	-0.294088	-0.712375	-0.352079	-0.474258	-0.0844385	-0.604933	-0.508739	-0.494492	-0.689264	0.586527	0.359715	0.719694	0.65836	0.919355	0.399679	-0.10812	0.00644098	-0.11516	0.11005	-0.217457		-	-
Ach_contig17764	-0.487268	-0.462998	-0.765741	-0.310192	-0.587905	0.146747	-0.409482	-0.42189	-0.311753	-0.487306	0.594091	0.33063	0.719665	0.542579	0.83175	0.304726	-0.14775	-0.0388667	-0.214214	0.120589	-0.11043		uncharacterized loc101219406	EMJ07338
Ach_contig4280	-0.555704	-0.506958	-0.5433	0.0492738	-0.359929	0.0564898	-0.454079	-0.0794661	-0.186431	-0.325347	0.475334	-0.0403942	0.719627	0.340601	0.48856	-0.105468	-0.509706	0.063638	-0.323891	0.0878407	0.000116052		mediator of rna polymerase ii transcription subunit 28-like	CBI36875
Ach_contig6123	-0.739763	-0.439085	-0.489275	-0.346785	-0.597737	-0.125423	-0.640208	-0.268171	-0.0618983	-0.455933	0.221357	0.0282222	0.719401	0.805291	0.804814	0.461319	-0.16351	0.351369	0.149078	0.384819	-0.149664		peroxidase 43-like	AAL93153
Ach_contig23351	-0.607763	-0.623015	-0.643635	-0.086427	-0.54444	0.185899	-0.445752	-0.19666	-0.0357174	-0.262559	0.450521	0.0286142	0.719278	0.39522	0.575053	0.0249686	-0.40621	0.0540338	-0.291971	0.175256	0.184213		histidine kinase 3-like	XP_002281288
Ach_contig17000	-0.598942	-0.484538	-0.516041	-0.207271	-0.531253	0.00558657	-0.440287	-0.219211	-0.143953	-0.357176	0.338282	0.0104805	0.71908	0.617499	0.65574	0.211734	-0.302497	0.255669	-0.0331119	0.249612	0.18646		o-sialoglycoprotein endopeptidase	XP_002280713
Ach_contig35488	-0.496357	-0.704634	-0.616762	0.23659	-0.323685	0.285448	-0.369083	0.108435	-0.0756437	-0.197077	0.613282	-0.0379927	0.718897	0.0703019	0.331108	-0.362115	-0.641485	-0.163742	-0.593865	-0.021317	0.0573421		cyclin-l1-1	CBI22113
Ach_contig15244	-0.369275	-0.240205	-0.351314	0.155782	0.00252337	-0.180174	-0.608175	0.0103411	-0.517074	-0.532201	0.530489	-0.0136679	0.718887	0.291948	0.436365	-0.17403	-0.498413	0.031484	-0.354815	-0.244612	-0.320039		ubiquitin carboxyl-terminal hydrolase family protein	XP_002307494
Ach_contig293	-0.696196	-0.543684	-0.296418	-0.00648425	-0.427712	-0.0485574	-0.492796	0.152357	0.105409	-0.185595	0.143182	-0.259902	0.718827	0.534512	0.420579	0.0339758	-0.478737	0.388955	0.0412986	0.414636	-0.317044		-	-
Ach_contig26642	-0.837469	-0.624641	-0.176239	-0.0557466	-0.46397	-0.067829	-0.570864	0.173226	0.216001	-0.0704757	-0.0380192	-0.463177	0.718603	0.613941	0.354521	0.0113356	-0.563234	0.566143	0.125051	0.349025	0.109003		adp-glucose pyrophosphorylase family protein	XP_002322146
Ach_contig17092	-0.483562	-0.618127	-0.873772	-0.299813	-0.631302	0.294056	-0.380064	-0.352271	-0.291106	-0.433275	0.714954	0.367175	0.71843	0.425126	0.804965	0.194565	-0.224566	-0.189327	-0.340065	0.112807	0.0870211		stem-specific protein tsjt1-like	EOA17307
Ach_contig26136	-0.569716	-0.562356	-0.784454	-0.263399	-0.568017	0.109107	-0.517194	-0.346441	-0.278301	-0.522519	0.618233	0.267878	0.718378	0.530406	0.823919	0.251474	-0.246107	-0.0431933	-0.254027	0.16242	-0.0276748		acyl- n-acyltransferases superfamily protein isoform 1	XP_002312016
Ach_contig34539	-0.713422	-0.362287	-0.389217	-0.290752	-0.516505	-0.261681	-0.678374	-0.286283	-0.119464	-0.483993	0.146872	-0.0699474	0.718376	0.854023	0.740257	0.414751	-0.238814	0.478056	0.224702	0.433943	-0.0426354		probable protein phosphatase 2c 73-like	XP_002283583
Ach_contig25928	-0.677451	-0.561167	-0.759092	-0.412707	-0.729223	0.0516307	-0.538705	-0.439261	-0.141433	-0.494249	0.447808	0.228569	0.718375	0.733853	0.909215	0.446238	-0.155978	0.136775	-0.00602906	0.42661	0.0061256		dead-box atp-dependent rna helicase 39-like	EOY16880
Ach_contig6403	-0.676114	-0.440778	-0.625913	-0.421551	-0.637488	-0.0709311	-0.596644	-0.371875	-0.209537	-0.530661	0.372672	0.180395	0.71806	0.792438	0.900146	0.497282	-0.123459	0.229976	0.0974979	0.366911	-0.0642795		rna-binding protein	EMJ06843
Ach_contig22911	-0.887332	-0.679816	-0.109296	0.201382	-0.376693	-0.107281	-0.590158	0.351315	0.387256	-0.0163056	-0.0850606	-0.614388	0.718055	0.499133	0.200557	-0.152963	-0.705273	0.59179	0.0442309	0.4326	0.0843334		trna wybutosine-synthesizing protein 2 3 4-like	XP_002268884
Ach_contig4478	-0.814497	-0.488206	-0.0424566	0.153901	-0.216797	-0.400181	-0.798847	0.266616	0.179473	-0.310749	-0.0697303	-0.538502	0.717846	0.641298	0.31443	-0.0178037	-0.601689	0.630976	0.157411	0.426321	0.0166246		probable lrr receptor-like serine threonine-protein kinase at2g23950-like	XP_003633168
Ach_contig7343	-0.438737	-0.411572	-0.671032	0.00870164	-0.280962	0.00160621	-0.538536	-0.254135	-0.429716	-0.549808	0.669063	0.176664	0.71776	0.32908	0.632804	-0.0431046	-0.415169	-0.10641	-0.421498	-0.0496327	-0.0716421		PREDICTED: uncharacterized protein LOC100241316	XP_002263266
Ach_contig5293	-0.685391	-0.599478	-0.326545	-0.104731	-0.49036	-0.055027	-0.491734	0.070898	0.11358	-0.241889	0.144193	-0.220391	0.717723	0.627915	0.490573	0.130345	-0.406856	0.422843	0.084563	0.432483	0.0420064		probably inactive leucine-rich repeat receptor-like protein kinase at3g28040-like	CAN70282
Ach_contig18169	-0.687319	-0.52211	-0.190985	0.258772	-0.208556	-0.183326	-0.640691	0.237848	0.0619363	-0.243718	0.143626	-0.413939	0.717709	0.425632	0.256467	-0.19748	-0.67926	0.379082	-0.0965191	0.269286	-0.0160164		-	-
Ach_contig23551	-0.682176	-0.15538	0.169525	0.379797	0.107764	-0.643883	-0.871451	0.29038	-0.0481891	-0.428038	-0.0909078	-0.609876	0.717673	0.583045	0.210405	-0.118883	-0.631578	0.689591	0.10446	0.1407	-0.0577078		ribosome-recycling chloroplastic-like	CBI28691
Ach_contig22019	-0.390887	-0.446257	-0.574922	0.319588	-0.0768203	-0.0396354	-0.55999	-0.0895652	-0.399974	-0.522437	0.683083	0.0121806	0.717585	0.138449	0.398733	-0.356154	-0.640309	-0.149461	-0.617732	-0.172504	0.0772249		-	-
Ach_contig15278	-0.565946	-0.583566	-0.852312	-0.316343	-0.638047	0.149738	-0.506635	-0.41649	-0.261771	-0.534227	0.649701	0.331117	0.71722	0.550733	0.877296	0.301476	-0.196878	-0.089986	-0.250388	0.209753	0.151049		probable histone-arginine methyltransferase -like	XP_002516920
Ach_contig1549	-0.755769	-0.273456	0.0853345	0.202013	-0.077105	-0.588154	-0.850766	0.179736	0.0342179	-0.402602	-0.136859	-0.583989	0.717193	0.710118	0.302638	0.00453296	-0.585815	0.751398	0.216193	0.321324	-0.00918694		dna-directed rna polymerase subunit beta	XP_002274551
Ach_contig25219	-0.712774	-0.505878	-0.505227	-0.335791	-0.65011	-0.0178658	-0.509046	-0.267729	-0.0123105	-0.335167	0.205278	-0.00680143	0.717187	0.751824	0.726362	0.371987	-0.226233	0.360204	0.119047	0.419842	-0.204272		cysteinyl-trna synthetase	XP_002285478
Ach_contig30617	-0.457678	-0.451353	-0.745341	-0.115404	-0.422646	0.0286264	-0.564875	-0.385418	-0.345973	-0.596377	0.650343	0.283995	0.717139	0.447694	0.753673	0.159284	-0.263299	-0.102032	-0.336373	0.076447	0.0765814		f-box protein at2g32560-like	CAN78683
Ach_contig14892	-0.51082	-0.0696627	-0.34922	-0.0902454	-0.159619	-0.516937	-0.861742	-0.353294	-0.474653	-0.809183	0.332021	0.0553376	0.717127	0.752578	0.750535	0.326346	-0.223721	0.307632	0.0472757	0.130685	-0.143294		translation factor	NP_001238017
Ach_contig23112	-0.804716	-0.48776	-0.398018	-0.416215	-0.633506	-0.165099	-0.657921	-0.210925	0.008944	-0.391193	0.0903077	-0.0885221	0.717	0.893131	0.772073	0.481015	-0.196222	0.50159	0.296367	0.477337	-0.0257061		thylakoid lumenal 29 kda chloroplastic-like	CBI19198
Ach_contig23726	-0.544529	-0.378151	-0.633726	-0.205565	-0.455914	-0.194142	-0.637654	-0.434781	-0.302623	-0.662554	0.462018	0.167725	0.716845	0.684602	0.80863	0.300656	-0.237422	0.161485	-0.0575537	0.333155	0.0891882		btb poz domain-containing protein at3g05675-like	EOY08487
Ach_contig17657	-0.651613	-0.349282	-0.576902	-0.45993	-0.604833	-0.175118	-0.644321	-0.455983	-0.260342	-0.597399	0.319262	0.179319	0.716622	0.874435	0.929546	0.556542	-0.0782093	0.300247	0.176854	0.37466	-0.0858115		precursor of carboxylase h-protein glycine decarboxylase complex	XP_002280707
Ach_contig38803	-0.533874	-0.133748	-0.230101	0.278479	0.0207609	-0.576366	-0.902658	-0.13087	-0.325803	-0.716807	0.27761	-0.198115	0.716373	0.554258	0.472684	-0.024181	-0.51128	0.326772	-0.101577	0.157173	-0.00502042		photosystem ii protein m	AAS46110
Ach_contig17131	-0.670804	-0.291998	-0.485992	-0.354672	-0.515329	-0.316967	-0.736938	-0.449326	-0.238848	-0.650042	0.241339	0.0837981	0.716247	0.907033	0.879963	0.528219	-0.127173	0.392596	0.210165	0.401267	-0.0447773		signal recognition particle 54 kda chloroplastic-like	EOY08281
Ach_contig21363	-0.83977	-0.578318	-0.241993	0.0356514	-0.410588	-0.196211	-0.647979	0.166842	0.174581	-0.256159	0.0479606	-0.379707	0.716129	0.631858	0.434843	0.0704355	-0.530778	0.504299	0.116045	0.473434	-0.0525476		myst histone	EOY16150
Ach_contig14730	-0.486874	-0.46193	-0.320422	0.153873	-0.256466	-0.0258615	-0.368332	0.0976555	-0.0818493	-0.227407	0.303294	-0.214459	0.715948	0.345048	0.311309	-0.192849	-0.556294	0.252938	-0.208593	0.159892	-0.0985253		60s ribosomal protein l37a-like	EMJ10963
Ach_contig24077	-0.65404	-0.366927	-0.58257	-0.471579	-0.612571	-0.143566	-0.627436	-0.447281	-0.254522	-0.566404	0.321428	0.174969	0.715866	0.851544	0.918979	0.536856	-0.0871322	0.292284	0.162496	0.351632	-0.0883355		sedoheptulose- - chloroplastic-like	XP_002263049
Ach_contig19358	-0.856715	-0.498805	-0.0996731	-0.0895097	-0.403476	-0.272045	-0.68701	0.129829	0.174499	-0.227219	-0.106175	-0.459884	0.715835	0.759705	0.443908	0.169931	-0.461288	0.682851	0.253692	0.390646	-0.0106286		4-hydroxy-tetrahydrodipicolinate reductase chloroplastic-like	XP_002274702
Ach_contig22112	-0.68979	-0.561616	-0.420347	0.27274	-0.275284	-0.158594	-0.669307	0.0511389	0.0352305	-0.402399	0.336435	-0.240057	0.71559	0.401933	0.411756	-0.122734	-0.609669	0.216701	-0.267945	0.284181	0.243771		abc transporter b family member chloroplastic-like	XP_002276489
Ach_contig11836	-0.909579	-0.453209	-0.0487672	-0.0575912	-0.434099	-0.411875	-0.757828	0.11719	0.294928	-0.280221	-0.220776	-0.502891	0.715553	0.879158	0.468801	0.28375	-0.41427	0.807208	0.420054	0.653271	0.0526793		serine threonine-protein kinase tao3	XP_004238705
Ach_contig23255	-0.330191	-0.079988	-0.500568	0.113189	-0.011477	-0.421527	-0.782927	-0.388067	-0.670165	-0.895366	0.624462	0.186031	0.7155	0.491823	0.687027	0.077892	-0.329788	0.0158411	-0.315326	-0.119647	0.0145815		pointed first leaf	EMJ27040
Ach_contig37927	-0.573984	-0.80155	-0.810858	-0.213955	-0.663202	0.469627	-0.262717	-0.0876737	-0.0851967	-0.177571	0.647786	0.192172	0.715482	0.282988	0.632848	0.0142438	-0.369966	-0.165359	-0.414528	0.0772071	0.062607		beta-galactosidase 2-like	ADV41669
Ach_contig15954	-0.679282	-0.366814	-0.486894	-0.226338	-0.483763	-0.272344	-0.716189	-0.360633	-0.16413	-0.58867	0.264048	0.00389185	0.715369	0.809451	0.783865	0.373408	-0.2479	0.355552	0.100781	0.403411	0.0207932		4fe-4s iron-sulfur binding protein	EMJ28662
Ach_contig17604	-0.637457	-0.285097	-0.113621	0.218559	-0.0157675	-0.438388	-0.806153	0.0864896	-0.216114	-0.482012	0.153376	-0.377129	0.715286	0.520977	0.355025	-0.120767	-0.611591	0.436262	-0.0727871	0.0284764	-0.161188		photosystem ii protein z	YP_001109497
Ach_contig3868	-0.494283	-0.636662	-0.855385	-0.145295	-0.521292	0.275642	-0.410744	-0.295189	-0.308111	-0.422671	0.749278	0.269334	0.715276	0.312678	0.703936	0.00249205	-0.381214	-0.224068	-0.494814	0.00155548	0.024937		protein	ABK93876
Ach_contig23088	-0.57522	-0.819525	-0.568223	0.0679172	-0.450439	0.380881	-0.249291	0.250846	0.0125364	-0.0594442	0.526694	-0.0954298	0.715257	0.148714	0.343296	-0.272036	-0.603486	-0.0450836	-0.453908	0.0343735	0.062315		atp binding	EOY28264
Ach_contig13208	-0.471125	-0.499726	-0.789448	-0.240878	-0.475849	0.114708	-0.488457	-0.407749	-0.436099	-0.553683	0.696459	0.296643	0.715228	0.46109	0.7916	0.150122	-0.28497	-0.111886	-0.36842	-0.0308124	-0.0121783		b3 domain-containing protein os04g0386900-like	EMJ22139
Ach_contig16248	-0.72194	-0.615357	-0.722515	-0.325215	-0.683363	0.0370669	-0.583592	-0.323885	-0.0836589	-0.467702	0.431745	0.144838	0.714943	0.680272	0.836192	0.35688	-0.246076	0.136831	-0.0425212	0.436874	0.0182579		surfeit locus protein 2	XP_004231834
Ach_contig32094	-0.770122	-0.430694	0.0878791	0.236047	-0.212718	-0.297584	-0.584814	0.437866	0.295812	-0.103534	-0.168508	-0.619153	0.714923	0.568478	0.182797	-0.070787	-0.583546	0.695804	0.190271	0.400379	-0.150165		amidophosphoribosyltransferase chloroplastic-like	XP_004230902
Ach_contig12896	-0.541239	-0.366748	-0.545882	-0.282225	-0.471679	-0.0406777	-0.518875	-0.267365	-0.307533	-0.49678	0.433881	0.164041	0.714901	0.634758	0.772112	0.322725	-0.171698	0.143425	-0.0399994	0.113616	0.0739035		plastid transcriptionally active 15	CBI23085
Ach_contig8340	-0.365486	-0.509322	-0.886343	-0.0924232	-0.435467	0.233162	-0.405679	-0.377855	-0.437421	-0.530201	0.84472	0.392989	0.714528	0.262767	0.728383	0.0140093	-0.31071	-0.320124	-0.559196	-0.0717481	0.011254		brain protein 44	XP_003580038
Ach_contig27155	-0.87451	-0.427633	0.139892	0.158979	-0.20599	-0.446157	-0.752536	0.390934	0.264721	-0.18377	-0.2593	-0.692323	0.714484	0.70164	0.232069	0.00912176	-0.604467	0.823566	0.318163	0.441854	-0.0174424		biotin carboxyl carrier protein of acetyl- carboxylase	EMJ19963
Ach_contig20001	-0.630744	-0.574012	-0.679248	-0.225765	-0.543057	0.0881867	-0.492064	-0.26795	-0.232766	-0.41044	0.500384	0.11124	0.714384	0.517147	0.717806	0.163889	-0.345931	0.0802444	-0.197429	0.146594	0.0960733		thioredoxin-like protein chloroplastic-like	XP_003635085
Ach_contig15839	-0.600681	-0.369252	-0.612586	-0.224272	-0.456606	-0.222601	-0.725845	-0.423	-0.278955	-0.703008	0.441699	0.17857	0.714322	0.726439	0.855958	0.396063	-0.174362	0.164721	-0.0447731	0.267447	0.182786		f-box family protein	EMJ13161
Ach_contig35223	-0.742667	-0.314215	0.0564818	0.250579	-0.0826085	-0.464195	-0.816043	0.274361	0.0754326	-0.313405	-0.0780705	-0.566766	0.714276	0.592829	0.251145	-0.0737307	-0.619454	0.638145	0.111442	0.277898	-0.146953		ring finger	CAN78871
Ach_contig19371	-0.579503	-0.419815	-0.232664	0.214678	-0.113642	-0.0928215	-0.543847	0.170377	-0.183067	-0.274243	0.299315	-0.286005	0.714261	0.306794	0.296552	-0.232967	-0.605348	0.226514	-0.292556	-0.192663	0.0839863		dcn1-like protein 2-like	EOY03483
Ach_contig23533	-0.405774	-0.404128	-0.629168	-0.195772	-0.369734	0.104316	-0.429593	-0.285442	-0.475138	-0.474035	0.61914	0.22983	0.714193	0.419125	0.683311	0.0913765	-0.281472	-0.0635542	-0.321487	-0.185279	0.0210679		ribulose- bisphosphate carboxylase oxygenase large subunit n- chloroplastic-like	XP_002320530
Ach_contig36552	-0.731998	-0.613838	-0.434229	-0.382418	-0.657323	0.0822475	-0.446032	-0.0266372	0.0294465	-0.209046	0.190801	-0.0688138	0.714191	0.705057	0.659329	0.32127	-0.258929	0.36135	0.157037	0.367337	-0.0227144		phospholipase a21	EOY32096
Ach_contig5517	-0.463926	-0.281842	-0.449962	0.0380083	-0.251407	-0.0772975	-0.501693	-0.169079	-0.352759	-0.432063	0.452113	0.0240435	0.714063	0.411255	0.538143	0.0184374	-0.389929	0.120803	-0.248357	-0.0364766	-0.103749		pentatricopeptide repeat-containing protein	EOY04454
Ach_contig16195	-0.460279	-0.596604	-0.745883	-0.0382624	-0.430483	0.207121	-0.378214	-0.15491	-0.272058	-0.413554	0.700582	0.193794	0.713965	0.28626	0.615561	-0.0532121	-0.40407	-0.169985	-0.46428	0.0210102	0.0732789		calcium-binding ef-hand family protein isoform 2	EOY25924
Ach_contig27123	-0.75523	-0.945751	-0.450953	0.0198432	-0.578206	0.400204	-0.298958	0.339625	0.299772	0.14031	0.271008	-0.311021	0.713807	0.243603	0.26489	-0.254823	-0.664903	0.163306	-0.256405	0.235262	0.237276		-	-
Ach_contig10038	-0.848084	-0.645011	-0.447111	-0.261382	-0.668159	-0.0511827	-0.5756	-0.0721091	0.160786	-0.258349	0.121773	-0.182568	0.713801	0.752343	0.645245	0.292434	-0.365131	0.452278	0.182486	0.605875	0.0427339		uncharacterized loc101212813	EOY08532
Ach_contig4314	-0.527505	-0.29893	-0.685022	-0.355038	-0.492955	-0.146385	-0.634945	-0.567266	-0.448678	-0.696731	0.513874	0.290702	0.713764	0.728455	0.922689	0.423541	-0.127613	0.109021	-0.0695862	0.161011	-0.116124		PREDICTED: uncharacterized protein LOC100263280	XP_002269222
Ach_contig7727	-0.817472	-0.379586	-0.0870984	-0.154741	-0.479544	-0.275644	-0.5749	0.0775353	0.191643	-0.198141	-0.166061	-0.387752	0.713539	0.829112	0.490578	0.314697	-0.325381	0.738927	0.406091	0.54654	-0.185425		udp-	XP_002282952
Ach_contig35337	-0.402709	-0.250848	-0.385465	0.354281	0.00956597	-0.316603	-0.678797	-0.139879	-0.375002	-0.634888	0.498002	-0.0794819	0.71345	0.321075	0.422735	-0.18694	-0.534282	0.0994522	-0.402827	-0.0984939	0.425199		nucleotidyl transferase domain-containing protein	XP_002526281
Ach_contig1057	-0.647414	-0.303781	-0.439436	-0.311382	-0.494595	-0.304874	-0.694401	-0.374059	-0.176013	-0.591127	0.209329	0.0356507	0.713377	0.866107	0.81579	0.475562	-0.146155	0.42049	0.217636	0.42916	0.0419579		conserved hypothetical protein	XP_002518898
Ach_contig15990	-0.457371	-0.669706	-0.718796	0.0298655	-0.44048	0.341476	-0.284661	-0.105165	-0.190609	-0.238259	0.656823	0.117548	0.713365	0.162034	0.479376	-0.193027	-0.487915	-0.178296	-0.534233	-0.0703801	0.22262		glycogen phosphorylase 1-like	CBI30609
Ach_contig19598	-0.578141	-0.621284	-0.742046	-0.138999	-0.538294	0.153501	-0.495347	-0.242817	-0.141664	-0.422984	0.576674	0.175221	0.713207	0.418629	0.692823	0.118372	-0.323402	-0.0584257	-0.322971	0.16634	0.154899		protein ei24 homolog	XP_002328769
Ach_contig6557	-0.560294	-0.333723	-0.686105	-0.472497	-0.60857	-0.0714243	-0.57241	-0.545109	-0.367062	-0.60986	0.456216	0.308375	0.713036	0.782905	0.957374	0.521341	-0.0527056	0.148861	0.0425676	0.259735	-0.137591		30s ribosomal protein chloroplastic-like	EOY02101
Ach_contig17206	-0.729101	-0.584801	-0.499	-0.0998327	-0.517984	-0.119002	-0.612011	-0.144293	0.0189705	-0.419886	0.264718	-0.107455	0.712851	0.664959	0.629871	0.183087	-0.408501	0.316776	0.00314746	0.48059	-0.0258322		histone h4	EOY07570
Ach_contig9485	-0.665169	-0.341064	-0.541296	-0.430414	-0.562736	-0.212552	-0.673294	-0.436434	-0.263969	-0.600151	0.291432	0.135487	0.712843	0.864846	0.898051	0.521682	-0.113177	0.325771	0.175878	0.349863	-0.142888		adenine phosphoribosyltransferase chloroplastic-like	XP_002329870
Ach_contig15279	-0.76551	-0.297654	0.176333	0.287643	-0.0949512	-0.515782	-0.743645	0.319184	0.204157	-0.234062	-0.238635	-0.688576	0.712843	0.652789	0.177606	-0.0549731	-0.61609	0.818431	0.232814	0.379508	-0.0960004		myb-related protein 306-like	XP_002319734
Ach_contig17282	-0.910829	-0.767154	-0.315888	-0.159522	-0.65491	-0.0209923	-0.555292	0.151359	0.387852	-0.0968215	-0.0235389	-0.374587	0.712771	0.69959	0.474971	0.167474	-0.471911	0.550918	0.221472	0.688439	0.0853702		transcription factor hap5a	XP_004138046
Ach_contig28407	-0.905757	-0.533743	-0.158549	-0.0763256	-0.502562	-0.332673	-0.741768	0.0898308	0.322598	-0.281018	-0.138989	-0.436423	0.712755	0.844319	0.501363	0.272173	-0.419853	0.709201	0.363351	0.731478	0.107183		40s ribosomal protein s2	XP_002513481
Ach_contig16357	-0.76602	-0.534552	-0.561914	-0.278354	-0.588141	-0.147434	-0.677824	-0.26932	-0.0649784	-0.518115	0.295677	0.0137617	0.712665	0.776871	0.804065	0.392336	-0.254997	0.313279	0.0728557	0.438993	0.0833508		nitrate transporter -like	CBI33896
Ach_contig34019	-0.89121	-0.694478	-0.118468	0.145242	-0.395985	-0.163312	-0.648121	0.334364	0.406718	-0.0734747	-0.0981314	-0.597309	0.712341	0.557542	0.239994	-0.0958924	-0.674367	0.613086	0.110259	0.550943	0.0931724		F11F12.2 protein, putative	EOY12364
Ach_contig4540	-0.864304	-0.698548	-0.352557	-0.203781	-0.619835	-0.0215727	-0.571435	0.127005	0.239741	-0.191338	0.0785372	-0.255582	0.712258	0.70607	0.560043	0.236687	-0.392489	0.45172	0.1851	0.549241	0.0403613		gpi-anchored protein	XP_003632110
Ach_contig21337	-0.394143	-0.421641	-0.407269	0.259875	-0.053703	-0.0110966	-0.472764	0.0189746	-0.397181	-0.372139	0.55222	-0.113432	0.712256	0.163719	0.316293	-0.358658	-0.645545	0.0169395	-0.532249	-0.321276	0.110236		pleckstrin domain-containing protein isoform partial	CBI34486
Ach_contig29348	-0.631697	-0.826874	-0.813783	-0.162069	-0.64691	0.38301	-0.344681	-0.148342	-0.0686517	-0.227832	0.615252	0.119266	0.712213	0.320755	0.622739	-0.0214325	-0.453555	-0.106642	-0.421295	0.135049	0.102297		ion channel pollux-like 2-like	EOY05870
Ach_contig14576	-0.697618	-0.593907	-0.603907	-0.248556	-0.673065	0.0381063	-0.46914	-0.229111	0.0574056	-0.367868	0.315936	0.0472681	0.712075	0.680719	0.738327	0.342128	-0.228753	0.253268	0.00129711	0.477426	0.0162815		vicilin-like antimicrobial peptides 2-1-like	AAK15089
Ach_contig19147	-0.848039	-0.471472	-0.274827	-0.312808	-0.608127	-0.233605	-0.662942	-0.0555844	0.167913	-0.337504	-0.0305791	-0.205597	0.711981	0.911485	0.692244	0.486822	-0.20612	0.61216	0.38717	0.614924	-0.00403948		nad -binding rossmann-fold superfamily protein	XP_002276135
Ach_contig16302	-0.687212	-0.246881	-0.0612897	-0.0364806	-0.290801	-0.480252	-0.702284	0.00894664	0.0349635	-0.428189	-0.0793431	-0.342767	0.711513	0.832004	0.501651	0.279674	-0.32529	0.702372	0.34462	0.499859	-0.00661673		protein trichome birefringence-like 41	XP_004488994
Ach_contig25176	-0.836873	-0.689831	-0.112419	0.0104682	-0.428723	0.0351831	-0.466222	0.395134	0.303288	0.0727089	-0.0459484	-0.532055	0.711234	0.479933	0.242248	-0.0877431	-0.600659	0.555814	0.0627038	0.258623	0.142833		-	-
Ach_contig2667	-0.620032	-0.210459	-0.144852	0.112747	-0.100182	-0.466372	-0.846823	-0.0791814	-0.213842	-0.532703	0.123084	-0.288212	0.711141	0.633468	0.453339	0.0447631	-0.480661	0.45185	0.0276884	0.123482	-0.00508958		photosystem ii protein k	AFU94104
Ach_contig35177	-0.738139	-0.460306	-0.540368	-0.472601	-0.664842	-0.0885483	-0.605379	-0.325592	-0.122477	-0.458799	0.250266	0.0852715	0.710948	0.849153	0.872368	0.526986	-0.120695	0.346668	0.19642	0.392411	-0.0125235		ribulose-phosphate 3- chloroplastic-like	XP_002284772
Ach_contig23379	-0.784799	-0.354008	-0.316457	-0.2369	-0.497421	-0.377208	-0.764872	-0.257354	0.00673441	-0.514605	0.0393984	-0.162361	0.710738	0.918588	0.728169	0.453346	-0.234701	0.583194	0.293346	0.534884	0.00054106		nhl repeat-containing protein 2-like	EOY11678
Ach_contig27871	-0.626883	-0.628505	-0.430845	0.154867	-0.264649	0.0201385	-0.54317	0.104942	-0.0885036	-0.282307	0.406244	-0.2159	0.710654	0.28785	0.363498	-0.239651	-0.640564	0.123229	-0.366279	-0.00629979	0.271875		diacylglycerol kinase-like	XP_002278854
Ach_contig30492	-0.593519	-0.331965	-0.224496	0.230848	-0.206883	-0.289378	-0.603848	0.0406274	-0.00601453	-0.359658	0.165057	-0.300436	0.710381	0.490768	0.357219	-0.0529214	-0.524309	0.41586	-0.0606278	0.336102	0.0445485		trichome birefringence-like 37 isoform 1	XP_002522557
Ach_contig23772	-0.825909	-0.582333	-0.386216	-0.188138	-0.529263	-0.156879	-0.680403	-0.0058144	0.107989	-0.364631	0.143684	-0.18869	0.710253	0.728629	0.635554	0.2713	-0.358854	0.42174	0.129836	0.487642	-0.0955773		auxin-responsive protein iaa26-like	XP_002283588
Ach_contig4242	-0.765086	-0.640364	-0.495433	-0.428771	-0.690993	0.10864	-0.471086	-0.0866568	0.017328	-0.207517	0.208898	-0.0475819	0.710195	0.696504	0.689728	0.30881	-0.279364	0.324065	0.13744	0.380392	-0.221328		lrr receptor-like serine threonine-protein kinase erecta-like	XP_002309461
Ach_contig10087	-0.646833	-0.540732	-0.457566	0.0603348	-0.327682	-0.112466	-0.595367	-0.0400486	-0.0941889	-0.401105	0.347757	-0.141312	0.709917	0.450737	0.494311	-0.0348388	-0.518423	0.223235	-0.185596	0.226994	-0.0213916		stress regulated protein	XP_004244952
Ach_contig26172	-0.792608	-0.316953	-0.126437	-0.201576	-0.429196	-0.393851	-0.749863	-0.0678954	0.072957	-0.37991	-0.105041	-0.307249	0.709914	0.902151	0.597508	0.398358	-0.272938	0.703509	0.392222	0.498164	-0.0642188		lipoyl mitochondrial-like	XP_004243321
Ach_contig16063	-0.4605	-0.328954	-0.789925	-0.303586	-0.48795	-0.0563092	-0.59761	-0.577718	-0.48504	-0.715914	0.650596	0.398296	0.709905	0.614306	0.925449	0.370797	-0.123534	-0.0579704	-0.20394	0.118841	-0.045151		chaperone protein dnaj-related isoform 1	XP_002282029
Ach_contig26750	-0.707369	-0.177822	0.196015	0.393826	0.0661057	-0.619623	-0.834907	0.310322	0.0465476	-0.365466	-0.157703	-0.649908	0.709827	0.596478	0.176257	-0.110275	-0.630641	0.729775	0.145129	0.211543	-0.0959902		desi-like protein at4g17486-like	XP_002285347
Ach_contig10457	-0.867684	-0.487541	-0.100255	-0.16385	-0.513066	-0.268106	-0.607585	0.133705	0.265417	-0.197911	-0.170737	-0.427194	0.709806	0.8545	0.494845	0.305655	-0.362851	0.751377	0.416035	0.619551	-0.084807		g2484-1 isoform 3	CAN75680
Ach_contig7711	-0.770533	-0.534696	-0.584217	-0.493569	-0.760611	-0.0486497	-0.569015	-0.338999	-0.010213	-0.418531	0.221997	0.0799613	0.709754	0.877881	0.879797	0.550661	-0.120127	0.366455	0.239234	0.566033	-0.0165168		30s ribosomal protein chloroplastic-like	EMJ07357
Ach_contig8988	-0.517876	-0.0642715	-0.143803	0.143637	-0.0224417	-0.582617	-0.883429	-0.178003	-0.316098	-0.679153	0.171546	-0.192135	0.70962	0.661599	0.509077	0.122314	-0.381831	0.433511	0.0307826	0.111807	0.0845436		atpase subunit 9	AGC78878
Ach_contig16420	-0.756911	-0.401336	-0.475638	-0.438598	-0.661553	-0.213155	-0.647025	-0.35304	-0.0483944	-0.497924	0.145127	0.0293115	0.709488	0.943557	0.868274	0.586979	-0.102656	0.467337	0.312468	0.567269	-0.103949		protein lhcp translocation defect-like	XP_004294361
Ach_contig19209	-0.488992	-0.573436	-0.421983	0.130984	-0.245083	0.19286	-0.288269	0.166247	-0.215546	-0.154115	0.478528	-0.142855	0.709391	0.174646	0.308631	-0.308725	-0.614333	0.051374	-0.437178	-0.201564	-0.113228		rrna-processing protein fcf1 homolog	XP_004235635
Ach_contig27584	-0.860013	-0.492711	-0.162837	-0.129777	-0.46866	-0.317534	-0.748427	0.0561995	0.20108	-0.305225	-0.0963207	-0.379801	0.70931	0.832592	0.522578	0.281168	-0.397213	0.664414	0.344063	0.605213	0.00184506		snw domain-containing protein 1-like	EMJ09227
Ach_contig19407	-0.746029	-0.538069	-0.533053	-0.272727	-0.600711	-0.147926	-0.654245	-0.251996	-0.00410766	-0.490544	0.251743	-0.00162501	0.709276	0.79101	0.780717	0.39732	-0.238764	0.343562	0.124006	0.516174	0.0851649		pentatricopeptide repeat-containing protein at5g21222-like	XP_002280919
Ach_contig31759	-0.537065	-0.545164	-0.671537	-0.284192	-0.5161	0.133904	-0.469675	-0.285201	-0.330923	-0.411163	0.542218	0.175661	0.709227	0.499621	0.716384	0.149608	-0.311483	0.00992672	-0.201541	0.0402176	0.154009		-	-
Ach_contig4614	-0.846997	-0.388049	0.155396	0.245225	-0.181738	-0.488225	-0.758911	0.359396	0.333342	-0.195531	-0.284225	-0.712568	0.709143	0.687858	0.199099	-0.00749423	-0.602826	0.843566	0.293058	0.509303	-0.0318142		geraniol synthase	AFD64744
Ach_contig16896	-0.889418	-0.695813	-0.452651	-0.405842	-0.787078	0.115261	-0.464862	-0.0379094	0.227239	-0.108232	0.0808989	-0.15498	0.709039	0.751262	0.67189	0.375721	-0.275327	0.456411	0.216178	0.522104	-0.0549701		tetraspanin-10-like isoform x1	XP_002283515
Ach_contig27776	-0.50668	-0.522258	-0.548523	-0.0341291	-0.272988	0.0851249	-0.518339	-0.0562011	-0.386506	-0.397839	0.5722	0.0457208	0.708604	0.306394	0.524524	-0.114286	-0.491834	-0.0532338	-0.377399	-0.191378	-0.0273094		-	-
Ach_contig17150	-0.775937	-0.407559	-0.429239	-0.430744	-0.665902	-0.208795	-0.63913	-0.30673	-0.00131229	-0.447808	0.0904502	-0.0173144	0.708565	0.948715	0.833302	0.580275	-0.114118	0.509581	0.352814	0.587966	-0.11831		protein	CAN73381
Ach_contig37450	-0.831914	-0.643529	-0.458348	-0.281305	-0.678424	-0.0319455	-0.522317	-0.0780199	0.160246	-0.272736	0.139208	-0.146113	0.70851	0.761509	0.677053	0.338286	-0.306332	0.447727	0.167577	0.557733	0.0269921		-	-
Ach_contig22410	-0.531198	-0.287646	-0.299379	0.0824754	-0.207142	-0.291773	-0.675861	-0.120478	-0.161013	-0.485254	0.252129	-0.147614	0.708491	0.553613	0.496601	0.0515821	-0.416034	0.331883	-0.0754034	0.211184	-0.152411		-	-
Ach_contig18715	-0.653753	-0.382088	-0.262675	0.0964538	-0.216385	-0.177287	-0.673118	0.118541	-0.10165	-0.359721	0.245666	-0.212672	0.708458	0.466574	0.443663	-0.00379032	-0.469771	0.264656	-0.109246	0.0769443	-0.148177		pq-loop repeat family protein transmembrane family protein isoform 1	EMJ05594
Ach_contig25418	-0.543315	-0.293356	-0.645617	-0.373046	-0.523104	-0.192599	-0.654875	-0.559048	-0.35939	-0.698768	0.43987	0.268458	0.708442	0.794712	0.932667	0.492997	-0.079177	0.17807	0.0291234	0.286512	-0.0478828		soul heme-binding protein	XP_002284984
Ach_contig13995	-0.726187	-0.251817	-0.306104	-0.275439	-0.438532	-0.445538	-0.79713	-0.288997	-0.1293	-0.613801	0.0772873	-0.0803428	0.708437	0.949213	0.781816	0.51395	-0.166865	0.548139	0.334204	0.483915	-0.113414		photosystem i subunit o	XP_004241330
Ach_contig32055	-0.451073	-0.435666	-0.55512	0.180606	-0.220079	-0.0546119	-0.580885	-0.130564	-0.233327	-0.50384	0.567316	0.033551	0.708403	0.291147	0.493435	-0.125124	-0.473286	-0.0434151	-0.446843	0.0232942	0.157402		guanylyl cyclase	EMJ19979
Ach_contig32879	-0.640734	-0.38417	-0.640058	-0.50121	-0.666754	-0.0642707	-0.564619	-0.476598	-0.25089	-0.541108	0.362526	0.237461	0.708351	0.831995	0.947291	0.566512	-0.0468742	0.236513	0.132088	0.342637	-0.116175		magnesium-chelatase subunit chloroplastic-like	EOY28076
Ach_contig15804	-0.561884	-0.453624	-0.389956	0.125566	-0.263773	0.0213988	-0.421365	0.0180802	-0.155973	-0.255459	0.362476	-0.160541	0.708339	0.321499	0.387066	-0.153985	-0.535901	0.170545	-0.31828	-0.0587414	-0.247332		polyadenylate-binding protein 2-like	CBI19489
Ach_contig16279	-0.429477	-0.4916	-0.545808	0.0464465	-0.290219	0.159931	-0.376713	-0.0808467	-0.30644	-0.296623	0.547995	0.0443078	0.708274	0.227848	0.442052	-0.18472	-0.486541	-0.0646688	-0.408499	-0.146745	-0.000523337		mutl isoform 1	CBI37639
Ach_contig31000	-0.569223	-0.385793	-0.509881	-0.100179	-0.343728	-0.220943	-0.726612	-0.332397	-0.29223	-0.5796	0.381485	0.0119696	0.708273	0.609343	0.654974	0.134927	-0.391077	0.200402	-0.0890215	0.228427	0.0698874		transaldolase 2	XP_002266734
Ach_contig12732	-0.484112	-0.454934	-0.558649	0.0392712	-0.293839	0.0283497	-0.547514	-0.178962	-0.286239	-0.424627	0.537121	0.055858	0.70808	0.324274	0.533924	-0.0484321	-0.429941	-0.00243763	-0.38125	-0.0807928	0.286994		acyl- n-acyltransferase isoform 1	XP_002268159
Ach_contig16176	-0.901456	-0.556599	-0.123765	-0.135588	-0.563883	-0.218806	-0.61345	0.133691	0.380536	-0.117602	-0.202336	-0.476568	0.708002	0.812635	0.442901	0.246205	-0.421632	0.754354	0.396781	0.724088	-0.0113803		ring-h2 finger protein atl43-like	XP_002267344
Ach_contig17675	-0.53833	-0.353913	-0.718129	-0.428158	-0.567386	-0.0517687	-0.580438	-0.540251	-0.403607	-0.635389	0.524759	0.32749	0.707973	0.720879	0.947542	0.463928	-0.0802119	0.0781099	-0.055911	0.167975	-0.045264		ribosome biogenesis gtpase a-like	XP_002271564
Ach_contig15792	-0.542389	-0.340147	-0.711274	-0.25304	-0.507774	-0.142197	-0.657468	-0.521472	-0.318711	-0.696275	0.52213	0.287581	0.707906	0.686619	0.898485	0.409172	-0.130995	0.0667486	-0.0978562	0.287987	0.0624038		trna-specific 2-thiouridylase -like	XP_002282827
Ach_contig34402	-0.832648	-0.427896	-0.253311	-0.278826	-0.534354	-0.342139	-0.734318	-0.133157	0.0956638	-0.422245	-0.0401484	-0.236255	0.707847	0.939057	0.686526	0.455321	-0.250795	0.654231	0.378377	0.588683	-0.020316		auxin influx carrier component	CCF23025
Ach_contig29662	-0.396394	-0.358209	-0.281545	0.402599	0.0199038	-0.108209	-0.561326	0.143262	-0.245471	-0.321499	0.42566	-0.223571	0.707679	0.118682	0.183267	-0.43245	-0.691427	0.0623962	-0.444434	-0.132485	0.134268		26s proteasome non-atpase regulatory subunit rpn12a-like	ABI31652
Ach_contig1072	-0.657651	-0.348096	-0.227021	0.183303	-0.144535	-0.441522	-0.86758	-0.0523673	-0.111956	-0.551536	0.172637	-0.296727	0.70767	0.601441	0.442935	-0.00277727	-0.543898	0.401861	-0.0293532	0.261759	0.25028		photosystem i subunit vii	0
Ach_contig4389	-0.626202	-0.687081	-0.224988	0.248501	-0.301048	0.287372	-0.234687	0.457931	0.180496	0.179421	0.208699	-0.427423	0.707447	0.105969	0.0727585	-0.431327	-0.724997	0.219461	-0.337519	-0.0429277	-0.0954453		-	-
Ach_contig37069	-0.545586	-0.55308	-0.881585	-0.405256	-0.704893	0.180857	-0.441238	-0.506025	-0.27383	-0.509686	0.629663	0.382847	0.706889	0.588934	0.918009	0.372253	-0.133096	-0.0692814	-0.190262	0.262748	0.0244456		chaperone protein chloroplastic-like	XP_002284518
Ach_contig11025	-0.41732	-0.0480305	-0.513979	-0.105646	-0.20611	-0.403012	-0.741472	-0.507213	-0.573516	-0.84441	0.491641	0.232073	0.706667	0.674786	0.819797	0.332465	-0.15951	0.138613	-0.088597	0.0640189	-0.167591		haloacid dehalogenase-like hydrolase	EMJ19368
Ach_contig2048	-0.735171	-0.363439	0.175993	0.303563	-0.0473521	-0.40634	-0.661314	0.502944	0.147262	-0.152624	-0.158607	-0.692831	0.706622	0.517	0.10089	-0.197509	-0.695864	0.707508	0.153206	0.273262	-0.229181		uncharacterized loc101207127	CBI19022
Ach_contig12155	-0.409696	-0.346162	-0.504489	0.00467313	-0.253645	-0.0415263	-0.511697	-0.144447	-0.36359	-0.49146	0.529821	0.0986205	0.706566	0.402946	0.561281	0.00394869	-0.374858	0.00742394	-0.292775	-0.00489441	-0.321955		peptidyl-trna hydrolase ptrhd1-like	EMJ24994
Ach_contig5038	-0.793417	-0.736508	-0.197974	0.294563	-0.281443	-0.0786432	-0.596724	0.370795	0.268931	-0.0969463	0.0933787	-0.553124	0.706268	0.363693	0.163089	-0.311004	-0.801517	0.418103	-0.14893	0.342335	0.138935		probable glucan -beta-glucosidase a-like	XP_002533566
Ach_contig16321	-0.808899	-0.530947	-0.391553	-0.429182	-0.716452	-0.0416322	-0.506111	-0.150217	0.0956059	-0.238864	0.0489512	-0.113468	0.706159	0.857953	0.71507	0.464819	-0.202118	0.521277	0.319363	0.537504	-0.128106		protein	XP_002300403
Ach_contig36991	-0.744829	-0.685662	-0.692827	-0.409653	-0.749735	0.192517	-0.474038	-0.228009	-0.0117104	-0.303147	0.39088	0.124296	0.706157	0.631876	0.799264	0.357646	-0.210692	0.136354	-0.0358082	0.32417	0.120422		chloroplastic group iia intron splicing facilitator chloroplastic-like	CBI33632
Ach_contig21976	-0.719566	-0.265454	-0.163191	-0.266774	-0.42707	-0.363406	-0.690745	-0.0944469	-0.0243202	-0.40223	-0.0403893	-0.208268	0.706056	0.880479	0.636627	0.42719	-0.206857	0.635953	0.394034	0.459946	-0.12044		hydroxycinnamoyl-coenzyme a shikimate quinate hydroxycinnamoyltransferase-like	AFD64619
Ach_contig7020	-0.49229	-0.692816	-0.641283	0.0012002	-0.442747	0.269901	-0.320304	0.0122792	-0.123258	-0.261852	0.585916	0.0750598	0.705848	0.252405	0.491441	-0.103788	-0.452606	-0.0817586	-0.409151	0.0538919	0.0976066		-	-
Ach_contig35027	-0.375591	-0.372891	-0.818175	-0.169768	-0.386824	0.00268793	-0.569366	-0.51684	-0.543782	-0.700109	0.765449	0.392749	0.705674	0.444859	0.823452	0.164969	-0.239759	-0.189377	-0.380945	-0.0102127	0.19396		transcription factor myb1r1-like	XP_002326659
Ach_contig4484	-0.897836	-0.562585	-0.20083	-0.186639	-0.548215	-0.247735	-0.6975	0.0690658	0.28788	-0.259051	-0.0989161	-0.371303	0.705642	0.839247	0.554026	0.319628	-0.356209	0.662255	0.34012	0.626785	0.1018		alpha beta-hydrolases superfamily protein	CBI28019
Ach_contig21030	-0.165765	-0.0878665	-0.50362	0.339213	0.129914	-0.232605	-0.599838	-0.247934	-0.710015	-0.739162	0.756941	0.178452	0.705403	0.160228	0.464771	-0.255294	-0.471028	-0.1911	-0.607486	-0.365327	-0.0326672		ras-related protein rhn1-like	XP_002284542
Ach_contig31570	-0.807629	-0.634709	-0.552937	-0.446639	-0.748887	0.0328033	-0.573296	-0.188712	0.0754114	-0.323235	0.212537	0.014002	0.705331	0.793883	0.798077	0.459594	-0.187698	0.330229	0.184085	0.511521	0.0221484		homeobox protein ath1	EOY29880
Ach_contig14521	-0.734663	-0.582954	-0.66986	-0.518897	-0.797909	0.100401	-0.482036	-0.356485	-0.0427029	-0.363986	0.319398	0.157296	0.705012	0.787683	0.887106	0.514304	-0.111499	0.247465	0.112145	0.442584	-0.094276		gata transcription factor 11-like	CBI16323
Ach_contig26513	-0.394426	-0.389328	-0.260611	0.532403	0.0735958	-0.0796601	-0.511241	0.20796	-0.235074	-0.282485	0.445289	-0.281089	0.704797	0.043186	0.109555	-0.531523	-0.771036	0.0598376	-0.538263	-0.224709	0.202788		protein mef2bnb homolog isoform x1	XP_002269306
Ach_contig23747	-0.464367	-0.121214	-0.497638	-0.0848423	-0.177505	-0.38291	-0.790757	-0.413385	-0.567607	-0.821583	0.498733	0.180555	0.704761	0.63624	0.781368	0.266192	-0.233966	0.116141	-0.128172	0.00251061	-0.192232		14-3-3-like protein d-like	XP_002523376
Ach_contig20188	-0.460045	-0.149368	-0.434943	-0.120262	-0.20702	-0.36524	-0.736188	-0.343525	-0.495643	-0.755307	0.428918	0.13786	0.704705	0.667664	0.753776	0.288009	-0.204506	0.186985	-0.0347112	0.0482743	0.0380565		localized to the inner membrane of the chloroplast	EOY15331
Ach_contig15348	-0.497853	-0.664657	-0.376041	0.342478	-0.142122	0.249255	-0.325925	0.365158	-0.114685	-0.0586632	0.491071	-0.251268	0.704671	-0.0226652	0.125026	-0.546591	-0.775801	-0.0503321	-0.575605	-0.26353	0.0867762		autophagy-related protein 8f	XP_002302521
Ach_contig33316	-0.666354	-0.568265	-0.496545	-0.0282992	-0.392588	-0.116757	-0.663193	-0.107107	-0.108521	-0.451711	0.368717	-0.0978531	0.704645	0.537304	0.574491	0.0618341	-0.473201	0.213562	-0.144679	0.263721	0.30654		pentatricopeptide repeat-containing protein chloroplastic-like	CBI35665
Ach_contig28251	-0.698508	-0.125943	-0.0668313	-0.0446454	-0.207677	-0.641096	-0.887874	-0.13406	-0.105548	-0.600153	-0.061505	-0.300506	0.704292	0.896737	0.582513	0.342783	-0.303677	0.692634	0.351825	0.438391	-0.0878547		cbs domain-containing protein chloroplastic-like	XP_002283079
Ach_contig10825	-0.584051	-0.166875	-0.400985	-0.251863	-0.336736	-0.425281	-0.788729	-0.404912	-0.348736	-0.72895	0.269021	0.0722366	0.704182	0.841293	0.824078	0.457485	-0.139113	0.369641	0.145764	0.250168	-0.0689846		glutamyl-trna amidotransferase subunit chloroplastic mitochondrial-like	XP_002275650
Ach_contig7383	-0.563531	-0.191291	-0.517396	-0.322776	-0.438914	-0.346702	-0.741693	-0.522638	-0.352673	-0.739655	0.330529	0.183159	0.704161	0.858187	0.900376	0.522382	-0.0789365	0.296323	0.133256	0.321002	-0.0982929		glutamine synthetase	BAD94507
Ach_contig3564	-0.461537	-0.487989	-0.819934	-0.202786	-0.513169	0.154191	-0.430158	-0.454638	-0.387134	-0.50091	0.690717	0.300532	0.704105	0.426919	0.77122	0.134091	-0.289538	-0.116447	-0.384567	0.0341003	0.0219473		dynamin-like protein arc5-like	XP_002266729
Ach_contig15848	-0.463539	-0.172556	-0.179358	0.244487	-0.0114513	-0.342982	-0.639217	0.0438602	-0.325418	-0.475643	0.285664	-0.207582	0.703946	0.417087	0.355231	-0.110586	-0.511232	0.285843	-0.142634	-0.0126664	0.0294617		probable membrane-associated kinase regulator 6-like	XP_002318354
Ach_contig31499	-0.700781	-0.86202	-0.467475	-0.0425718	-0.572946	0.395635	-0.298676	0.277538	0.223826	0.082913	0.308502	-0.200405	0.703593	0.261238	0.335244	-0.145721	-0.54202	0.118115	-0.241793	0.165685	0.241675		beta-d-xylosidase 1-like	XP_002316021
Ach_contig9608	-0.688795	-0.654841	-0.53165	-0.191808	-0.528569	0.0908713	-0.502381	-0.0630502	-0.0613802	-0.299788	0.359687	-0.0525816	0.703556	0.538926	0.605706	0.106064	-0.405559	0.173575	-0.125699	0.190995	-0.000944678		-	-
Ach_contig18859	-0.704385	-0.490513	-0.628426	-0.423665	-0.668384	-0.095873	-0.626027	-0.37264	-0.120291	-0.543737	0.336251	0.155517	0.703544	0.826887	0.90079	0.517995	-0.120124	0.253626	0.12859	0.473906	0.0193778		uncharacterized loc101222625	XP_002268582
Ach_contig16255	-0.539625	-0.677736	-0.895985	-0.277878	-0.642679	0.333081	-0.370131	-0.332604	-0.257964	-0.395962	0.72189	0.328073	0.703368	0.385147	0.78776	0.150852	-0.273266	-0.201305	-0.403403	0.0601015	0.121009		atp-dependent clp protease atp-binding subunit -like	CBI29632
Ach_contig34931	-0.552156	-0.42822	-0.796044	-0.399575	-0.612607	-0.015691	-0.57658	-0.562067	-0.353433	-0.650187	0.570182	0.358762	0.703284	0.699518	0.961913	0.454983	-0.0948175	0.0235001	-0.0973501	0.247922	0.0516351		PREDICTED: uncharacterized protein LOC100249177	XP_002280972
Ach_contig34563	-0.634777	-0.150645	0.113356	0.328806	0.0639242	-0.656994	-0.853122	0.242316	-0.0336512	-0.507924	-0.0545	-0.504408	0.703131	0.632713	0.285585	-0.0153204	-0.525804	0.645817	0.148241	0.262144	-0.0975653		-	-
Ach_contig36528	-0.561223	-0.756329	-0.547491	0.0614874	-0.46526	0.3731	-0.27679	0.0997182	0.027145	-0.030383	0.46615	-0.112676	0.703112	0.175989	0.340356	-0.251947	-0.577605	-0.00234485	-0.440704	-0.0180475	0.386526		protein translocase subunit seca2	CBI18972
Ach_contig9591	-0.736868	-0.430319	-0.312282	-0.374665	-0.617858	-0.121086	-0.489503	-0.116186	0.0625506	-0.262829	0.01984	-0.131399	0.703109	0.838927	0.671037	0.433485	-0.187021	0.557658	0.345923	0.523806	-0.274227		hydroxycinnamoyl-coenzyme a shikimate quinate hydroxycinnamoyltransferase	CBI17286
Ach_contig30798	-0.51592	-0.28512	-0.329012	0.0988153	-0.151749	-0.330719	-0.736088	-0.117701	-0.230853	-0.596249	0.320927	-0.0838238	0.703086	0.536353	0.528896	0.0546287	-0.388679	0.228631	-0.120024	0.125888	-0.00957589		-	-
Ach_contig20262	-0.629253	-0.509389	-0.554021	-0.201211	-0.470919	0.0124642	-0.611184	-0.154621	-0.183757	-0.423933	0.424638	0.0722789	0.702576	0.545706	0.687348	0.202594	-0.301399	0.0957339	-0.116187	0.143624	0.128964		PREDICTED: uncharacterized protein LOC100260346	XP_002284193
Ach_contig8780	-0.581019	-0.533529	-0.437899	0.111439	-0.264278	-0.0738495	-0.581062	0.0183595	-0.12354	-0.386151	0.4043	-0.140502	0.702454	0.377929	0.444735	-0.107541	-0.546277	0.164442	-0.294029	0.119853	-0.0915204		rna-binding protein with multiple splicing	EOY16681
Ach_contig30030	-0.884962	-0.406049	0.0736983	-0.00197343	-0.342926	-0.403351	-0.721967	0.239848	0.281974	-0.181767	-0.279688	-0.601143	0.702452	0.808236	0.348121	0.172622	-0.478903	0.836841	0.408098	0.531429	-0.0595947		nucleosome assembly protein 1-like 1-like isoform 1	XP_002280211
Ach_contig33997	-0.57166	-0.732049	-0.254098	0.417491	-0.134345	0.17268	-0.38535	0.466574	0.0760181	0.00408735	0.332632	-0.435691	0.702261	0.0325803	0.0290054	-0.583139	-0.85986	0.123362	-0.494028	-0.107536	0.0740684		-	-
Ach_contig19156	-0.917091	-0.684595	-0.197298	-0.2639	-0.679987	0.0196722	-0.454832	0.225807	0.394656	0.0141931	-0.136643	-0.391766	0.702244	0.749608	0.471013	0.27493	-0.362052	0.643522	0.352329	0.59593	-0.102525		germin-like protein	AEN02469
Ach_contig15854	-0.538335	-0.292166	-0.695555	-0.316663	-0.482336	-0.190827	-0.681069	-0.588844	-0.419895	-0.738248	0.512567	0.294488	0.702215	0.730757	0.931626	0.439195	-0.118823	0.102923	-0.0676038	0.209222	0.0235045		membrane-associated 30 kda chloroplastic-like	EMJ28667
Ach_contig31011	-0.835147	-0.450186	-0.253455	-0.168132	-0.531984	-0.332091	-0.679518	-0.0692313	0.187071	-0.384468	-0.0439957	-0.278549	0.702066	0.884469	0.622799	0.392087	-0.297998	0.651101	0.338426	0.68617	-0.0389802		protein	EOY23507
Ach_contig35585	-0.330746	-0.354798	-0.677161	0.0201119	-0.257327	0.00360539	-0.526589	-0.293193	-0.428234	-0.59689	0.703177	0.272184	0.701999	0.308242	0.642227	0.00543364	-0.311497	-0.175402	-0.437666	-0.0490834	0.025947		PREDICTED: uncharacterized protein LOC100266128	XP_002282310
Ach_contig968	-0.685097	-0.693684	-0.623693	-0.185064	-0.63893	0.166833	-0.434864	-0.070754	0.0732519	-0.256639	0.379088	0.0205393	0.701922	0.503458	0.618744	0.151573	-0.351084	0.113795	-0.115336	0.42251	-0.0705506		-	-
Ach_contig33319	-0.694002	-0.742469	-0.680312	-0.180714	-0.585854	0.172705	-0.515564	-0.113107	-0.0473959	-0.327761	0.481614	0.0431425	0.701816	0.469853	0.654499	0.0994605	-0.410969	0.0443304	-0.23577	0.23733	0.0676234		pentatricopeptide repeat-containing protein chloroplastic-like	CBI35665
Ach_contig32787	-0.820867	-0.671765	-0.612461	-0.38981	-0.771751	0.0523314	-0.537356	-0.234034	0.108684	-0.317837	0.2442	0.00322942	0.701529	0.758145	0.787341	0.409778	-0.234481	0.314072	0.113311	0.549639	0.120196		protein	XP_004230549
Ach_contig920	-0.642803	-0.425388	-0.651235	-0.46464	-0.691542	-0.0279704	-0.532341	-0.475836	-0.174006	-0.49377	0.343973	0.209734	0.701465	0.80402	0.905668	0.52007	-0.0788927	0.232496	0.107845	0.400683	-0.148296		gtp pyrophosphokinase-like	XP_002268377
Ach_contig11978	-0.614582	-0.658966	-0.841156	-0.431455	-0.725426	0.250452	-0.433314	-0.356294	-0.199042	-0.412798	0.591339	0.308679	0.700928	0.560433	0.869814	0.330448	-0.179941	-0.0584286	-0.181415	0.226196	0.0277515		nuclease s1	XP_002269258
Ach_contig32024	-0.555819	-0.203636	0.0448793	0.356965	0.0564824	-0.582225	-0.78778	0.187066	-0.0566216	-0.485346	0.01905	-0.4695	0.7007	0.549873	0.239461	-0.111008	-0.573941	0.573085	0.0497748	0.255047	0.094005		-	-
Ach_contig2460	-0.836038	-0.779746	-0.334635	-0.043712	-0.544561	0.168999	-0.39323	0.29589	0.256342	0.0129114	0.133251	-0.344878	0.700493	0.444475	0.368034	-0.0366307	-0.547896	0.356609	-0.0412527	0.288417	0.0807004		3-hydroxyisobutyryl- hydrolase-like protein mitochondrial-like	EMJ19293
Ach_contig4274	-0.662321	-0.747864	-0.178499	0.278107	-0.241377	0.227423	-0.344335	0.58383	0.201269	0.135808	0.209177	-0.479249	0.700421	0.102597	0.0517226	-0.452831	-0.764286	0.222344	-0.328015	-0.04762	0.152046		heavy metal associated domain-containing protein	EOY23729
Ach_contig38837	-0.646308	-0.336162	-0.539422	-0.376685	-0.535041	-0.198184	-0.668866	-0.423648	-0.263984	-0.578562	0.312541	0.120723	0.700355	0.809098	0.857133	0.471147	-0.147164	0.302138	0.117402	0.320517	-0.0407104		uncharacterized loc101213440	XP_002533197
Ach_contig22489	-0.496618	-0.393456	-0.666839	-0.47832	-0.611361	0.170333	-0.349249	-0.388093	-0.377724	-0.380729	0.492202	0.298861	0.699872	0.598839	0.829441	0.366311	-0.100564	0.0547439	-0.063369	0.0535202	-0.306053		atp-dependent zinc metalloprotease -like	XP_002525958
Ach_contig15011	-0.618119	-0.3202	-0.521746	-0.327179	-0.563646	-0.214204	-0.616478	-0.393449	-0.138281	-0.575271	0.2719	0.134012	0.699572	0.828711	0.851581	0.523678	-0.0726722	0.325472	0.178807	0.474716	0.0551374		tocopherol cyclase	BAH10644
Ach_contig27717	-0.598898	-0.303469	-0.397255	-0.283931	-0.460828	-0.196199	-0.606047	-0.252388	-0.159224	-0.455151	0.212197	0.00798164	0.699507	0.740926	0.710048	0.363604	-0.19162	0.370236	0.14983	0.357021	-0.305326		integral membrane protein hemolysin- isoform 1	EOX97448
Ach_contig17268	-0.637727	-0.493408	-0.728428	-0.334839	-0.606472	-0.072346	-0.635093	-0.457177	-0.229313	-0.615121	0.475182	0.230336	0.699503	0.722001	0.896885	0.416319	-0.177139	0.11499	-0.0386489	0.373265	0.0459375		predicted protein	XP_002308564
Ach_contig37932	-0.509826	-0.73453	-0.77837	-0.155255	-0.574711	0.495953	-0.234041	-0.0521938	-0.169546	-0.150874	0.683031	0.205255	0.699495	0.180521	0.56714	-0.0690735	-0.390971	-0.240332	-0.487834	-0.0769832	0.0189882		beta-galactosidase precursor	ADV41669
Ach_contig23683	-0.754984	-0.423097	-0.313767	-0.103185	-0.498734	-0.242599	-0.628841	-0.100132	0.158963	-0.360532	0.0504855	-0.202293	0.699314	0.75163	0.599066	0.312438	-0.286094	0.511488	0.200456	0.568837	0.0305441		pra1 family protein f2-like	XP_004298557
Ach_contig24903	-0.455357	-0.194656	-0.393066	0.180883	-0.000518707	-0.418723	-0.852937	-0.180766	-0.472767	-0.772847	0.490343	0.0083239	0.698919	0.45843	0.567722	-0.00796573	-0.434775	0.0854684	-0.268207	-0.0507876	-0.0260346		dcn1-like protein 2-like	EOY14220
Ach_contig8906	-0.770474	-0.41939	-0.0448973	-0.198951	-0.439427	-0.181311	-0.525044	0.205393	0.147904	-0.109991	-0.143566	-0.398691	0.698884	0.744774	0.42307	0.221912	-0.357536	0.67479	0.375228	0.413481	-0.255418		-	-
Ach_contig27031	-0.58238	-0.46517	-0.646107	-0.315697	-0.546933	0.110897	-0.492485	-0.300312	-0.291863	-0.408678	0.490279	0.187478	0.698454	0.557444	0.765006	0.259969	-0.234268	0.0398292	-0.151598	0.0684379	-0.154067		nucleic acid binding	XP_002278183
Ach_contig30724	-0.374962	-0.0277412	-0.140849	0.336143	0.178465	-0.585338	-0.815181	-0.106696	-0.464088	-0.712824	0.303013	-0.192278	0.698425	0.457527	0.379146	-0.136624	-0.513191	0.29837	-0.17296	-0.0749623	-0.0585194		-	-
Ach_contig9458	-0.516718	-0.460642	-0.0586794	0.381833	-0.00163259	-0.0898532	-0.497317	0.412702	-0.0284674	-0.115436	0.186521	-0.481609	0.698335	0.191602	0.0500307	-0.466066	-0.761468	0.293178	-0.295889	-0.105035	-0.0916111		sugar transporter erd6-like 6-like	EOX91079
Ach_contig35029	-0.676241	-0.50278	-0.347334	-0.250078	-0.558952	-0.00675903	-0.437008	-0.0558578	0.056323	-0.193089	0.117059	-0.140157	0.698261	0.658441	0.567112	0.245497	-0.283711	0.427802	0.165413	0.370973	0.113462		transcription factor myb1r1-like	XP_002326659
Ach_contig16157	-0.488508	-0.49179	-0.875461	-0.365071	-0.613409	0.13615	-0.466249	-0.52528	-0.376428	-0.582982	0.687847	0.414921	0.698246	0.552061	0.918215	0.339107	-0.130498	-0.121446	-0.257191	0.137305	0.0681437		pentatricopeptide repeat-containing protein at4g21190-like	XP_002274318
Ach_contig26454	-0.705761	-0.578204	-0.575187	-0.50993	-0.764563	0.165697	-0.426177	-0.234553	-0.0125736	-0.23507	0.256658	0.0989914	0.698168	0.723118	0.78396	0.438466	-0.137233	0.256388	0.13878	0.377165	-0.20129		auxin response factor 19	EOY32151
Ach_contig12761	-0.456808	-0.446525	-0.804337	-0.251112	-0.508594	0.069464	-0.486281	-0.461803	-0.390728	-0.604327	0.681109	0.350087	0.698082	0.512594	0.84471	0.253202	-0.188259	-0.10684	-0.306445	0.0833337	0.0886516		-	-
Ach_contig6402	-0.797759	-0.442719	-0.387259	-0.395197	-0.673727	-0.209037	-0.626725	-0.234947	0.0950433	-0.39046	0.0351998	-0.0843326	0.698077	0.936696	0.778081	0.553231	-0.142479	0.555843	0.38373	0.668049	-0.0193603		29 kda ribonucleoprotein chloroplastic-like	XP_004304439
Ach_contig37073	-0.396688	-0.581138	-0.88636	-0.153834	-0.488657	0.327719	-0.316203	-0.334001	-0.411496	-0.417139	0.819141	0.353962	0.697946	0.234005	0.694863	-0.0228894	-0.342801	-0.303356	-0.549607	-0.103112	0.0346308		myc-like anthocyanin regulatory protein	AAR21671
Ach_contig21662	-0.712966	-0.613056	-0.671898	-0.385728	-0.754852	0.0715935	-0.491696	-0.342408	0.0294401	-0.362521	0.323262	0.098316	0.697943	0.721915	0.806074	0.393324	-0.198465	0.233146	0.0498386	0.52473	0.104815		leucyl-trna synthetase	XP_002264138
Ach_contig10055	-0.759443	-0.551881	-0.488606	-0.18346	-0.613469	-0.092219	-0.600477	-0.215512	0.0978401	-0.3519	0.185827	-0.104396	0.697785	0.723429	0.661324	0.289087	-0.326542	0.371817	0.0968014	0.550534	0.223698		uncharacterized rna methyltransferase ct0009-like	EOY27011
Ach_contig20310	-0.520201	-0.188394	-0.491606	-0.314314	-0.373028	-0.312525	-0.726454	-0.477492	-0.435287	-0.707702	0.364769	0.173565	0.697571	0.780184	0.846382	0.433725	-0.12243	0.251576	0.0778087	0.170033	0.0168597		e3 ubiquitin-protein ligase rma1 isoform 1	CAN79067
Ach_contig21997	-0.300924	-0.0910014	-0.526206	0.0923969	-0.0868931	-0.317175	-0.646953	-0.385417	-0.593864	-0.787525	0.606134	0.215139	0.697566	0.447841	0.660051	0.0761051	-0.289519	-0.0111392	-0.289711	-0.0423635	0.0156059		rna recognition motif-containing protein	XP_004244174
Ach_contig28127	-0.831204	-0.542255	-0.368679	-0.382189	-0.707992	-0.141636	-0.575134	-0.170177	0.186249	-0.288966	-0.0112721	-0.163684	0.697473	0.907414	0.707603	0.479875	-0.212102	0.59165	0.375509	0.690544	-0.0181201		subtilisin-like protease-like	EOX91616
Ach_contig26415	-0.760752	-0.626017	-0.615047	-0.509717	-0.826174	0.143933	-0.410022	-0.262586	0.0653106	-0.254872	0.242078	0.0848624	0.697245	0.769021	0.822447	0.487487	-0.125446	0.305764	0.161232	0.489551	-0.052448		gtpase der-like	XP_002282837
Ach_contig34090	-0.512559	-0.157275	-0.44161	-0.0937091	-0.263661	-0.436218	-0.753689	-0.411021	-0.377888	-0.754212	0.351607	0.0654671	0.697136	0.735168	0.749855	0.30265	-0.2421	0.291601	0.0211969	0.280479	-0.026618		regulator of ribonuclease-like protein 2-like	XP_004236914
Ach_contig25732	-0.736575	-0.762253	-0.115208	0.0968059	-0.429054	0.247959	-0.238557	0.568508	0.363297	0.263653	0.00938512	-0.536621	0.696938	0.293176	0.0914043	-0.27448	-0.672763	0.434999	-0.0564983	0.229505	-0.155204		udp-glycosyltransferase 91a1-like	XP_003635105
Ach_contig19064	-0.835334	-0.436264	0.143376	0.0844973	-0.270152	-0.340819	-0.677021	0.38924	0.315548	-0.0857874	-0.282036	-0.659361	0.696864	0.689948	0.22344	0.0430366	-0.54235	0.806976	0.343129	0.444861	-0.0428878		ankyrin repeat-containing isoform 1	XP_003633791
Ach_contig11646	-0.690711	-0.469955	0.0800504	0.432286	-0.0153364	-0.295321	-0.621711	0.505922	0.179285	-0.142656	-0.0238473	-0.665209	0.696791	0.358367	0.0543815	-0.335231	-0.75905	0.564831	-0.0903809	0.134312	0.0467927		rab6-interacting golgin-like isoform x2	XP_004249454
Ach_contig22237	-0.554267	-0.546236	-0.767238	-0.453135	-0.670849	0.202014	-0.386413	-0.404737	-0.312234	-0.413003	0.551349	0.29259	0.696719	0.593066	0.846658	0.329442	-0.171892	0.00634677	-0.136423	0.139597	-0.0789631		rho gdp-dissociation inhibitor 1-like	XP_004144533
Ach_contig37502	-0.691102	-0.394396	-0.486847	-0.382649	-0.514137	-0.169745	-0.682369	-0.291644	-0.224715	-0.522557	0.276198	0.0629933	0.696633	0.783042	0.814258	0.426915	-0.182586	0.303197	0.133318	0.270217	-0.161606		downward leaf curling protein	EMJ16346
Ach_contig16124	-0.729018	-0.608645	-0.613054	-0.309968	-0.622209	-0.012752	-0.606328	-0.253974	-0.0686199	-0.43902	0.343626	0.0561149	0.696556	0.688282	0.763238	0.328154	-0.275055	0.213155	0.00596197	0.387671	0.0337714		protein	XP_002318776
Ach_contig28732	-0.415604	-0.12461	-0.443581	0.000882072	-0.14608	-0.329761	-0.684597	-0.351054	-0.518609	-0.704375	0.47707	0.0964869	0.696405	0.54403	0.660788	0.141921	-0.302751	0.146884	-0.191505	-0.0383948	0.035762		peptidyl-prolyl cis-trans isomerase cyp20- chloroplastic-like	XP_002514874
Ach_contig16489	-0.466178	-0.631102	-0.756868	0.0368431	-0.418488	0.168901	-0.489804	-0.227758	-0.193621	-0.432988	0.669907	0.160465	0.696336	0.272663	0.573939	-0.0956258	-0.457801	-0.174468	-0.488073	0.111582	0.196694		udp-glycosyltransferase 91a1-like	EOX91919
Ach_contig18551	-0.544805	-0.39098	-0.735445	-0.447163	-0.628171	-0.0130947	-0.539123	-0.525288	-0.339177	-0.592984	0.499558	0.339472	0.696291	0.729493	0.939891	0.487221	-0.0678231	0.0769613	-8.33658e-05	0.296684	-0.124984		PREDICTED: uncharacterized protein LOC100254825	XP_002277705
Ach_contig7594	-0.722426	-0.602907	-0.601379	-0.435976	-0.728667	0.115449	-0.490129	-0.228102	-0.0207921	-0.316704	0.304908	0.100683	0.696239	0.718484	0.796925	0.423772	-0.167049	0.221594	0.0885383	0.378899	-0.0134375		at4g27020 f10m23_360	EMJ13017
Ach_contig8256	-0.516173	-0.147011	-0.526125	-0.340258	-0.412562	-0.333645	-0.704869	-0.544804	-0.439395	-0.752588	0.370514	0.228923	0.696096	0.834881	0.909504	0.518731	-0.0582309	0.257836	0.11411	0.242542	-0.119492		coproporphyrinogen-iii chloroplastic-like	CAN76809
Ach_contig22459	-0.6444	-0.468115	-0.696877	-0.51269	-0.699749	0.0390797	-0.532406	-0.468607	-0.226021	-0.477004	0.407109	0.244922	0.696031	0.755565	0.920929	0.500071	-0.0895717	0.167391	0.0452025	0.304366	-0.106481		ycf37-like photosystem i biogenesis related protein	XP_004250374
Ach_contig33980	-0.665954	-0.500613	-0.665097	-0.364573	-0.689423	0.0136404	-0.49733	-0.429136	-0.109071	-0.438092	0.353928	0.14776	0.695741	0.733426	0.835284	0.420688	-0.170353	0.225569	0.0326072	0.412376	0.00170746		seryl-trna synthetase	ABK95128
Ach_contig28772	-0.51743	-0.466913	-0.502256	-0.00582783	-0.299065	-0.0580711	-0.590812	-0.102291	-0.264253	-0.436736	0.468158	-0.0129846	0.695498	0.41185	0.526315	-0.0426788	-0.47602	0.0771372	-0.23624	0.121331	0.0758003		predicted protein	XP_002321635
Ach_contig2047	-0.670013	-0.35062	0.137612	0.476561	0.0767093	-0.506178	-0.785466	0.447567	0.107381	-0.298502	-0.0661378	-0.673041	0.695468	0.445472	0.0676946	-0.29676	-0.763672	0.61244	0.014858	0.264358	-0.00623121		-	-
Ach_contig8621	-0.498329	-0.275612	-0.516628	-0.291256	-0.36652	-0.0607294	-0.565074	-0.346808	-0.465478	-0.50335	0.450274	0.160304	0.695445	0.571149	0.738206	0.248268	-0.215132	0.118461	-0.122483	-0.114812	-0.14608		uncharacterized loc101211262	CBI28559
Ach_contig16490	-0.863996	-0.548722	-0.222436	-0.342616	-0.649909	-0.126834	-0.546232	0.0165791	0.251083	-0.169495	-0.115072	-0.293399	0.695407	0.869926	0.594826	0.413298	-0.257164	0.668301	0.405873	0.59228	-0.107885		subtilisin-like serine endopeptidase family protein	XP_002277563
Ach_contig18385	-0.554665	-0.564161	-0.797137	-0.472998	-0.697627	0.243	-0.37475	-0.40402	-0.28105	-0.399731	0.567157	0.333593	0.695282	0.572317	0.870642	0.359478	-0.126464	-0.0259926	-0.141202	0.137842	-0.0379043		mlo-like protein 8-like	XP_002276608
Ach_contig18098	-0.590742	-0.562427	-0.802099	-0.524933	-0.748328	0.222257	-0.400767	-0.428028	-0.243453	-0.410411	0.535902	0.336838	0.695182	0.636131	0.914107	0.432378	-0.0887608	0.00794541	-0.0792646	0.218967	-0.00921329		violaxanthin de-epoxidase	AAL67858
Ach_contig5471	-0.518612	-0.365697	-0.546581	-0.15385	-0.319219	-0.0268315	-0.560608	-0.200405	-0.407996	-0.504134	0.527372	0.137704	0.695059	0.457976	0.684327	0.140724	-0.290279	0.0283223	-0.245615	-0.130439	-0.0645336		-	-
Ach_contig29392	-0.513881	-0.522283	-0.61226	-0.291124	-0.573958	0.23932	-0.273589	-0.174051	-0.196684	-0.228289	0.457433	0.147096	0.695034	0.439046	0.638243	0.153965	-0.251956	0.0583697	-0.142383	0.110188	0.0144173		upf0420 protein c16orf58 homolog	XP_002306848
Ach_contig26578	-0.435589	-0.669991	-0.896362	-0.225032	-0.587432	0.388699	-0.305615	-0.304487	-0.296634	-0.368182	0.77489	0.362318	0.694902	0.284964	0.720162	0.0577761	-0.290641	-0.281507	-0.47494	-0.00231839	0.113748		snf1-related protein kinase regulatory subunit beta-1-like	XP_002270683
Ach_contig20984	-0.368249	-0.400527	-0.755417	-0.178046	-0.350895	0.143448	-0.466069	-0.352892	-0.562753	-0.537059	0.758157	0.3496	0.694898	0.314901	0.719034	0.0506591	-0.28443	-0.244148	-0.438242	-0.220025	0.0266961		e3 ubiquitin-protein ligase rma1h1-like	EOX99414
Ach_contig14801	-0.936477	-0.567858	0.0197985	-0.0314756	-0.454977	-0.221673	-0.613943	0.359549	0.428491	-0.0262537	-0.275855	-0.610602	0.694871	0.728571	0.305378	0.131722	-0.503392	0.78263	0.3777	0.59591	-0.138781		chorismate synthase	XP_002275232
Ach_contig6370	-0.348327	-0.121796	-0.108416	0.501752	0.219923	-0.405808	-0.682797	0.0721347	-0.403047	-0.502089	0.332494	-0.305237	0.694816	0.247974	0.172244	-0.39947	-0.700602	0.223826	-0.359144	-0.193573	-0.136997		-	-
Ach_contig31280	-0.682225	-0.362552	-0.562989	-0.429317	-0.622827	-0.205084	-0.679274	-0.475124	-0.165916	-0.579657	0.260211	0.134221	0.694712	0.884568	0.904049	0.56141	-0.0896604	0.339812	0.206338	0.476742	0.0211175		mterf domain-containing protein	XP_003631610
Ach_contig24446	-0.755032	-0.434099	-0.199564	-0.0450732	-0.356699	-0.278496	-0.702797	-0.00908365	0.0569016	-0.329382	0.0264259	-0.336343	0.694565	0.687211	0.471478	0.147404	-0.442242	0.543536	0.123279	0.341221	0.0565723		transcription factor myb59-like	XP_002284400
Ach_contig30858	-0.837795	-0.418362	0.0318508	0.11363	-0.302913	-0.398576	-0.724835	0.288729	0.324264	-0.215255	-0.200979	-0.563399	0.694452	0.712901	0.316497	0.122871	-0.486134	0.744729	0.310292	0.580304	0.0816507		superoxide dismutase	ABA00454
Ach_contig17258	-0.501643	-0.227952	-0.45971	-0.138281	-0.275922	-0.321861	-0.652998	-0.309863	-0.410561	-0.693753	0.396186	0.10443	0.694326	0.669285	0.733075	0.27885	-0.234628	0.227267	-0.0130993	0.174729	-0.219675		PREDICTED: uncharacterized protein LOC100267130	XP_002273418
Ach_contig19759	-0.694538	-0.484248	-0.615882	-0.565711	-0.747812	0.021253	-0.504431	-0.383901	-0.135397	-0.418811	0.290531	0.1839	0.694253	0.836229	0.909912	0.569543	-0.0551014	0.275968	0.19991	0.41297	-0.133176		rna binding protein	XP_004307214
Ach_contig17532	-0.499945	-0.258009	-0.567099	-0.401893	-0.480259	-0.107247	-0.577377	-0.480867	-0.404803	-0.571383	0.409795	0.237528	0.694046	0.714563	0.851295	0.420882	-0.0900273	0.166418	0.0187574	0.109625	-0.115777		gdsl esterase lipase	XP_002267261
Ach_contig23485	-0.583657	-0.296671	-0.633271	-0.382079	-0.528701	-0.231388	-0.691225	-0.549744	-0.341278	-0.716786	0.407463	0.253321	0.694021	0.825776	0.943722	0.52827	-0.0744073	0.202233	0.0773845	0.334099	-0.0659523		oxygen-evolving enhancer protein 3- chloroplastic-like	EMJ13174
Ach_contig20425	-0.560146	-0.228955	-0.552506	-0.395632	-0.508447	-0.253479	-0.653429	-0.525195	-0.339085	-0.670834	0.342439	0.214349	0.693976	0.846917	0.916699	0.544357	-0.0474614	0.279928	0.141375	0.31668	-0.0610358		dehydroascorbate reductase	EOY03945
Ach_contig26660	-0.614873	-0.478016	-0.510337	-0.221091	-0.455126	-0.0656458	-0.564063	-0.117233	-0.201327	-0.466644	0.38823	0.0572539	0.693822	0.604954	0.689133	0.240719	-0.279056	0.164115	-0.0303704	0.232045	-0.00812462		basic transcription factor 3 isoform 1	EOY08921
Ach_contig15627	-0.481752	-0.317163	-0.777681	-0.377992	-0.534592	-0.0679533	-0.572711	-0.610091	-0.462073	-0.704618	0.598934	0.398374	0.693821	0.678342	0.96186	0.448792	-0.0707311	0.00223909	-0.123334	0.167161	-0.0795368		cell cycle progression protein 1	XP_002267727
Ach_contig5015	-0.83071	-0.640747	-0.0968643	0.0370902	-0.458599	0.0382365	-0.375482	0.408482	0.372374	0.124368	-0.0993421	-0.540116	0.6938	0.477331	0.213115	-0.0704594	-0.57895	0.588388	0.11023	0.395839	-0.230718		cytochrome p450	CBI19824
Ach_contig22569	-0.574841	-0.48659	-0.44354	0.198227	-0.259198	-0.147037	-0.6558	-0.107096	-0.0834849	-0.449476	0.371807	-0.141588	0.693791	0.411315	0.438052	-0.0981791	-0.54043	0.152155	-0.282935	0.185775	0.302403		electron transfer flavoprotein-ubiquinone mitochondrial-like	XP_002270682
Ach_contig27989	-0.384556	-0.335538	-0.643725	-0.122297	-0.310477	-0.064641	-0.57838	-0.382136	-0.472055	-0.612306	0.607946	0.251113	0.693726	0.445364	0.699836	0.120302	-0.281304	-0.0487234	-0.271654	0.0137336	0.0221858		poly -binding protein 3-like	XP_002264417
Ach_contig9152	-0.584914	-0.55757	-0.637313	-0.447925	-0.640983	0.21794	-0.400061	-0.253701	-0.212213	-0.293369	0.43697	0.179102	0.693444	0.570627	0.750915	0.2886	-0.197316	0.0799565	-0.0854138	0.109364	-0.187363		vinorine synthase-like	XP_002300646
Ach_contig31021	-0.709335	-0.434874	-0.268525	0.119391	-0.318188	-0.259434	-0.652603	-0.000497708	0.10343	-0.364084	0.120944	-0.297282	0.693422	0.581849	0.450848	0.0629815	-0.457333	0.433278	-0.0106317	0.35544	0.207834		proline--trna ligase-like	XP_002272741
Ach_contig35246	-0.852245	-0.479731	-0.0235763	-0.0828074	-0.457872	-0.190493	-0.536475	0.278073	0.333662	-0.0681455	-0.202503	-0.483187	0.693362	0.72187	0.379347	0.214875	-0.37804	0.724516	0.353741	0.491446	-0.0440513		chloroplast omega-3 fatty acid desaturase	CBI25467
Ach_contig26492	-0.703822	-0.448825	-0.383392	-0.0877946	-0.410277	-0.241983	-0.719748	-0.0709747	-0.00473073	-0.504795	0.223718	-0.0826337	0.693341	0.686338	0.647269	0.296675	-0.27774	0.32632	0.0718692	0.385872	0.209734		high mobility group family	XP_003634203
Ach_contig35293	-0.574793	-0.1821	-0.447202	-0.303851	-0.372245	-0.32083	-0.704518	-0.389355	-0.409126	-0.668334	0.324516	0.11978	0.693331	0.790982	0.83122	0.439866	-0.14101	0.298049	0.11025	0.181155	-0.180346		anthocyanidin reductase-like	XP_002303640
Ach_contig31178	-0.676518	-0.249631	-0.403923	-0.379378	-0.509431	-0.340601	-0.720696	-0.400564	-0.184463	-0.601794	0.153932	0.0390469	0.693186	0.931506	0.85118	0.566239	-0.0884483	0.461375	0.285698	0.426081	-0.138438		chloroplast stem-loop binding protein of 41 kda chloroplastic-like	XP_002512541
Ach_contig8067	-0.638269	-0.576189	-0.326668	0.108852	-0.311864	-0.101706	-0.627298	0.0879919	0.0474185	-0.292364	0.231263	-0.258793	0.693165	0.440421	0.364032	-0.0972097	-0.557705	0.266128	-0.118837	0.280827	0.354046		cysteine-rich repeat secretory protein 15-like	XP_002274389
Ach_contig17637	-0.556399	-0.35706	-0.671411	-0.41007	-0.553335	-0.0771724	-0.580728	-0.486151	-0.379893	-0.615653	0.480925	0.27681	0.693135	0.731833	0.909992	0.452303	-0.109347	0.117923	-0.0210672	0.207751	-0.135821		nad h-quinone oxidoreductase subunit	XP_002310516
Ach_contig10111	-0.401319	-0.421376	-0.767741	-0.144676	-0.364044	0.147957	-0.43632	-0.377565	-0.537899	-0.521542	0.742167	0.315194	0.692993	0.318898	0.70999	0.0320893	-0.323822	-0.207093	-0.467846	-0.210245	-0.19829		-	-
Ach_contig31124	-0.643365	-0.558331	-0.710509	-0.573078	-0.784217	0.168223	-0.429852	-0.393807	-0.153407	-0.361743	0.395877	0.250751	0.692703	0.731763	0.894231	0.49103	-0.081043	0.145298	0.0756757	0.351232	-0.0964655		plasma chloroplast	EMJ19156
Ach_contig6247	-0.643969	-0.741973	-0.827614	-0.403392	-0.744759	0.327693	-0.377772	-0.280601	-0.129869	-0.301604	0.563792	0.237824	0.692498	0.49675	0.791474	0.241178	-0.255198	-0.04919	-0.207737	0.220041	0.084686		aldose 1-	XP_002521479
Ach_contig15613	-0.341244	-0.106668	-0.272125	0.420917	0.22927	-0.445143	-0.790632	-0.0563221	-0.57986	-0.738574	0.526485	-0.0911504	0.692405	0.276408	0.377381	-0.259388	-0.57575	0.0523457	-0.441726	-0.318985	0.00566832		histidine triad nucleotide-binding protein 3-like	XP_002266460
Ach_contig12884	-0.773561	-0.437271	-0.421028	-0.328809	-0.604724	-0.234887	-0.658207	-0.252368	0.0381828	-0.466602	0.109363	-0.0539762	0.692232	0.883052	0.78358	0.50356	-0.158492	0.479453	0.286573	0.56764	0.0953106		acid phosphatase vanadium-dependent haloperoxidase-related protein	CBI24123
Ach_contig31344	-0.786934	-0.880666	-0.310736	-0.0216844	-0.593202	0.338778	-0.264615	0.412776	0.400608	0.20557	0.0997011	-0.38905	0.692197	0.336943	0.237047	-0.145404	-0.593059	0.331329	-0.0810444	0.337578	-0.0553584		bri1 protein	Q8L899
Ach_contig24738	-0.570938	-0.692618	-0.835014	-0.327094	-0.680448	0.321926	-0.341493	-0.302012	-0.192374	-0.325863	0.622438	0.254858	0.692195	0.438285	0.759527	0.175706	-0.282667	-0.085692	-0.302522	0.156524	0.00241019		alpha beta fold family protein	XP_002527082
Ach_contig10483	-0.692787	-0.276838	-0.0461364	0.287611	-0.0215421	-0.564129	-0.875749	0.131933	-0.0668242	-0.531139	0.0542951	-0.440341	0.692171	0.606025	0.354054	-0.0280904	-0.567471	0.533343	0.0445341	0.218454	0.214713		phosphoglycolate phosphatase	XP_003631869
Ach_contig22714	-0.658975	-0.214397	-0.199734	0.0390413	-0.268561	-0.56969	-0.814047	-0.1966	-0.0161986	-0.610248	0.0294541	-0.238943	0.692162	0.825323	0.579207	0.293184	-0.32041	0.595081	0.243002	0.577374	0.0936443		bri1 kinase inhibitor 1-like	XP_002284646
Ach_contig34873	-0.481226	-0.548443	-0.751129	-0.0806771	-0.386873	0.194075	-0.457933	-0.219338	-0.390534	-0.445738	0.726181	0.22141	0.692111	0.271555	0.648894	-0.0279618	-0.398222	-0.20024	-0.507306	-0.158368	0.0310447		amidase 1-like	CAN77023
Ach_contig38306	-0.601422	-0.689356	-0.805802	-0.356649	-0.667524	0.267425	-0.409111	-0.333544	-0.206031	-0.353428	0.578248	0.222116	0.69208	0.483542	0.767162	0.187996	-0.290487	-0.0455932	-0.257355	0.136638	0.125946		polyribonucleotide nucleotidyltransferase	XP_002270169
Ach_contig11721	-0.530828	-0.340059	-0.571701	-0.169191	-0.337212	-0.173065	-0.683996	-0.296563	-0.377134	-0.655768	0.511082	0.168886	0.692049	0.583295	0.770935	0.253267	-0.236226	0.0696707	-0.154998	0.076478	0.048627		mediator of rna polymerase ii transcription subunit 23	XP_002284555
Ach_contig31457	-0.516299	-0.622691	-0.833138	-0.258397	-0.628654	0.342329	-0.319631	-0.340172	-0.223568	-0.313949	0.65154	0.278199	0.692031	0.35987	0.72559	0.122833	-0.2725	-0.145573	-0.384164	0.036604	0.14033		dna-directed rna polymerase chloroplastic-like	XP_002274521
Ach_contig26634	-0.459575	-0.352943	-0.795117	-0.413846	-0.552791	0.0315548	-0.516084	-0.595733	-0.474951	-0.627829	0.619005	0.411004	0.692021	0.619117	0.931542	0.392728	-0.0887415	-0.0497241	-0.165332	0.0919466	-0.153839		mog1 duf1795-like photosystem ii reaction center family protein	XP_002284943
Ach_contig37175	-0.511188	-0.674738	-0.894962	-0.360093	-0.70657	0.436615	-0.247525	-0.349408	-0.246644	-0.280854	0.691291	0.342055	0.691987	0.369169	0.769616	0.156495	-0.241994	-0.190371	-0.37405	0.0475997	-0.0190514		heat shock protein 83-like	EMJ26863
Ach_contig20780	-0.58843	-0.659765	-0.677163	-0.175951	-0.566322	0.256449	-0.422853	-0.145802	-0.103332	-0.275025	0.519195	0.122399	0.691855	0.392543	0.631433	0.0951373	-0.338967	-0.0311446	-0.280287	0.105558	0.186372		atp synthase alpha subunit isoform 1	EMJ24887
Ach_contig14125	-0.54554	-0.572151	-0.630703	-0.0859268	-0.443563	0.0764824	-0.442767	-0.204865	-0.185314	-0.393158	0.502753	0.0629611	0.691822	0.416638	0.604596	0.0301714	-0.397699	0.0595878	-0.28208	0.124396	0.110816		0	XP_002276186
Ach_contig12898	-0.557737	-0.319706	-0.614364	-0.282135	-0.464643	-0.137182	-0.663309	-0.445995	-0.361661	-0.611412	0.450433	0.207389	0.691699	0.671414	0.825436	0.353531	-0.187579	0.111837	-0.0431392	0.202284	-0.0222731		transcriptionally active protein 15	XP_004235022
Ach_contig36548	-0.495675	-0.68367	-0.648386	-0.0702315	-0.457211	0.421871	-0.237055	0.0328214	-0.213966	-0.106602	0.606419	0.0650761	0.691668	0.151582	0.437725	-0.211399	-0.519477	-0.16014	-0.474805	-0.128453	-0.17409		-	-
Ach_contig27132	-0.874725	-0.694189	-0.19688	0.128285	-0.437417	-0.162073	-0.626634	0.237507	0.392527	-0.138294	-0.0446667	-0.512854	0.691518	0.577281	0.310715	-0.0253503	-0.605526	0.56392	0.103254	0.578184	0.399966		-	-
Ach_contig25877	-0.65401	-0.296215	-0.294429	-0.168637	-0.403833	-0.361159	-0.655189	-0.195414	-0.0612692	-0.501303	0.101038	-0.136649	0.69143	0.806914	0.651718	0.346186	-0.247766	0.518928	0.225743	0.481661	-0.0493796		Uncharacterized protein isoform 1	EOX92296
Ach_contig27851	-0.78453	-0.344434	-0.0222298	-0.144525	-0.361839	-0.333348	-0.670917	0.116104	0.100157	-0.245076	-0.159073	-0.404789	0.69131	0.792825	0.453495	0.258742	-0.347922	0.698189	0.385591	0.389991	-0.0440549		eukaryotic translation initiation factor 3 subunit m-like	XP_002280247
Ach_contig30612	-0.676009	-0.341133	-0.543318	-0.446121	-0.639333	-0.203599	-0.63146	-0.46358	-0.140722	-0.564384	0.229929	0.140908	0.691217	0.905833	0.910101	0.603141	-0.0452655	0.369272	0.247778	0.50392	-0.0855398		30s ribosomal protein chloroplastic-like	XP_002280604
Ach_contig32530	-0.599736	-0.255197	0.155881	0.411898	0.118709	-0.444393	-0.703266	0.391521	-0.0452	-0.262418	-0.0335572	-0.613245	0.691196	0.39307	0.0707509	-0.291596	-0.704536	0.57972	-0.0367735	-0.00826227	-0.00743673		syntaxin-81-like isoform 1	EMJ19918
Ach_contig33396	-0.413591	-0.443494	-0.747268	-0.0197239	-0.314821	0.02045	-0.51723	-0.303472	-0.438804	-0.626596	0.745625	0.26799	0.691098	0.347206	0.70261	0.0315265	-0.344205	-0.175755	-0.469186	-0.0457471	0.0255609		chromophore lyase 3-like	EOY22671
Ach_contig23004	-0.500153	-0.440133	-0.401049	0.00766782	-0.376452	-0.00618313	-0.385382	-0.0430851	-0.0537072	-0.283276	0.301048	-0.0592145	0.69101	0.431812	0.4601	0.0413148	-0.348781	0.21722	-0.0987038	0.22375	0.218179		-	-
Ach_contig21347	-0.72771	-0.620402	-0.225877	0.292154	-0.229582	-0.199053	-0.650099	0.273895	0.211873	-0.271463	0.14819	-0.435283	0.690971	0.406149	0.267475	-0.183205	-0.653129	0.382865	-0.140265	0.341656	0.338239		histone acetyltransferase	XP_002301018
Ach_contig9774	-0.765492	-0.290352	-0.251321	-0.277289	-0.4555	-0.412816	-0.777	-0.219052	-0.0344468	-0.517686	-0.00199026	-0.156121	0.690931	0.934297	0.724022	0.486276	-0.189783	0.593937	0.369933	0.500211	-0.118057		cytochrome p450	XP_002308766
Ach_contig27577	-0.32994	-0.507946	-0.651558	-0.00897047	-0.269228	0.272641	-0.301617	-0.12559	-0.485501	-0.321826	0.72958	0.166426	0.690697	0.137705	0.478569	-0.235315	-0.492405	-0.216697	-0.577791	-0.334373	-0.147346		heterogeneous nuclear ribonucleoprotein f-like	EOY32680
Ach_contig3789	-0.757953	-0.651134	-0.372039	-0.372427	-0.706068	0.256625	-0.264279	0.0934962	0.146492	0.0574794	0.0915292	-0.165721	0.690619	0.589188	0.517833	0.209635	-0.317915	0.386099	0.153249	0.32826	-0.357508		cytochrome p450	XP_002299957
Ach_contig29755	-0.51562	-0.238505	-0.574903	-0.353918	-0.461379	-0.233178	-0.625016	-0.477776	-0.382018	-0.695053	0.411538	0.254354	0.690604	0.775757	0.898359	0.49922	-0.0538517	0.206527	0.0712999	0.260194	-0.10221		phospholipase carboxylesterase family protein	XP_002524444
Ach_contig31639	-0.642436	-0.108116	-0.0994177	0.103175	-0.0837031	-0.666713	-0.929467	-0.110232	-0.181338	-0.673084	0.0462446	-0.273701	0.690477	0.764196	0.528005	0.213787	-0.373653	0.559962	0.195112	0.337075	-0.0442059		atp binding isoform 1	EMJ23612
Ach_contig9148	-0.551799	-0.346245	-0.586917	-0.448317	-0.569746	-0.0796369	-0.529846	-0.44352	-0.31537	-0.529339	0.377654	0.207489	0.69037	0.760803	0.862084	0.456335	-0.0971368	0.22171	0.0817546	0.258157	-0.0592436		psbp domain-containing protein chloroplastic-like	XP_002284586
Ach_contig25472	-0.445002	-0.149821	-0.441591	0.0923983	-0.151487	-0.488868	-0.811581	-0.399883	-0.360092	-0.815237	0.400598	0.0509305	0.690331	0.63194	0.661471	0.172526	-0.316007	0.214435	-0.102705	0.282481	0.0845541		60s ribosomal protein l13a-4-like	XP_004247847
Ach_contig23043	-0.356093	-0.463062	-0.739836	-0.165681	-0.427171	0.197901	-0.370637	-0.280421	-0.409443	-0.440233	0.704533	0.312754	0.690279	0.318798	0.669593	0.0513931	-0.280701	-0.191911	-0.373897	-0.0196104	0.0905635		21 kda	XP_002264729
Ach_contig3535	-0.737059	-0.445788	-0.532044	-0.449538	-0.679893	-0.159968	-0.630714	-0.388925	-0.0398903	-0.490199	0.187385	0.0650732	0.690151	0.896979	0.867071	0.557298	-0.105757	0.399526	0.253901	0.555186	-0.0510813		oxygen-evolving enhancer protein 3- chloroplastic-like	EOY03912
Ach_contig20578	-0.618137	-0.278475	-0.510352	-0.321424	-0.507446	-0.329839	-0.706101	-0.467148	-0.210409	-0.668019	0.261016	0.112954	0.690071	0.874551	0.863219	0.515799	-0.113329	0.36419	0.195255	0.500664	-0.0792		probable ribosome-binding factor chloroplastic-like	NP_195199
Ach_contig23390	-0.533188	-0.248648	-0.322453	0.048955	-0.252895	-0.267801	-0.557696	-0.117654	-0.18862	-0.479741	0.272156	-0.101821	0.689977	0.570999	0.533403	0.129057	-0.353347	0.33304	-0.0616129	0.222261	-0.225739		receptor associated protein	XP_002307607
Ach_contig4957	-0.438337	-0.42954	-0.592269	-0.158362	-0.462323	0.253842	-0.270456	-0.175704	-0.273384	-0.227704	0.508366	0.167664	0.689941	0.320367	0.564125	0.0504971	-0.287754	-0.0400352	-0.273642	-0.0529353	-0.175016		abscisic acid receptor pyl8	CAN64668
Ach_contig16645	-0.602113	-0.521199	-0.723238	-0.326978	-0.671039	0.0173979	-0.499007	-0.443227	-0.102083	-0.485334	0.423992	0.20311	0.689571	0.676783	0.827582	0.374161	-0.171198	0.137503	-0.0272328	0.476364	0.0610565		histone h1	CAJ38366
Ach_contig38760	-0.429336	-0.41483	-0.853182	-0.300227	-0.521063	0.0692651	-0.497447	-0.559571	-0.465288	-0.648521	0.711128	0.425049	0.689389	0.52832	0.891731	0.287974	-0.154936	-0.153164	-0.290929	0.0824606	-0.0192386		aldolase-type tim barrel family protein isoform 1	AAP69813
Ach_contig5010	-0.422915	-0.309699	-0.633106	-0.149801	-0.310844	-0.134648	-0.582972	-0.40011	-0.487745	-0.671735	0.587807	0.245526	0.689375	0.515312	0.756444	0.194283	-0.241567	0.0126019	-0.226172	0.0164911	0.0143043		armadillo beta-catenin-like repeat-containing protein	XP_004251919
Ach_contig29698	-0.385825	-0.46227	-0.775734	-0.123243	-0.361072	0.204779	-0.410346	-0.271863	-0.498792	-0.496881	0.788149	0.337999	0.689199	0.256742	0.693121	0.0117031	-0.30441	-0.281829	-0.506237	-0.23273	0.0203446		proteasome inhibitor-related	XP_002275314
Ach_contig11366	-0.749288	-0.515495	-0.504776	-0.398848	-0.702431	-0.065666	-0.508032	-0.242055	0.039353	-0.357675	0.170306	-0.000216874	0.689023	0.825342	0.780581	0.47095	-0.167016	0.408507	0.244862	0.582319	-0.032383		protein	XP_002313913
Ach_contig21364	-0.62802	-0.370686	-0.639046	-0.511381	-0.651792	-0.0919681	-0.583854	-0.488462	-0.259893	-0.574523	0.365257	0.254457	0.68896	0.838273	0.957449	0.586471	-0.0238557	0.224387	0.140546	0.350924	-0.0936636		33 kda chloroplastic-like	XP_002279685
Ach_contig27619	-0.667281	-0.239125	-0.189851	0.0518494	-0.181766	-0.526501	-0.895532	-0.171063	-0.140707	-0.593888	0.0823043	-0.264343	0.688912	0.737112	0.530836	0.166413	-0.424231	0.506015	0.126512	0.321881	0.0571111		photosystem i p700 apoprotein a1	ADD62970
Ach_contig27479	-0.663808	-0.31449	0.0397149	0.45713	-0.0295275	-0.480409	-0.734183	0.296606	0.193469	-0.342543	-0.0470997	-0.556304	0.68888	0.494329	0.17449	-0.145815	-0.613116	0.579867	0.0161873	0.363342	0.0735753		cyclin-dependent kinase c-1-like	XP_002270004
Ach_contig19674	-0.364486	-0.502651	-0.750881	0.134239	-0.256629	0.0866416	-0.495725	-0.218748	-0.368064	-0.570371	0.790282	0.236644	0.688862	0.196292	0.583856	-0.133123	-0.427269	-0.274038	-0.603259	-0.0847269	0.253419		haloacid dehalogenase-like hydrolase domain-containing protein	XP_002274402
Ach_contig19553	-0.628945	-0.204929	-0.032935	-0.0198854	-0.155817	-0.351518	-0.634517	0.116679	-0.175342	-0.32314	0.0141836	-0.340793	0.688784	0.626659	0.395799	0.0727645	-0.430902	0.542775	0.176455	0.115516	-0.364346		Uncharacterized protein TCM_028280	EOY26499
Ach_contig36322	-0.746239	-0.577801	-0.527078	-0.253346	-0.597639	-0.0178824	-0.55622	-0.155407	-0.00777339	-0.360568	0.27787	-0.0237338	0.688642	0.66835	0.701216	0.313151	-0.286126	0.289054	0.0307668	0.377727	0.0594216		abc transporter b family member 28-like	XP_002280266
Ach_contig12257	-0.573545	-0.377238	-0.734729	-0.452003	-0.628109	-0.0706617	-0.582294	-0.553648	-0.318548	-0.639216	0.482831	0.331241	0.688496	0.768307	0.972958	0.530339	-0.0443844	0.106178	0.0194552	0.325636	-0.0300705		peptidyl-prolyl cis-trans isomerase fkbp17- chloroplastic-like	CAN76041
Ach_contig16099	-0.576157	-0.2437	-0.585248	-0.381234	-0.497064	-0.260558	-0.693483	-0.532267	-0.354638	-0.71157	0.378254	0.23742	0.688237	0.832375	0.936405	0.541488	-0.053111	0.230821	0.105272	0.296622	-0.0658091		probable plastid-lipid-associated protein chloroplastic-like	XP_002282879
Ach_contig19020	-0.721993	-0.442565	-0.548204	-0.497609	-0.687136	-0.126817	-0.610928	-0.38206	-0.102162	-0.500281	0.226635	0.116788	0.688207	0.899533	0.900947	0.592459	-0.0694648	0.360748	0.254935	0.487831	-0.0308964		thylakoid membrane phosphoprotein 14 chloroplastic-like isoform x1	XP_003548086
Ach_contig25854	-0.562001	-0.488257	-0.584893	-0.426827	-0.633465	0.177436	-0.335691	-0.283133	-0.181618	-0.260896	0.355307	0.148333	0.688189	0.5869	0.716858	0.296977	-0.173441	0.161656	-0.00951913	0.170838	-0.262639		protein executer chloroplastic-like	XP_002271011
Ach_contig8696	-0.675927	-0.516515	-0.642849	-0.316976	-0.65132	0.0161229	-0.531267	-0.279521	-0.0665634	-0.445761	0.382376	0.156992	0.688159	0.678362	0.815623	0.420927	-0.150887	0.161077	0.0118132	0.408821	0.0721154		at1g73940 f2p9_19	XP_002518962
Ach_contig18718	-0.694312	-0.740138	-0.546518	-0.21424	-0.626683	0.190062	-0.445877	-0.0532616	0.0732998	-0.182458	0.314807	-0.0668349	0.688107	0.518963	0.565972	0.11176	-0.395862	0.184334	-0.0826601	0.30631	0.348033		pq-loop repeat family protein transmembrane family protein isoform 6	EMJ05594
Ach_contig37297	-0.674767	-0.662453	-0.648238	-0.177449	-0.593858	0.241728	-0.404003	-0.0973139	-0.0247024	-0.212412	0.445505	0.0371918	0.688036	0.402662	0.60882	0.0818686	-0.376999	0.0406804	-0.248402	0.175085	-0.0741627		gtp-binding protein enga	XP_002275196
Ach_contig7691	-0.619132	-0.815904	-0.601431	0.124926	-0.461698	0.252228	-0.39976	0.115588	0.116517	-0.185436	0.487712	-0.0915999	0.687967	0.228234	0.400817	-0.185926	-0.565327	-0.0173632	-0.424654	0.193022	0.296903		la-related protein 1-like	CBI24386
Ach_contig30677	-0.728082	-0.264339	-0.117488	-0.152203	-0.386642	-0.402689	-0.681799	0.00116235	0.0674409	-0.398254	-0.0779887	-0.25522	0.687837	0.853117	0.577968	0.396828	-0.226945	0.646682	0.401165	0.547697	-0.25701		transport inhibitor response 1	AFP19451
Ach_contig14056	-0.469485	-0.268247	-0.253228	0.0106245	-0.161654	-0.177536	-0.59354	-0.0684119	-0.291408	-0.391155	0.280486	-0.123656	0.687792	0.460099	0.439823	0.00296343	-0.403463	0.268066	-0.131146	-0.0831363	-0.0305611		uncharacterized loc101203675	XP_002516082
Ach_contig32053	-0.563989	-0.368728	-0.449096	0.0856887	-0.208937	-0.258388	-0.754366	-0.181083	-0.254121	-0.572549	0.395639	-0.0646487	0.687786	0.475118	0.53653	-0.0109675	-0.48085	0.144806	-0.207657	0.162501	-0.0315866		guanylyl cyclase	XP_002277052
Ach_contig33211	-0.654682	-0.526921	-0.522292	-0.000126836	-0.38407	-0.121303	-0.67302	-0.0855122	-0.0768983	-0.494391	0.400413	-0.0344421	0.687615	0.518551	0.604654	0.0983946	-0.412007	0.128563	-0.167621	0.305961	0.0241337		gata transcription factor 24-like	XP_002283738
Ach_contig35332	-0.709367	-0.625993	-0.695695	-0.517767	-0.842984	0.233873	-0.366222	-0.293387	0.00678366	-0.251322	0.344466	0.180601	0.687476	0.699871	0.842499	0.471764	-0.105892	0.176362	0.0732315	0.432085	-0.0576361		phototropin 2	CBI37708
Ach_contig13339	-0.678772	-0.699074	-0.396594	0.148924	-0.364906	0.118491	-0.438596	0.144051	0.0553671	-0.105396	0.29471	-0.308848	0.687375	0.292138	0.283264	-0.265284	-0.692193	0.202242	-0.301622	0.115369	0.142419		rh52b_orysj ame: full=dead-box atp-dependent rna helicase 52b ame: full= 10b	Q6Z4K6
Ach_contig19273	-0.785755	-0.377099	-0.150503	-0.0956367	-0.386821	-0.414852	-0.737745	-0.0112305	0.11737	-0.397364	-0.0701765	-0.351467	0.687277	0.830518	0.530655	0.274536	-0.36782	0.656359	0.319135	0.578985	-0.03424		probable plastid-lipid-associated protein chloroplastic-like	XP_002522199
Ach_contig22071	-0.830045	-0.622818	-0.518006	-0.466296	-0.753767	0.0354989	-0.525956	-0.168015	0.0834266	-0.277374	0.166498	-0.0275889	0.686992	0.802226	0.778647	0.457366	-0.195514	0.376712	0.213778	0.498772	-0.0932423		uncharacterized loc101215677	XP_002269115
Ach_contig22561	-0.56246	-0.62336	-0.843486	-0.43481	-0.692497	0.293153	-0.390555	-0.40885	-0.268127	-0.381578	0.613568	0.326129	0.686891	0.500861	0.839461	0.276896	-0.188566	-0.0964741	-0.245187	0.0921048	0.0140541		dna mismatch repair protein type 2	CBI23113
Ach_contig14905	-0.665069	-0.230119	-0.36411	-0.338034	-0.458008	-0.359628	-0.713458	-0.36876	-0.20334	-0.596375	0.14437	0.0072152	0.686806	0.903539	0.81209	0.528554	-0.110594	0.474614	0.263263	0.359657	-0.114658		rhodanese-like domain-containing protein chloroplastic-like	XP_002278312
Ach_contig28633	-0.646191	-0.46627	-0.707117	-0.52518	-0.738313	0.00902773	-0.518202	-0.483396	-0.187492	-0.50718	0.387444	0.269147	0.686772	0.806799	0.950344	0.568239	-0.0424784	0.187511	0.117311	0.429051	-0.0337291		phosphate triose-phosphate translocator precursor	XP_002278829
Ach_contig24963	-0.36988	-0.474563	-0.442091	0.443191	0.0178272	0.0200497	-0.498808	0.112366	-0.325455	-0.34476	0.619468	-0.145908	0.686738	-0.0131033	0.194137	-0.549845	-0.770819	-0.121871	-0.686097	-0.269705	0.143231		hat dimerisation domain-containing protein transposase-related protein	XP_004292774
Ach_contig19952	-0.695014	-0.419315	-0.547376	-0.473443	-0.639715	-0.102178	-0.606469	-0.385267	-0.159555	-0.494929	0.265169	0.125435	0.686564	0.842441	0.880943	0.53964	-0.0861823	0.311193	0.177217	0.349721	-0.0100285		30s ribosomal protein s1-like	XP_002264430
Ach_contig26310	-0.606531	-0.429245	-0.703656	-0.489461	-0.672289	0.00874174	-0.535626	-0.479548	-0.251097	-0.533324	0.434333	0.296075	0.686528	0.74763	0.935629	0.530677	-0.0403576	0.127456	0.0446051	0.300966	0.0129289		29 kda chloroplastic-like	CBI23720
Ach_contig30060	-0.460627	-0.419883	-0.575575	-0.0058148	-0.383394	-0.00798268	-0.488358	-0.280132	-0.211703	-0.430813	0.461126	0.0914855	0.686509	0.415165	0.561334	0.0468418	-0.357223	0.0535176	-0.229589	0.185118	0.216775		ac009273_16ests gb	CBI40314
Ach_contig29087	-0.517295	-0.604738	-0.840136	-0.372131	-0.639246	0.263083	-0.373273	-0.348124	-0.305775	-0.430549	0.656935	0.35177	0.686374	0.47349	0.821336	0.246485	-0.198973	-0.141001	-0.256223	0.122909	-0.0995906		Uncharacterized protein TCM_026440	EOY11185
Ach_contig19570	-0.634421	-0.274893	-0.432075	-0.326048	-0.46745	-0.335719	-0.726029	-0.403416	-0.227194	-0.610209	0.205646	0.0382651	0.686078	0.861167	0.803501	0.460984	-0.162201	0.402235	0.231294	0.426229	0.0346078		zinc finger protein 4	EOY01311
Ach_contig14159	-0.744944	-0.463028	-0.497594	-0.417524	-0.650653	-0.14587	-0.629058	-0.349129	-0.0418916	-0.448345	0.171049	0.0177905	0.685915	0.860184	0.817965	0.498867	-0.149234	0.405236	0.24147	0.483091	0.161767		swib mdm2 domain-containing protein	XP_004230716
Ach_contig32422	-0.552437	-0.74625	-0.744079	-0.317095	-0.676219	0.479717	-0.231995	-0.0818022	-0.104524	-0.129529	0.573105	0.206877	0.685892	0.321577	0.632445	0.0887117	-0.291194	-0.130874	-0.300211	0.0541349	-0.0268448		triacylglycerol lipase sdp1-like	XP_002276357
Ach_contig15986	-0.488207	-0.485845	-0.727294	-0.0989414	-0.427074	0.0489645	-0.498999	-0.335593	-0.333053	-0.550724	0.631157	0.225864	0.685832	0.440227	0.713403	0.119504	-0.320069	-0.0764377	-0.353628	0.0735147	-0.103632		5 -amp-activated protein kinase-like protein	EMJ25610
Ach_contig12107	-0.73945	-0.769461	-0.559429	-0.0779242	-0.590095	0.124269	-0.462408	0.0304696	0.162425	-0.217813	0.318382	-0.124071	0.685824	0.477518	0.521975	0.035218	-0.476527	0.178986	-0.125438	0.460481	0.0578198		PREDICTED: uncharacterized protein LOC101253044	XP_004232710
Ach_contig26827	-0.211605	-0.292075	-0.682089	0.190561	-0.115313	0.00208092	-0.479249	-0.320631	-0.563084	-0.618153	0.800034	0.276898	0.685648	0.152272	0.530994	-0.18534	-0.414174	-0.283205	-0.607491	-0.216387	0.228902		auxin-induced protein 5ng4-like	CBI34954
Ach_contig18611	-0.842852	-0.382213	-0.0118693	-0.144234	-0.397455	-0.370868	-0.687638	0.103068	0.179691	-0.2296	-0.217265	-0.476324	0.685607	0.841938	0.453044	0.270605	-0.381214	0.79227	0.42399	0.495009	-0.016698		brg-1 associated	XP_004230716
Ach_contig36758	-0.625768	-0.730664	-0.10141	0.394904	-0.162536	0.184968	-0.337159	0.673862	0.245058	0.159395	0.164761	-0.550268	0.68555	0.0516028	-0.0587655	-0.547574	-0.829534	0.239473	-0.330712	0.0049122	0.0123977		arabinose kinase isoform 1	XP_002280915
Ach_contig37218	-0.898577	-0.488971	0.0717	-0.0529451	-0.406096	-0.28093	-0.614118	0.320238	0.34776	-0.0477905	-0.305596	-0.619976	0.685315	0.757375	0.299541	0.144508	-0.493218	0.836794	0.419196	0.550518	-0.217307		zinc finger ccch domain-containing protein 53-like	CBI28616
Ach_contig27042	-0.393706	-0.615043	-0.67949	-0.0796805	-0.432961	0.323472	-0.279648	-0.157696	-0.254598	-0.243771	0.622515	0.154584	0.685306	0.211685	0.5009	-0.125621	-0.421253	-0.139016	-0.45121	-0.0802382	0.061547		mannose-6-phosphate isomerase	XP_002305820
Ach_contig26571	-0.735076	-0.689951	-0.690565	-0.482077	-0.831112	0.209	-0.39308	-0.285679	0.0409873	-0.268293	0.330526	0.128068	0.685124	0.709782	0.819309	0.43151	-0.160953	0.205733	0.0529519	0.44393	0.0181981		myosin 2	EOY12787
Ach_contig11009	-0.841389	-0.613311	-0.43708	-0.500495	-0.793293	0.0153736	-0.501727	-0.132398	0.182751	-0.200875	0.0420904	-0.0934397	0.684994	0.85893	0.738148	0.495972	-0.176593	0.494964	0.351383	0.641052	-0.134373		nucleic acid binding protein	CAN68380
Ach_contig15473	-0.520829	-0.616129	-0.802385	-0.305843	-0.579303	0.325744	-0.355289	-0.249213	-0.30967	-0.354746	0.678241	0.303945	0.684706	0.363846	0.747769	0.146116	-0.250718	-0.185141	-0.360453	-0.0617782	0.0455612		inositol transporter 4-like	XP_004250275
Ach_contig17096	-0.500245	-0.431587	-0.770212	-0.437307	-0.601327	0.0958923	-0.464199	-0.471474	-0.393423	-0.528605	0.587197	0.355409	0.68454	0.60303	0.889092	0.372543	-0.118591	-0.0253862	-0.130074	0.151024	-0.060413		-	-
Ach_contig32295	-0.520102	-0.527931	-0.14557	0.441542	-0.0227077	-0.0264692	-0.524655	0.34688	-0.00284755	-0.0951283	0.249199	-0.458912	0.684524	0.10175	0.0293201	-0.522701	-0.811391	0.218078	-0.403794	-0.113968	0.248906		-	-
Ach_contig29802	-0.533304	-0.416047	-0.74578	-0.399529	-0.586638	0.0327967	-0.539164	-0.492086	-0.360646	-0.554613	0.541714	0.318088	0.684523	0.638584	0.887805	0.378206	-0.137942	0.0107059	-0.0903313	0.206855	-0.0546132		zinc finger a20 and an1 domain-containing stress-associated protein 8 isoform 1	EOY32593
Ach_contig20707	-0.573547	-0.160788	-0.354761	-0.156196	-0.316357	-0.3978	-0.7354	-0.276395	-0.264814	-0.645109	0.235776	0.0272356	0.684351	0.763656	0.725117	0.380894	-0.179317	0.340197	0.158123	0.342091	-0.146878		PREDICTED: uncharacterized protein LOC101243720	XP_004242054
Ach_contig10762	-0.393403	-0.723638	-0.702047	0.114201	-0.37446	0.437475	-0.223262	0.0535203	-0.181628	-0.144386	0.721129	0.0875946	0.684345	0.000181244	0.357671	-0.358193	-0.578921	-0.278932	-0.65304	-0.133161	0.228308		methyltransferase-like protein 16-like	EOX97726
Ach_contig20379	-0.573887	-0.274106	-0.0439188	0.100617	-0.206866	-0.190671	-0.434257	0.199386	0.00778447	-0.160759	0.00971215	-0.353231	0.684325	0.496955	0.288661	-0.00616234	-0.423809	0.511054	0.0950373	0.156315	-0.197892		o-acyltransferase wsd1	XP_002274522
Ach_contig8017	-0.823623	-0.579913	0.0029922	0.109314	-0.304932	-0.198442	-0.562229	0.379979	0.287606	-0.0567096	-0.149163	-0.607703	0.684289	0.567071	0.209456	-0.0760385	-0.617844	0.67186	0.179617	0.372482	-0.000599619		inducer of cbf expression 1	ACT90640
Ach_contig25658	-0.320289	-0.0158347	-0.125343	0.222902	0.115509	-0.34437	-0.571866	-0.0229164	-0.512265	-0.510633	0.327242	-0.128499	0.684277	0.3651	0.353033	-0.120453	-0.424189	0.235125	-0.209521	-0.325311	-0.131901		calcium-dependent protein kinase 8-like	XP_004154632
Ach_contig37319	-0.486625	-0.410827	-0.772877	-0.324683	-0.504144	0.0434791	-0.565952	-0.517827	-0.432319	-0.598469	0.624948	0.348351	0.684147	0.541372	0.861651	0.300899	-0.162475	-0.0794495	-0.235973	0.0224034	0.165085		probable xaa-pro aminopeptidase p-like	XP_002284554
Ach_contig14652	-0.624712	-0.511696	-0.75655	-0.495624	-0.734214	0.0574078	-0.506709	-0.46434	-0.186096	-0.510915	0.453595	0.29827	0.684115	0.74945	0.941158	0.513692	-0.0678404	0.10384	0.0388168	0.415051	-0.0392639		farnesylated protein 3	XP_004171596
Ach_contig2227	-0.500174	-0.108636	-0.195431	0.0468662	-0.124238	-0.521139	-0.778849	-0.165039	-0.239188	-0.646414	0.167104	-0.128635	0.683795	0.69592	0.55312	0.195032	-0.307173	0.419962	0.111099	0.304705	-0.229308		p-loop containing nucleoside triphosphate hydrolases superfamily protein	XP_002284322
Ach_contig15831	-0.626598	-0.242132	-0.0297338	0.23726	-0.0504142	-0.438766	-0.714318	0.126598	-0.0808018	-0.421142	0.0405739	-0.398892	0.683771	0.563262	0.3236	-0.0240442	-0.508068	0.515053	0.0233461	0.105903	-0.134738		thioredoxin family protein	XP_002277099
Ach_contig20658	-0.641796	-0.354382	-0.554974	-0.524076	-0.648118	-0.122	-0.571255	-0.443128	-0.214111	-0.519811	0.267648	0.181581	0.683447	0.874143	0.913478	0.588417	-0.032178	0.318399	0.235398	0.40058	-0.143259		atp synthase gamma chloroplastic-like	XP_002275015
Ach_contig5742	-0.606608	-0.117484	-0.0850021	0.0604968	-0.100071	-0.630548	-0.8754	-0.102428	-0.180756	-0.625898	0.0370508	-0.286171	0.683411	0.769419	0.509775	0.191841	-0.381637	0.578103	0.207748	0.351761	-0.125388		plant-specific domain tigr01568 family protein	CBI18053
Ach_contig21821	-0.728625	-0.858739	-0.573919	-0.107889	-0.626877	0.322673	-0.358879	0.046932	0.172101	-0.0315876	0.324959	-0.150644	0.683189	0.349327	0.430693	-0.0836684	-0.541151	0.130909	-0.232766	0.271753	0.0941815		dna rna polymerases superfamily protein	EOY00082
Ach_contig7457	-0.698699	-0.618303	-0.0852051	0.362434	-0.156132	-0.125404	-0.556291	0.403964	0.189967	-0.0648136	0.0542248	-0.592817	0.683041	0.298688	0.0642451	-0.38658	-0.814612	0.448036	-0.137762	0.225254	0.229247		-	-
Ach_contig11253	-0.538183	-0.371696	-0.730006	-0.490131	-0.614422	-0.0186048	-0.533131	-0.562394	-0.391176	-0.597424	0.499449	0.340712	0.683019	0.733208	0.950477	0.487755	-0.0601896	0.0838526	-0.00485356	0.217842	-0.0774116		psbq-like protein chloroplastic-like	XP_002282744
Ach_contig27523	-0.716605	-0.269322	-0.0683314	-0.0614615	-0.32176	-0.390932	-0.669886	0.100704	0.104385	-0.349716	-0.077931	-0.321013	0.682975	0.772185	0.496411	0.296798	-0.285373	0.636876	0.326881	0.482961	-0.222626		formyltetrahydrofolate deformylase	XP_003635126
Ach_contig5369	-0.54213	-0.43622	-0.616435	-0.326411	-0.620464	0.184752	-0.339524	-0.296876	-0.16875	-0.276471	0.403543	0.187271	0.682831	0.539558	0.713727	0.293562	-0.165595	0.0927896	-0.0742804	0.192941	-0.242941		-	-
Ach_contig12196	-0.745107	-0.284867	-0.223624	-0.1644	-0.414784	-0.44378	-0.761932	-0.144002	0.0213452	-0.530311	-0.000551732	-0.180435	0.682721	0.903936	0.674855	0.456526	-0.208561	0.591226	0.347001	0.567256	-0.128366		e3 ubiquitin-protein ligase atl6-like	XP_002273630
Ach_contig8622	-0.446992	-0.20111	-0.583604	-0.0525866	-0.262935	-0.2731	-0.660512	-0.425338	-0.441189	-0.753301	0.532656	0.21136	0.682705	0.566018	0.758252	0.23672	-0.220647	0.0540894	-0.199144	0.103831	-0.0664835		uncharacterized loc101211262	CBI28559
Ach_contig11499	-0.809642	-0.556086	0.0322963	0.0825237	-0.296856	-0.115105	-0.520967	0.457349	0.267824	0.0331512	-0.130425	-0.608374	0.682682	0.504072	0.184027	-0.0934357	-0.606831	0.643525	0.133471	0.246785	-0.0338711		probable envelope carrier chloroplastic-like	XP_002323577
Ach_contig20098	-0.787327	-0.481633	-0.0681597	-0.247342	-0.478211	-0.128047	-0.50547	0.208028	0.168367	-0.0741227	-0.138185	-0.399688	0.682607	0.738661	0.427159	0.224015	-0.363234	0.668419	0.36179	0.402714	-0.234805		sulfate bicarbonate oxalate exchanger and transporter sat-1	XP_002280766
Ach_contig8426	-0.628259	-0.314446	-0.585344	-0.412895	-0.57571	-0.231852	-0.66605	-0.499794	-0.253163	-0.65392	0.323694	0.196744	0.68257	0.870681	0.929056	0.566356	-0.0622447	0.280638	0.17054	0.426433	-0.0288312		thioredoxin m	XP_002266022
Ach_contig17820	-0.518224	-0.567225	-0.834465	-0.421159	-0.661203	0.218582	-0.413325	-0.41319	-0.316624	-0.454434	0.627946	0.361744	0.68249	0.531452	0.855638	0.308701	-0.164993	-0.0995795	-0.187652	0.182108	0.0356945		-	-
Ach_contig18104	-0.464216	-0.419997	-0.867476	-0.399012	-0.588029	0.0798302	-0.503401	-0.585422	-0.447512	-0.637327	0.686378	0.449347	0.682431	0.584151	0.948745	0.383202	-0.0957397	-0.121711	-0.220523	0.13279	0.00563937		carboxymethylenebutenolidase homolog	CAN78196
Ach_contig29115	-0.601991	-0.60143	-0.528212	-0.141276	-0.507469	0.102274	-0.422301	-0.0400712	-0.0596215	-0.293021	0.378872	-0.0014261	0.682408	0.486195	0.565603	0.0913784	-0.366838	0.11621	-0.11618	0.256517	0.0212745		bccip-like protein	CBI37700
Ach_contig5798	-0.646425	-0.258385	-0.298626	-0.321589	-0.475785	-0.268256	-0.573705	-0.253288	-0.131188	-0.437362	0.0855543	-0.0697871	0.682127	0.850986	0.709489	0.45216	-0.155834	0.52663	0.275532	0.374276	-0.29746		homeobox-leucine zipper protein athb-13-like	XP_002276889
Ach_contig17186	-0.824043	-0.706086	-0.239574	0.0283718	-0.442247	0.0191935	-0.538035	0.247058	0.297524	-0.0444958	0.0420448	-0.428216	0.682046	0.466012	0.316512	-0.0580121	-0.568325	0.440453	-0.0258963	0.301728	0.117817		tropinone reductase homolog	XP_002311182
Ach_contig30726	-0.461753	-0.223513	0.0254057	0.59617	0.252441	-0.484846	-0.759272	0.256825	-0.182329	-0.443312	0.178449	-0.509512	0.682033	0.267653	0.0643217	-0.452111	-0.785395	0.368278	-0.302704	-0.092655	-0.0185468		-	-
Ach_contig7807	-0.828855	-0.518923	-0.378134	-0.246926	-0.633008	-0.211543	-0.628892	-0.120874	0.214062	-0.365558	0.0343778	-0.162889	0.68202	0.851603	0.690419	0.441462	-0.231879	0.533286	0.305463	0.726694	0.0155481		-	-
Ach_contig38744	-0.543168	-0.257168	-0.596254	-0.455519	-0.517938	-0.142036	-0.595303	-0.481799	-0.414508	-0.631549	0.418865	0.280814	0.682011	0.778327	0.926859	0.524345	-0.0353233	0.169271	0.075904	0.18029	-0.215172		one helix protein	XP_002531553
Ach_contig22062	-0.473321	-0.698452	-0.810298	-0.248021	-0.638537	0.502804	-0.209896	-0.181428	-0.18427	-0.1529	0.663313	0.259476	0.68201	0.239654	0.613372	0.00165172	-0.330692	-0.225801	-0.419803	0.00659134	0.00103975		thioredoxin h	XP_002518569
Ach_contig5409	-0.861508	-0.580319	0.0442663	0.0373475	-0.386197	-0.158098	-0.518783	0.38425	0.375129	0.0404351	-0.244215	-0.649179	0.682	0.624913	0.204576	-0.0134619	-0.586597	0.758996	0.263168	0.445622	-0.176917		e3 ubiquitin-protein ligase lin-1-like	CBI23000
Ach_contig11554	-0.609601	-0.247771	-0.137939	-0.124956	-0.308263	-0.347702	-0.609768	0.0110131	-0.0586021	-0.397989	0.0317885	-0.207126	0.681636	0.738525	0.531447	0.28246	-0.255103	0.543554	0.280936	0.381175	-0.0482765		dnl-type zinc finger	XP_002271854
Ach_contig10056	-0.621544	-0.48643	-0.699356	-0.504645	-0.708357	0.0108913	-0.519808	-0.463537	-0.191941	-0.515986	0.4005	0.262402	0.68158	0.786463	0.926624	0.529623	-0.0631649	0.170451	0.0853411	0.403118	-0.0839549		uncharacterized rna methyltransferase ct0009-like	EMJ16844
Ach_contig32057	-0.487415	-0.482396	-0.520552	-0.0372815	-0.351543	0.0681082	-0.414276	-0.180601	-0.215868	-0.310255	0.436502	-0.0185906	0.681487	0.354868	0.48923	-0.0818395	-0.451111	0.0954583	-0.301866	0.00732032	-0.0293444		guanylyl cyclase	EMJ19979
Ach_contig21652	-0.570627	-0.367966	-0.682419	-0.419279	-0.613293	-0.0742622	-0.581903	-0.53847	-0.254709	-0.595882	0.421687	0.285538	0.68147	0.757879	0.924024	0.515955	-0.0454122	0.146898	0.0292282	0.323245	-0.0471402		methionine aminopeptidase chloroplastic mitochondrial-like	XP_002282060
Ach_contig26489	-0.819845	-0.47033	-0.312221	-0.367526	-0.65837	-0.186992	-0.587314	-0.122151	0.163231	-0.305041	-0.0314323	-0.16212	0.681438	0.909938	0.705978	0.511094	-0.170315	0.596925	0.416577	0.654966	0.00637969		fructose- - chloroplastic-like	XP_004249629
Ach_contig14775	-0.350927	-0.417974	-0.867232	-0.160032	-0.381665	0.107704	-0.488601	-0.50025	-0.567555	-0.646367	0.826669	0.425916	0.681272	0.335709	0.787634	0.0898782	-0.262333	-0.287008	-0.488608	-0.124019	0.106685		formin-like protein 18-like	EOY29569
Ach_contig27138	-0.48276	-0.668714	-0.682846	0.0839088	-0.357755	0.296466	-0.353444	-0.0236576	-0.230715	-0.268501	0.677583	0.0694979	0.680954	0.127617	0.44704	-0.254499	-0.554253	-0.212911	-0.584023	-0.145511	0.187862		-	-
Ach_contig13525	-0.498183	-0.336832	-0.378704	-0.21294	-0.376672	-0.0255192	-0.416001	-0.107506	-0.246767	-0.33004	0.309669	0.0148306	0.680905	0.538731	0.585332	0.191988	-0.248906	0.254	-0.0319086	0.0601123	-0.310821		protease complex subunit 3	BAD43698
Ach_contig27661	-0.611262	-0.504287	-0.314342	0.114295	-0.246288	0.0057951	-0.470144	0.154094	-0.109619	-0.187436	0.296808	-0.252795	0.680869	0.309856	0.326176	-0.19879	-0.59418	0.208546	-0.224013	-0.00843817	0.0564763		-	-
Ach_contig37420	-0.367645	-0.334606	-0.466895	0.31906	0.0309862	-0.174421	-0.603385	-0.0613314	-0.495816	-0.599008	0.631967	-0.0057143	0.680808	0.187103	0.39691	-0.293073	-0.598091	-0.0755353	-0.53829	-0.240828	-0.0353552		-	-
Ach_contig19262	-0.648855	-0.378234	-0.172285	-0.0698519	-0.31137	-0.228767	-0.641013	0.046271	0.0138797	-0.32031	0.0675795	-0.26084	0.680779	0.638537	0.463728	0.151087	-0.359521	0.460987	0.10402	0.245484	-0.0683413		probable plastid-lipid-associated protein chloroplastic-like	EMJ13008
Ach_contig36785	-0.612146	-0.705092	-0.392957	0.0687194	-0.354824	0.283352	-0.36878	0.320471	0.014761	-0.0170499	0.380268	-0.195894	0.680671	0.170131	0.283357	-0.249849	-0.588436	0.0429026	-0.335589	-0.0632452	0.146581		lysine-ketoglutarate reductase saccharopine dehydrogenase bifunctional enzyme	XP_003633109
Ach_contig13954	-0.695849	-0.13851	-0.157057	-0.155354	-0.29979	-0.583805	-0.829915	-0.2135	-0.123676	-0.62722	-0.0117338	-0.185312	0.680577	0.936532	0.685705	0.466294	-0.195432	0.640833	0.371084	0.464684	-0.0977445		aminoacyl trna synthase complex-interacting multifunctional protein 1-like	XP_002280840
Ach_contig33311	-0.631906	-0.721666	-0.754192	-0.35023	-0.691585	0.274208	-0.419215	-0.213229	-0.080655	-0.315356	0.515902	0.201731	0.680528	0.496087	0.745351	0.23901	-0.242729	-0.0330645	-0.179654	0.23108	0.170912		pentatricopeptide repeat-containing protein chloroplastic-like	CBI35665
Ach_contig17642	-0.775199	-0.428988	-0.175852	-0.258301	-0.560494	-0.215695	-0.545528	-0.0139825	0.225599	-0.206143	-0.126474	-0.300079	0.680451	0.836985	0.544686	0.365328	-0.256654	0.676607	0.404143	0.635026	-0.119221		desi-like protein at4g17486-like	XP_002283278
Ach_contig31258	-0.592439	-0.478679	-0.796114	-0.441223	-0.68083	0.0592697	-0.529906	-0.509442	-0.268472	-0.556183	0.530143	0.34201	0.68031	0.686866	0.942826	0.469794	-0.0859394	0.0213723	-0.0602704	0.305967	0.0198354		nad kinase chloroplastic-like	XP_002284607
Ach_contig19888	-0.591758	-0.38452	-0.719074	-0.480584	-0.663767	-0.0600447	-0.564018	-0.549309	-0.277848	-0.606827	0.441173	0.318602	0.680277	0.796768	0.974414	0.567617	-0.0241214	0.142583	0.0680632	0.369894	-0.0505565		glutamine synthetase	ACF17656
Ach_contig37512	-0.432346	-0.553124	-0.783735	-0.135283	-0.47941	0.200089	-0.386952	-0.293142	-0.284614	-0.452032	0.686876	0.276589	0.680248	0.338209	0.680505	0.0539751	-0.302129	-0.186626	-0.414906	0.0584262	0.056278		serine threonine-protein kinase tao3	EOY00369
Ach_contig21346	-0.662853	-0.399661	-0.472457	-0.195962	-0.409155	-0.222717	-0.69298	-0.22004	-0.185165	-0.561352	0.319434	0.0137976	0.680208	0.681281	0.733082	0.310005	-0.253317	0.265392	0.0132792	0.253575	0.0750542		-	-
Ach_contig1321	-0.337251	-0.474659	-0.268583	0.548041	0.101436	0.09672	-0.352578	0.346358	-0.249828	-0.131705	0.508688	-0.300318	0.680182	-0.135097	-0.00963792	-0.71753	-0.858351	-0.0504728	-0.677808	-0.377026	-0.00123094		zinc finger protein constans-like 14-like	EMJ23536
Ach_contig8549	-0.673082	-0.651303	-0.779966	-0.443144	-0.784714	0.221841	-0.401899	-0.339552	-0.0736756	-0.354372	0.467594	0.236913	0.680112	0.638054	0.857288	0.40212	-0.15285	0.0609859	-0.066628	0.365889	-0.0417318		alpha beta-hydrolases	CAN80222
Ach_contig24994	-0.626354	-0.713888	-0.835773	-0.452245	-0.820879	0.366195	-0.289768	-0.339183	-0.0621154	-0.252633	0.519616	0.266656	0.680091	0.529173	0.810411	0.318258	-0.173309	-0.0140351	-0.158848	0.297011	0.0477516		chloride channel protein clc-b-like	NP_001236494
Ach_contig8371	-0.348414	-0.204262	-0.590366	0.0607932	-0.15959	-0.212041	-0.622678	-0.348865	-0.522723	-0.726339	0.638618	0.229884	0.680087	0.402497	0.668319	0.0735448	-0.294256	-0.0689978	-0.331279	-0.0379335	0.192401		rhomboid family protein	XP_002516572
Ach_contig10914	-0.654434	-0.380218	-0.497653	-0.407132	-0.55673	-0.0800113	-0.547421	-0.296924	-0.222313	-0.422135	0.269936	0.0862655	0.679966	0.731188	0.782524	0.419027	-0.159952	0.29764	0.142837	0.269344	-0.168411		cyclin-h1-1 isoform 1	XP_002284178
Ach_contig12010	-0.547259	-0.666134	-0.867915	-0.401504	-0.688029	0.335944	-0.373267	-0.37205	-0.262716	-0.351521	0.648625	0.325662	0.679931	0.437707	0.799301	0.208503	-0.23682	-0.148538	-0.286208	0.108352	0.0813897		pentatricopeptide repeat-containing protein	CBI29835
Ach_contig11336	-0.795813	-0.584628	0.0766655	0.44217	-0.0988169	-0.220583	-0.613207	0.558524	0.324213	-0.00230438	-0.107198	-0.765473	0.679826	0.328612	-0.0183182	-0.402914	-0.856327	0.592399	-0.0552527	0.257244	0.0575231		phospholipase d delta-like	XP_002270350
Ach_contig8996	-0.756741	-0.620234	-0.284273	-0.284774	-0.594526	0.0181986	-0.458828	0.0663357	0.170963	-0.114193	0.0251258	-0.250156	0.679216	0.689619	0.504592	0.222197	-0.348765	0.489438	0.211092	0.432882	-0.0861869		lrr receptor-like serine threonine-protein kinase erl1-like	CAN79933
Ach_contig12813	-0.717031	-0.739122	-0.358482	0.276754	-0.351233	0.0772289	-0.48073	0.259923	0.233043	-0.0791269	0.240437	-0.388007	0.679156	0.258974	0.212712	-0.303718	-0.735284	0.233285	-0.2924	0.301351	0.115647		probable dead-box atp-dependent rna helicase 48-like	EOY24671
Ach_contig14215	-0.490279	-0.486145	-0.611841	0.172486	-0.224693	-0.0742583	-0.622932	-0.160239	-0.262209	-0.555651	0.608623	0.0409969	0.679133	0.301785	0.531042	-0.127619	-0.515458	-0.0659578	-0.473052	0.0539604	0.0474705		crossover junction endonuclease eme1b-like	XP_002275413
Ach_contig22560	-0.735149	-0.754979	-0.614999	-0.387864	-0.795757	0.287182	-0.300767	-0.117115	0.135541	-0.0867553	0.272113	-0.0166089	0.679103	0.577983	0.639465	0.224402	-0.310249	0.228478	0.0129343	0.457146	-0.0607464		2 protein	CBI23113
Ach_contig33221	-0.548372	-0.543104	-0.82308	-0.472282	-0.682789	0.181294	-0.447251	-0.47179	-0.307352	-0.471113	0.586634	0.352836	0.679097	0.59016	0.895262	0.372829	-0.127245	-0.04514	-0.144174	0.18314	0.0992857		glutathione reductase	AAB70837
Ach_contig12253	-0.539429	-0.709114	-0.724233	-0.286779	-0.636996	0.338289	-0.324533	-0.133611	-0.0980545	-0.252957	0.552146	0.197371	0.679068	0.402877	0.66162	0.133062	-0.277439	-0.0806034	-0.252245	0.169548	0.0341164		fad nad binding	XP_002515651
Ach_contig38023	-0.604029	-0.202891	0.165424	0.391699	0.0905869	-0.511088	-0.724681	0.326726	0.0109787	-0.322202	-0.0807821	-0.586653	0.679068	0.480009	0.127384	-0.175904	-0.610431	0.62285	0.0311446	0.0845754	-0.0460371		PREDICTED: uncharacterized protein LOC100259417	XP_002263300
Ach_contig27840	-0.646751	-0.517543	-0.755895	-0.456158	-0.717124	0.0448948	-0.54795	-0.470562	-0.161975	-0.512532	0.445097	0.279265	0.679026	0.726348	0.926632	0.493376	-0.0868199	0.0968814	0.0157638	0.399222	0.0414782		gdt1-like protein chloroplastic-like	XP_002285620
Ach_contig923	-0.479346	-0.0609371	-0.322733	-0.0246112	-0.0947562	-0.531595	-0.85761	-0.397033	-0.484473	-0.790319	0.31273	0.0025	0.679001	0.691753	0.672308	0.22824	-0.28821	0.309528	-0.0214964	0.0541705	-0.0959712		atp synthase cf0 subunit iii	BAH11228
Ach_contig29909	-0.743495	-0.383975	-0.442143	-0.430107	-0.639571	-0.242384	-0.65144	-0.364614	-0.0423678	-0.49521	0.10877	0.00952487	0.678934	0.944858	0.841495	0.587331	-0.0990261	0.489678	0.341932	0.573288	0.00569308		elongation factor chloroplastic-like	P46280
Ach_contig37528	-0.501566	0.0150584	0.0763796	0.376287	0.234974	-0.725454	-0.9171	0.086331	-0.329615	-0.65937	0.090839	-0.385439	0.678826	0.545471	0.306987	-0.0743105	-0.525426	0.504176	-0.00410598	-0.0214116	-0.142141		ubiquitin-conjugating enzyme e2 2-like	CBI32005
Ach_contig19884	-0.549207	-0.375756	-0.713075	-0.366828	-0.581134	-0.0931458	-0.602877	-0.539059	-0.284315	-0.65182	0.476914	0.312881	0.678822	0.733606	0.928138	0.489239	-0.0631199	0.0935337	-0.0136329	0.324778	0.0292463		btb poz domain-containing protein tnfaip1 isoform 1	XP_004288489
Ach_contig38793	-0.768773	-0.350549	0.244622	0.201518	-0.14033	-0.392812	-0.608378	0.458262	0.259774	-0.057755	-0.315526	-0.7309	0.678674	0.611309	0.102696	-0.0770174	-0.605511	0.838608	0.317035	0.356652	-0.161549		-	-
Ach_contig2270	-0.490382	-0.350147	-0.333316	-0.167453	-0.314928	-0.0719632	-0.497207	-0.0149745	-0.227653	-0.352361	0.300346	-0.0264646	0.678664	0.518296	0.533113	0.117469	-0.301899	0.215747	-0.0210533	0.102161	-0.301168		protein	XP_002324329
Ach_contig5593	-0.620573	-0.235551	-0.318881	-0.212409	-0.314009	-0.383641	-0.762009	-0.298252	-0.283101	-0.608703	0.189666	-0.0537562	0.678587	0.78878	0.702766	0.348782	-0.237257	0.412814	0.142092	0.197708	0.00425095		PREDICTED: uncharacterized protein LOC100249293	XP_002281444
Ach_contig28367	-0.450164	-0.672247	-0.605951	0.104528	-0.292735	0.241812	-0.396651	0.0479052	-0.20002	-0.265011	0.631316	0.0148823	0.678578	0.120011	0.393525	-0.286687	-0.574454	-0.149227	-0.548949	-0.114061	0.130758		ring finger	XP_002309746
Ach_contig13830	-0.712289	-0.453351	-0.388581	0.028404	-0.342535	-0.349306	-0.792972	-0.175464	-0.0283344	-0.551836	0.207929	-0.182849	0.678501	0.67076	0.581687	0.154532	-0.434753	0.372886	0.0250007	0.442347	0.390068		transcription repressor myb4	XP_002284155
Ach_contig5539	-0.598857	-0.431225	-0.488852	-0.0795379	-0.478077	-0.176221	-0.561682	-0.228966	0.0146292	-0.472774	0.269367	-0.00944622	0.678455	0.641126	0.641375	0.254245	-0.263641	0.286753	0.0321339	0.533028	0.171205		protein	XP_002263122
Ach_contig1435	-0.585625	-0.500638	0.029927	0.569621	0.0830367	-0.135799	-0.490608	0.618412	0.0719426	-0.0489139	0.128372	-0.634528	0.67825	0.100916	-0.0867112	-0.593564	-0.894973	0.350308	-0.315164	-0.0526253	-0.133754		ubiquitin thioesterase otu1-like	XP_004244120
Ach_contig8406	-0.465072	-0.387671	-0.813185	-0.247456	-0.485324	0.00455623	-0.555931	-0.525183	-0.430949	-0.666564	0.674834	0.389689	0.678119	0.525461	0.87731	0.310076	-0.151966	-0.116967	-0.269272	0.100206	0.102366		drepp4 protein	CBI36511
Ach_contig15166	-0.61038	-0.476965	-0.685472	-0.316961	-0.586892	-0.0360902	-0.571695	-0.395797	-0.22523	-0.550037	0.462479	0.207921	0.677908	0.677431	0.845616	0.382986	-0.179566	0.111346	-0.0405882	0.325418	0.161041		wd repeat-containing protein 49 isoform 2	XP_002273701
Ach_contig17135	-0.528664	-0.45772	-0.815556	-0.482045	-0.656328	0.0839331	-0.494176	-0.533096	-0.359253	-0.571684	0.579152	0.398617	0.677429	0.658661	0.950986	0.452055	-0.0688107	-0.0281719	-0.0824254	0.23539	-0.0706363		flavonoid 3 -monooxygenase-like	EMJ10305
Ach_contig29602	-0.590139	-0.362549	-0.350998	-0.335882	-0.566672	0.0212719	-0.353781	-0.166413	-0.0341307	-0.192926	0.124547	-0.034814	0.677031	0.669089	0.610696	0.337135	-0.16048	0.401549	0.170696	0.291942	-0.278621		plastid movement impaired1	XP_002510718
Ach_contig9123	-0.775463	-0.658627	-0.410758	-0.447845	-0.710717	0.145773	-0.418752	-0.00786079	0.118031	-0.099732	0.109592	-0.110461	0.676966	0.696027	0.628686	0.323769	-0.254123	0.387191	0.208913	0.390003	-0.120621		acyl- -binding domain-containing protein	XP_004229210
Ach_contig36411	-0.66094	-0.734829	-0.662391	-0.0582648	-0.566011	0.176261	-0.454188	-0.0495598	0.0627765	-0.283628	0.455367	0.0223583	0.676801	0.391032	0.56807	0.0404947	-0.42221	0.0198292	-0.243031	0.360272	0.0876175		probable e3 ubiquitin-protein ligase ari7-like	XP_002268068
Ach_contig1391	-0.456298	-0.338685	-0.775392	-0.415574	-0.56969	-0.0207529	-0.517702	-0.603744	-0.432568	-0.662426	0.581124	0.41474	0.676723	0.680458	0.950325	0.463713	-0.0425153	-0.00395253	-0.0900854	0.200839	-0.0906753		predicted protein	XP_002319651
Ach_contig13563	-0.685308	-0.376149	-0.450656	-0.362973	-0.580161	-0.179597	-0.601888	-0.381267	-0.109114	-0.432311	0.15704	-0.0161547	0.676594	0.828525	0.756977	0.428127	-0.199333	0.435062	0.214138	0.442925	-0.0573845		PREDICTED: uncharacterized protein LOC101252568	XP_004253132
Ach_contig29191	-0.388026	-0.446948	-0.853267	-0.352557	-0.531693	0.209113	-0.367471	-0.479449	-0.499253	-0.529155	0.745074	0.44695	0.676508	0.432337	0.847989	0.234125	-0.150359	-0.208231	-0.333399	-0.0508457	-0.0351629		PREDICTED: uncharacterized protein LOC100248460	XP_002283174
Ach_contig11985	-0.41329	-0.32147	-0.730041	-0.195004	-0.351604	0.0078731	-0.510362	-0.417725	-0.563005	-0.620738	0.693284	0.335084	0.676486	0.425794	0.779894	0.162185	-0.240642	-0.139037	-0.337732	-0.101124	-0.201655		rna recognition motif-containing protein	XP_004241058
Ach_contig18664	-0.373047	-0.501577	-0.882039	-0.1454	-0.416793	0.212519	-0.420221	-0.439537	-0.511746	-0.551292	0.834382	0.391713	0.676447	0.282155	0.742474	0.0260321	-0.315706	-0.307657	-0.551618	-0.155346	-0.0204516		bifunctional dihydroflavonol 4-reductase flavanone 4-reductase isoform 1	EOY04318
Ach_contig13851	-0.389261	-0.214411	-0.539984	-0.0827521	-0.205027	-0.307316	-0.690732	-0.377961	-0.492448	-0.77554	0.533834	0.203181	0.676379	0.565102	0.730953	0.202777	-0.239052	0.0674257	-0.161117	0.102596	-0.0557393		transducin wd-40 repeat-containing protein	XP_003633578
Ach_contig30035	-0.563891	-0.601956	-0.741349	-0.244278	-0.562367	0.24067	-0.379858	-0.251114	-0.251053	-0.3176	0.577032	0.177424	0.676378	0.388299	0.675122	0.0880702	-0.351606	-0.0565601	-0.301969	0.083436	-0.103726		39s ribosomal protein mitochondrial-like	NP_001241009
Ach_contig13755	-0.707596	-0.639001	-0.46523	-0.231677	-0.522923	0.020052	-0.538939	-0.054674	-0.022204	-0.28929	0.255598	-0.0937584	0.676354	0.582296	0.583466	0.157313	-0.384177	0.269738	0.0029159	0.291366	-0.0498085		dna topoisomerase 2-like	XP_002274267
Ach_contig32064	-0.726548	-0.459735	-0.529766	-0.457884	-0.712541	-0.0825958	-0.552974	-0.347566	0.00119236	-0.415572	0.186939	0.0743972	0.676157	0.863123	0.851931	0.564351	-0.0758932	0.383223	0.248531	0.532985	0.0440068		photosystem ii stability assembly factor chloroplastic-like	XP_002278958
Ach_contig28231	-0.545734	-0.736158	-0.781175	-0.199526	-0.660298	0.365352	-0.298347	-0.2302	-0.0309924	-0.218211	0.562673	0.160272	0.676144	0.346314	0.620279	0.0466954	-0.346046	-0.0875244	-0.354922	0.200771	0.225166		trehalose-phosphate phosphatase-like	XP_002513579
Ach_contig13801	-0.485517	-0.72003	-0.569764	0.126735	-0.335785	0.301737	-0.288664	0.100003	-0.131768	-0.137234	0.560648	-0.0709056	0.675935	0.091704	0.310633	-0.345427	-0.631602	-0.0853518	-0.517541	-0.0919723	0.306505		alba dna rna-binding protein	XP_002270136
Ach_contig10724	-0.680987	-0.715788	-0.534133	-0.155626	-0.54608	0.124433	-0.505494	-0.0308641	0.0807446	-0.248266	0.331772	-0.0704311	0.675829	0.476601	0.550867	0.0833477	-0.396154	0.158114	-0.148444	0.274319	0.192481		beta-glucosidase 40-like	EMJ25301
Ach_contig21422	-0.599201	-0.623066	-0.242169	0.270091	-0.187546	0.0498897	-0.461745	0.376658	0.108963	-0.0954721	0.257363	-0.365851	0.675765	0.183713	0.162966	-0.351452	-0.67844	0.192737	-0.322985	0.0523799	-0.101531		1-phosphatidylinositol- -bisphosphate phosphodiesterase delta-1	EOY24302
Ach_contig19588	-0.546489	-0.386898	-0.625179	-0.425597	-0.588151	0.0667184	-0.486315	-0.362405	-0.265823	-0.443835	0.43413	0.259091	0.675548	0.644583	0.835525	0.422829	-0.0777108	0.0842379	-0.0241688	0.163698	-0.227305		PREDICTED: uncharacterized protein LOC100255180	XP_002268230
Ach_contig28531	-0.61182	-0.601861	-0.730914	-0.178599	-0.53942	0.0672093	-0.563513	-0.337823	-0.154578	-0.474973	0.525831	0.153237	0.675545	0.492482	0.729923	0.177546	-0.311786	0.00885896	-0.254052	0.203207	0.310358		rna recognition motif family expressed	XP_002281833
Ach_contig34313	-0.402869	-0.337622	-0.421636	0.234543	-0.0409063	-0.241622	-0.717907	-0.110917	-0.369943	-0.610799	0.511959	-0.0265222	0.675484	0.319215	0.435051	-0.161532	-0.524063	0.0208744	-0.373765	-0.0423465	0.104504		lsd1-like protein	EMJ13361
Ach_contig22907	-0.687576	-0.27515	-0.405001	-0.290968	-0.509165	-0.393355	-0.738698	-0.378238	-0.0790306	-0.621576	0.127697	0.00466759	0.675473	0.927501	0.818855	0.548229	-0.112068	0.476902	0.306929	0.597774	-0.00600654		30s ribosomal protein s13	XP_002285833
Ach_contig18597	-0.829698	-0.44328	-0.0680869	-0.186591	-0.450149	-0.280638	-0.61152	0.155913	0.208856	-0.200973	-0.164295	-0.415419	0.675383	0.808737	0.474255	0.284674	-0.34411	0.717779	0.403666	0.525352	-0.107784		probable polyamine oxidase 5-like	EOY30460
Ach_contig13670	-0.570477	-0.36742	-0.432775	0.114278	-0.221949	-0.222062	-0.696211	-0.0570134	-0.178135	-0.540941	0.405096	-0.0409324	0.675294	0.443092	0.539225	0.0478583	-0.40801	0.123815	-0.203218	0.181871	0.0303362		PREDICTED: uncharacterized protein LOC100776152	XP_003521290
Ach_contig26455	-0.353125	-0.206226	-0.650333	-0.237936	-0.313277	-0.169439	-0.595584	-0.532402	-0.595352	-0.74592	0.60631	0.337414	0.675287	0.583507	0.8256	0.272448	-0.160641	-0.020039	-0.183004	0.0103792	-0.15845		probable glycosyltransferase at5g03795-like	CBI40850
Ach_contig30138	-0.82286	-0.606411	-0.505272	-0.434041	-0.770486	0.00583567	-0.520864	-0.177706	0.141733	-0.286822	0.132913	-0.0276268	0.675154	0.830162	0.773756	0.496583	-0.166732	0.400312	0.262206	0.604432	-0.0018585		atp binding	XP_002271948
Ach_contig28534	-0.621007	-0.838515	-0.753819	-0.0930686	-0.618863	0.337112	-0.362031	-0.071101	0.0396456	-0.223075	0.555832	0.0730122	0.675048	0.315066	0.560881	-0.0323826	-0.452182	-0.0909047	-0.3746	0.251303	0.207951		pde312 ptac10	EOY22409
Ach_contig25770	-0.361203	-0.0903565	-0.363782	0.134065	-0.0018306	-0.369443	-0.723657	-0.28956	-0.532787	-0.701631	0.452458	0.0406624	0.674969	0.448365	0.54486	-0.00343279	-0.378967	0.107953	-0.247584	-0.134641	-0.204141		uncharacterized loc101219054	XP_002517027
Ach_contig6286	-0.637362	-0.198758	0.129186	0.419051	0.0431401	-0.627501	-0.7808	0.196295	0.0788308	-0.404769	-0.124482	-0.612218	0.674956	0.586033	0.174095	-0.124353	-0.621691	0.710679	0.107012	0.326162	0.0975213		60s ribosomal protein l34-like	P41098
Ach_contig22717	-0.583897	-0.673355	-0.683391	-0.278231	-0.657812	0.317692	-0.286491	-0.0909627	-0.0361189	-0.225234	0.49469	0.17202	0.674799	0.429646	0.671861	0.200752	-0.222699	-0.0188875	-0.189836	0.193744	0.147582		albino3-like protein chloroplastic-like	XP_002282031
Ach_contig33230	-0.596742	-0.495762	-0.781971	-0.475278	-0.711333	0.0541777	-0.498915	-0.527316	-0.233362	-0.540575	0.488783	0.32328	0.674657	0.727989	0.948159	0.501027	-0.0671288	0.0813715	-0.0125809	0.348515	0.0631984		rubredoxin family protein	XP_002276406
Ach_contig19063	-0.596111	-0.410692	-0.00907117	0.0608792	-0.22322	-0.0237535	-0.394139	0.402554	0.0523383	0.0282221	0.0106974	-0.436049	0.674646	0.382011	0.168266	-0.15657	-0.546633	0.456125	0.0386051	0.0917458	-0.358427		-	-
Ach_contig29006	-0.661207	-0.515509	-0.10418	0.105632	-0.193854	0.0191616	-0.460361	0.414264	0.00303043	-0.0256711	0.120706	-0.415545	0.674564	0.302733	0.189381	-0.234444	-0.627406	0.334476	-0.126504	-0.0578499	-0.461506		sh2 domain protein a	CBI20091
Ach_contig19037	-0.361278	-0.233063	-0.774962	-0.289885	-0.405572	-0.0934125	-0.583289	-0.650052	-0.593681	-0.759672	0.682143	0.441422	0.674553	0.572988	0.907175	0.340881	-0.0999317	-0.101201	-0.236452	0.0212021	0.0486968		protein chloroplastic-like	XP_004243983
Ach_contig2926	-0.927529	-0.599621	-0.0848562	-0.191187	-0.608986	-0.169833	-0.545213	0.219342	0.461838	-0.0441717	-0.262991	-0.493339	0.6744	0.821923	0.42654	0.297331	-0.370997	0.782368	0.464454	0.748952	-0.0306667		protein transparent testa 12-like	XP_002510329
Ach_contig25784	-0.440473	-0.578248	-0.727196	0.0611356	-0.358674	0.131914	-0.45102	-0.170839	-0.266109	-0.441665	0.682396	0.159462	0.67403	0.23398	0.545136	-0.122157	-0.470085	-0.179463	-0.46956	0.0961757	0.163229		translation initiation factor if- isoform 1	XP_002280684
Ach_contig15670	-0.774686	-0.554501	-0.279985	-0.139979	-0.560764	-0.0250808	-0.425979	0.102341	0.237125	-0.121961	0.0239028	-0.258491	0.67381	0.636232	0.48998	0.224161	-0.327969	0.49141	0.189648	0.478329	0.0383722		alpha beta fold family protein	EMJ05707
Ach_contig1936	-0.569065	-0.287681	-0.421516	-0.10974	-0.322046	-0.314936	-0.683284	-0.355739	-0.24632	-0.587461	0.26704	-0.0277963	0.673746	0.678727	0.655394	0.221436	-0.313079	0.327381	0.00647828	0.270016	-0.181663		protein phytochrome kinase substrate 1-like	XP_002522424
Ach_contig16703	-0.439603	-0.198948	-0.62397	-0.348548	-0.40824	-0.20088	-0.648685	-0.541973	-0.507624	-0.737719	0.507701	0.338135	0.673573	0.706022	0.901834	0.443611	-0.05919	0.0659118	-0.0193531	0.132596	-0.0800514		thioredoxin chloroplastic-like	XP_004514101
Ach_contig32823	-0.557331	-0.705935	-0.642888	0.0106546	-0.423923	0.238523	-0.425951	-0.000476017	-0.11128	-0.288455	0.581335	0.0473086	0.673543	0.251769	0.50808	-0.10181	-0.471023	-0.107667	-0.433653	-0.00341196	0.315944		protein misato homolog 1-like	XP_002263195
Ach_contig16681	-0.665183	-0.498943	-0.67933	-0.514994	-0.762269	0.067187	-0.467597	-0.407032	-0.0916825	-0.42195	0.351819	0.232411	0.672991	0.771985	0.910111	0.555901	-0.0339102	0.1946	0.110767	0.427821	0.00237849		rna polymerase sigma factor	CBI32760
Ach_contig28015	-0.494358	-0.102305	-0.131532	0.042631	-0.110359	-0.362078	-0.583008	-0.0189035	-0.278117	-0.441176	0.160392	-0.183605	0.672937	0.565003	0.455307	0.098009	-0.340638	0.41736	0.0568118	0.0633826	-0.178237		atp binding	XP_004305170
Ach_contig16154	-0.569806	-0.24187	-0.498894	-0.439756	-0.498422	-0.205852	-0.618689	-0.442852	-0.352934	-0.603492	0.308775	0.194164	0.672916	0.826344	0.882808	0.543182	-0.0406185	0.283451	0.168066	0.222904	-0.157456		thylakoid lumenal kda chloroplastic-like	EMJ10881
Ach_contig12526	-0.891609	-0.517907	-0.046099	-0.220959	-0.579441	-0.176789	-0.518101	0.209811	0.389738	-0.0432811	-0.272083	-0.467421	0.672833	0.832464	0.436485	0.330613	-0.324483	0.791275	0.489865	0.663532	-0.168591		-	-
Ach_contig19479	-0.615491	-0.53422	-0.756082	-0.533152	-0.753157	0.124244	-0.452436	-0.452309	-0.186188	-0.442759	0.448563	0.298298	0.672479	0.714153	0.920553	0.492049	-0.065897	0.0922328	0.0357742	0.361516	0.0241848		fructose-bisphosphate cytoplasmic isozyme 1-like	XP_002263794
Ach_contig26354	-0.412116	-0.55147	-0.319718	0.228117	-0.191663	0.303326	-0.245662	0.294722	-0.0853927	0.0488351	0.403234	-0.212203	0.672453	-0.0035146	0.109532	-0.465593	-0.659105	-0.0117837	-0.480274	-0.223166	-0.126556		-	-
Ach_contig23833	-0.401787	-0.584933	-0.470444	0.174403	-0.262773	0.288209	-0.28617	0.117197	-0.107046	-0.102186	0.510628	-0.0736091	0.672383	0.055784	0.255134	-0.351259	-0.5621	-0.0928324	-0.52518	-0.179857	0.256485		unnamed protein product	CBI37301
Ach_contig2450	-0.824822	-0.489913	-0.370267	-0.362098	-0.632787	-0.0959079	-0.561485	-0.111914	0.0819342	-0.274059	0.0618594	-0.129356	0.672227	0.79921	0.698503	0.43737	-0.212076	0.490117	0.267778	0.464401	-0.13737		-	-
Ach_contig17980	-0.642438	-0.428668	-0.503965	-0.40945	-0.558576	-0.0558681	-0.556986	-0.296513	-0.218893	-0.419355	0.285057	0.0669607	0.672054	0.735891	0.763365	0.369914	-0.206918	0.271981	0.103083	0.262102	-0.228415		PREDICTED: uncharacterized protein LOC100257975	XP_002269809
Ach_contig19595	-0.369574	-0.333474	-0.814351	-0.380182	-0.513615	0.0919261	-0.454057	-0.560627	-0.508855	-0.623885	0.696873	0.484712	0.671783	0.527158	0.909257	0.363179	-0.0477707	-0.158131	-0.24246	0.00965937	-0.0510232		cysteine histidine-rich c1 domain family	XP_003554214
Ach_contig26887	-0.564775	-0.358905	-0.646906	-0.277014	-0.497993	-0.204461	-0.67077	-0.454235	-0.263952	-0.696483	0.444979	0.238826	0.671753	0.72853	0.880121	0.447107	-0.114468	0.140786	0.0114038	0.380384	0.129031		serine threonine-protein kinase srk2e-like	EOX98175
Ach_contig7262	-0.594431	-0.478659	-0.625671	-0.145814	-0.495292	-0.111387	-0.616129	-0.325674	-0.10531	-0.53651	0.410857	0.0987934	0.671746	0.598776	0.719748	0.24528	-0.281039	0.147321	-0.0951793	0.437333	-0.0185747		-	-
Ach_contig6358	-0.552811	-0.244558	-0.016483	0.11265	-0.141367	-0.284717	-0.541902	0.198826	-0.0465859	-0.236268	0.0219946	-0.374942	0.67174	0.514772	0.274339	-0.0240538	-0.468654	0.519598	0.0839864	0.191701	-0.269897		thiopurine s-	CAN68137
Ach_contig5530	-0.786727	-0.498179	-0.166979	0.035044	-0.358507	-0.203978	-0.62036	0.192933	0.145257	-0.219269	0.0148755	-0.387974	0.671731	0.599201	0.382582	0.0786417	-0.496492	0.51241	0.125443	0.398997	-0.0133957		upf0503 protein chloroplastic-like	XP_004302647
Ach_contig28261	-0.649762	-0.503748	-0.488252	-0.0769684	-0.424679	-0.137757	-0.607792	-0.129836	-0.0598814	-0.454337	0.316772	-0.0558819	0.671651	0.57218	0.599995	0.139615	-0.376585	0.215186	-0.0568287	0.375767	0.039207		nucleic acid binding	XP_002279009
Ach_contig16227	-0.686911	-0.294957	0.131521	0.23705	-0.124293	-0.418213	-0.589367	0.317267	0.146638	-0.181478	-0.18138	-0.609632	0.671457	0.591918	0.170737	-0.0664781	-0.575954	0.738875	0.227951	0.362097	-0.0261069		dctp pyrophosphatase 1-like	XP_002284686
Ach_contig31774	-0.788109	-0.42233	-0.0139477	0.171552	-0.196939	-0.405642	-0.771122	0.268483	0.175843	-0.286209	-0.0911283	-0.534535	0.671456	0.624687	0.290886	-0.0123073	-0.585413	0.617348	0.177342	0.448492	-0.146785		lipid binding	EOY29633
Ach_contig32689	-0.36861	-0.382536	-0.222439	0.392378	0.0648089	-0.147906	-0.514176	0.183684	-0.267147	-0.336714	0.399731	-0.281297	0.671348	0.151209	0.1481	-0.459602	-0.721186	0.124661	-0.437505	-0.162105	0.0367476		uridine kinase-like protein chloroplastic-like	XP_002328885
Ach_contig16884	-0.446932	-0.665227	-0.809838	-0.180735	-0.544175	0.392735	-0.295433	-0.162923	-0.231823	-0.303866	0.722123	0.298438	0.671226	0.242782	0.647719	0.0219725	-0.300521	-0.27355	-0.456711	-0.0243988	0.111793		probable serine threonine-protein kinase kinx-like isoform x2	XP_003588654
Ach_contig24448	-0.510612	-0.531935	-0.819315	-0.375064	-0.636694	0.244304	-0.401161	-0.43966	-0.288715	-0.418645	0.613356	0.345194	0.671191	0.485741	0.822216	0.277128	-0.166636	-0.11333	-0.265766	0.0924664	-0.155671		dihydroxy-2-naphthoate chloroplastic-like	XP_002323971
Ach_contig33341	-0.623329	-0.229922	-0.38011	-0.162558	-0.359832	-0.397699	-0.746408	-0.34483	-0.193496	-0.649455	0.213406	-0.0162341	0.671108	0.8036	0.743681	0.395188	-0.19533	0.391076	0.11934	0.342136	-0.00491343		8-amino-7-oxononanoate synthase	XP_002274014
Ach_contig14238	-0.338789	-0.135982	-0.573406	0.0930231	-0.0757439	-0.35343	-0.756041	-0.464918	-0.588328	-0.856665	0.623636	0.220344	0.670864	0.452098	0.689917	0.0746264	-0.310861	-0.0452661	-0.340157	-0.0601664	0.0589817		pentatricopeptide repeat-containing protein	EOX98180
Ach_contig29542	-0.780541	-0.539065	-0.499267	-0.275897	-0.589587	-0.140669	-0.651374	-0.195055	0.0414636	-0.435148	0.209756	-0.0440439	0.670816	0.747489	0.738819	0.382269	-0.245933	0.349569	0.12544	0.502734	0.0546409		cyclin delta-3	EMJ06680
Ach_contig1123	-0.617056	-0.728336	-0.677239	-0.36111	-0.698111	0.285061	-0.366411	-0.133092	-0.0148021	-0.224478	0.440184	0.12564	0.67081	0.504457	0.678654	0.207564	-0.268766	0.0459447	-0.112514	0.310812	0.0839211		-	-
Ach_contig21762	-0.453423	-0.0801406	-0.338247	0.0642232	-0.0808409	-0.585936	-0.847558	-0.356633	-0.415512	-0.862704	0.338778	0.0216159	0.670748	0.693582	0.674919	0.242265	-0.26129	0.290582	-0.0145433	0.183676	0.17433		high mobility group family	CBI37645
Ach_contig14083	-0.43671	-0.41851	-0.490712	0.0867582	-0.25019	-0.0149148	-0.52486	-0.142635	-0.223658	-0.404951	0.457989	0.0282556	0.670625	0.314205	0.466167	-0.0782555	-0.422499	0.0176157	-0.301216	0.0297942	0.0476311		protein phosphatase	XP_002510354
Ach_contig12707	-0.637684	-0.56116	-0.766576	-0.568719	-0.794556	0.156895	-0.431791	-0.451149	-0.159776	-0.409351	0.43523	0.294609	0.670616	0.725473	0.928217	0.510861	-0.0613377	0.105791	0.0493699	0.384012	-0.0301377		probable monodehydroascorbate cytoplasmic isoform 2-like	XP_002277200
Ach_contig20618	-0.667511	-0.367926	-0.597675	-0.440029	-0.613199	-0.170306	-0.651359	-0.469917	-0.199716	-0.597427	0.311867	0.191513	0.670368	0.843226	0.925016	0.575708	-0.0521597	0.268386	0.159597	0.399313	0.0146661		-	-
Ach_contig22713	-0.402869	-0.256181	-0.685522	-0.126619	-0.356584	-0.145046	-0.57413	-0.477036	-0.418064	-0.722413	0.61041	0.323264	0.670286	0.537658	0.814807	0.291636	-0.139257	-0.0332179	-0.24129	0.114917	0.0732584		ankyrin repeat domain-containing chloroplastic-like	XP_002270437
Ach_contig14853	-0.433463	-0.633916	-0.851249	-0.228689	-0.555366	0.294488	-0.332021	-0.341546	-0.302737	-0.415725	0.721675	0.328632	0.670182	0.337851	0.71987	0.0907475	-0.279182	-0.203966	-0.420004	0.0312946	0.153831		small heat-shock	AGL45958
Ach_contig18483	-0.522903	-0.0504706	-0.147871	0.1163	0.0154051	-0.601846	-0.865642	-0.176425	-0.381991	-0.7037	0.18219	-0.174163	0.670123	0.633736	0.515057	0.120555	-0.372496	0.409553	0.0294031	0.041545	-0.0195525		hypothetical protein PRUPE_ppa012566mg	EMJ02468
Ach_contig14560	-0.639667	-0.540925	-0.255221	0.261355	-0.184701	-0.0409302	-0.57356	0.285399	0.0383271	-0.21626	0.270485	-0.311955	0.670065	0.274841	0.258714	-0.220795	-0.612999	0.184429	-0.288769	0.0278974	0.0427536		nadh dehydrogenase subunit 2	P0CC99
Ach_contig35407	-0.573772	-0.706441	-0.674122	0.0537961	-0.472156	0.129581	-0.469972	-0.117017	0.00703136	-0.361155	0.528216	0.0234584	0.669901	0.337417	0.53436	-0.0542372	-0.463494	-0.0268112	-0.372676	0.261948	0.460783		outer envelope protein chloroplastic-like	XP_002513472
Ach_contig11236	-0.46332	-0.180648	-0.632267	-0.311896	-0.442721	-0.232973	-0.620283	-0.593905	-0.429292	-0.742261	0.470288	0.320757	0.669828	0.735416	0.913388	0.49032	-0.0318662	0.127697	-0.00984647	0.218655	-0.0313827		atp-dependent clp protease proteolytic subunit chloroplastic-like	XP_004232007
Ach_contig16261	-0.705019	-0.662858	-0.30596	0.152541	-0.388893	-0.0288361	-0.555613	0.192459	0.265713	-0.154888	0.149524	-0.340375	0.669585	0.402871	0.295772	-0.107981	-0.571147	0.314329	-0.102636	0.418742	0.389208		copper chaperone for superoxide dismutase-like	AEM97866
Ach_contig16242	-0.554895	-0.437927	-0.794227	-0.506925	-0.703612	0.101737	-0.454723	-0.529377	-0.294241	-0.521354	0.525662	0.384534	0.669548	0.687776	0.958071	0.507946	-0.025373	0.0164325	-0.0368926	0.277275	-0.131865		cyclin isoform 1	XP_002310464
Ach_contig8108	-0.861441	-0.629697	-0.27342	-0.270338	-0.63822	-0.0907386	-0.556854	0.0685888	0.324716	-0.147008	-0.0679827	-0.308631	0.669525	0.767121	0.539006	0.303339	-0.331028	0.58439	0.319203	0.669803	-0.0663543		protein binding	XP_002280929
Ach_contig19054	-0.686136	-0.334403	-0.475181	-0.451108	-0.590789	-0.205591	-0.635154	-0.383037	-0.153326	-0.53367	0.196873	0.101997	0.669411	0.884414	0.874222	0.586967	-0.0462141	0.379336	0.260894	0.39695	-0.0512969		epimerase family protein slr1223-like	EMJ03094
Ach_contig18197	-0.533649	-0.295146	-0.649834	-0.19835	-0.445698	-0.172812	-0.628385	-0.489258	-0.317976	-0.666165	0.480998	0.231829	0.669174	0.642261	0.83198	0.360451	-0.155263	0.0908115	-0.110064	0.233792	0.0747646		otu domain-containing protein at3g57810-like	XP_004302664
Ach_contig18773	-0.511204	-0.640357	-0.35449	0.0115085	-0.451803	0.367416	-0.126358	0.291458	0.126886	0.128477	0.282607	-0.175908	0.668942	0.185616	0.238165	-0.195151	-0.479658	0.128916	-0.225468	0.102716	-0.0732646		yabby2-like transcription factor yab2	EOY33226
Ach_contig13538	-0.773515	-0.489465	-0.225675	0.116259	-0.278182	-0.378716	-0.83078	0.0380179	0.127732	-0.433429	0.0651216	-0.361442	0.668822	0.629405	0.438242	0.0732651	-0.509682	0.480935	0.0724744	0.455341	0.3815		probable 6-phosphogluconolactonase 2-like	EOY01656
Ach_contig8620	-0.4788	-0.400993	-0.142347	0.318578	-0.0804408	-0.0475878	-0.411879	0.28553	-0.0260866	-0.147519	0.226395	-0.344643	0.668819	0.218468	0.14689	-0.310066	-0.610858	0.257381	-0.307155	-0.0676804	-0.308884		-	-
Ach_contig20412	-0.574163	-0.328478	-0.62023	-0.515578	-0.652218	-0.0505432	-0.501358	-0.487337	-0.253154	-0.5287	0.35571	0.281741	0.668662	0.807393	0.934855	0.59846	0.0276054	0.211782	0.142374	0.322692	-0.114437		carboxyl-terminal-processing protease	XP_002285561
Ach_contig37838	-0.731389	-0.547389	-0.568362	-0.41059	-0.731133	-0.0277268	-0.529395	-0.295237	0.0470094	-0.371641	0.216418	0.0576503	0.668621	0.794401	0.795517	0.483858	-0.149713	0.336387	0.203097	0.605382	0.1077		ethylene-responsive transcription factor 3-like	ADJ67438
Ach_contig12458	-0.682006	-0.682279	-0.707699	-0.453979	-0.768818	0.197844	-0.39489	-0.280426	-0.0211785	-0.313451	0.392492	0.163292	0.668582	0.649374	0.806914	0.385331	-0.165655	0.140016	-0.00656631	0.376226	0.13398		soluble starch synthase iv-2	XP_004293502
Ach_contig22916	-0.845135	-0.574054	-0.157735	0.142494	-0.375931	-0.311413	-0.692937	0.199678	0.365193	-0.268356	-0.0632963	-0.477377	0.668537	0.647286	0.3636	0.0823394	-0.516786	0.602986	0.161322	0.641854	0.264506		pyridoxal biosynthesis protein pdx2-like	EMJ06967
Ach_contig24053	-0.777826	-0.675317	-0.421775	-0.410147	-0.73374	0.239572	-0.323076	0.0997248	0.16723	-0.0251667	0.142401	-0.0901172	0.668501	0.620217	0.602359	0.314708	-0.232192	0.324469	0.162493	0.3657	-0.117384		vacuolar cation proton exchanger 3-like	XP_002528100
Ach_contig32394	-0.387211	-0.425634	-0.774548	-0.0803145	-0.342099	0.011035	-0.555229	-0.438556	-0.437521	-0.652011	0.719415	0.31697	0.668398	0.376948	0.732342	0.078511	-0.290334	-0.189668	-0.431086	-0.018248	0.0868202		glycerol-3-phosphate acyltransferase	BAB79529
Ach_contig13726	-0.618619	-0.269156	-0.539335	-0.463514	-0.581729	-0.239488	-0.642562	-0.496158	-0.245539	-0.629978	0.2719	0.200842	0.668336	0.89915	0.935648	0.627888	0.000863704	0.323742	0.237191	0.4181	-0.0797265		50s ribosomal protein chloroplastic-like	XP_002270270
Ach_contig18729	-0.597123	-0.49625	-0.714447	-0.449548	-0.64329	0.0940012	-0.468949	-0.377242	-0.276782	-0.476734	0.493332	0.275348	0.668335	0.654977	0.876406	0.415618	-0.119136	0.0494644	-0.0501074	0.203555	-0.060419		PREDICTED: uncharacterized protein LOC100252883	XP_002277138
Ach_contig7678	-0.840193	-0.685442	-0.287918	-0.120743	-0.590804	-0.0263548	-0.534014	0.124535	0.339824	-0.106211	-0.0195915	-0.333729	0.668059	0.646011	0.439305	0.157041	-0.43088	0.488339	0.198547	0.599957	0.0997185		-	-
Ach_contig35035	-0.708499	-0.422924	0.0900488	0.272989	-0.177451	-0.270195	-0.524497	0.324564	0.263596	-0.0471227	-0.18398	-0.658502	0.667906	0.494401	0.093547	-0.181116	-0.652727	0.702379	0.110175	0.315755	-0.0358855		btb poz domain-containing protein npy1-like	CBI21142
Ach_contig16035	-0.654839	-0.176334	-0.306905	-0.207145	-0.334029	-0.525648	-0.839439	-0.323138	-0.212154	-0.706595	0.132271	-0.0460763	0.66769	0.898804	0.767196	0.474436	-0.17071	0.484541	0.276289	0.446685	-0.0659281		profilin	XP_002283450
Ach_contig17728	-0.548057	-0.631209	-0.882365	-0.504576	-0.779564	0.356541	-0.308625	-0.424158	-0.219809	-0.348498	0.613832	0.393274	0.667681	0.523229	0.880746	0.363566	-0.100471	-0.118389	-0.192923	0.183024	0.00379524		pentatricopeptide repeat-containing protein chloroplastic-like	XP_002276432
Ach_contig21663	-0.738025	-0.645667	-0.640691	-0.35399	-0.731548	0.0619891	-0.52853	-0.285609	0.0750655	-0.358894	0.301359	0.0684434	0.667676	0.701866	0.775298	0.388699	-0.201984	0.220398	0.0468447	0.49776	0.323861		leucine--trna ligase-like	XP_002264138
Ach_contig10156	-0.59277	-0.0938999	-0.31186	-0.264252	-0.313764	-0.479868	-0.782873	-0.386655	-0.33365	-0.701135	0.173414	0.0275801	0.667674	0.87597	0.796551	0.501166	-0.105805	0.442757	0.241708	0.263272	-0.108461		bundle-sheath defective protein 2 family	AAK25754
Ach_contig12271	-0.653701	-0.832282	-0.480199	-0.0463523	-0.61409	0.430405	-0.203641	0.234924	0.266998	0.137141	0.286247	-0.190042	0.667641	0.252066	0.305986	-0.159505	-0.533015	0.108944	-0.222106	0.286424	0.0478735		-	-
Ach_contig16106	-0.38631	-0.232481	-0.670404	-0.294875	-0.409272	-0.152463	-0.585184	-0.571304	-0.492681	-0.705303	0.554473	0.341689	0.667427	0.63066	0.855842	0.355684	-0.106747	0.0297876	-0.0988204	0.15669	0.0719949		2-succinylbenzoate-- chloroplastic peroxisomal-like	XP_003546260
Ach_contig26114	-0.588834	-0.197623	-0.398289	-0.155448	-0.261513	-0.386892	-0.783833	-0.306623	-0.360129	-0.679799	0.309587	0.0316969	0.667395	0.699745	0.731864	0.315934	-0.237769	0.28333	0.0377482	0.164029	-0.1079		-	-
Ach_contig7635	-0.459553	-0.137574	-0.333263	0.114131	-0.116113	-0.524218	-0.820331	-0.315841	-0.296948	-0.74134	0.289816	-0.0451911	0.667355	0.624841	0.575883	0.139991	-0.343658	0.295485	-0.0129491	0.318178	0.165319		phosphoglycerate mutase family protein	XP_004236110
Ach_contig25037	-0.687206	-0.1279	0.0384363	-0.020874	-0.126326	-0.574699	-0.819754	0.0418604	-0.121041	-0.474335	-0.100885	-0.375768	0.666966	0.788103	0.460199	0.230427	-0.359134	0.673032	0.324918	0.269143	-0.307348		b2	XP_002509516
Ach_contig34604	-0.632426	-0.417614	-0.406416	-0.370559	-0.506534	-0.0553959	-0.546735	-0.198714	-0.188519	-0.336567	0.210397	-0.010494	0.666875	0.68892	0.662673	0.302596	-0.247451	0.315198	0.139555	0.232309	-0.227884		elongation factor 1-gamma 2	XP_002278756
Ach_contig12478	-0.511643	-0.129376	-0.357143	-0.22876	-0.359998	-0.388584	-0.656377	-0.379228	-0.273653	-0.653968	0.209729	0.0839383	0.666537	0.823003	0.760311	0.476265	-0.0811356	0.383518	0.212355	0.356089	-0.106642		calcium-binding ef-hand family	CAN78405
Ach_contig37053	-0.837139	-0.494113	0.0626142	-0.077239	-0.448405	-0.203807	-0.51508	0.338574	0.399061	0.00200664	-0.299755	-0.565236	0.666476	0.734415	0.29043	0.175634	-0.419625	0.79643	0.430707	0.586526	-0.189128		cut1-like partial	EOY00188
Ach_contig14791	-0.651709	-0.623725	-0.632372	-0.419634	-0.672242	0.142193	-0.460818	-0.230516	-0.0959178	-0.33138	0.375849	0.133293	0.666422	0.632278	0.756848	0.338449	-0.207275	0.143618	0.000905237	0.311486	-0.0870708		lysosomal beta glucosidase-like	XP_004173112
Ach_contig31359	-0.63198	-0.663891	-0.784041	-0.341835	-0.695922	0.202959	-0.429064	-0.333847	-0.115213	-0.365927	0.517094	0.201363	0.666404	0.533964	0.778476	0.262049	-0.250502	0.0132447	-0.173652	0.298714	0.221289		at-rich interactive domain-containing protein 5-like	XP_004238465
Ach_contig14670	-0.592129	-0.641017	-0.0115212	0.488903	-0.0338841	0.101682	-0.340792	0.73115	0.186152	0.133703	0.146129	-0.604738	0.666312	0.0108402	-0.123692	-0.610382	-0.862128	0.264105	-0.361139	-0.101584	-0.0935223		PREDICTED: uncharacterized protein LOC100853984	XP_003634470
Ach_contig22425	-0.323114	-0.327476	-0.787	-0.18008	-0.410064	0.065335	-0.439975	-0.504249	-0.506509	-0.624012	0.733044	0.411497	0.66624	0.429465	0.793441	0.193509	-0.17751	-0.190133	-0.366648	-0.0103437	-0.00518379		rna recognition motif-containing protein	XP_004515251
Ach_contig13425	-0.48441	-0.630185	-0.915081	-0.383134	-0.688774	0.363675	-0.321928	-0.395431	-0.272218	-0.38391	0.714528	0.412452	0.666137	0.404583	0.825906	0.238434	-0.172158	-0.225368	-0.340167	0.115226	-0.0148842		transcription factor gte8-like	XP_002269681
Ach_contig22598	-0.785822	-0.405762	0.135353	0.257832	-0.124028	-0.460634	-0.707586	0.403646	0.267656	-0.211571	-0.209663	-0.681301	0.666122	0.61004	0.170922	-0.079	-0.624998	0.755607	0.214814	0.436158	-0.117789		ribonuclease p protein subunit p25-like	CBI18930
Ach_contig16341	-0.38777	-0.377975	-0.856077	-0.392258	-0.561512	0.104181	-0.44122	-0.607381	-0.484396	-0.613976	0.694544	0.478965	0.666003	0.541736	0.914684	0.359096	-0.0771293	-0.142642	-0.232607	0.0985978	-0.038464		rna-binding family isoform 1	XP_002531411
Ach_contig28967	-0.641665	-0.678234	-0.811562	-0.403514	-0.711069	0.242028	-0.447246	-0.341501	-0.153763	-0.37085	0.540254	0.248569	0.665773	0.534447	0.814912	0.284636	-0.226537	-0.03969	-0.173598	0.24408	0.0416775		ribulose- bisphosphate carboxylase oxygenase large subunit n- chloroplastic-like	EOY01840
Ach_contig25866	-0.301334	-0.243449	-0.146165	0.424455	0.142154	-0.0732032	-0.426808	0.314665	-0.337268	-0.23631	0.405456	-0.234583	0.665738	0.0262383	0.0843659	-0.489669	-0.663782	0.037515	-0.442329	-0.326529	-0.262965		-	-
Ach_contig16042	-0.602142	-0.572981	-0.793563	-0.371007	-0.658299	0.101038	-0.524622	-0.428544	-0.188243	-0.508817	0.531492	0.288229	0.665567	0.604521	0.864111	0.361888	-0.157566	-0.0163689	-0.126896	0.298508	0.123515		kinase interacting (kip1-like) protein	CBI32268
Ach_contig31563	-0.66242	-0.322359	-0.50678	-0.332884	-0.540943	-0.296957	-0.703863	-0.454804	-0.166441	-0.620167	0.22936	0.0809402	0.665565	0.874915	0.846806	0.511465	-0.132312	0.365087	0.211345	0.504391	0.0475222		atp synthase protein i-related protein	XP_002280622
Ach_contig10291	-0.579501	-0.476607	-0.74242	-0.395481	-0.627533	0.054784	-0.527678	-0.433505	-0.234927	-0.540956	0.509649	0.316369	0.665538	0.644178	0.896484	0.445864	-0.0750189	0.015803	-0.0798649	0.236781	0.0820452		-	-
Ach_contig25	-0.551368	-0.484353	-0.538278	0.0565674	-0.363305	-0.0951233	-0.539231	-0.142749	-0.101076	-0.483682	0.423284	0.00629993	0.665516	0.465775	0.558051	0.0601489	-0.399856	0.109758	-0.216486	0.315208	-0.158438		alcohol dehydrogenase 1	EMC98009
Ach_contig25016	-0.30204	-0.158979	-0.152545	0.448889	0.216243	-0.365639	-0.677516	0.123946	-0.400025	-0.53244	0.407951	-0.212026	0.665461	0.198491	0.208653	-0.356813	-0.613405	0.121039	-0.373999	-0.205377	0.202056		unnamed protein product	CBI20711
Ach_contig16177	-0.70771	-0.25582	0.255958	0.415646	0.0723817	-0.491092	-0.755465	0.459452	0.135544	-0.178678	-0.205747	-0.732002	0.665361	0.465896	0.0364848	-0.236779	-0.698239	0.699111	0.116505	0.148128	0.00889036		-	-
Ach_contig20326	-0.448969	-0.601108	-0.60899	0.00042467	-0.461031	0.331115	-0.257073	0.017938	-0.0524371	-0.153967	0.537962	0.0985651	0.665285	0.188333	0.448044	-0.0910903	-0.379127	-0.123964	-0.380022	0.081062	0.0963792		receptor-like cytosolic serine threonine-protein kinase rbk2-like	XP_002321047
Ach_contig15109	-0.512036	-0.083944	0.030652	0.156906	0.0584955	-0.492838	-0.70671	0.0792966	-0.308597	-0.460336	0.0693714	-0.343156	0.665262	0.549883	0.333462	-0.017749	-0.459029	0.511042	0.0577497	-0.0780135	-0.0976958		integral membrane hrf1-like protein	EOY04845
Ach_contig24636	-0.383578	-0.0989149	0.0600795	0.665627	0.35617	-0.596071	-0.799741	0.234887	-0.261788	-0.553852	0.198966	-0.450723	0.665121	0.255745	0.0684669	-0.416601	-0.721341	0.340682	-0.284298	-0.112038	0.0818016		protein spt2 homolog	XP_002265425
Ach_contig27376	-0.87741	-0.734343	-0.108698	-0.112113	-0.543857	0.101254	-0.390903	0.374683	0.386291	0.171144	-0.141064	-0.542002	0.665108	0.543758	0.250911	-0.0153463	-0.562333	0.606091	0.187185	0.386252	-0.116686		glucan endo- -beta-glucosidase 8-like	XP_002277003
Ach_contig27506	-0.511435	-0.733364	-0.585031	-0.0880149	-0.496937	0.34566	-0.290709	0.0580037	-0.0137168	-0.123704	0.485352	0.0210915	0.664921	0.247433	0.442836	-0.10758	-0.433831	-0.0542451	-0.33226	0.0780636	0.142315		cysteine histidine-rich c1 domain family	EMJ04448
Ach_contig3430	-0.699005	-0.328639	-0.110768	-0.138425	-0.380104	-0.341957	-0.652465	0.0372072	0.114064	-0.329283	-0.0713301	-0.3032	0.664757	0.78847	0.504092	0.293964	-0.289599	0.618795	0.329861	0.525112	-0.13729		growth-regulating factor 6-like	EOY15657
Ach_contig2271	-0.768299	-0.676349	-0.454483	-0.286928	-0.647075	0.143097	-0.438391	0.0250771	0.124519	-0.155224	0.198455	-0.0863674	0.664749	0.591359	0.597753	0.265721	-0.282342	0.282066	0.067506	0.318391	0.202849		wrky family transcription factor	XP_003631799
Ach_contig24721	-0.61267	-0.670896	-0.666859	-0.152293	-0.597711	0.0837361	-0.485556	-0.202079	0.0288813	-0.384702	0.42902	0.0778021	0.664653	0.527502	0.65717	0.177839	-0.323464	0.0922055	-0.141817	0.461291	0.175793		mitochondrial carrier	XP_004143170
Ach_contig33936	-0.720096	-0.536667	0.0515864	0.370923	-0.156501	-0.116287	-0.492977	0.562592	0.333535	0.041335	-0.079661	-0.645119	0.664366	0.309272	0.0100117	-0.312098	-0.721079	0.513392	-0.0487049	0.258761	-0.22766		12-oxophytodienoate reductase 2	CAN60665
Ach_contig24729	-0.319426	-0.0626248	-0.573976	-0.234557	-0.2988	-0.214359	-0.557923	-0.558018	-0.582359	-0.715792	0.527226	0.339104	0.664067	0.603729	0.812399	0.34929	-0.0725857	0.0484922	-0.105177	0.0265032	-0.195143		monothiol glutaredoxin-s2	XP_003550174
Ach_contig34599	-0.395781	-0.225605	-0.286559	0.271652	-0.0296358	-0.232227	-0.549968	-0.0188583	-0.326754	-0.474908	0.399117	-0.13098	0.663893	0.334372	0.359779	-0.177241	-0.516206	0.140985	-0.304077	-0.0683606	-0.074176		-	-
Ach_contig1541	-0.510017	-0.25026	-0.595718	-0.408643	-0.549741	-0.179378	-0.566829	-0.579206	-0.310377	-0.623184	0.357183	0.253376	0.663862	0.803557	0.895548	0.528336	-0.0274246	0.236065	0.111822	0.342768	-0.0109511		protein ycf23	XP_004293550
Ach_contig28163	-0.679189	-0.220065	0.0453804	0.116171	-0.0866027	-0.493899	-0.786282	0.199015	-0.0537096	-0.391624	-0.0589443	-0.429958	0.66383	0.651328	0.346025	0.0781816	-0.464028	0.597397	0.225317	0.247913	-0.0925405		nucleolysin tiar-like	EMJ16632
Ach_contig19827	-0.608567	-0.674779	-0.728034	-0.499613	-0.830511	0.364028	-0.243914	-0.263565	-0.00945397	-0.167929	0.404964	0.220549	0.663806	0.569507	0.758858	0.355286	-0.137264	0.0707071	-0.023262	0.370703	-0.154467		tolb-related protein	XP_002279803
Ach_contig29106	-0.449283	-0.0501457	-0.214228	0.129429	-0.0726816	-0.580354	-0.812492	-0.256411	-0.261802	-0.717474	0.202657	-0.10621	0.663756	0.669643	0.547092	0.178445	-0.301977	0.388203	0.0451974	0.290886	0.051236		wrky transcription factor	XP_002269267
Ach_contig27632	-0.893294	-0.593515	-0.35433	-0.379328	-0.722484	-0.10699	-0.58819	-0.0579244	0.266307	-0.23725	-0.0338541	-0.191791	0.66373	0.871203	0.683912	0.478655	-0.217137	0.55856	0.385403	0.712482	-0.0357081		rossmann-fold nad -binding domain-containing protein	XP_002306225
Ach_contig36180	-0.577939	-0.145554	-0.430594	-0.329254	-0.405032	-0.370634	-0.713589	-0.448667	-0.330847	-0.695404	0.258385	0.137893	0.663377	0.854398	0.865045	0.547801	-0.0453513	0.344365	0.191168	0.276024	-0.0937049		triosephosphate chloroplastic-like	EOX97761
Ach_contig17921	-0.805142	-0.448569	-0.046689	0.0213923	-0.345899	-0.346502	-0.677312	0.225242	0.266525	-0.272732	-0.126893	-0.452314	0.663219	0.741991	0.402138	0.199117	-0.407533	0.664331	0.285198	0.536931	-0.0657654		-	-
Ach_contig9023	-0.523984	-0.559107	-0.0871483	0.44794	-0.104232	0.101509	-0.295997	0.522571	0.153305	0.113634	0.16096	-0.524079	0.663154	0.0580894	-0.0695405	-0.559526	-0.814349	0.261429	-0.327284	0.0329176	-0.0990249		-	-
Ach_contig23587	-0.361339	-0.314905	-0.457068	0.337016	0.0316186	-0.141891	-0.597064	-0.0641888	-0.472514	-0.553756	0.633263	-0.0183347	0.663103	0.153126	0.379486	-0.310416	-0.593313	-0.0961069	-0.571737	-0.293082	0.217838		-	-
Ach_contig21351	-0.625683	-0.255212	-0.443107	-0.292583	-0.414153	-0.372463	-0.753238	-0.389369	-0.251526	-0.682701	0.250699	0.0763468	0.66264	0.833008	0.826738	0.485333	-0.123654	0.355127	0.176198	0.357548	0.0483774		thaumatin-like protein	BAD34224
Ach_contig20632	-0.613743	-0.642357	-0.522106	-0.19326	-0.560775	0.196059	-0.392093	-0.0321598	0.0248997	-0.176969	0.336445	-0.0142118	0.662418	0.453466	0.545286	0.110822	-0.345274	0.144363	-0.11673	0.250868	-0.0979214		peroxyureidoacrylate ureidoacrylate amidohydrolase -like	AEC10981
Ach_contig38614	-0.7386	-0.706712	-0.553634	-0.549381	-0.836707	0.303749	-0.277854	-0.110999	0.107946	-0.0558584	0.202635	0.0233367	0.662409	0.66119	0.698748	0.375816	-0.175672	0.282856	0.150879	0.390884	-0.0819477		eukaryotic translation initiation factor 3	XP_003632816
Ach_contig24532	-0.484699	-0.780511	-0.576479	0.165944	-0.398255	0.503696	-0.143252	0.213874	-0.00830199	0.059305	0.560341	-0.085972	0.662244	-0.0338095	0.220792	-0.427238	-0.650095	-0.169842	-0.601682	-0.13352	0.156837		-	-
Ach_contig36612	-0.586423	-0.562817	-0.466688	-0.25214	-0.578373	0.104633	-0.384833	-0.170776	0.0153568	-0.184546	0.221537	-0.0563639	0.662135	0.559064	0.537997	0.14625	-0.329408	0.275478	0.0141521	0.354291	-0.0934401		probable -trehalose-phosphate synthase	CBI30721
Ach_contig22536	-0.375382	-0.289865	-0.327891	0.236847	-0.0784287	0.0301568	-0.356169	0.110302	-0.319018	-0.239963	0.456632	-0.106573	0.661997	0.131756	0.26857	-0.29974	-0.553165	0.0236256	-0.427331	-0.219139	-0.394424		nicotiana benthamiana thioredoxin protein complete cds	AY500243
Ach_contig20209	-0.473418	-0.293561	-0.582272	-0.408649	-0.535143	-0.0525581	-0.487778	-0.450073	-0.304842	-0.501235	0.384519	0.255334	0.661894	0.676957	0.816313	0.435478	-0.0554864	0.164152	0.0590721	0.255514	-0.110257		dna binding	XP_002516111
Ach_contig8907	-0.585098	-0.196953	0.0290669	0.524669	0.15046	-0.558252	-0.787662	0.242214	-0.0730392	-0.444417	0.071902	-0.523415	0.661819	0.384121	0.147867	-0.277684	-0.700395	0.479427	-0.117638	0.133271	-0.0168536		ili1 binding bhlh 1 protein	XP_002527258
Ach_contig23655	-0.506342	-0.441019	-0.818447	-0.423231	-0.650307	0.0643485	-0.508363	-0.572383	-0.299957	-0.575683	0.564142	0.392013	0.661758	0.642526	0.924574	0.437328	-0.0710125	-0.0324905	-0.101091	0.307411	-0.0351647		protein fam133-like	XP_002272862
Ach_contig2704	-0.526666	-0.141943	-0.18985	0.1264	-0.171525	-0.410767	-0.648735	-0.114382	-0.130611	-0.468618	0.123054	-0.205064	0.661613	0.590177	0.441855	0.0949316	-0.380272	0.42775	0.0733041	0.341079	-0.106038		lipoyltransferase 2 isoform 2	XP_002283248
Ach_contig19946	-0.370943	-0.115281	-0.47788	0.00637427	-0.136743	-0.400228	-0.73099	-0.471508	-0.51396	-0.795481	0.468906	0.149961	0.66151	0.56609	0.678928	0.172705	-0.259705	0.12076	-0.147813	0.0573849	0.264458		nuclear nucleic acid-binding protein c1d-like	EOY29326
Ach_contig14200	-0.472352	-0.254203	-0.712053	-0.392335	-0.504804	-0.14605	-0.605398	-0.610342	-0.451847	-0.724107	0.534471	0.372391	0.661448	0.72249	0.954299	0.490143	-0.0377215	0.0540994	-0.0430184	0.215909	-0.06584		histone deacetylase 14-like	XP_002267516
Ach_contig20239	-0.706571	-0.406572	-0.475187	-0.512199	-0.667891	-0.1562	-0.598603	-0.357619	-0.0754005	-0.465087	0.151284	0.0760101	0.661425	0.914639	0.858893	0.601318	-0.054187	0.416047	0.322672	0.513558	-0.0733272		photosystem ii subunit x	XP_002514063
Ach_contig1740	-0.754511	-0.585452	-0.419252	-0.290202	-0.563594	-0.0266387	-0.572555	-0.0865364	0.00892782	-0.266344	0.170071	-0.138603	0.661261	0.670104	0.604251	0.224607	-0.365663	0.350545	0.106448	0.37817	-0.0976676		transcription factor bhlh135-like	NP_001152510
Ach_contig36761	-0.695954	-0.442566	-0.404479	-0.442987	-0.583682	-0.0223992	-0.49719	-0.154904	-0.0930435	-0.298234	0.166153	0.00289332	0.661261	0.731136	0.721433	0.427021	-0.143271	0.365637	0.205657	0.257226	-0.183635		atp-dependent rna helicase	XP_002276531
Ach_contig17294	-0.754957	-0.238431	-0.192778	-0.302779	-0.451351	-0.440687	-0.736989	-0.191681	-0.0153611	-0.491939	-0.0576954	-0.17637	0.660897	0.95999	0.713017	0.534755	-0.144997	0.652988	0.436386	0.530972	-0.15379		peptidyl-prolyl cis-trans isomerase fkbp16- chloroplastic-like	XP_002264435
Ach_contig6579	-0.460647	-0.423415	-0.601189	-0.207925	-0.388364	0.0624036	-0.40645	-0.248212	-0.391401	-0.442773	0.5284	0.182445	0.660788	0.432786	0.658549	0.120954	-0.28088	0.00586593	-0.223062	-0.0365009	-0.228313		probable glycosyltransferase at5g03795-like	XP_002265438
Ach_contig12463	-0.702662	-0.315123	-0.437539	-0.43325	-0.588996	-0.286772	-0.677942	-0.389184	-0.107122	-0.565635	0.136383	0.0645794	0.660674	0.945677	0.86952	0.622532	-0.0460768	0.446584	0.334309	0.522014	-0.088687		photosystem i reaction center subunit chloroplastic-like	AEC11003
Ach_contig37727	-0.760459	-0.784128	-0.683858	-0.341245	-0.831459	0.273674	-0.358184	-0.150146	0.220863	-0.156184	0.310809	0.0455038	0.660493	0.581832	0.695703	0.304276	-0.247877	0.169537	-0.0135219	0.547949	0.174833		phototropin 1	XP_002281752
Ach_contig11322	-0.473724	-0.454042	-0.600321	0.0345234	-0.349617	0.047026	-0.434667	-0.212774	-0.188336	-0.397841	0.515166	0.072038	0.660297	0.322615	0.540994	-0.0305677	-0.392461	-6.58264e-05	-0.368583	0.0804658	-0.0712837		-	-
Ach_contig32772	-0.471945	-0.594508	-0.858532	-0.154406	-0.51869	0.229896	-0.417865	-0.370744	-0.303717	-0.471275	0.730858	0.309617	0.660216	0.331737	0.722589	0.0752203	-0.310345	-0.231937	-0.464386	0.0290087	0.21184		probable protein phosphatase 2c 38-like	CBI32641
Ach_contig14856	-0.632231	-0.453971	-0.698975	-0.5203	-0.686422	-0.00241295	-0.539434	-0.489749	-0.242336	-0.531176	0.406754	0.272703	0.660136	0.777548	0.939193	0.538343	-0.0547572	0.150553	0.0746891	0.328582	-0.0609562		pentatricopeptide repeat-containing	XP_002280795
Ach_contig34547	-0.610256	-0.622918	-0.672701	-0.115645	-0.579737	0.0987297	-0.429884	-0.200978	0.011888	-0.37406	0.449785	0.0961048	0.659585	0.479203	0.657354	0.175449	-0.292131	0.0633312	-0.183685	0.370431	0.325185		gtp pyrophosphokinase	CBI26539
Ach_contig7260	-0.667649	-0.700434	-0.72302	-0.462816	-0.770836	0.301275	-0.346385	-0.235467	-0.0444508	-0.213237	0.426789	0.157336	0.659562	0.556578	0.756589	0.293881	-0.223073	0.075852	-0.0740604	0.310352	-0.0399091		dead-box atp-dependent rna helicase 3	XP_004244948
Ach_contig38781	-0.417112	-0.485485	-0.830655	-0.34603	-0.546761	0.234058	-0.381865	-0.387318	-0.426617	-0.495424	0.720402	0.434037	0.65954	0.423166	0.827115	0.250769	-0.141801	-0.226152	-0.308166	-0.00351297	-0.0998772		-	-
Ach_contig2250	-0.806357	-0.547813	-0.41465	-0.422657	-0.77274	-0.0139287	-0.463715	-0.139719	0.237445	-0.206065	0.0221103	-0.0821955	0.65951	0.838036	0.717212	0.52522	-0.123272	0.500139	0.351769	0.683749	-0.025849		uncharacterized gpi-anchored protein at1g27950-like	XP_002277578
Ach_contig36178	-0.341309	-0.142244	-0.446007	0.0654211	-0.100601	-0.250013	-0.642492	-0.312046	-0.509127	-0.628326	0.497028	0.117623	0.659459	0.398183	0.558968	0.0215433	-0.334995	0.0335006	-0.236407	-0.0743414	0.176053		serine threonine-protein phosphatase 7 long form homolog	XP_004239678
Ach_contig23367	-0.52515	-0.426969	-0.779658	-0.471781	-0.684909	0.0488773	-0.477596	-0.586827	-0.273015	-0.550071	0.495429	0.36573	0.659426	0.707994	0.937261	0.495783	-0.0364907	0.0515012	-0.0156003	0.341374	-0.0292975		crs2-associated factor chloroplastic-like	XP_002267079
Ach_contig1915	-0.889839	-0.464916	0.0341684	-0.082637	-0.433846	-0.374738	-0.663654	0.24159	0.376978	-0.173757	-0.299059	-0.550883	0.659305	0.847568	0.391899	0.276286	-0.389824	0.841267	0.491196	0.695712	0.00263511		lipid-transfer protein dir1-like	XP_002527254
Ach_contig11327	-0.716765	-0.219014	-0.170974	-0.199641	-0.372472	-0.480576	-0.778801	-0.186884	-0.0289009	-0.534258	-0.0383504	-0.193021	0.659211	0.917599	0.664004	0.464348	-0.18522	0.616886	0.369889	0.480849	-0.075198		-	-
Ach_contig1570	-0.586449	-0.672647	-0.731308	-0.369428	-0.696502	0.330467	-0.244621	-0.220553	-0.137454	-0.222045	0.496076	0.187737	0.659159	0.462233	0.697477	0.200213	-0.255856	0.00691379	-0.174737	0.184865	-0.0906336		-	-
Ach_contig22313	-0.400955	-0.44763	-0.656424	0.142674	-0.211397	-0.0631184	-0.597338	-0.261506	-0.324643	-0.620667	0.665093	0.152516	0.659075	0.282335	0.568856	-0.0852346	-0.418772	-0.149824	-0.502023	-0.0257518	0.319851		methyl binding domain protein	XP_004305202
Ach_contig13846	-0.562124	-0.621674	-0.272535	0.212359	-0.365094	0.205601	-0.206018	0.342857	0.22364	0.0735759	0.205056	-0.316366	0.658932	0.206693	0.161957	-0.255796	-0.577759	0.234408	-0.213819	0.228016	0.03476		cyclic nucleotide-gated ion channel 4-like	XP_002525760
Ach_contig29294	-0.856762	-0.721396	-0.315791	-0.313832	-0.762902	0.213575	-0.316144	0.17463	0.404859	0.118581	-0.046258	-0.277618	0.658804	0.622725	0.467548	0.245017	-0.319284	0.479403	0.252344	0.5628	-0.0850515		somatic embryogenesis receptor kinase	XP_004235609
Ach_contig37054	-0.810903	-0.478106	-0.00402042	-0.151053	-0.503578	-0.111758	-0.439333	0.289022	0.341372	0.0345019	-0.24415	-0.474633	0.658762	0.708684	0.33468	0.209765	-0.367334	0.721309	0.416011	0.544708	-0.250725		3-ketoacyl- synthase 6-like	AGK29999
Ach_contig7259	-0.637585	-0.613808	-0.740859	-0.376991	-0.714789	0.168967	-0.440069	-0.386665	-0.0767967	-0.348402	0.43855	0.182454	0.658633	0.586906	0.786795	0.32311	-0.201253	0.0866785	-0.097537	0.332841	0.256727		dead-box atp-dependent rna helicase chloroplastic-like	XP_002330040
Ach_contig16048	-0.621256	-0.663104	-0.562029	-0.0561529	-0.519593	0.05732	-0.51764	-0.140556	0.0988392	-0.296845	0.342813	-0.0633298	0.65861	0.459335	0.530087	0.0473441	-0.415261	0.158145	-0.166771	0.396624	0.421192		mannan synthase 1-like	XP_002277171
Ach_contig17395	-0.603029	-0.287811	-0.594267	-0.458967	-0.589305	-0.191317	-0.612982	-0.512804	-0.273365	-0.628858	0.333528	0.239805	0.658602	0.852807	0.943266	0.599253	-0.00995385	0.255077	0.170928	0.386462	-0.098602		adenylate kinase family protein	EOY31328
Ach_contig9650	-0.707426	-0.357278	0.17858	0.0620648	-0.206074	-0.259362	-0.485493	0.43233	0.202163	-0.0113663	-0.248219	-0.607162	0.658445	0.579301	0.158189	-0.0181416	-0.50122	0.748626	0.303145	0.274463	-0.243877		ribonuclease t2	ACV83769
Ach_contig20659	-0.626316	-0.38516	-0.558452	-0.443345	-0.65379	-0.0996552	-0.536808	-0.414467	-0.0971951	-0.497732	0.257841	0.180152	0.658438	0.82387	0.872095	0.58005	-0.00721172	0.292588	0.202248	0.453629	0.0701368		trna uridine 5-carboxymethylaminomethyl modification enzyme -like	XP_002264011
Ach_contig28478	-0.405736	-0.429989	-0.815116	-0.365439	-0.555686	0.186136	-0.389087	-0.500888	-0.453719	-0.492584	0.664379	0.410915	0.658365	0.466976	0.819874	0.256549	-0.155325	-0.155528	-0.250319	0.0469607	-0.0805908		5 -adenylylsulfate reductase-like 5-like	XP_002276765
Ach_contig35566	-0.430859	-0.409266	-0.765498	-0.491724	-0.629915	0.209486	-0.34375	-0.487316	-0.398369	-0.436004	0.576089	0.417993	0.65829	0.552041	0.865432	0.388443	-0.0421112	-0.0732898	-0.119233	0.070096	-0.121096		mterf family protein	EMJ02900
Ach_contig6369	-0.423425	-0.457117	-0.896951	-0.363096	-0.57367	0.136133	-0.455635	-0.579915	-0.454847	-0.610595	0.730748	0.460132	0.658102	0.509741	0.902907	0.304887	-0.134876	-0.190754	-0.296166	0.0992551	0.0427545		orcinol o-methyltransferase	XP_002278211
[truncated: 25,872 more rows]
